# Supplementary material for: CBP/p300 and HDAC activities regulate H3K27 acetylation dynamics and zygotic genome activation in mouse preimplantation embryos
Source: EMBO J. 2022 Oct 10;41(22):e112012. doi: 10.15252/embj.2022112012 (PMC9670200; doi:10.15252/embj.2022112012)
Supplement: Supplementary file 2 — Table EV1 [file EMBJ-41-e112012-s006.xlsx]

## Sheet: public data used in this study
Table EV1. Public data used in this study.
Dataset	GEO accession	Reference
RNA-seq	GSE169632	Zhang C, Wang M, Li Y, Zhang Y (2022) Gene Expression Omnibus GSE169632 (https://www.ncbi.nlm.nih.gov/geo/query/acc.cgi?acc=GSE169632). [DATASET]
H3K27ac	GSE72784	Dahl JA, Jung I, Aanes H, Greggains GD, Manaf A, Lerdrup M, Li G, Kuan S, Li B, Lee AY et al (2016) Gene Expression Omnibus GSE72784 (https://www.ncbi.nlm.nih.gov/geo/query/acc.cgi?acc=GSE72784). [DATASET]
H3K27me3	GSE76687	Zheng H, Huang B, Zhang B, Xiang Y, Du Z, Xu Q, Li Y, Wang Q, Ma J, Peng X et al (2016) Gene Expression Omnibus GSE72784 (https://www.ncbi.nlm.nih.gov/geo/query/acc.cgi?acc=GSE72784). [DATASET]
	GSE153529 (GV oocyte)	Chen Z, Djekidel MN, Zhang Y (2021) Gene Expression Omnibus GSE153529 (https://www.ncbi.nlm.nih.gov/geo/query/acc.cgi?acc=GSE153529). [DATASET]
H3K4me3	GSE71434	Zhang B, Zheng H, Huang B, Li W, Xiang Y, Peng X, Ming J, Wu X, Zhang Y, Xu Q et al (2016) Gene Expression Omnibus GSE71434 (https://www.ncbi.nlm.nih.gov/geo/query/acc.cgi?acc=GSE71434). [DATASET]
H3K9ac	GSE143523	Yang G, Zhang L, Liu W, Qiao Z, Shen S, Zhu Q, Gao R, Wang M, Wang M, Li C et al (2021) Gene Expression Omnibus GSE143523 (https://www.ncbi.nlm.nih.gov/geo/query/acc.cgi?acc=GSE143523). [DATASET]
H3K9me3	GSE98149	Wang C, Liu X, Gao Y, Yang L, Li C, Liu W, Chen C, Kou X, Zhao Y, Chen J et al (2018) Gene Expression Omnibus GSE98149 (https://www.ncbi.nlm.nih.gov/geo/query/acc.cgi?acc=GSE98149). [DATASET]
H3K36me3	GSE112835	Xu Q, Xiang Y, Wang Q, Wang L, Brind'Amour J, Bogutz AB, Zhang Y, Zhang B, Yu G, Xia W et al (2019) Gene Expression Omnibus GSE112835 (https://www.ncbi.nlm.nih.gov/geo/query/acc.cgi?acc=GSE112835). [DATASET]
H2AK119ub1	GSE153531	Chen Z, Djekidel MN, Zhang Y (2021) Gene Expression Omnibus GSE153531 (https://www.ncbi.nlm.nih.gov/geo/query/acc.cgi?acc=GSE153531). [DATASET]
	GSE153496	Mei H, Kozuka C, Hayashi R, Kumon M, Koseki H, Inoue A (2021) Gene Expression Omnibus GSE153496 (https://www.ncbi.nlm.nih.gov/geo/query/acc.cgi?acc=GSE153496). [DATASET]
H3.3	GSE139527	Ishiuchi T, Abe S, Inoue K, Yeung WKA, Miki Y, Ogura A, Sasaki H (2020) Gene Expression Omnibus GSE139527 (https://www.ncbi.nlm.nih.gov/geo/query/acc.cgi?acc=GSE139527). [DATASET]
ATAC-seq	GSE66390	Wu J, Huang B, Chen H, Yin Q, Liu Y, Xiang Y, Zhang B, Liu B, Wang Q, Xia W et al (2016) Gene Expression Omnibus GSE66390 (https://www.ncbi.nlm.nih.gov/geo/query/acc.cgi?acc=GSE66390). [DATASET]
	GSE116854 (GV oocyte)	Jung YH, Kremsky I, Gold HB, Rowley MJ, Punyawai K, Buonanotte A, Lyu X, Bixler BJ, Chan AWS, Corces VG (2019) Gene Expression Omnibus GSE116854 (https://www.ncbi.nlm.nih.gov/geo/query/acc.cgi?acc=GSE116854). [DATASET]
DNase-seq	GSE76642	Lu F, Liu Y, Inoue A, Suzuki T, Zhao K, Zhang Y (2016) Gene Expression Omnibus GSE76642 (https://www.ncbi.nlm.nih.gov/geo/query/acc.cgi?acc=GSE76642). [DATASET]
5mC	GSE98151	Wang C, Liu X, Gao Y, Yang L, Li C, Liu W, Chen C, Kou X, Zhao Y, Chen J et al (2018) Gene Expression Omnibus GSE98151 (https://www.ncbi.nlm.nih.gov/geo/query/acc.cgi?acc=GSE98151). [DATASET]
Hi-C	GSE82185	Du Z, Zheng H, Huang B, Ma R, Wu J, Zhang X, He J, Xiang Y, Wang Q, Li Y et al (2017) Gene Expression Omnibus GSE82185 (https://www.ncbi.nlm.nih.gov/geo/query/acc.cgi?acc=GSE82185). [DATASET]
