# Supplementary material for: CBP/p300 and HDAC activities regulate H3K27 acetylation dynamics and zygotic genome activation in mouse preimplantation embryos
Source: EMBO J. 2022 Oct 10;41(22):e112012. doi: 10.15252/embj.2022112012 (PMC9670200; doi:10.15252/embj.2022112012)
Supplement: Supplementary file 3 — Dataset EV1 [file EMBJ-41-e112012-s001.xlsx]

## Sheet: zygote minor ZGA genes
Dataset EV1. List of zygote minor ZGA genes, early 2C minor ZGA genes, major ZGA genes, maternal decay genes, PcG targets, ICRs and H3K27me3 imprinting genes.
gene_id	gene_type	gene_name
ENSMUSG00000057321.2	protein_coding	Usp17ld
ENSMUSG00000075046.7	protein_coding	Duxf3
ENSMUSG00000051910.13	protein_coding	Sox6
ENSMUSG00000002699.13	protein_coding	Lcp2
ENSMUSG00000058976.4	protein_coding	Usp17lc
ENSMUSG00000073628.5	lncRNA	Gm10552
ENSMUSG00000101609.2	lncRNA	Kcnq1ot1
ENSMUSG00000058537.4	protein_coding	AW822073
ENSMUSG00000037149.10	protein_coding	Ddx1
ENSMUSG00000090854.9	protein_coding	Gm4340
ENSMUSG00000032280.16	protein_coding	Tle3
ENSMUSG00000012705.16	protein_coding	Retn
ENSMUSG00000040167.16	protein_coding	Ikzf5
ENSMUSG00000093913.1	unprocessed_pseudogene	Obox4-ps28
ENSMUSG00000109409.1	processed_pseudogene	Gm9343
ENSMUSG00000093769.4	protein_coding	H3c14
ENSMUSG00000113273.1	lncRNA	Gm48423
ENSMUSG00000112984.1	lncRNA	Gm48419
ENSMUSG00000114212.1	protein_coding	Gm47985
ENSMUSG00000095057.1	processed_pseudogene	Zfp353-ps
ENSMUSG00000027030.15	protein_coding	Stk39
ENSMUSG00000112424.1	processed_pseudogene	Gm6494
ENSMUSG00000091844.2	protein_coding	Gm8251
ENSMUSG00000018126.15	protein_coding	Baiap2l2
ENSMUSG00000094560.1	protein_coding	A430089I19Rik
ENSMUSG00000113475.1	protein_coding	Gm49366
ENSMUSG00000091779.8	protein_coding	Gm21293
ENSMUSG00000054568.7	protein_coding	Usp17la
ENSMUSG00000113226.1	lncRNA	Gm47808
ENSMUSG00000072647.6	protein_coding	Adam1a

## Sheet: early2C minor ZGA genes
gene_id	gene_type	gene_name
ENSMUSG00000112614.1	processed_pseudogene	Gm9030
ENSMUSG00000113226.1	lncRNA	Gm47808
ENSMUSG00000112495.1	protein_coding	Gm9048
ENSMUSG00000058976.4	protein_coding	Usp17lc
ENSMUSG00000021477.9	protein_coding	Ctsl
ENSMUSG00000113847.1	lncRNA	Gm48799
ENSMUSG00000118128.1	lncRNA	Gm50331
ENSMUSG00000112424.1	processed_pseudogene	Gm6494
ENSMUSG00000054272.6	protein_coding	Zscan4c
ENSMUSG00000118206.1	lncRNA	Gm50358
ENSMUSG00000082454.3	processed_pseudogene	Gm12183
ENSMUSG00000112419.1	protein_coding	Gm9044
ENSMUSG00000112814.1	protein_coding	Gm9040
ENSMUSG00000112496.2	lncRNA	Gm48764
ENSMUSG00000086798.1	lncRNA	Gm16222
ENSMUSG00000109494.1	processed_pseudogene	Gm21033
ENSMUSG00000113673.1	lncRNA	Gm47486
ENSMUSG00000091779.8	protein_coding	Gm21293
ENSMUSG00000095057.1	processed_pseudogene	Zfp353-ps
ENSMUSG00000043073.10	protein_coding	Usp17le
ENSMUSG00000057321.2	protein_coding	Usp17ld
ENSMUSG00000079029.2	protein_coding	Gm5662
ENSMUSG00000114118.1	lncRNA	Gm48829
ENSMUSG00000094144.8	protein_coding	Gm21312
ENSMUSG00000095022.8	protein_coding	Gm20765
ENSMUSG00000095503.4	protein_coding	Gm3147
ENSMUSG00000094796.2	protein_coding	BC147527
ENSMUSG00000108473.1	lncRNA	Gm44739
ENSMUSG00000095653.2	protein_coding	Gm21818
ENSMUSG00000108337.1	processed_pseudogene	Gm4971
ENSMUSG00000113386.1	lncRNA	Gm47357
ENSMUSG00000079034.2	protein_coding	Gm8300
ENSMUSG00000090637.2	processed_pseudogene	Gm6189
ENSMUSG00000060583.4	protein_coding	Olfr881
ENSMUSG00000054568.7	protein_coding	Usp17la
ENSMUSG00000094973.2	protein_coding	Eif4a3l1
ENSMUSG00000110779.1	TEC	Gm48271
ENSMUSG00000118064.1	lncRNA	Gm50210
ENSMUSG00000108942.1	TEC	Gm44660
ENSMUSG00000097550.7	protein_coding	Gm21304
ENSMUSG00000113261.1	lncRNA	Gm47404
ENSMUSG00000106632.1	lncRNA	Gm33466
ENSMUSG00000078537.3	protein_coding	B020031M17Rik
ENSMUSG00000096337.1	protein_coding	Gm13694
ENSMUSG00000094125.1	protein_coding	Gm13698
ENSMUSG00000094336.1	protein_coding	Gm13693
ENSMUSG00000095824.1	protein_coding	Gm13697
ENSMUSG00000096484.1	protein_coding	Gm13696
ENSMUSG00000114212.1	protein_coding	Gm47985
ENSMUSG00000107032.2	processed_pseudogene	Gm5301
ENSMUSG00000068855.3	protein_coding	H2ac20
ENSMUSG00000093862.2	processed_pseudogene	Gm5117
ENSMUSG00000112731.1	lncRNA	Gm47739
ENSMUSG00000030779.16	protein_coding	Rbbp6
ENSMUSG00000048878.6	protein_coding	Hexim1
ENSMUSG00000029188.14	protein_coding	Slc34a2
ENSMUSG00000092166.2	protein_coding	Gm7942
ENSMUSG00000093847.2	protein_coding	Gm5039
ENSMUSG00000075273.4	protein_coding	Ttc30b
ENSMUSG00000114943.1	protein_coding	Gm8947
ENSMUSG00000079247.2	protein_coding	Gm13691
ENSMUSG00000106989.1	processed_pseudogene	Gm5989
ENSMUSG00000053687.15	protein_coding	Dpep2
ENSMUSG00000092341.3	lncRNA	Malat1
ENSMUSG00000081402.4	processed_pseudogene	Gm15455
ENSMUSG00000107821.1	processed_pseudogene	Gm8038
ENSMUSG00000074502.4	protein_coding	Ubtfl1
ENSMUSG00000094682.2	protein_coding	Gm6902
ENSMUSG00000095799.1	protein_coding	Gm8332
ENSMUSG00000057982.8	protein_coding	Zfp809
ENSMUSG00000082195.3	processed_pseudogene	Gm13034
ENSMUSG00000025915.14	protein_coding	Sgk3
ENSMUSG00000023882.15	protein_coding	Zfp54
ENSMUSG00000078511.3	protein_coding	Pramef25
ENSMUSG00000052415.5	protein_coding	Tchh
ENSMUSG00000060938.14	protein_coding	Rpl26
ENSMUSG00000041920.14	protein_coding	Slc16a6
ENSMUSG00000095718.2	protein_coding	Gm6502
ENSMUSG00000113152.1	lncRNA	Gm48422
ENSMUSG00000095683.2	protein_coding	Gm10662
ENSMUSG00000095976.2	protein_coding	Gm5891
ENSMUSG00000011267.8	protein_coding	Zfp296
ENSMUSG00000075610.9	protein_coding	Tmem92
ENSMUSG00000090417.4	protein_coding	Vmn2r94
ENSMUSG00000112949.1	processed_pseudogene	Gm21939
ENSMUSG00000093913.1	unprocessed_pseudogene	Obox4-ps28
ENSMUSG00000054766.13	protein_coding	Set
ENSMUSG00000023892.8	protein_coding	Zfp51
ENSMUSG00000113100.1	lncRNA	Gm48754
ENSMUSG00000083027.1	processed_pseudogene	Gm13140
ENSMUSG00000110097.1	unprocessed_pseudogene	Zscan4a
ENSMUSG00000113095.1	lncRNA	Gm7969
ENSMUSG00000094649.1	protein_coding	Gm7102
ENSMUSG00000074424.3	protein_coding	Spopfm2
ENSMUSG00000110190.1	protein_coding	Zscan4-ps2
ENSMUSG00000109969.1	protein_coding	Zscan4-ps3
ENSMUSG00000028330.8	protein_coding	Ncbp1
ENSMUSG00000024843.15	protein_coding	Chka
ENSMUSG00000086431.1	lncRNA	Gm14929
ENSMUSG00000058537.4	protein_coding	AW822073
ENSMUSG00000107906.1	protein_coding	Eif4a3l2
ENSMUSG00000109516.1	protein_coding	Gm6882
ENSMUSG00000042063.11	protein_coding	Zfp386
ENSMUSG00000053208.10	processed_pseudogene	Kat2b-ps
ENSMUSG00000074011.4	protein_coding	Gm7682
ENSMUSG00000074863.5	protein_coding	Platr25
ENSMUSG00000046372.4	transcribed_processed_pseudogene	Gm5590
ENSMUSG00000046435.7	protein_coding	Gm13078
ENSMUSG00000038095.15	protein_coding	Sbno1
ENSMUSG00000095936.3	protein_coding	Zscan4e
ENSMUSG00000031578.5	protein_coding	Mak16
ENSMUSG00000075046.7	protein_coding	Duxf3
ENSMUSG00000093727.1	unprocessed_pseudogene	Obox3-ps5
ENSMUSG00000037989.15	protein_coding	Wnk2
ENSMUSG00000053334.6	protein_coding	Ficd
ENSMUSG00000094195.2	protein_coding	Gm6509
ENSMUSG00000095071.2	protein_coding	AF067061
ENSMUSG00000015312.9	protein_coding	Gadd45b
ENSMUSG00000052253.6	protein_coding	Zfp622
ENSMUSG00000008348.9	protein_coding	Ubc
ENSMUSG00000008976.16	protein_coding	Gabpa
ENSMUSG00000070619.5	protein_coding	Gm13119
ENSMUSG00000109172.1	processed_pseudogene	Gm21035
ENSMUSG00000096175.3	protein_coding	Gm21761
ENSMUSG00000079455.9	transcribed_unprocessed_pseudogene	Gm16026
ENSMUSG00000110365.1	lncRNA	Gm38947
ENSMUSG00000093962.7	protein_coding	Gm11756
ENSMUSG00000090854.9	protein_coding	Gm4340
ENSMUSG00000109409.1	processed_pseudogene	Gm9343
ENSMUSG00000078498.5	protein_coding	Zfp988
ENSMUSG00000109166.1	protein_coding	Gm5890
ENSMUSG00000094027.2	protein_coding	Gm21762
ENSMUSG00000115708.1	TEC	Gm49187
ENSMUSG00000096497.2	protein_coding	Olfr787
ENSMUSG00000029138.4	protein_coding	4930548H24Rik
ENSMUSG00000048732.5	protein_coding	Klhl11
ENSMUSG00000000581.8	protein_coding	C1d
ENSMUSG00000074804.3	processed_pseudogene	AU015228
ENSMUSG00000096323.2	protein_coding	Gm20767
ENSMUSG00000039224.1	protein_coding	D1Pas1
ENSMUSG00000108963.1	processed_pseudogene	Gm16478
ENSMUSG00000091101.2	protein_coding	Gm4302
ENSMUSG00000098832.2	unprocessed_pseudogene	Kdm4dl
ENSMUSG00000104243.1	processed_pseudogene	Gm38153
ENSMUSG00000081885.1	processed_pseudogene	Gm13231
ENSMUSG00000066772.12	protein_coding	Obox3
ENSMUSG00000046957.5	protein_coding	Spz1
ENSMUSG00000112795.1	processed_pseudogene	Gm2027
ENSMUSG00000089696.3	protein_coding	Spopfm1
ENSMUSG00000078902.3	protein_coding	Gm14443
ENSMUSG00000024614.7	protein_coding	Tmx3
ENSMUSG00000095339.2	protein_coding	Zscan4b
ENSMUSG00000035201.15	protein_coding	B020004J07Rik
ENSMUSG00000096879.2	protein_coding	Tdpoz8
ENSMUSG00000070828.10	protein_coding	Zscan4f
ENSMUSG00000094777.2	protein_coding	Hist1h2ap
ENSMUSG00000109173.1	processed_pseudogene	Gm21036
ENSMUSG00000117001.1	processed_pseudogene	Gm49858
ENSMUSG00000109202.1	processed_pseudogene	Gm21037
ENSMUSG00000095048.7	protein_coding	Gm11239
ENSMUSG00000094237.2	protein_coding	AF067063
ENSMUSG00000096144.3	lncRNA	B020004C17Rik
ENSMUSG00000066688.4	protein_coding	Gm13083
ENSMUSG00000040483.15	protein_coding	Xaf1
ENSMUSG00000062369.2	protein_coding	Usp17lb
ENSMUSG00000118282.1	processed_pseudogene	Gm4840
ENSMUSG00000109247.1	unprocessed_pseudogene	Gm8685
ENSMUSG00000093978.1	processed_pseudogene	Gm12612
ENSMUSG00000102311.1	unprocessed_pseudogene	Gm5543
ENSMUSG00000070902.5	protein_coding	Zfp352
ENSMUSG00000090268.1	protein_coding	Spopfm3
ENSMUSG00000109396.1	protein_coding	Gm4565
ENSMUSG00000091552.2	unprocessed_pseudogene	Gm8711
ENSMUSG00000063846.8	protein_coding	Gm21731
ENSMUSG00000109060.1	protein_coding	Gm4513
ENSMUSG00000118167.1	lncRNA	Gm50216
ENSMUSG00000022055.7	protein_coding	Nefl
ENSMUSG00000095724.1	protein_coding	Gm21319
ENSMUSG00000096153.1	lncRNA	BC061195
ENSMUSG00000034424.5	protein_coding	Gcsh
ENSMUSG00000026107.11	protein_coding	Nabp1
ENSMUSG00000094566.1	processed_pseudogene	Gm12620
ENSMUSG00000057948.12	protein_coding	Unc13d
ENSMUSG00000114632.1	lncRNA	Gm48399
ENSMUSG00000078625.10	protein_coding	Gm12789
ENSMUSG00000114279.1	protein_coding	H2bc14
ENSMUSG00000058005.3	protein_coding	Tdpoz3
ENSMUSG00000107348.1	unprocessed_pseudogene	Gm6468
ENSMUSG00000094163.1	protein_coding	Tdpoz5
ENSMUSG00000102462.1	unprocessed_pseudogene	Gm5542
ENSMUSG00000095251.1	protein_coding	Tdpoz7
ENSMUSG00000108831.1	processed_pseudogene	Gm7957
ENSMUSG00000109476.1	processed_pseudogene	Gm21034
ENSMUSG00000069267.2	protein_coding	H3c2
ENSMUSG00000098010.1	processed_pseudogene	Gm21542
ENSMUSG00000074965.5	protein_coding	Olfr1277
ENSMUSG00000038777.19	protein_coding	Sema6c
ENSMUSG00000114409.1	processed_pseudogene	Gm9042
ENSMUSG00000020460.15	protein_coding	Rps27a
ENSMUSG00000024097.11	protein_coding	Srsf7
ENSMUSG00000108045.1	processed_pseudogene	Gm5576
ENSMUSG00000090013.1	lncRNA	Gm6507
ENSMUSG00000107187.1	unprocessed_pseudogene	Gm7663
ENSMUSG00000033540.18	protein_coding	Idua
ENSMUSG00000095822.2	protein_coding	Gm9117
ENSMUSG00000014905.4	protein_coding	Dnajb9
ENSMUSG00000094374.2	processed_pseudogene	Gm5435
ENSMUSG00000068252.6	protein_coding	Apol7b
ENSMUSG00000086048.7	lncRNA	Drr1
ENSMUSG00000104460.1	unprocessed_pseudogene	Gm9121
ENSMUSG00000112480.1	unprocessed_pseudogene	Gm4310
ENSMUSG00000113805.1	protein_coding	Gm5788
ENSMUSG00000032280.16	protein_coding	Tle3
ENSMUSG00000056131.13	protein_coding	Pgm3
ENSMUSG00000104046.1	TEC	Gm37567
ENSMUSG00000024232.2	protein_coding	Bambi
ENSMUSG00000117091.1	protein_coding	Gm5698
ENSMUSG00000097736.8	lncRNA	9530059O14Rik
ENSMUSG00000024640.9	protein_coding	Psat1
ENSMUSG00000094311.1	protein_coding	Rfpl4b
ENSMUSG00000114582.1	protein_coding	3110040M04Rik
ENSMUSG00000029470.15	protein_coding	P2rx4
ENSMUSG00000092561.1	unprocessed_pseudogene	Gm4011
ENSMUSG00000096917.2	lncRNA	2500002B13Rik
ENSMUSG00000075014.1	protein_coding	Gm10800
ENSMUSG00000038496.16	protein_coding	Slc19a3
ENSMUSG00000101436.1	protein_coding	Gm5157
ENSMUSG00000094597.2	processed_pseudogene	Gm4810
ENSMUSG00000097195.10	lncRNA	Snhg5
ENSMUSG00000113011.1	processed_pseudogene	Gm1995
ENSMUSG00000023951.17	protein_coding	Vegfa
ENSMUSG00000037028.7	protein_coding	Gm12800
ENSMUSG00000114506.1	processed_pseudogene	Gm5666
ENSMUSG00000094314.3	protein_coding	Gm4301
ENSMUSG00000095673.1	unprocessed_pseudogene	Gm4308
ENSMUSG00000096640.3	protein_coding	Gm4312
ENSMUSG00000073510.2	unprocessed_pseudogene	Gm7647
ENSMUSG00000025362.6	protein_coding	Rps26
ENSMUSG00000032469.12	protein_coding	Dbr1
ENSMUSG00000007892.8	protein_coding	Rplp1
ENSMUSG00000060256.1	protein_coding	Tdpoz4
ENSMUSG00000113342.1	TEC	AA414992
ENSMUSG00000026103.14	protein_coding	Gls
ENSMUSG00000063406.11	protein_coding	Tmed5
ENSMUSG00000118133.1	transcribed_processed_pseudogene	Gm6978
ENSMUSG00000036285.10	protein_coding	Noa1
ENSMUSG00000030847.8	protein_coding	Bag3
ENSMUSG00000075269.5	protein_coding	Bex6
ENSMUSG00000022679.13	protein_coding	Mpv17l
ENSMUSG00000093509.1	unprocessed_pseudogene	Obox3-ps3
ENSMUSG00000095514.2	protein_coding	D13Ertd608e
ENSMUSG00000025077.13	protein_coding	Dclre1a
ENSMUSG00000112216.1	protein_coding	Gm32717
ENSMUSG00000092576.3	lncRNA	Obox4-ps35
ENSMUSG00000083258.3	processed_pseudogene	Gm5939
ENSMUSG00000060675.13	protein_coding	Plaat3
ENSMUSG00000112252.1	protein_coding	Gm32802
ENSMUSG00000106690.1	unprocessed_pseudogene	Gm6348
ENSMUSG00000113050.1	lncRNA	Gm8016
ENSMUSG00000023043.7	protein_coding	Krt18
ENSMUSG00000074212.7	protein_coding	Dnajb14
ENSMUSG00000104941.1	lncRNA	Gm8953
ENSMUSG00000026640.12	protein_coding	Plxna2
ENSMUSG00000036766.12	protein_coding	Dner
ENSMUSG00000029478.16	protein_coding	Ncor2
ENSMUSG00000113322.1	lncRNA	Gm48492
ENSMUSG00000012429.9	protein_coding	Mplkip
ENSMUSG00000106549.1	TEC	Gm42653
ENSMUSG00000006056.13	protein_coding	Calcoco2
ENSMUSG00000094328.2	protein_coding	Tdpoz9
ENSMUSG00000021701.8	protein_coding	Plk2
ENSMUSG00000097572.2	lncRNA	Gm26797
ENSMUSG00000037894.13	protein_coding	H2az1
ENSMUSG00000117217.1	processed_pseudogene	Gm4766
ENSMUSG00000018604.18	protein_coding	Tbx3
ENSMUSG00000105509.1	lncRNA	C130013H08Rik
ENSMUSG00000037465.10	protein_coding	Klf10
ENSMUSG00000074365.13	protein_coding	Crxos
ENSMUSG00000072822.2	protein_coding	BC061212
ENSMUSG00000078184.1	protein_coding	Rbm8a2
ENSMUSG00000023191.9	protein_coding	P3h3
ENSMUSG00000111497.1	protein_coding	Gm38431
ENSMUSG00000108483.1	lncRNA	Gm45184
ENSMUSG00000033420.12	protein_coding	Antxr1
ENSMUSG00000094215.2	processed_pseudogene	Gm6489
ENSMUSG00000046818.7	protein_coding	Ddit4l
ENSMUSG00000002068.16	protein_coding	Ccne1
ENSMUSG00000104496.1	processed_pseudogene	Gm5837
ENSMUSG00000069308.7	protein_coding	Hist1h2bp
ENSMUSG00000102933.1	unprocessed_pseudogene	Gm9116
ENSMUSG00000103210.1	unprocessed_pseudogene	Gm5852
ENSMUSG00000062867.13	protein_coding	Impdh2
ENSMUSG00000096139.4	protein_coding	Gm7978
ENSMUSG00000093421.1	unprocessed_pseudogene	Obox3-ps6
ENSMUSG00000060036.14	protein_coding	Rpl3
ENSMUSG00000113201.1	protein_coding	Gm21936
ENSMUSG00000040752.16	protein_coding	Myh6
ENSMUSG00000109250.1	processed_pseudogene	Gm5053
ENSMUSG00000114591.1	protein_coding	Gm47996
ENSMUSG00000062116.10	protein_coding	Zfp954
ENSMUSG00000094412.1	unprocessed_pseudogene	Obox4-ps16
ENSMUSG00000083246.1	processed_pseudogene	Gm11839
ENSMUSG00000037736.20	protein_coding	Limch1
ENSMUSG00000114031.1	processed_pseudogene	Gm48136
ENSMUSG00000078512.8	protein_coding	Pramef6
ENSMUSG00000031432.3	protein_coding	Prps1
ENSMUSG00000110119.1	lncRNA	Gm45593
ENSMUSG00000047714.14	protein_coding	Ppp1r2
ENSMUSG00000026473.16	protein_coding	Glul
ENSMUSG00000049300.11	protein_coding	Prmt6
ENSMUSG00000045624.15	protein_coding	Esf1
ENSMUSG00000059970.7	protein_coding	Hspa2
ENSMUSG00000079162.8	protein_coding	Trim43b
ENSMUSG00000075031.4	protein_coding	H2bc3
ENSMUSG00000117078.1	processed_pseudogene	Gm4561
ENSMUSG00000036478.8	protein_coding	Btg1
ENSMUSG00000095935.1	protein_coding	Gm11238
ENSMUSG00000069309.2	protein_coding	Hist1h2an
ENSMUSG00000099623.2	unprocessed_pseudogene	Gm4526
ENSMUSG00000034765.6	protein_coding	Dusp5
ENSMUSG00000047044.7	protein_coding	D030056L22Rik
ENSMUSG00000113348.1	unprocessed_pseudogene	Gm8607
ENSMUSG00000098246.1	processed_pseudogene	Gm7627
ENSMUSG00000073724.12	protein_coding	Pramel4
ENSMUSG00000112777.1	unprocessed_pseudogene	Gm8723
ENSMUSG00000024974.10	protein_coding	Smc3
ENSMUSG00000022528.8	protein_coding	Hes1
ENSMUSG00000053560.5	protein_coding	Ier2
ENSMUSG00000107346.1	unprocessed_pseudogene	Gm43225
ENSMUSG00000028882.13	protein_coding	Ppp1r8
ENSMUSG00000094278.1	processed_pseudogene	Gm12626
ENSMUSG00000063881.11	protein_coding	Olfr376
ENSMUSG00000043998.10	protein_coding	Mgat2
ENSMUSG00000057654.6	protein_coding	Olfr328
ENSMUSG00000032116.18	protein_coding	Stt3a
ENSMUSG00000022749.8	protein_coding	Tbc1d23
ENSMUSG00000116988.1	protein_coding	Gm49673
ENSMUSG00000096049.1	protein_coding	Gm2075
ENSMUSG00000063689.4	protein_coding	H2ac21
ENSMUSG00000104277.1	TEC	Gm38299
ENSMUSG00000068879.4	protein_coding	Gm5773
ENSMUSG00000044201.10	protein_coding	Cdc25c
ENSMUSG00000024462.17	protein_coding	Gabbr1
ENSMUSG00000039546.9	protein_coding	Ajap1
ENSMUSG00000005533.10	protein_coding	Igf1r
ENSMUSG00000028081.6	protein_coding	Rps3a1
ENSMUSG00000057216.6	unprocessed_pseudogene	Gm10807
ENSMUSG00000102169.1	unprocessed_pseudogene	Gm9113
ENSMUSG00000021098.14	protein_coding	4930447C04Rik
ENSMUSG00000032212.10	protein_coding	Sltm
ENSMUSG00000103406.1	unprocessed_pseudogene	Gm5541
ENSMUSG00000061961.3	protein_coding	Olfr815
ENSMUSG00000096750.7	protein_coding	Gm11757
ENSMUSG00000110761.1	processed_pseudogene	Gm29761
ENSMUSG00000003847.16	protein_coding	Nfat5
ENSMUSG00000040952.16	protein_coding	Rps19
ENSMUSG00000107436.1	TEC	Gm44416
ENSMUSG00000038611.17	protein_coding	Phrf1
ENSMUSG00000094560.1	protein_coding	A430089I19Rik
ENSMUSG00000053470.13	protein_coding	Kdm3a
ENSMUSG00000112069.1	unprocessed_pseudogene	Gm9476
ENSMUSG00000096066.4	protein_coding	Gm10424
ENSMUSG00000113971.1	protein_coding	Gm2022
ENSMUSG00000117759.1	transcribed_processed_pseudogene	AA684185
ENSMUSG00000113481.1	unprocessed_pseudogene	Gm48388
ENSMUSG00000028233.6	protein_coding	Tgs1
ENSMUSG00000050192.8	protein_coding	Eif5a2
ENSMUSG00000072964.14	protein_coding	Bhlhb9
ENSMUSG00000115393.1	processed_pseudogene	Gm49052
ENSMUSG00000098171.1	processed_pseudogene	Gm9621
ENSMUSG00000025869.11	protein_coding	Nop16
ENSMUSG00000108654.1	unprocessed_pseudogene	Gm9519
ENSMUSG00000093770.1	unprocessed_pseudogene	Obox3-ps4
ENSMUSG00000038702.6	protein_coding	Dsel
ENSMUSG00000029521.7	protein_coding	Chek2
ENSMUSG00000061991.2	protein_coding	H2ac10
ENSMUSG00000071265.10	transcribed_unitary_pseudogene	1700086L19Rik
ENSMUSG00000099927.1	processed_pseudogene	Gm8226
ENSMUSG00000103362.1	protein_coding	Tdpoz2
ENSMUSG00000115167.1	lncRNA	Gm49015
ENSMUSG00000095717.1	protein_coding	Gm2056
ENSMUSG00000058773.2	protein_coding	H1f5
ENSMUSG00000081445.1	processed_pseudogene	Rpl23a-ps4
ENSMUSG00000106821.1	unprocessed_pseudogene	Gm7961
ENSMUSG00000050122.19	protein_coding	Vwa3b
ENSMUSG00000096233.1	processed_pseudogene	Gm13238
ENSMUSG00000044703.5	protein_coding	Phf11a
ENSMUSG00000093584.1	unprocessed_pseudogene	Obox3-ps2
ENSMUSG00000016757.11	protein_coding	Ttll12
ENSMUSG00000109916.1	unprocessed_pseudogene	Gm45551
ENSMUSG00000005125.13	protein_coding	Ndrg1
ENSMUSG00000100786.1	lncRNA	Gm28940
ENSMUSG00000052949.14	protein_coding	Rnf157
ENSMUSG00000030554.16	protein_coding	Synm
ENSMUSG00000094084.2	protein_coding	Tdpoz1
ENSMUSG00000086598.9	protein_coding	Btbd18
ENSMUSG00000052423.14	protein_coding	B4galt3
ENSMUSG00000019997.11	protein_coding	Ccn2
ENSMUSG00000027765.6	protein_coding	P2ry1
ENSMUSG00000096283.2	protein_coding	Gm6176
ENSMUSG00000096528.1	TEC	G430049J08Rik
ENSMUSG00000049482.16	protein_coding	Ctu2
ENSMUSG00000090877.3	protein_coding	Hspa1b
ENSMUSG00000051257.3	protein_coding	Trap1a
ENSMUSG00000070291.4	protein_coding	Ddx43
ENSMUSG00000028651.12	protein_coding	Ppie
ENSMUSG00000070385.12	protein_coding	Ampd1
ENSMUSG00000085403.1	lncRNA	Gm13068
ENSMUSG00000070890.3	protein_coding	Gm12794
ENSMUSG00000058656.13	protein_coding	Samd12
ENSMUSG00000020812.18	lncRNA	Snhg16
ENSMUSG00000104831.1	processed_pseudogene	B020017C02Rik
ENSMUSG00000072814.10	protein_coding	Gm7982
ENSMUSG00000115664.1	lncRNA	Gm32913
ENSMUSG00000096192.2	transcribed_processed_pseudogene	Gm18856
ENSMUSG00000097525.2	lncRNA	Platr31
ENSMUSG00000066838.7	protein_coding	Zfp772
ENSMUSG00000095190.3	protein_coding	Gm10668
ENSMUSG00000094230.5	lncRNA	Gm21847
ENSMUSG00000107552.1	lncRNA	Gm44096
ENSMUSG00000024754.13	protein_coding	Cemip2
ENSMUSG00000061787.15	protein_coding	Rps17
ENSMUSG00000006457.4	protein_coding	Actn3
ENSMUSG00000097119.2	lncRNA	B230354K17Rik
ENSMUSG00000108550.1	lncRNA	Gm44736
ENSMUSG00000106904.1	TEC	Gm43029
ENSMUSG00000083270.1	processed_pseudogene	Gm13498
ENSMUSG00000083128.1	processed_pseudogene	Gm12723
ENSMUSG00000081152.1	processed_pseudogene	Gm12430
ENSMUSG00000118410.1	unitary_pseudogene	AC139347.1
ENSMUSG00000085279.1	lncRNA	Gm15965
ENSMUSG00000113895.1	lncRNA	Gm48383
ENSMUSG00000090714.10	protein_coding	Zscan4d
ENSMUSG00000031397.11	protein_coding	Tktl1
ENSMUSG00000086290.9	lncRNA	Snhg12
ENSMUSG00000025537.12	protein_coding	Phkg1
ENSMUSG00000041583.8	protein_coding	Obox6
ENSMUSG00000106717.1	TEC	Gm42798
ENSMUSG00000107315.1	unprocessed_pseudogene	BC080696
ENSMUSG00000083338.1	processed_pseudogene	Gm12475
ENSMUSG00000074340.9	protein_coding	Ovgp1
ENSMUSG00000107285.1	unprocessed_pseudogene	Gm3176
ENSMUSG00000104338.1	unprocessed_pseudogene	Gm9131
ENSMUSG00000028234.6	protein_coding	Rps20
ENSMUSG00000028292.14	protein_coding	Rars2
ENSMUSG00000112856.1	protein_coding	Gm4305
ENSMUSG00000062421.13	protein_coding	Arf2
ENSMUSG00000086249.1	lncRNA	Gm12724
ENSMUSG00000033166.11	protein_coding	Dis3
ENSMUSG00000112931.1	protein_coding	Gm4303
ENSMUSG00000060034.5	protein_coding	Ctf2
ENSMUSG00000096230.4	protein_coding	Gm16429
ENSMUSG00000020185.16	protein_coding	E2f7
ENSMUSG00000039130.18	protein_coding	Zc3hc1
ENSMUSG00000116455.1	lncRNA	Gm35974
ENSMUSG00000075701.9	protein_coding	Selenos
ENSMUSG00000031134.16	protein_coding	Rbmx
ENSMUSG00000044068.7	protein_coding	Zrsr1
ENSMUSG00000032518.6	protein_coding	Rpsa
ENSMUSG00000047139.9	protein_coding	Cd24a
ENSMUSG00000022797.16	protein_coding	Tfrc
ENSMUSG00000095821.2	protein_coding	Tcstv3
ENSMUSG00000049871.14	protein_coding	Nlrc3
ENSMUSG00000113489.1	protein_coding	Gm16381
ENSMUSG00000113951.1	protein_coding	Gm2001
ENSMUSG00000037003.16	protein_coding	Tns2
ENSMUSG00000075015.3	protein_coding	Gm10801
ENSMUSG00000096744.1	protein_coding	Gm4307
ENSMUSG00000031508.14	protein_coding	Ankrd10
ENSMUSG00000017144.8	protein_coding	Rnd3
ENSMUSG00000050244.9	protein_coding	Heatr1
ENSMUSG00000008730.17	protein_coding	Hipk1
ENSMUSG00000016534.15	protein_coding	Lamp2
ENSMUSG00000101447.1	lncRNA	Gm28826
ENSMUSG00000027660.16	protein_coding	Skil
ENSMUSG00000023982.8	protein_coding	Guca1a
ENSMUSG00000086429.9	lncRNA	Gt(ROSA)26Sor
ENSMUSG00000074578.14	lncRNA	Zfas1
ENSMUSG00000081179.1	processed_pseudogene	Gm13136
ENSMUSG00000079450.11	protein_coding	Cldn34c1
ENSMUSG00000113707.1	lncRNA	Gm10457
ENSMUSG00000048450.10	protein_coding	Msx1
ENSMUSG00000093513.1	unprocessed_pseudogene	Obox4-ps31
ENSMUSG00000094043.2	protein_coding	Gm7971
ENSMUSG00000049775.16	protein_coding	Tmsb4x
ENSMUSG00000069310.4	protein_coding	H3c3
ENSMUSG00000025880.11	protein_coding	Smad7
ENSMUSG00000008090.14	protein_coding	Fgfrl1
ENSMUSG00000034274.11	protein_coding	Thoc5
ENSMUSG00000031765.8	protein_coding	Mt1
ENSMUSG00000081965.1	processed_pseudogene	Gm11620
ENSMUSG00000058600.13	protein_coding	Rpl30
ENSMUSG00000018433.14	protein_coding	Nol11
ENSMUSG00000030123.15	protein_coding	Plxnd1
ENSMUSG00000096619.1	protein_coding	Gm2035
ENSMUSG00000026456.18	protein_coding	Cyb5r1
ENSMUSG00000020882.17	protein_coding	Cacnb1
ENSMUSG00000021514.18	protein_coding	Zfp369
ENSMUSG00000030744.13	protein_coding	Rps3
ENSMUSG00000070618.10	protein_coding	BC080695
ENSMUSG00000114694.1	protein_coding	Gm47995
ENSMUSG00000062309.8	protein_coding	Rpp25
ENSMUSG00000032648.14	protein_coding	Pygm
ENSMUSG00000017009.3	protein_coding	Sdc4
ENSMUSG00000101972.1	protein_coding	H3c11
ENSMUSG00000082164.1	processed_pseudogene	Gm13360
ENSMUSG00000040312.14	protein_coding	Cchcr1
ENSMUSG00000030180.15	protein_coding	Kdm5a
ENSMUSG00000095954.4	protein_coding	Gm3183
ENSMUSG00000109644.1	lncRNA	0610005C13Rik
ENSMUSG00000029047.13	protein_coding	Pex10
ENSMUSG00000101355.1	protein_coding	H3c10
ENSMUSG00000063785.12	protein_coding	Utp14a
ENSMUSG00000093397.1	unprocessed_pseudogene	Obox4-ps29
ENSMUSG00000118239.1	lncRNA	Gm50107
ENSMUSG00000027225.7	protein_coding	Duoxa2
ENSMUSG00000033096.7	protein_coding	Apmap
ENSMUSG00000106747.1	TEC	Gm43025
ENSMUSG00000091971.3	protein_coding	Hspa1a
ENSMUSG00000086537.7	lncRNA	Gnasas1
ENSMUSG00000027423.15	protein_coding	Snx5
ENSMUSG00000025816.15	protein_coding	Sec61a2
ENSMUSG00000066141.2	protein_coding	Gm11232
ENSMUSG00000105893.1	processed_pseudogene	Wdr46-ps
ENSMUSG00000008307.11	protein_coding	1700109H08Rik
ENSMUSG00000030469.10	protein_coding	Zfp719
ENSMUSG00000066621.12	protein_coding	Tecpr1
ENSMUSG00000038007.14	protein_coding	Acer2
ENSMUSG00000003444.8	protein_coding	Med29
ENSMUSG00000032855.6	protein_coding	Pkd1
ENSMUSG00000046138.15	protein_coding	9930021J03Rik
ENSMUSG00000113695.1	TEC	9330159N22Rik
ENSMUSG00000037071.3	protein_coding	Scd1
ENSMUSG00000035666.14	protein_coding	Gtf3c4
ENSMUSG00000103350.1	protein_coding	Tdpoz6
ENSMUSG00000028106.13	protein_coding	Rprd2
ENSMUSG00000024968.14	protein_coding	Rcor2
ENSMUSG00000065999.13	protein_coding	Zfp985
ENSMUSG00000114771.1	lncRNA	Gm49064
ENSMUSG00000085227.1	lncRNA	6330418K02Rik
ENSMUSG00000100205.1	processed_pseudogene	Gm4850
ENSMUSG00000109561.1	protein_coding	Ankrd31
ENSMUSG00000111057.1	processed_pseudogene	Gm3442
ENSMUSG00000030207.15	protein_coding	Fam234b
ENSMUSG00000117949.1	processed_pseudogene	Gm50180
ENSMUSG00000028109.14	protein_coding	Hormad1
ENSMUSG00000054604.7	protein_coding	Cggbp1
ENSMUSG00000035954.10	protein_coding	Dock4
ENSMUSG00000078813.3	protein_coding	Leng1
ENSMUSG00000085156.8	lncRNA	Snhg15
ENSMUSG00000057561.10	protein_coding	Eif1a
ENSMUSG00000113394.1	lncRNA	Gm48436
ENSMUSG00000069303.6	protein_coding	Hist1h2br
ENSMUSG00000063021.3	protein_coding	H2ac15
ENSMUSG00000025764.14	protein_coding	Jade1
ENSMUSG00000042743.13	protein_coding	Sgtb
ENSMUSG00000062170.12	protein_coding	Fmr1nb
ENSMUSG00000039097.5	protein_coding	Rln1

## Sheet: major ZGA genes
gene_id	symbol	gene_type
ENSMUSG00000104046.1	Gm37567	TEC
ENSMUSG00000061024.8	Rrs1	protein_coding
ENSMUSG00000025915.14	Sgk3	protein_coding
ENSMUSG00000100205.1	Gm4850	processed_pseudogene
ENSMUSG00000100592.1	Gm28645	processed_pseudogene
ENSMUSG00000081402.4	Gm15455	processed_pseudogene
ENSMUSG00000037447.16	Arid5a	protein_coding
ENSMUSG00000010453.12	Kansl3	protein_coding
ENSMUSG00000104316.1	Gm37909	TEC
ENSMUSG00000001138.13	Cnnm3	protein_coding
ENSMUSG00000067653.12	Ankrd23	protein_coding
ENSMUSG00000079610.9	Ankrd39	protein_coding
ENSMUSG00000048234.13	Rnf149	protein_coding
ENSMUSG00000026107.11	Nabp1	protein_coding
ENSMUSG00000026103.14	Gls	protein_coding
ENSMUSG00000041426.12	Hibch	protein_coding
ENSMUSG00000026094.14	Stk17b	protein_coding
ENSMUSG00000046994.9	Mars2	protein_coding
ENSMUSG00000025971.6	Maip1	protein_coding
ENSMUSG00000051223.14	Bzw1	protein_coding
ENSMUSG00000079550.9	Mpp4	protein_coding
ENSMUSG00000026024.14	Als2	protein_coding
ENSMUSG00000041075.8	Fzd7	protein_coding
ENSMUSG00000103821.1	D430013B06Rik	TEC
ENSMUSG00000025958.14	Creb1	protein_coding
ENSMUSG00000045005.9	Fzd5	protein_coding
ENSMUSG00000051344.13	Plekhm3	protein_coding
ENSMUSG00000084416.3	Rpl10a-ps1	processed_pseudogene
ENSMUSG00000046330.10	Rpl37a	protein_coding
ENSMUSG00000039323.18	Igfbp2	protein_coding
ENSMUSG00000026177.11	Slc11a1	protein_coding
ENSMUSG00000103227.1	Gm37733	TEC
ENSMUSG00000026173.15	Plcd4	protein_coding
ENSMUSG00000049339.16	Retreg2	protein_coding
ENSMUSG00000033124.16	Atg9a	protein_coding
ENSMUSG00000026201.12	Stk16	protein_coding
ENSMUSG00000026209.15	Dnpep	protein_coding
ENSMUSG00000026213.15	Stk11ip	protein_coding
ENSMUSG00000006576.16	Slc4a3	protein_coding
ENSMUSG00000004872.15	Pax3	protein_coding
ENSMUSG00000079470.8	Utp14b	protein_coding
ENSMUSG00000004364.14	Cul3	protein_coding
ENSMUSG00000101722.1	Gm29125	lncRNA
ENSMUSG00000090637.2	Gm6189	processed_pseudogene
ENSMUSG00000038496.16	Slc19a3	protein_coding
ENSMUSG00000036766.12	Dner	protein_coding
ENSMUSG00000099693.1	Gm29284	unprocessed_pseudogene
ENSMUSG00000052477.15	C130026I21Rik	protein_coding
ENSMUSG00000089844.7	A530032D15Rik	protein_coding
ENSMUSG00000079455.9	Gm16026	transcribed_unprocessed_pseudogene
ENSMUSG00000118607.1	AC147806.2	protein_coding
ENSMUSG00000070031.11	Sp140	protein_coding
ENSMUSG00000052760.16	A630001G21Rik	protein_coding
ENSMUSG00000026238.14	Ptma	protein_coding
ENSMUSG00000084106.4	Gm6136	processed_pseudogene
ENSMUSG00000026246.12	Alppl2	protein_coding
ENSMUSG00000026255.15	Efhd1	protein_coding
ENSMUSG00000047067.7	Dusp28	protein_coding
ENSMUSG00000026274.11	Pask	protein_coding
ENSMUSG00000094651.2	Gal3st2	protein_coding
ENSMUSG00000081051.4	Gm15427	processed_pseudogene
ENSMUSG00000040693.7	Slco4c1	protein_coding
ENSMUSG00000097814.5	Panct2	lncRNA
ENSMUSG00000099936.1	Gm28867	lncRNA
ENSMUSG00000098923.1	Tmem185b	protein_coding
ENSMUSG00000036975.5	Tmem177	protein_coding
ENSMUSG00000016526.8	Dyrk3	protein_coding
ENSMUSG00000100228.1	Gm29257	processed_pseudogene
ENSMUSG00000046062.5	Ppp1r15b	protein_coding
ENSMUSG00000070643.11	Sox13	protein_coding
ENSMUSG00000094410.8	Gm38394	protein_coding
ENSMUSG00000026450.14	Chit1	protein_coding
ENSMUSG00000026457.14	Adipor1	protein_coding
ENSMUSG00000042207.17	Kdm5b	protein_coding
ENSMUSG00000048096.7	Lmod1	protein_coding
ENSMUSG00000104509.1	Gm33994	lncRNA
ENSMUSG00000104366.1	4933409D19Rik	lncRNA
ENSMUSG00000097229.1	Platr23	lncRNA
ENSMUSG00000097448.1	Platr22	lncRNA
ENSMUSG00000104496.1	Gm5837	processed_pseudogene
ENSMUSG00000018196.18	Glrx2	protein_coding
ENSMUSG00000100455.1	Gm29170	lncRNA
ENSMUSG00000023150.14	Ivns1abp	protein_coding
ENSMUSG00000103238.1	Gm36527	TEC
ENSMUSG00000043019.12	Edem3	protein_coding
ENSMUSG00000014980.14	Tsen15	protein_coding
ENSMUSG00000080950.1	Gm7278	processed_pseudogene
ENSMUSG00000042699.11	Dhx9	protein_coding
ENSMUSG00000042684.8	Npl	protein_coding
ENSMUSG00000099858.1	Gm6652	processed_pseudogene
ENSMUSG00000026473.16	Glul	protein_coding
ENSMUSG00000100014.1	Gm29290	lncRNA
ENSMUSG00000056708.5	Ier5	protein_coding
ENSMUSG00000026466.16	Tor1aip1	protein_coding
ENSMUSG00000050565.16	Tor1aip2	protein_coding
ENSMUSG00000060519.11	Tor3a	protein_coding
ENSMUSG00000033557.17	Fam20b	protein_coding
ENSMUSG00000014226.10	Cacybp	protein_coding
ENSMUSG00000026701.15	Prdx6	protein_coding
ENSMUSG00000102399.1	Gm5049	processed_pseudogene
ENSMUSG00000026694.19	Eef1aknmt	protein_coding
ENSMUSG00000040836.15	Gpr161	protein_coding
ENSMUSG00000026568.6	Mpc2	protein_coding
ENSMUSG00000026558.13	Uck2	protein_coding
ENSMUSG00000026686.14	Lmx1a	protein_coding
ENSMUSG00000026670.15	Uap1	protein_coding
ENSMUSG00000059498.13	Fcgr3	protein_coding
ENSMUSG00000052423.14	B4galt3	protein_coding
ENSMUSG00000038235.4	F11r	protein_coding
ENSMUSG00000060244.1	Alyref2	protein_coding
ENSMUSG00000050229.3	Pigm	protein_coding
ENSMUSG00000104158.2	Gm38100	protein_coding
ENSMUSG00000078184.1	Rbm8a2	protein_coding
ENSMUSG00000026489.13	Coq8a	protein_coding
ENSMUSG00000026497.7	Mixl1	protein_coding
ENSMUSG00000102760.1	Gm37258	TEC
ENSMUSG00000026510.10	Trp53bp2	protein_coding
ENSMUSG00000039349.5	C130074G19Rik	protein_coding
ENSMUSG00000039224.1	D1Pas1	protein_coding
ENSMUSG00000066595.9	Flvcr1	protein_coding
ENSMUSG00000026632.17	Tatdn3	protein_coding
ENSMUSG00000037461.10	Ints7	protein_coding
ENSMUSG00000055833.14	1700034H15Rik	lncRNA
ENSMUSG00000037434.7	Slc30a1	protein_coding
ENSMUSG00000095123.1	Gm21781	lncRNA
ENSMUSG00000055493.4	Epm2a	protein_coding
ENSMUSG00000045455.8	Gm9797	transcribed_processed_pseudogene
ENSMUSG00000078348.4	Sf3b5	protein_coding
ENSMUSG00000112478.1	Gm47761	lncRNA
ENSMUSG00000020009.13	Ifngr1	protein_coding
ENSMUSG00000037608.16	Bclaf1	protein_coding
ENSMUSG00000091730.1	Gm17230	processed_pseudogene
ENSMUSG00000097327.7	E030030I06Rik	protein_coding
ENSMUSG00000061983.7	Rps12	protein_coding
ENSMUSG00000019989.8	Enpp3	protein_coding
ENSMUSG00000019987.9	Arg1	protein_coding
ENSMUSG00000112101.1	Gm47924	processed_pseudogene
ENSMUSG00000069682.6	Gm10275	transcribed_processed_pseudogene
ENSMUSG00000111905.1	Gm48045	lncRNA
ENSMUSG00000046031.7	Calhm6	protein_coding
ENSMUSG00000094311.1	Rfpl4b	protein_coding
ENSMUSG00000019837.8	Gtf3c6	protein_coding
ENSMUSG00000038417.4	Fig4	protein_coding
ENSMUSG00000038332.13	Sesn1	protein_coding
ENSMUSG00000111131.1	9930024M15Rik	TEC
ENSMUSG00000038280.12	Ostm1	protein_coding
ENSMUSG00000038214.15	Bend3	protein_coding
ENSMUSG00000019797.11	1700021F05Rik	protein_coding
ENSMUSG00000047139.9	Cd24a	protein_coding
ENSMUSG00000110841.1	Gpx4-ps2	transcribed_processed_pseudogene
ENSMUSG00000110779.1	Gm48271	TEC
ENSMUSG00000112731.1	Gm47739	lncRNA
ENSMUSG00000050953.10	Gja1	protein_coding
ENSMUSG00000003226.7	Ranbp2	protein_coding
ENSMUSG00000098188.1	Sowahc	protein_coding
ENSMUSG00000020109.13	Dnajb12	protein_coding
ENSMUSG00000004207.14	Psap	protein_coding
ENSMUSG00000020099.8	Unc5b	protein_coding
ENSMUSG00000112058.1	Gm47593	lncRNA
ENSMUSG00000020087.5	Tysnd1	protein_coding
ENSMUSG00000037012.18	Hk1	protein_coding
ENSMUSG00000020075.8	Ddx21	protein_coding
ENSMUSG00000036923.12	Stox1	protein_coding
ENSMUSG00000047146.17	Tet1	protein_coding
ENSMUSG00000020064.9	Herc4	protein_coding
ENSMUSG00000020063.16	Sirt1	protein_coding
ENSMUSG00000036764.12	Dnajc12	protein_coding
ENSMUSG00000033416.15	Gucd1	protein_coding
ENSMUSG00000049422.7	Chchd10	protein_coding
ENSMUSG00000009114.17	2610028H24Rik	protein_coding
ENSMUSG00000033126.5	Ybey	protein_coding
ENSMUSG00000009291.13	Pttg1ip	protein_coding
ENSMUSG00000061032.9	Rrp1	protein_coding
ENSMUSG00000032788.15	Pdxk	protein_coding
ENSMUSG00000020317.14	Theg	protein_coding
ENSMUSG00000020308.6	Tpgs1	protein_coding
ENSMUSG00000020329.12	Polrmt	protein_coding
ENSMUSG00000035863.14	Palm	protein_coding
ENSMUSG00000091994.2	E130317F20Rik	lncRNA
ENSMUSG00000013833.15	Med16	protein_coding
ENSMUSG00000035754.8	Wdr18	protein_coding
ENSMUSG00000004665.10	Cnn2	protein_coding
ENSMUSG00000004667.18	Polr2e	protein_coding
ENSMUSG00000075706.10	Gpx4	protein_coding
ENSMUSG00000035673.10	Sbno2	protein_coding
ENSMUSG00000035595.6	1600002K03Rik	protein_coding
ENSMUSG00000063457.14	Rps15	protein_coding
ENSMUSG00000020135.13	Apc2	protein_coding
ENSMUSG00000020133.8	2310011J03Rik	protein_coding
ENSMUSG00000035397.8	Klf16	protein_coding
ENSMUSG00000003346.14	Abhd17a	protein_coding
ENSMUSG00000113640.1	Adat3	protein_coding
ENSMUSG00000020190.13	Mknk2	protein_coding
ENSMUSG00000015312.9	Gadd45b	protein_coding
ENSMUSG00000035027.18	Map2k2	protein_coding
ENSMUSG00000035011.15	Zbtb7a	protein_coding
ENSMUSG00000034994.10	Eef2	protein_coding
ENSMUSG00000034958.11	Atcay	protein_coding
ENSMUSG00000004931.11	Apba3	protein_coding
ENSMUSG00000034917.8	Tjp3	protein_coding
ENSMUSG00000034881.8	Tbxa2r	protein_coding
ENSMUSG00000034872.6	Gipc3	protein_coding
ENSMUSG00000034854.8	Mfsd12	protein_coding
ENSMUSG00000078440.10	Dohh	protein_coding
ENSMUSG00000034781.5	Gna11	protein_coding
ENSMUSG00000020248.18	Nfyb	protein_coding
ENSMUSG00000071151.3	Gm4799	processed_pseudogene
ENSMUSG00000060935.6	Tmem263	protein_coding
ENSMUSG00000001785.13	Pwp1	protein_coding
ENSMUSG00000112183.1	Gm48306	lncRNA
ENSMUSG00000112259.1	Gm17980	processed_pseudogene
ENSMUSG00000060002.14	Chpt1	protein_coding
ENSMUSG00000112428.1	Gm48106	processed_pseudogene
ENSMUSG00000004359.16	Spic	protein_coding
ENSMUSG00000019948.4	Actr6	protein_coding
ENSMUSG00000019979.12	Apaf1	protein_coding
ENSMUSG00000061904.12	Slc25a3	protein_coding
ENSMUSG00000020027.18	Socs2	protein_coding
ENSMUSG00000020029.6	Nudt4	protein_coding
ENSMUSG00000036478.8	Btg1	protein_coding
ENSMUSG00000089994.1	Gm16239	lncRNA
ENSMUSG00000112069.1	Gm9476	unprocessed_pseudogene
ENSMUSG00000112480.1	Gm4310	unprocessed_pseudogene
ENSMUSG00000091779.8	Gm21293	protein_coding
ENSMUSG00000097550.7	Gm21304	protein_coding
ENSMUSG00000094144.8	Gm21312	protein_coding
ENSMUSG00000095022.8	Gm20765	protein_coding
ENSMUSG00000020185.16	E2f7	protein_coding
ENSMUSG00000055531.12	Cpsf6	protein_coding
ENSMUSG00000060181.6	Slc35e3	protein_coding
ENSMUSG00000112216.1	Gm32717	protein_coding
ENSMUSG00000112614.1	Gm9030	processed_pseudogene
ENSMUSG00000112252.1	Gm32802	protein_coding
ENSMUSG00000112814.1	Gm9040	protein_coding
ENSMUSG00000112027.1	Gm9045	protein_coding
ENSMUSG00000112781.1	Gm9046	protein_coding
ENSMUSG00000112495.1	Gm9048	protein_coding
ENSMUSG00000112919.1	Gm9049	protein_coding
ENSMUSG00000020227.10	Irak3	protein_coding
ENSMUSG00000048661.14	Lemd3	protein_coding
ENSMUSG00000034667.8	Xpot	protein_coding
ENSMUSG00000006731.10	B4galnt1	protein_coding
ENSMUSG00000025407.7	Gli1	protein_coding
ENSMUSG00000040195.11	Nemp1	protein_coding
ENSMUSG00000025396.7	Hsd17b6	protein_coding
ENSMUSG00000044005.13	Gls2	protein_coding
ENSMUSG00000118550.1	AC135859.1	lncRNA
ENSMUSG00000093674.7	Rpl41	protein_coding
ENSMUSG00000112850.1	Gm9176	processed_pseudogene
ENSMUSG00000025364.13	Pa2g4	protein_coding
ENSMUSG00000018166.8	Erbb3	protein_coding
ENSMUSG00000025362.6	Rps26	protein_coding
ENSMUSG00000064030.15	Pym1	protein_coding
ENSMUSG00000025355.7	Mmp19	protein_coding
ENSMUSG00000025351.14	Cd63	protein_coding
ENSMUSG00000061961.3	Olfr815	protein_coding
ENSMUSG00000023764.18	Sfi1	protein_coding
ENSMUSG00000086049.1	Gm12735	lncRNA
ENSMUSG00000020439.17	Smtn	protein_coding
ENSMUSG00000034543.15	Morc2a	protein_coding
ENSMUSG00000003581.14	Rnf215	protein_coding
ENSMUSG00000051427.14	Ccdc157	protein_coding
ENSMUSG00000020424.3	Castor1	protein_coding
ENSMUSG00000034274.11	Thoc5	protein_coding
ENSMUSG00000034209.4	Rasl10a	protein_coding
ENSMUSG00000020477.10	Mrps24	protein_coding
ENSMUSG00000049680.17	Urgcp	protein_coding
ENSMUSG00000020476.14	Dbnl	protein_coding
ENSMUSG00000020447.5	Npc1l1	protein_coding
ENSMUSG00000004394.12	Tmed4	protein_coding
ENSMUSG00000071866.12	Ppia	protein_coding
ENSMUSG00000041126.16	H2az2	protein_coding
ENSMUSG00000094483.2	Purb	protein_coding
ENSMUSG00000086839.7	Gm11973	lncRNA
ENSMUSG00000020437.12	Myo1g	protein_coding
ENSMUSG00000085156.8	Snhg15	lncRNA
ENSMUSG00000000384.15	Tbrg4	protein_coding
ENSMUSG00000020427.11	Igfbp3	protein_coding
ENSMUSG00000000581.8	C1d	protein_coding
ENSMUSG00000082100.1	Glns-ps1	processed_pseudogene
ENSMUSG00000020142.12	Slc1a4	protein_coding
ENSMUSG00000044068.7	Zrsr1	protein_coding
ENSMUSG00000020460.15	Rps27a	protein_coding
ENSMUSG00000020461.10	Clhc1	protein_coding
ENSMUSG00000020458.16	Rtn4	protein_coding
ENSMUSG00000043999.6	Gpr75	protein_coding
ENSMUSG00000040767.10	Snrnp25	protein_coding
ENSMUSG00000044949.4	Ubtd2	protein_coding
ENSMUSG00000040610.7	Tlx3	protein_coding
ENSMUSG00000018846.8	Pank3	protein_coding
ENSMUSG00000044707.7	Ccnjl	protein_coding
ENSMUSG00000011256.16	Adam19	protein_coding
ENSMUSG00000040413.15	Timd2	protein_coding
ENSMUSG00000082454.3	Gm12183	processed_pseudogene
ENSMUSG00000078154.3	Gm12184	protein_coding
ENSMUSG00000040350.16	Trim7	protein_coding
ENSMUSG00000061469.3	Gm12569	protein_coding
ENSMUSG00000020385.16	Clk4	protein_coding
ENSMUSG00000020358.17	Hnrnpab	protein_coding
ENSMUSG00000001056.3	Nhp2	protein_coding
ENSMUSG00000001054.9	Rmnd5b	protein_coding
ENSMUSG00000049470.13	Aff4	protein_coding
ENSMUSG00000044352.6	Sowaha	protein_coding
ENSMUSG00000018906.14	P4ha2	protein_coding
ENSMUSG00000000594.7	Gm2a	protein_coding
ENSMUSG00000018583.5	G3bp1	protein_coding
ENSMUSG00000037335.13	Hand1	protein_coding
ENSMUSG00000037331.15	Larp1	protein_coding
ENSMUSG00000037275.14	Gemin5	protein_coding
ENSMUSG00000082292.3	Gm12250	processed_pseudogene
ENSMUSG00000049755.14	Zfp672	protein_coding
ENSMUSG00000013646.17	Sh3bp5l	protein_coding
ENSMUSG00000036819.14	Jmjd4	protein_coding
ENSMUSG00000084145.3	Gm12263	processed_pseudogene
ENSMUSG00000043648.7	Pld6	protein_coding
ENSMUSG00000061650.6	Med9	protein_coding
ENSMUSG00000000301.16	Pemt	protein_coding
ENSMUSG00000096745.1	Gm12622	processed_pseudogene
ENSMUSG00000093924.1	Gm12623	processed_pseudogene
ENSMUSG00000096363.1	Gm12621	unprocessed_pseudogene
ENSMUSG00000095680.1	Gm12627	unprocessed_pseudogene
ENSMUSG00000096088.1	Gm12614	unprocessed_pseudogene
ENSMUSG00000096483.1	Gm12615	unprocessed_pseudogene
ENSMUSG00000094278.1	Gm12626	processed_pseudogene
ENSMUSG00000094005.1	Gm12625	unprocessed_pseudogene
ENSMUSG00000084335.1	Gm12619	unprocessed_pseudogene
ENSMUSG00000095605.1	Gm12624	unprocessed_pseudogene
ENSMUSG00000093978.1	Gm12612	processed_pseudogene
ENSMUSG00000095136.1	Gm12616	unprocessed_pseudogene
ENSMUSG00000094566.1	Gm12620	processed_pseudogene
ENSMUSG00000084034.1	Gm12617	processed_pseudogene
ENSMUSG00000018599.5	Mief2	protein_coding
ENSMUSG00000020534.14	Shmt1	protein_coding
ENSMUSG00000042569.13	Dhrs7b	protein_coding
ENSMUSG00000018932.9	Map2k3	protein_coding
ENSMUSG00000010142.12	Tnfrsf13b	protein_coding
ENSMUSG00000042506.15	Usp22	protein_coding
ENSMUSG00000001034.17	Mapk7	protein_coding
ENSMUSG00000004837.2	Grap	protein_coding
ENSMUSG00000069844.12	Sco1	protein_coding
ENSMUSG00000020904.11	Cfap52	protein_coding
ENSMUSG00000060938.14	Rpl26	protein_coding
ENSMUSG00000020899.16	Pfas	protein_coding
ENSMUSG00000020898.18	Ctc1	protein_coding
ENSMUSG00000045176.3	Borcs6	protein_coding
ENSMUSG00000059278.9	Naa38	protein_coding
ENSMUSG00000086591.1	Dnah2os	lncRNA
ENSMUSG00000041346.11	Wrap53	protein_coding
ENSMUSG00000041329.13	Atp1b2	protein_coding
ENSMUSG00000005202.2	Shbg	protein_coding
ENSMUSG00000069835.10	Sat2	protein_coding
ENSMUSG00000041287.5	Sox15	protein_coding
ENSMUSG00000018761.14	Mpdu1	protein_coding
ENSMUSG00000005204.12	Senp3	protein_coding
ENSMUSG00000097328.7	Tnfsf12	protein_coding
ENSMUSG00000051790.15	Nlgn2	protein_coding
ENSMUSG00000018567.14	Gabarap	protein_coding
ENSMUSG00000020886.17	Dlg4	protein_coding
ENSMUSG00000018921.11	Pelp1	protein_coding
ENSMUSG00000018920.11	Cxcl16	protein_coding
ENSMUSG00000014609.16	Chrne	protein_coding
ENSMUSG00000018446.8	C1qbp	protein_coding
ENSMUSG00000040471.17	Ggt6	protein_coding
ENSMUSG00000040463.16	Mybbp1a	protein_coding
ENSMUSG00000040447.15	Spns2	protein_coding
ENSMUSG00000055670.14	Zzef1	protein_coding
ENSMUSG00000069814.6	Ccdc92b	protein_coding
ENSMUSG00000038335.13	Tsr1	protein_coding
ENSMUSG00000038268.4	Ovca2	protein_coding
ENSMUSG00000078789.9	Dph1	protein_coding
ENSMUSG00000045374.18	Wdr81	protein_coding
ENSMUSG00000038217.13	Tlcd2	protein_coding
ENSMUSG00000038188.17	Scarf1	protein_coding
ENSMUSG00000038178.16	Slc43a2	protein_coding
ENSMUSG00000020846.6	Rflnb	protein_coding
ENSMUSG00000038046.4	Mrm3	protein_coding
ENSMUSG00000020843.15	Timm22	protein_coding
ENSMUSG00000020841.5	Cpd	protein_coding
ENSMUSG00000002059.18	Rab34	protein_coding
ENSMUSG00000010277.7	2610507B11Rik	protein_coding
ENSMUSG00000037593.12	Rskr	protein_coding
ENSMUSG00000002058.13	Unc119	protein_coding
ENSMUSG00000001095.5	Slc13a2	protein_coding
ENSMUSG00000020829.9	Slc46a1	protein_coding
ENSMUSG00000049489.5	Ccnq	protein_coding
ENSMUSG00000017677.11	Wsb1	protein_coding
ENSMUSG00000046909.9	Tefm	protein_coding
ENSMUSG00000057181.15	5730455P16Rik	protein_coding
ENSMUSG00000048895.13	Cdk5r1	protein_coding
ENSMUSG00000020692.14	Nle1	protein_coding
ENSMUSG00000018845.14	Unc45b	protein_coding
ENSMUSG00000018651.14	Tada2a	protein_coding
ENSMUSG00000020532.18	Acaca	protein_coding
ENSMUSG00000018698.15	Lhx1	protein_coding
ENSMUSG00000018405.7	Mrm1	protein_coding
ENSMUSG00000020526.12	Znhit3	protein_coding
ENSMUSG00000085208.3	Brip1os	lncRNA
ENSMUSG00000018068.13	Ints2	protein_coding
ENSMUSG00000018171.9	Vmp1	protein_coding
ENSMUSG00000083992.1	Gm11478	processed_pseudogene
ENSMUSG00000020493.8	Prr11	protein_coding
ENSMUSG00000098943.1	Rnu3b1	snoRNA
ENSMUSG00000099291.1	Rnu3b3	snoRNA
ENSMUSG00000104896.1	Rnu3b4	snoRNA
ENSMUSG00000105115.1	Rnu3b2	snoRNA
ENSMUSG00000018379.17	Srsf1	protein_coding
ENSMUSG00000033983.14	Coil	protein_coding
ENSMUSG00000081766.3	2210409E12Rik	transcribed_processed_pseudogene
ENSMUSG00000000275.16	Trim25	protein_coding
ENSMUSG00000000276.11	Dgke	protein_coding
ENSMUSG00000020857.11	Nme2	protein_coding
ENSMUSG00000037601.11	Nme1	protein_coding
ENSMUSG00000020859.16	Spag9	protein_coding
ENSMUSG00000081604.5	Gm11518	processed_pseudogene
ENSMUSG00000037573.5	Tob1	protein_coding
ENSMUSG00000020868.15	Xylt2	protein_coding
ENSMUSG00000075610.9	Tmem92	protein_coding
ENSMUSG00000081586.3	Gm11544	unprocessed_pseudogene
ENSMUSG00000043522.8	A430060F13Rik	unprocessed_pseudogene
ENSMUSG00000001510.8	Dlx3	protein_coding
ENSMUSG00000050860.6	Phospho1	protein_coding
ENSMUSG00000013415.9	Igf2bp1	protein_coding
ENSMUSG00000006058.10	Snf8	protein_coding
ENSMUSG00000014349.7	Ube2z	protein_coding
ENSMUSG00000006057.15	Atp5g1	protein_coding
ENSMUSG00000006056.13	Calcoco2	protein_coding
ENSMUSG00000038756.13	Ttll6	protein_coding
ENSMUSG00000081249.3	Gm11517	processed_pseudogene
ENSMUSG00000038560.7	Sp6	protein_coding
ENSMUSG00000001441.13	Npepps	protein_coding
ENSMUSG00000071415.6	Rpl23	protein_coding
ENSMUSG00000020882.17	Cacnb1	protein_coding
ENSMUSG00000017400.10	Stac2	protein_coding
ENSMUSG00000038150.7	Ormdl3	protein_coding
ENSMUSG00000078676.9	Casc3	protein_coding
ENSMUSG00000055937.1	Krt28	protein_coding
ENSMUSG00000048294.4	Krtap4-13	protein_coding
ENSMUSG00000017176.17	Nt5c3b	protein_coding
ENSMUSG00000048732.5	Klhl11	protein_coding
ENSMUSG00000017837.12	Nkiras2	protein_coding
ENSMUSG00000014198.15	Zfp385c	protein_coding
ENSMUSG00000004044.9	Cavin1	protein_coding
ENSMUSG00000019303.14	Psmc3ip	protein_coding
ENSMUSG00000017802.14	Retreg3	protein_coding
ENSMUSG00000078651.8	Aoc2	protein_coding
ENSMUSG00000019326.14	Aoc3	protein_coding
ENSMUSG00000035007.5	Rundc1	protein_coding
ENSMUSG00000063316.13	Rpl27	protein_coding
ENSMUSG00000010358.13	Ifi35	protein_coding
ENSMUSG00000001313.12	Rnd2	protein_coding
ENSMUSG00000010362.9	Rdm1	protein_coding
ENSMUSG00000034936.2	Arl4d	protein_coding
ENSMUSG00000034931.15	Dhx8	protein_coding
ENSMUSG00000020922.11	Lsm12	protein_coding
ENSMUSG00000008855.17	Hdac5	protein_coding
ENSMUSG00000059995.12	Atxn7l3	protein_coding
ENSMUSG00000020923.17	Ubtf	protein_coding
ENSMUSG00000050288.6	Fzd2	protein_coding
ENSMUSG00000051378.10	Kif18b	protein_coding
ENSMUSG00000045532.5	C1ql1	protein_coding
ENSMUSG00000020937.14	Plcd3	protein_coding
ENSMUSG00000048878.6	Hexim1	protein_coding
ENSMUSG00000055805.15	Fmnl1	protein_coding
ENSMUSG00000020941.7	Map3k14	protein_coding
ENSMUSG00000062421.13	Arf2	protein_coding
ENSMUSG00000020691.13	Mettl2	protein_coding
ENSMUSG00000081965.1	Gm11620	processed_pseudogene
ENSMUSG00000085255.1	Taco1os	lncRNA
ENSMUSG00000020700.11	Map3k3	protein_coding
ENSMUSG00000040548.16	Tex2	protein_coding
ENSMUSG00000018433.14	Nol11	protein_coding
ENSMUSG00000040430.18	Pitpnc1	protein_coding
ENSMUSG00000041920.14	Slc16a6	protein_coding
ENSMUSG00000041654.15	Slc39a11	protein_coding
ENSMUSG00000041598.7	Cdc42ep4	protein_coding
ENSMUSG00000057322.12	Rpl38	protein_coding
ENSMUSG00000034714.9	Ttyh2	protein_coding
ENSMUSG00000057219.11	Armc7	protein_coding
ENSMUSG00000020738.16	Sumo2	protein_coding
ENSMUSG00000020781.14	Tsen54	protein_coding
ENSMUSG00000020758.15	Itgb4	protein_coding
ENSMUSG00000052949.14	Rnf157	protein_coding
ENSMUSG00000050628.6	Ubald2	protein_coding
ENSMUSG00000020802.8	Ube2o	protein_coding
ENSMUSG00000057286.6	St6galnac2	protein_coding
ENSMUSG00000020818.16	Mfsd11	protein_coding
ENSMUSG00000086859.4	Snhg20	lncRNA
ENSMUSG00000088529.1	Gm26083	scaRNA
ENSMUSG00000025572.17	Tmc6	protein_coding
ENSMUSG00000050106.17	Tmc8	protein_coding
ENSMUSG00000025573.4	6030468B19Rik	protein_coding
ENSMUSG00000093485.1	Gm20708	protein_coding
ENSMUSG00000053113.3	Socs3	protein_coding
ENSMUSG00000033909.17	Usp36	protein_coding
ENSMUSG00000039989.7	Cbx4	protein_coding
ENSMUSG00000039963.20	Ccdc40	protein_coding
ENSMUSG00000025579.14	Gaa	protein_coding
ENSMUSG00000025580.15	Eif4a3	protein_coding
ENSMUSG00000005043.13	Sgsh	protein_coding
ENSMUSG00000039850.16	Endov	protein_coding
ENSMUSG00000025582.4	Nptx1	protein_coding
ENSMUSG00000061306.16	Slc38a10	protein_coding
ENSMUSG00000049957.14	Ccdc137	protein_coding
ENSMUSG00000057594.12	Arl16	protein_coding
ENSMUSG00000025792.9	Slc25a10	protein_coding
ENSMUSG00000025130.11	P4hb	protein_coding
ENSMUSG00000025134.2	Alyref	protein_coding
ENSMUSG00000025137.15	Pcyt2	protein_coding
ENSMUSG00000025141.3	Myadml2	protein_coding
ENSMUSG00000025158.7	Rfng	protein_coding
ENSMUSG00000025153.9	Fasn	protein_coding
ENSMUSG00000025161.16	Slc16a3	protein_coding
ENSMUSG00000039294.14	Cybc1	protein_coding
ENSMUSG00000025173.13	Wdr45b	protein_coding
ENSMUSG00000079179.9	Rab10os	lncRNA
ENSMUSG00000020668.10	Kif3c	protein_coding
ENSMUSG00000071456.6	1110002L01Rik	lncRNA
ENSMUSG00000020660.6	Pomc	protein_coding
ENSMUSG00000020654.15	Adcy3	protein_coding
ENSMUSG00000037361.8	Sf3b6	protein_coding
ENSMUSG00000037336.14	Mfsd2b	protein_coding
ENSMUSG00000112496.2	Gm48764	lncRNA
ENSMUSG00000112792.1	Gm38407	lncRNA
ENSMUSG00000113226.1	Gm47808	lncRNA
ENSMUSG00000078377.5	Gm4294	processed_pseudogene
ENSMUSG00000037169.15	Mycn	protein_coding
ENSMUSG00000020566.19	Atp6v1c2	protein_coding
ENSMUSG00000011179.8	Odc1	protein_coding
ENSMUSG00000113956.1	Gm19368	processed_pseudogene
ENSMUSG00000113959.1	Gm46339	TEC
ENSMUSG00000116883.1	Gm49700	lncRNA
ENSMUSG00000113506.1	Gm49377	transcribed_unprocessed_pseudogene
ENSMUSG00000113569.1	Gm48035	processed_pseudogene
ENSMUSG00000113691.1	Gm38699	unprocessed_pseudogene
ENSMUSG00000073158.4	9030624G23Rik	protein_coding
ENSMUSG00000113403.1	Gm9315	processed_pseudogene
ENSMUSG00000020629.12	Adi1	protein_coding
ENSMUSG00000113386.1	Gm47357	lncRNA
ENSMUSG00000020547.5	Bzw2	protein_coding
ENSMUSG00000036188.4	Ankmy2	protein_coding
ENSMUSG00000014905.4	Dnajb9	protein_coding
ENSMUSG00000112795.1	Gm2027	processed_pseudogene
ENSMUSG00000035293.13	G2e3	protein_coding
ENSMUSG00000020954.16	Strn3	protein_coding
ENSMUSG00000035247.16	Hectd1	protein_coding
ENSMUSG00000035133.9	Arhgap5	protein_coding
ENSMUSG00000095590.1	Gm24305	snRNA
ENSMUSG00000112690.2	Gm2446	unprocessed_pseudogene
ENSMUSG00000035451.7	Foxa1	protein_coding
ENSMUSG00000060121.15	Gemin2	protein_coding
ENSMUSG00000113152.1	Gm48422	lncRNA
ENSMUSG00000020949.9	Fkbp3	protein_coding
ENSMUSG00000055884.8	Fancm	protein_coding
ENSMUSG00000060499.7	Rpl10l	protein_coding
ENSMUSG00000034892.8	Rps29	protein_coding
ENSMUSG00000099021.1	Rn7s1	misc_RNA
ENSMUSG00000113149.1	Gm49383	protein_coding
ENSMUSG00000043998.10	Mgat2	protein_coding
ENSMUSG00000020973.7	Dnaaf2	protein_coding
ENSMUSG00000113786.1	Gm49384	protein_coding
ENSMUSG00000097061.2	9330151L19Rik	lncRNA
ENSMUSG00000099250.1	Rn7s2	misc_RNA
ENSMUSG00000044147.8	Arf6	protein_coding
ENSMUSG00000020988.9	L2hgdh	protein_coding
ENSMUSG00000054894.6	Dmac2l	protein_coding
ENSMUSG00000021072.12	Tmx1	protein_coding
ENSMUSG00000048285.9	Frmd6	protein_coding
ENSMUSG00000085622.9	3110056K07Rik	lncRNA
ENSMUSG00000109482.2	Gm4756	protein_coding
ENSMUSG00000118552.1	AC124742.1	protein_coding
ENSMUSG00000021054.6	Sgpp1	protein_coding
ENSMUSG00000090258.7	Churc1	protein_coding
ENSMUSG00000112003.1	Gm4864	processed_pseudogene
ENSMUSG00000046157.13	Tmem229b	protein_coding
ENSMUSG00000021120.11	Pigh	protein_coding
ENSMUSG00000032705.9	Exd2	protein_coding
ENSMUSG00000048833.9	Slc39a9	protein_coding
ENSMUSG00000021133.9	Susd6	protein_coding
ENSMUSG00000094374.2	Gm5435	processed_pseudogene
ENSMUSG00000113664.1	Gm47184	processed_pseudogene
ENSMUSG00000046791.8	Riox1	protein_coding
ENSMUSG00000042472.11	Zfp410	protein_coding
ENSMUSG00000021241.7	Isca2	protein_coding
ENSMUSG00000021245.15	Mlh3	protein_coding
ENSMUSG00000034258.4	Flvcr2	protein_coding
ENSMUSG00000034168.7	Irf2bpl	protein_coding
ENSMUSG00000034111.6	Tmed8	protein_coding
ENSMUSG00000079036.10	Alkbh1	protein_coding
ENSMUSG00000112943.1	Gm18983	processed_pseudogene
ENSMUSG00000113805.1	Gm5788	protein_coding
ENSMUSG00000079034.2	Gm8300	protein_coding
ENSMUSG00000092019.4	Gm4027	protein_coding
ENSMUSG00000113206.1	Gm3742	processed_pseudogene
ENSMUSG00000113489.1	Gm16381	protein_coding
ENSMUSG00000095724.1	Gm21319	protein_coding
ENSMUSG00000112949.1	Gm21939	processed_pseudogene
ENSMUSG00000113201.1	Gm21936	protein_coding
ENSMUSG00000113685.1	Gm21038	processed_pseudogene
ENSMUSG00000113951.1	Gm2001	protein_coding
ENSMUSG00000113011.1	Gm1995	processed_pseudogene
ENSMUSG00000072905.5	Gm2016	protein_coding
ENSMUSG00000113971.1	Gm2022	protein_coding
ENSMUSG00000113481.1	Gm48388	unprocessed_pseudogene
ENSMUSG00000113533.1	Gm46992	processed_pseudogene
ENSMUSG00000096049.1	Gm2075	protein_coding
ENSMUSG00000095717.1	Gm2056	protein_coding
ENSMUSG00000114075.1	Gm16368	protein_coding
ENSMUSG00000095799.1	Gm8332	protein_coding
ENSMUSG00000079029.2	Gm5662	protein_coding
ENSMUSG00000112979.1	Gm8634	processed_pseudogene
ENSMUSG00000094935.2	Gm9726	processed_pseudogene
ENSMUSG00000113895.1	Gm48383	lncRNA
ENSMUSG00000041846.15	Ppp4r3a	protein_coding
ENSMUSG00000041716.7	Gm20604	protein_coding
ENSMUSG00000091931.5	Gon7	protein_coding
ENSMUSG00000114184.1	Gm7143	processed_pseudogene
ENSMUSG00000055271.5	9330161L09Rik	TEC
ENSMUSG00000044715.7	Gskip	protein_coding
ENSMUSG00000021264.12	Yy1	protein_coding
ENSMUSG00000048856.9	Slc25a47	protein_coding
ENSMUSG00000075707.5	Dio3	protein_coding
ENSMUSG00000018707.13	Dync1h1	protein_coding
ENSMUSG00000021275.16	Tecpr2	protein_coding
ENSMUSG00000096942.1	Rps19-ps6	processed_pseudogene
ENSMUSG00000007411.16	Mark3	protein_coding
ENSMUSG00000060950.12	Trmt61a	protein_coding
ENSMUSG00000049792.6	Bag5	protein_coding
ENSMUSG00000037686.6	Aspg	protein_coding
ENSMUSG00000037466.13	Tedc1	protein_coding
ENSMUSG00000042063.11	Zfp386	protein_coding
ENSMUSG00000113261.1	Gm47404	lncRNA
ENSMUSG00000113673.1	Gm47486	lncRNA
ENSMUSG00000052374.16	Actn2	protein_coding
ENSMUSG00000096192.2	Gm18856	transcribed_processed_pseudogene
ENSMUSG00000113322.1	Gm48492	lncRNA
ENSMUSG00000012429.9	Mplkip	protein_coding
ENSMUSG00000113100.1	Gm48754	lncRNA
ENSMUSG00000113750.1	Gm5628	processed_pseudogene
ENSMUSG00000113847.1	Gm48799	lncRNA
ENSMUSG00000114118.1	Gm48829	lncRNA
ENSMUSG00000021327.19	Zkscan3	protein_coding
ENSMUSG00000022228.14	Zscan26	protein_coding
ENSMUSG00000094338.1	H2bc13	protein_coding
ENSMUSG00000101355.1	H3c10	protein_coding
ENSMUSG00000114279.1	H2bc14	protein_coding
ENSMUSG00000067455.5	H4c11	protein_coding
ENSMUSG00000064288.4	H4c12	protein_coding
ENSMUSG00000063021.3	H2ac15	protein_coding
ENSMUSG00000095217.1	H2bc15	protein_coding
ENSMUSG00000058773.2	H1f5	protein_coding
ENSMUSG00000101972.1	H3c11	protein_coding
ENSMUSG00000069309.2	Hist1h2an	protein_coding
ENSMUSG00000069308.7	Hist1h2bp	protein_coding
ENSMUSG00000069307.6	Hist1h2bq	protein_coding
ENSMUSG00000094248.1	Hist1h2ao	protein_coding
ENSMUSG00000069305.3	Hist1h4n	protein_coding
ENSMUSG00000069303.6	Hist1h2br	protein_coding
ENSMUSG00000069301.5	H2ac11	protein_coding
ENSMUSG00000061296.2	Vmn1r210	protein_coding
ENSMUSG00000036376.3	Abt1	protein_coding
ENSMUSG00000061991.2	H2ac10	protein_coding
ENSMUSG00000058385.8	H2bc8	protein_coding
ENSMUSG00000069268.4	H2bc7	protein_coding
ENSMUSG00000071478.6	H2ac7	protein_coding
ENSMUSG00000099583.2	H3c4	protein_coding
ENSMUSG00000047246.7	H2bc6	protein_coding
ENSMUSG00000069310.4	H3c3	protein_coding
ENSMUSG00000075031.4	H2bc3	protein_coding
ENSMUSG00000061615.2	H2ac4	protein_coding
ENSMUSG00000019132.11	BC005537	protein_coding
ENSMUSG00000113061.1	Rps18-ps5	protein_coding
ENSMUSG00000076431.4	Sox4	protein_coding
ENSMUSG00000113738.1	Gm40910	lncRNA
ENSMUSG00000021418.15	Rpp40	protein_coding
ENSMUSG00000091264.3	Smim13	protein_coding
ENSMUSG00000097375.3	6720427I07Rik	lncRNA
ENSMUSG00000103373.1	Gm37238	TEC
ENSMUSG00000038014.7	Fam120a	protein_coding
ENSMUSG00000093976.2	Gm8674	processed_pseudogene
ENSMUSG00000064672.1	Gm22806	snoRNA
ENSMUSG00000043183.18	Simc1	protein_coding
ENSMUSG00000025869.11	Nop16	protein_coding
ENSMUSG00000025873.16	Faf2	protein_coding
ENSMUSG00000021481.11	Zfp346	protein_coding
ENSMUSG00000005320.9	Fgfr4	protein_coding
ENSMUSG00000074886.11	Grk6	protein_coding
ENSMUSG00000035711.5	Dok3	protein_coding
ENSMUSG00000021504.14	B4galt7	protein_coding
ENSMUSG00000045767.9	B230219D22Rik	protein_coding
ENSMUSG00000021550.6	2210016F16Rik	protein_coding
ENSMUSG00000113566.1	Gm40977	lncRNA
ENSMUSG00000113495.1	Gm19792	lncRNA
ENSMUSG00000113450.1	Gm49359	protein_coding
ENSMUSG00000114172.1	Gm36298	processed_pseudogene
ENSMUSG00000113473.1	Gm7045	processed_pseudogene
ENSMUSG00000074863.5	Platr25	protein_coding
ENSMUSG00000044934.13	Zfp367	protein_coding
ENSMUSG00000033102.15	Cdc14b	protein_coding
ENSMUSG00000021482.10	Prxl2c	protein_coding
ENSMUSG00000021477.9	Ctsl	protein_coding
ENSMUSG00000110393.2	Gm36445	lncRNA
ENSMUSG00000021514.18	Zfp369	protein_coding
ENSMUSG00000114031.1	Gm48136	processed_pseudogene
ENSMUSG00000113135.1	Gm48170	lncRNA
ENSMUSG00000113954.1	Gm7822	processed_pseudogene
ENSMUSG00000114771.1	Gm49064	lncRNA
ENSMUSG00000069206.14	Zfp874a	protein_coding
ENSMUSG00000059839.9	Zfp874b	protein_coding
ENSMUSG00000097906.1	Gm9625	processed_pseudogene
ENSMUSG00000113342.1	AA414992	TEC
ENSMUSG00000113050.1	Gm8016	lncRNA
ENSMUSG00000113394.1	Gm48436	lncRNA
ENSMUSG00000113019.1	Gm47467	lncRNA
ENSMUSG00000021583.7	Erap1	protein_coding
ENSMUSG00000001542.7	Ell2	protein_coding
ENSMUSG00000114632.1	Gm48399	lncRNA
ENSMUSG00000114479.1	Gm49375	lncRNA
ENSMUSG00000035834.11	Polr3g	protein_coding
ENSMUSG00000114905.1	Gm48113	processed_pseudogene
ENSMUSG00000114506.1	Gm5666	processed_pseudogene
ENSMUSG00000017778.14	Cox7c	protein_coding
ENSMUSG00000049517.8	Rps23	protein_coding
ENSMUSG00000114688.1	Gm47381	lncRNA
ENSMUSG00000046957.5	Spz1	protein_coding
ENSMUSG00000021690.10	Jmy	protein_coding
ENSMUSG00000074768.6	Bhmt	protein_coding
ENSMUSG00000042118.7	Bhmt2	protein_coding
ENSMUSG00000042102.7	Dmgdh	protein_coding
ENSMUSG00000021681.8	Aggf1	protein_coding
ENSMUSG00000048376.6	F2r	protein_coding
ENSMUSG00000021665.9	Hexb	protein_coding
ENSMUSG00000041773.8	Enc1	protein_coding
ENSMUSG00000078952.9	Lncenc1	lncRNA
ENSMUSG00000069117.4	Gm10260	protein_coding
ENSMUSG00000049658.13	Bdp1	protein_coding
ENSMUSG00000048924.14	Ccdc125	protein_coding
ENSMUSG00000021629.10	Slc30a5	protein_coding
ENSMUSG00000042590.17	Ipo11	protein_coding
ENSMUSG00000021697.12	Depdc1b	protein_coding
ENSMUSG00000032727.14	Mier3	protein_coding
ENSMUSG00000094237.2	AF067063	protein_coding
ENSMUSG00000095514.2	D13Ertd608e	protein_coding
ENSMUSG00000096175.3	Gm21761	protein_coding
ENSMUSG00000078537.3	B020031M17Rik	protein_coding
ENSMUSG00000096323.2	Gm20767	protein_coding
ENSMUSG00000095653.2	Gm21818	protein_coding
ENSMUSG00000094027.2	Gm21762	protein_coding
ENSMUSG00000063846.8	Gm21731	protein_coding
ENSMUSG00000095071.2	AF067061	protein_coding
ENSMUSG00000094796.2	BC147527	protein_coding
ENSMUSG00000095821.2	Tcstv3	protein_coding
ENSMUSG00000025277.14	Abhd6	protein_coding
ENSMUSG00000084902.2	Gm281	protein_coding
ENSMUSG00000012405.16	Rpl15	protein_coding
ENSMUSG00000021806.4	Nid2	protein_coding
ENSMUSG00000023243.9	Kcnk5	protein_coding
ENSMUSG00000097577.2	6230400D17Rik	lncRNA
ENSMUSG00000090381.2	Gm6158	processed_pseudogene
ENSMUSG00000118624.1	AC161374.3	transcribed_unprocessed_pseudogene
ENSMUSG00000094800.8	Gm9780	protein_coding
ENSMUSG00000072680.11	Tmem254c	protein_coding
ENSMUSG00000072674.10	Plac9b	protein_coding
ENSMUSG00000021870.17	Slmap	protein_coding
ENSMUSG00000021895.10	Arhgef3	protein_coding
ENSMUSG00000040651.9	Tasor	protein_coding
ENSMUSG00000114424.1	Gm47414	lncRNA
ENSMUSG00000021948.17	Prkcd	protein_coding
ENSMUSG00000072594.3	Gm16439	processed_pseudogene
ENSMUSG00000021831.9	Ero1l	protein_coding
ENSMUSG00000037628.10	Cdkn3	protein_coding
ENSMUSG00000115570.1	Gm48986	TEC
ENSMUSG00000062081.6	Gm6055	processed_pseudogene
ENSMUSG00000115725.1	4930572G02Rik	lncRNA
ENSMUSG00000115579.1	Gm49156	lncRNA
ENSMUSG00000092837.1	Rpph1	ribozyme
ENSMUSG00000006289.14	Osgep	protein_coding
ENSMUSG00000068417.8	Pnp2	protein_coding
ENSMUSG00000057132.16	Rpgrip1	protein_coding
ENSMUSG00000022159.16	Rab2b	protein_coding
ENSMUSG00000016831.12	Tox4	protein_coding
ENSMUSG00000023110.12	Prmt5	protein_coding
ENSMUSG00000022178.11	Ajuba	protein_coding
ENSMUSG00000022193.7	Psmb5	protein_coding
ENSMUSG00000040822.7	1700123O20Rik	protein_coding
ENSMUSG00000072494.7	Ppp1r3e	protein_coding
ENSMUSG00000089682.10	Bcl2l2	protein_coding
ENSMUSG00000092232.1	Gm20521	protein_coding
ENSMUSG00000040752.16	Myh6	protein_coding
ENSMUSG00000040618.7	Pck2	protein_coding
ENSMUSG00000022216.17	Psme1	protein_coding
ENSMUSG00000002325.15	Irf9	protein_coding
ENSMUSG00000002319.16	Ipo4	protein_coding
ENSMUSG00000002320.15	Tm9sf1	protein_coding
ENSMUSG00000002329.7	Mdp1	protein_coding
ENSMUSG00000002326.6	Gmpr2	protein_coding
ENSMUSG00000019297.9	Nop9	protein_coding
ENSMUSG00000040432.5	Ltb4r2	protein_coding
ENSMUSG00000097743.1	Gm16973	lncRNA
ENSMUSG00000021938.12	Pspc1	protein_coding
ENSMUSG00000096144.3	B020004C17Rik	lncRNA
ENSMUSG00000021951.7	Eef1akmt1	protein_coding
ENSMUSG00000044703.5	Phf11a	protein_coding
ENSMUSG00000060548.13	Tnfrsf19	protein_coding
ENSMUSG00000054763.9	Defb42	protein_coding
ENSMUSG00000021939.8	Ctsb	protein_coding
ENSMUSG00000021944.15	Gata4	protein_coding
ENSMUSG00000021953.14	Tdh	protein_coding
ENSMUSG00000034327.17	Kctd9	protein_coding
ENSMUSG00000034194.17	R3hcc1	protein_coding
ENSMUSG00000022091.6	Sorbs3	protein_coding
ENSMUSG00000022094.15	Slc39a14	protein_coding
ENSMUSG00000033644.5	Piwil2	protein_coding
ENSMUSG00000022095.9	Fam160b2	protein_coding
ENSMUSG00000057886.5	Cbx3-ps6	processed_pseudogene
ENSMUSG00000115458.1	Gm48931	processed_pseudogene
ENSMUSG00000022009.1	Nufip1	protein_coding
ENSMUSG00000063556.5	Gm10132	processed_pseudogene
ENSMUSG00000115167.1	Gm49015	lncRNA
ENSMUSG00000036422.10	Pcdh8	protein_coding
ENSMUSG00000115664.1	Gm32913	lncRNA
ENSMUSG00000062611.4	Rps3a2	processed_pseudogene
ENSMUSG00000033166.11	Dis3	protein_coding
ENSMUSG00000005148.8	Klf5	protein_coding
ENSMUSG00000098557.1	Kctd12	protein_coding
ENSMUSG00000060143.7	Gm10076	lncRNA
ENSMUSG00000022114.5	Spry2	protein_coding
ENSMUSG00000058126.7	Tpm3-rs7	protein_coding
ENSMUSG00000089726.2	Mir17hg	lncRNA
ENSMUSG00000061517.8	Sox21	protein_coding
ENSMUSG00000090534.1	Gm4675	lncRNA
ENSMUSG00000030662.10	Ipo5	protein_coding
ENSMUSG00000041841.8	Rpl37	protein_coding
ENSMUSG00000115708.1	Gm49187	TEC
ENSMUSG00000052253.6	Zfp622	protein_coding
ENSMUSG00000115318.1	Gm49089	TEC
ENSMUSG00000058600.13	Rpl30	protein_coding
ENSMUSG00000022330.5	Osr2	protein_coding
ENSMUSG00000022283.15	Pabpc1	protein_coding
ENSMUSG00000037487.7	Ubr5	protein_coding
ENSMUSG00000022313.10	Utp23	protein_coding
ENSMUSG00000057262.2	Gm10020	processed_pseudogene
ENSMUSG00000022359.10	Wdyhv1	protein_coding
ENSMUSG00000050891.10	Tatdn1	protein_coding
ENSMUSG00000022351.14	Sqle	protein_coding
ENSMUSG00000032501.9	Trib1	protein_coding
ENSMUSG00000022346.15	Myc	protein_coding
ENSMUSG00000005125.13	Ndrg1	protein_coding
ENSMUSG00000046380.3	Jrk	protein_coding
ENSMUSG00000022575.5	Gsdmd	protein_coding
ENSMUSG00000050846.9	Zfp623	protein_coding
ENSMUSG00000034429.15	Zfp707	protein_coding
ENSMUSG00000098176.2	Ccdc166	protein_coding
ENSMUSG00000022568.17	Scrib	protein_coding
ENSMUSG00000002524.17	Puf60	protein_coding
ENSMUSG00000022565.15	Plec	protein_coding
ENSMUSG00000063268.12	Parp10	protein_coding
ENSMUSG00000022551.8	Cyc1	protein_coding
ENSMUSG00000022553.16	Maf1	protein_coding
ENSMUSG00000022554.7	Hgh1	protein_coding
ENSMUSG00000022557.11	Bop1	protein_coding
ENSMUSG00000022550.18	Adck5	protein_coding
ENSMUSG00000034022.8	Cpsf1	protein_coding
ENSMUSG00000063354.7	Slc39a4	protein_coding
ENSMUSG00000004187.11	Kifc2	protein_coding
ENSMUSG00000033819.16	Ppp1r16a	protein_coding
ENSMUSG00000022546.5	Gpt	protein_coding
ENSMUSG00000033762.8	Recql4	protein_coding
ENSMUSG00000116138.1	C030006K11Rik	protein_coding
ENSMUSG00000022526.8	Zfp251	protein_coding
ENSMUSG00000033669.8	Zfp7	protein_coding
ENSMUSG00000055041.8	Commd5	protein_coding
ENSMUSG00000003970.9	Rpl8	protein_coding
ENSMUSG00000054967.7	Zfp647	protein_coding
ENSMUSG00000115920.1	Gm18283	processed_pseudogene
ENSMUSG00000068252.6	Apol7b	protein_coding
ENSMUSG00000071716.5	Apol7e	protein_coding
ENSMUSG00000043501.5	Lgals2	protein_coding
ENSMUSG00000116165.1	Pdxp	protein_coding
ENSMUSG00000033055.12	Ankrd54	protein_coding
ENSMUSG00000033039.10	Micall1	protein_coding
ENSMUSG00000033020.7	Polr2f	protein_coding
ENSMUSG00000042622.14	Maff	protein_coding
ENSMUSG00000042564.13	Fam227a	protein_coding
ENSMUSG00000022428.8	Cby1	protein_coding
ENSMUSG00000042524.14	Sun2	protein_coding
ENSMUSG00000009585.18	Apobec3	protein_coding
ENSMUSG00000060036.14	Rpl3	protein_coding
ENSMUSG00000022415.12	Syngr1	protein_coding
ENSMUSG00000022414.8	Tab1	protein_coding
ENSMUSG00000042428.6	Mgat3	protein_coding
ENSMUSG00000022407.10	Adsl	protein_coding
ENSMUSG00000055024.12	Ep300	protein_coding
ENSMUSG00000022394.14	L3mbtl2	protein_coding
ENSMUSG00000022391.16	Rangap1	protein_coding
ENSMUSG00000022389.15	Tef	protein_coding
ENSMUSG00000022476.8	Polr3h	protein_coding
ENSMUSG00000022474.15	Pmm1	protein_coding
ENSMUSG00000068117.10	Mei1	protein_coding
ENSMUSG00000068114.7	Ccdc134	protein_coding
ENSMUSG00000068101.11	Cenpm	protein_coding
ENSMUSG00000018040.9	Rrp7a	protein_coding
ENSMUSG00000041815.14	Poldip3	protein_coding
ENSMUSG00000049414.7	Gm5417	processed_pseudogene
ENSMUSG00000016757.11	Ttll12	protein_coding
ENSMUSG00000078954.9	Arhgap8	protein_coding
ENSMUSG00000016624.15	Phf21b	protein_coding
ENSMUSG00000036046.14	5031439G07Rik	protein_coding
ENSMUSG00000006369.14	Fbln1	protein_coding
ENSMUSG00000035828.11	Pim3	protein_coding
ENSMUSG00000015365.15	Mov10l1	protein_coding
ENSMUSG00000051786.15	Tubgcp6	protein_coding
ENSMUSG00000091780.3	Sco2	protein_coding
ENSMUSG00000078932.8	CN725425	protein_coding
ENSMUSG00000022992.17	Kansl2	protein_coding
ENSMUSG00000023755.10	Rhebl1	protein_coding
ENSMUSG00000022999.15	Lmbr1l	protein_coding
ENSMUSG00000116494.1	Gm49449	TEC
ENSMUSG00000072235.6	Tuba1a	protein_coding
ENSMUSG00000023020.3	Cox14	protein_coding
ENSMUSG00000023022.14	Lima1	protein_coding
ENSMUSG00000009733.9	Tfcp2	protein_coding
ENSMUSG00000009739.17	Pou6f1	protein_coding
ENSMUSG00000037204.7	Atg101	protein_coding
ENSMUSG00000001281.10	Itgb7	protein_coding
ENSMUSG00000001288.15	Rarg	protein_coding
ENSMUSG00000097050.1	Gm9918	protein_coding
ENSMUSG00000045665.5	Mfsd5	protein_coding
ENSMUSG00000001285.12	Myg1	protein_coding
ENSMUSG00000023047.11	Amhr2	protein_coding
ENSMUSG00000023048.13	Prr13	protein_coding
ENSMUSG00000058794.12	Nfe2	protein_coding
ENSMUSG00000022529.11	Zfp263	protein_coding
ENSMUSG00000115961.1	Gm41409	lncRNA
ENSMUSG00000118410.1	AC139347.1	unitary_pseudogene
ENSMUSG00000049871.14	Nlrc3	protein_coding
ENSMUSG00000014303.13	Glis2	protein_coding
ENSMUSG00000039646.5	Vasn	protein_coding
ENSMUSG00000022515.6	Anks3	protein_coding
ENSMUSG00000022543.9	4930451G09Rik	transcribed_unitary_pseudogene
ENSMUSG00000022711.16	Pmm2	protein_coding
ENSMUSG00000022504.10	Ciita	protein_coding
ENSMUSG00000071671.5	Gm10343	processed_pseudogene
ENSMUSG00000037965.14	Zc3h7a	protein_coding
ENSMUSG00000118559.2	AC154607.1	protein_coding
ENSMUSG00000049916.12	2610318N02Rik	protein_coding
ENSMUSG00000022769.9	Sdf2l1	protein_coding
ENSMUSG00000022768.17	Ccdc116	protein_coding
ENSMUSG00000041774.16	Ydjc	protein_coding
ENSMUSG00000038965.17	Ube2l3	protein_coding
ENSMUSG00000071636.8	Rimbp3	protein_coding
ENSMUSG00000050240.16	Hic2	protein_coding
ENSMUSG00000055692.21	Tmem191c	protein_coding
ENSMUSG00000022756.17	Slc7a4	protein_coding
ENSMUSG00000005899.14	Smpd4	protein_coding
ENSMUSG00000090236.3	Car15	protein_coding
ENSMUSG00000116925.1	Gm49776	protein_coding
ENSMUSG00000013539.14	Tango2	protein_coding
ENSMUSG00000000326.13	Comt	protein_coding
ENSMUSG00000086965.1	Rtl10	protein_coding
ENSMUSG00000071632.10	2510002D24Rik	protein_coding
ENSMUSG00000041215.16	Yeats2	protein_coding
ENSMUSG00000022818.13	Cyp2ab1	protein_coding
ENSMUSG00000003235.13	Eif2b5	protein_coding
ENSMUSG00000022842.18	Ece2	protein_coding
ENSMUSG00000090319.2	Gm4462	processed_pseudogene
ENSMUSG00000045983.16	Eif4g1	protein_coding
ENSMUSG00000022843.17	Clcn2	protein_coding
ENSMUSG00000021018.8	Polr2h	protein_coding
ENSMUSG00000005958.15	Ephb3	protein_coding
ENSMUSG00000013089.15	Etv5	protein_coding
ENSMUSG00000004460.17	Dnajb11	protein_coding
ENSMUSG00000052316.9	Lrrc15	protein_coding
ENSMUSG00000022537.18	Tmem44	protein_coding
ENSMUSG00000022538.20	Lsg1	protein_coding
ENSMUSG00000046546.3	Fam43a	protein_coding
ENSMUSG00000047714.14	Ppp1r2	protein_coding
ENSMUSG00000075269.5	Bex6	protein_coding
ENSMUSG00000035764.5	Fbxo45	protein_coding
ENSMUSG00000022797.16	Tfrc	protein_coding
ENSMUSG00000060636.14	Rpl35a	protein_coding
ENSMUSG00000022817.15	Itgb5	protein_coding
ENSMUSG00000022848.8	Slc49a4	protein_coding
ENSMUSG00000022905.12	Kpna1	protein_coding
ENSMUSG00000034379.9	Wdr5b	protein_coding
ENSMUSG00000116908.1	Gm49599	TEC
ENSMUSG00000034206.15	Polq	protein_coding
ENSMUSG00000034064.14	Poglut1	protein_coding
ENSMUSG00000116965.1	Gm36742	lncRNA
ENSMUSG00000022705.5	Drd3	protein_coding
ENSMUSG00000036208.13	Nepro	protein_coding
ENSMUSG00000022663.3	Atg3	protein_coding
ENSMUSG00000058550.15	Dppa4	protein_coding
ENSMUSG00000022752.9	Tomm70a	protein_coding
ENSMUSG00000022749.8	Tbc1d23	protein_coding
ENSMUSG00000022748.8	Cmss1	protein_coding
ENSMUSG00000054604.7	Cggbp1	protein_coding
ENSMUSG00000022867.11	Usp25	protein_coding
ENSMUSG00000022865.14	Cxadr	protein_coding
ENSMUSG00000022863.15	Btg3	protein_coding
ENSMUSG00000022864.14	D16Ertd472e	protein_coding
ENSMUSG00000116909.1	Gm49559	TEC
ENSMUSG00000008976.16	Gabpa	protein_coding
ENSMUSG00000116972.1	Gm6278	processed_pseudogene
ENSMUSG00000044442.11	N6amt1	protein_coding
ENSMUSG00000025612.5	Bach1	protein_coding
ENSMUSG00000022964.14	Tmem50b	protein_coding
ENSMUSG00000022962.15	Gart	protein_coding
ENSMUSG00000022956.11	Atp5o	protein_coding
ENSMUSG00000039680.10	Mrps6	protein_coding
ENSMUSG00000089774.2	Slc5a3	protein_coding
ENSMUSG00000086331.1	Gm16310	lncRNA
ENSMUSG00000005251.15	Ripk4	protein_coding
ENSMUSG00000014039.18	Prdm15	protein_coding
ENSMUSG00000051639.3	Gm5812	processed_pseudogene
ENSMUSG00000052031.8	Tagap1	protein_coding
ENSMUSG00000023830.14	Igf2r	protein_coding
ENSMUSG00000073460.5	Pnldc1	protein_coding
ENSMUSG00000006818.5	Sod2	protein_coding
ENSMUSG00000050088.9	1600012H06Rik	protein_coding
ENSMUSG00000079710.10	Gm3448	protein_coding
ENSMUSG00000051977.16	Prdm9	protein_coding
ENSMUSG00000023852.14	Chd1	protein_coding
ENSMUSG00000023882.15	Zfp54	protein_coding
ENSMUSG00000057409.7	Zfp53	protein_coding
ENSMUSG00000051341.6	Zfp52	protein_coding
ENSMUSG00000067931.6	Zfp948	protein_coding
ENSMUSG00000023903.8	Mmp25	protein_coding
ENSMUSG00000023905.15	Tnfrsf12a	protein_coding
ENSMUSG00000023906.3	Cldn6	protein_coding
ENSMUSG00000040097.16	Flywch1	protein_coding
ENSMUSG00000023911.12	Flywch2	protein_coding
ENSMUSG00000055839.6	Elob	protein_coding
ENSMUSG00000073437.10	D330041H03Rik	lncRNA
ENSMUSG00000024132.6	Eci1	protein_coding
ENSMUSG00000024137.9	E4f1	protein_coding
ENSMUSG00000043445.7	Pgp	protein_coding
ENSMUSG00000033597.9	Caskin1	protein_coding
ENSMUSG00000093565.1	Rab26os	lncRNA
ENSMUSG00000032855.6	Pkd1	protein_coding
ENSMUSG00000040688.16	Tbl3	protein_coding
ENSMUSG00000044533.15	Rps2	protein_coding
ENSMUSG00000002500.15	Rpl3l	protein_coding
ENSMUSG00000075705.12	Msrb1	protein_coding
ENSMUSG00000024160.16	Spsb3	protein_coding
ENSMUSG00000038880.13	Mrps34	protein_coding
ENSMUSG00000038002.9	Cramp1l	protein_coding
ENSMUSG00000024170.15	Telo2	protein_coding
ENSMUSG00000114245.1	Gm38655	protein_coding
ENSMUSG00000067722.4	BC003965	protein_coding
ENSMUSG00000019214.14	Chtf18	protein_coding
ENSMUSG00000041199.3	Rpusd1	protein_coding
ENSMUSG00000002280.11	Ciao3	protein_coding
ENSMUSG00000025730.14	Rab40c	protein_coding
ENSMUSG00000037326.10	Capn15	protein_coding
ENSMUSG00000036775.13	Decr2	protein_coding
ENSMUSG00000073433.11	Arhgdig	protein_coding
ENSMUSG00000024186.15	Rgs11	protein_coding
ENSMUSG00000024301.10	Kifc5b	protein_coding
ENSMUSG00000079605.5	Zbtb9	protein_coding
ENSMUSG00000042644.9	Itpr3	protein_coding
ENSMUSG00000024213.14	Nudt3	protein_coding
ENSMUSG00000052146.16	Rps10	protein_coding
ENSMUSG00000024217.10	Snrpc	protein_coding
ENSMUSG00000062859.15	Tcp11	protein_coding
ENSMUSG00000037805.15	Rpl10a	protein_coding
ENSMUSG00000037446.14	Tulp1	protein_coding
ENSMUSG00000023067.14	Cdkn1a	protein_coding
ENSMUSG00000024007.15	Ppil1	protein_coding
ENSMUSG00000117592.1	Gm46603	lncRNA
ENSMUSG00000024014.8	Pim1	protein_coding
ENSMUSG00000117534.1	Gm20161	lncRNA
ENSMUSG00000024018.18	Ccdc167	protein_coding
ENSMUSG00000117835.1	Gm50250	lncRNA
ENSMUSG00000024036.16	Slc37a1	protein_coding
ENSMUSG00000024037.13	Wdr4	protein_coding
ENSMUSG00000118071.1	Gm50455	lncRNA
ENSMUSG00000006705.13	Pknox1	protein_coding
ENSMUSG00000118239.1	Gm50107	lncRNA
ENSMUSG00000097217.2	Gm26549	lncRNA
ENSMUSG00000024045.6	Akap8	protein_coding
ENSMUSG00000024298.15	Zfp871	protein_coding
ENSMUSG00000059208.15	Hnrnpm	protein_coding
ENSMUSG00000042099.16	Kank3	protein_coding
ENSMUSG00000067288.13	Rps28	protein_coding
ENSMUSG00000002308.16	Cd320	protein_coding
ENSMUSG00000092349.1	Smim40	protein_coding
ENSMUSG00000024309.15	Pfdn6	protein_coding
ENSMUSG00000067370.4	B3galt4	protein_coding
ENSMUSG00000008668.15	Rps18	protein_coding
ENSMUSG00000024335.20	Brd2	protein_coding
ENSMUSG00000015461.15	Atf6b	protein_coding
ENSMUSG00000061207.11	Stk19	protein_coding
ENSMUSG00000040482.16	Dxo	protein_coding
ENSMUSG00000013787.15	Ehmt2	protein_coding
ENSMUSG00000007038.5	Neu1	protein_coding
ENSMUSG00000092203.7	1110038B12Rik	lncRNA
ENSMUSG00000091971.3	Hspa1a	protein_coding
ENSMUSG00000092417.3	Gpank1	protein_coding
ENSMUSG00000043311.7	D17H6S53E	protein_coding
ENSMUSG00000024391.7	Apom	protein_coding
ENSMUSG00000024392.17	Bag6	protein_coding
ENSMUSG00000073412.6	Lst1	protein_coding
ENSMUSG00000024402.5	Lta	protein_coding
ENSMUSG00000019432.15	Ddx39b	protein_coding
ENSMUSG00000091655.3	Gm8741	processed_pseudogene
ENSMUSG00000079505.2	Gm11131	lncRNA
ENSMUSG00000035929.11	H2-Q4	protein_coding
ENSMUSG00000055413.12	H2-Q5	polymorphic_pseudogene
ENSMUSG00000073409.12	H2-Q6	protein_coding
ENSMUSG00000060550.16	H2-Q7	protein_coding
ENSMUSG00000067235.14	H2-Q10	protein_coding
ENSMUSG00000050410.15	Tcf19	protein_coding
ENSMUSG00000040312.14	Cchcr1	protein_coding
ENSMUSG00000001524.14	Gtf2h4	protein_coding
ENSMUSG00000003534.17	Ddr1	protein_coding
ENSMUSG00000092604.1	Gm20508	lncRNA
ENSMUSG00000056116.18	H2-T22	protein_coding
ENSMUSG00000048231.14	H2-M10.4	protein_coding
ENSMUSG00000036315.13	Znrd1	protein_coding
ENSMUSG00000076439.12	Mog	protein_coding
ENSMUSG00000024462.17	Gabbr1	protein_coding
ENSMUSG00000097971.3	Gm26917	lncRNA
ENSMUSG00000098030.1	Gm6771	processed_pseudogene
ENSMUSG00000117001.1	Gm49858	processed_pseudogene
ENSMUSG00000117217.1	Gm4766	processed_pseudogene
ENSMUSG00000097119.2	B230354K17Rik	lncRNA
ENSMUSG00000037089.11	Slc35b2	protein_coding
ENSMUSG00000058626.16	Capn11	protein_coding
ENSMUSG00000023951.17	Vegfa	protein_coding
ENSMUSG00000034509.9	Mad2l1bp	protein_coding
ENSMUSG00000023953.9	Polh	protein_coding
ENSMUSG00000067148.15	Polr1c	protein_coding
ENSMUSG00000114244.1	Gm47119	lncRNA
ENSMUSG00000040658.7	Dnph1	protein_coding
ENSMUSG00000040327.16	Cul9	protein_coding
ENSMUSG00000023972.10	Ptk7	protein_coding
ENSMUSG00000038545.13	Cul7	protein_coding
ENSMUSG00000023971.9	Rrp36	protein_coding
ENSMUSG00000002763.16	Pex6	protein_coding
ENSMUSG00000023973.13	Cnpy3	protein_coding
ENSMUSG00000036430.8	Tbcc	protein_coding
ENSMUSG00000023982.8	Guca1a	protein_coding
ENSMUSG00000034382.14	AI661453	protein_coding
ENSMUSG00000023988.8	Bysl	protein_coding
ENSMUSG00000023984.17	Gm20517	protein_coding
ENSMUSG00000033475.15	Tomm6	protein_coding
ENSMUSG00000023990.18	Tfeb	protein_coding
ENSMUSG00000017831.8	Rab5a	protein_coding
ENSMUSG00000000708.14	Kat2b	protein_coding
ENSMUSG00000002833.11	Hdgfl2	protein_coding
ENSMUSG00000001229.9	Dpp9	protein_coding
ENSMUSG00000043683.4	Fem1a	protein_coding
ENSMUSG00000047123.8	Ticam1	protein_coding
ENSMUSG00000071054.12	Safb	protein_coding
ENSMUSG00000002379.7	Ndufa11	protein_coding
ENSMUSG00000024209.9	Acsbg3	protein_coding
ENSMUSG00000024212.9	Mllt1	protein_coding
ENSMUSG00000002660.8	Clpp	protein_coding
ENSMUSG00000011486.14	Slc25a41	protein_coding
ENSMUSG00000085492.7	Trmt61b	lncRNA
ENSMUSG00000024069.14	Slc30a6	protein_coding
ENSMUSG00000061062.5	Gm10093	processed_pseudogene
ENSMUSG00000024097.11	Srsf7	protein_coding
ENSMUSG00000117440.1	Gm50087	lncRNA
ENSMUSG00000024241.7	Sos1	protein_coding
ENSMUSG00000024131.8	Slc3a1	protein_coding
ENSMUSG00000024150.12	Mcfd2	protein_coding
ENSMUSG00000045394.9	Epcam	protein_coding
ENSMUSG00000095193.2	Gm20939	lncRNA
ENSMUSG00000063889.16	Crem	protein_coding
ENSMUSG00000096528.1	G430049J08Rik	TEC
ENSMUSG00000024232.2	Bambi	protein_coding
ENSMUSG00000073647.4	Gm10557	processed_pseudogene
ENSMUSG00000073640.3	Rpl27-ps3	processed_pseudogene
ENSMUSG00000024283.15	Wac	protein_coding
ENSMUSG00000117552.1	Gm5686	processed_pseudogene
ENSMUSG00000024410.15	Rmc1	protein_coding
ENSMUSG00000054321.7	Taf4b	protein_coding
ENSMUSG00000033107.6	Rnf125	protein_coding
ENSMUSG00000047989.11	Ino80c	protein_coding
ENSMUSG00000049357.11	Brd8dc	protein_coding
ENSMUSG00000044201.10	Cdc25c	protein_coding
ENSMUSG00000038773.11	Kdm3b	protein_coding
ENSMUSG00000073600.5	Prob1	protein_coding
ENSMUSG00000024349.10	Tmem173	protein_coding
ENSMUSG00000046727.13	Cystm1	protein_coding
ENSMUSG00000024486.6	Hbegf	protein_coding
ENSMUSG00000014294.4	Ndufa2	protein_coding
ENSMUSG00000042660.8	Wdr55	protein_coding
ENSMUSG00000019143.15	Hars2	protein_coding
ENSMUSG00000052102.15	Gnpda1	protein_coding
ENSMUSG00000118140.1	Gm4949	processed_pseudogene
ENSMUSG00000056671.7	Prelid2	protein_coding
ENSMUSG00000118282.1	Gm4840	processed_pseudogene
ENSMUSG00000033319.5	Fem1c	protein_coding
ENSMUSG00000057561.10	Eif1a	protein_coding
ENSMUSG00000024505.16	Dtwd2	protein_coding
ENSMUSG00000085939.3	Cd63-ps	transcribed_processed_pseudogene
ENSMUSG00000032900.15	Tex43	protein_coding
ENSMUSG00000118275.1	Gm50289	processed_pseudogene
ENSMUSG00000032656.14	March3	protein_coding
ENSMUSG00000024597.11	Slc12a2	protein_coding
ENSMUSG00000024608.11	Rps14	protein_coding
ENSMUSG00000024610.15	Cd74	protein_coding
ENSMUSG00000024575.16	Pde6a	protein_coding
ENSMUSG00000091957.3	Rps2-ps10	transcribed_processed_pseudogene
ENSMUSG00000118133.1	Gm6978	transcribed_processed_pseudogene
ENSMUSG00000024521.8	Pmaip1	protein_coding
ENSMUSG00000024525.7	Impa2	protein_coding
ENSMUSG00000024537.5	Psmg2	protein_coding
ENSMUSG00000060534.16	Dcc	protein_coding
ENSMUSG00000025880.11	Smad7	protein_coding
ENSMUSG00000090000.2	Ier3ip1	protein_coding
ENSMUSG00000117759.1	AA684185	transcribed_processed_pseudogene
ENSMUSG00000118176.1	Gm50179	processed_pseudogene
ENSMUSG00000117949.1	Gm50180	processed_pseudogene
ENSMUSG00000024571.15	Gm16286	protein_coding
ENSMUSG00000048410.17	Zfp407	protein_coding
ENSMUSG00000024644.17	Cndp2	protein_coding
ENSMUSG00000034391.12	Fbxo15	protein_coding
ENSMUSG00000118241.1	Gm5824	processed_pseudogene
ENSMUSG00000024614.7	Tmx3	protein_coding
ENSMUSG00000024900.5	Cpt1a	protein_coding
ENSMUSG00000045098.19	Kmt5b	protein_coding
ENSMUSG00000117779.1	Gm19209	processed_pseudogene
ENSMUSG00000024843.15	Chka	protein_coding
ENSMUSG00000059734.7	Ndufs8	protein_coding
ENSMUSG00000058216.13	Gstp3	protein_coding
ENSMUSG00000075289.5	Carns1	protein_coding
ENSMUSG00000040247.6	Tbc1d10c	protein_coding
ENSMUSG00000040385.7	Ppp1ca	protein_coding
ENSMUSG00000024824.7	Rad9a	protein_coding
ENSMUSG00000024858.14	Grk2	protein_coding
ENSMUSG00000071691.11	Gm960	protein_coding
ENSMUSG00000067889.6	Sptbn2	protein_coding
ENSMUSG00000103651.1	Gm37206	TEC
ENSMUSG00000006464.9	Bbs1	protein_coding
ENSMUSG00000024891.6	Slc29a2	protein_coding
ENSMUSG00000024875.5	Yif1a	protein_coding
ENSMUSG00000049562.6	Ap5b1	protein_coding
ENSMUSG00000079478.9	Znrd2	protein_coding
ENSMUSG00000092341.3	Malat1	lncRNA
ENSMUSG00000044390.5	Tigd3	protein_coding
ENSMUSG00000024826.15	Dpf2	protein_coding
ENSMUSG00000110156.2	Gm42067	lncRNA
ENSMUSG00000037451.8	Slc22a20	protein_coding
ENSMUSG00000007338.10	Mrpl49	protein_coding
ENSMUSG00000075227.6	Znhit2	protein_coding
ENSMUSG00000100621.2	Gm28374	protein_coding
ENSMUSG00000024790.8	Sac3d1	protein_coding
ENSMUSG00000024769.7	Cdc42bpg	protein_coding
ENSMUSG00000032648.14	Pygm	protein_coding
ENSMUSG00000047810.9	Ccdc88b	protein_coding
ENSMUSG00000024955.15	Esrra	protein_coding
ENSMUSG00000024959.14	Bad	protein_coding
ENSMUSG00000024962.13	Vegfb	protein_coding
ENSMUSG00000024968.14	Rcor2	protein_coding
ENSMUSG00000024759.14	Atl3	protein_coding
ENSMUSG00000060675.13	Plaat3	protein_coding
ENSMUSG00000108414.1	Snhg1	lncRNA
ENSMUSG00000042729.11	Wdr74	protein_coding
ENSMUSG00000090840.2	1700092M07Rik	protein_coding
ENSMUSG00000117924.1	Tmem223	protein_coding
ENSMUSG00000003680.16	Taf6l	protein_coding
ENSMUSG00000071661.7	Zbtb3	protein_coding
ENSMUSG00000071656.7	Lrrn4cl	protein_coding
ENSMUSG00000071655.12	Ubxn1	protein_coding
ENSMUSG00000071654.6	Uqcc3	protein_coding
ENSMUSG00000071652.8	Ints5	protein_coding
ENSMUSG00000071649.6	B3gat3	protein_coding
ENSMUSG00000071647.5	Eml3	protein_coding
ENSMUSG00000071646.9	Mta2	protein_coding
ENSMUSG00000099998.1	Gm6501	processed_pseudogene
ENSMUSG00000118491.1	Zfp91	protein_coding
ENSMUSG00000057503.6	Olfr1459	protein_coding
ENSMUSG00000024640.9	Psat1	protein_coding
ENSMUSG00000038843.18	Gcnt1	protein_coding
ENSMUSG00000047044.7	D030056L22Rik	protein_coding
ENSMUSG00000118167.1	Gm50216	lncRNA
ENSMUSG00000033863.2	Klf9	protein_coding
ENSMUSG00000098010.1	Gm21542	processed_pseudogene
ENSMUSG00000024867.14	Pip5k1b	protein_coding
ENSMUSG00000024878.9	Cbwd1	protein_coding
ENSMUSG00000024935.11	Slc1a1	protein_coding
ENSMUSG00000024785.7	Rcl1	protein_coding
ENSMUSG00000046138.15	9930021J03Rik	protein_coding
ENSMUSG00000024827.10	Gldc	protein_coding
ENSMUSG00000053536.7	Cstf2t	protein_coding
ENSMUSG00000118064.1	Gm50210	lncRNA
ENSMUSG00000062456.4	Rpl9-ps6	protein_coding
ENSMUSG00000024896.9	Minpp1	protein_coding
ENSMUSG00000024774.16	Ankrd22	protein_coding
ENSMUSG00000024805.16	Pcgf5	protein_coding
ENSMUSG00000114409.1	Gm9042	processed_pseudogene
ENSMUSG00000117988.1	Gm8663	processed_pseudogene
ENSMUSG00000048720.8	Tbc1d12	protein_coding
ENSMUSG00000067199.4	Frat1	protein_coding
ENSMUSG00000047604.3	Frat2	protein_coding
ENSMUSG00000035049.4	Rrp12	protein_coding
ENSMUSG00000011752.7	Pgam1	protein_coding
ENSMUSG00000025171.2	Ubtd1	protein_coding
ENSMUSG00000025178.9	Pi4k2a	protein_coding
ENSMUSG00000044345.9	Marveld1	protein_coding
ENSMUSG00000018820.13	Zfyve27	protein_coding
ENSMUSG00000040414.8	Slc25a28	protein_coding
ENSMUSG00000025192.13	Entpd7	protein_coding
ENSMUSG00000025196.4	Cpn1	protein_coding
ENSMUSG00000025197.9	Cyp2c23	protein_coding
ENSMUSG00000025203.6	Scd2	protein_coding
ENSMUSG00000037071.3	Scd1	protein_coding
ENSMUSG00000025208.9	Mrpl43	protein_coding
ENSMUSG00000025209.5	Twnk	protein_coding
ENSMUSG00000055491.14	Pprc1	protein_coding
ENSMUSG00000015176.11	Nolc1	protein_coding
ENSMUSG00000025226.11	Fbxl15	protein_coding
ENSMUSG00000036748.16	Cuedc2	protein_coding
ENSMUSG00000025034.9	Trim8	protein_coding
ENSMUSG00000025036.7	Sfxn2	protein_coding
ENSMUSG00000025047.9	Pdcd11	protein_coding
ENSMUSG00000094219.1	Calhm3	protein_coding
ENSMUSG00000118206.1	Gm50358	lncRNA
ENSMUSG00000118128.1	Gm50331	lncRNA
ENSMUSG00000025027.18	Xpnpep1	protein_coding
ENSMUSG00000034765.6	Dusp5	protein_coding
ENSMUSG00000118178.1	Gm32932	lncRNA
ENSMUSG00000067038.6	Rps12-ps3	processed_pseudogene
ENSMUSG00000024991.8	Eif3a	protein_coding
ENSMUSG00000094649.1	Gm7102	protein_coding
ENSMUSG00000051396.15	Gm45902	protein_coding
ENSMUSG00000086445.1	Gm13191	lncRNA
ENSMUSG00000025816.15	Sec61a2	protein_coding
ENSMUSG00000045319.13	Proser2	protein_coding
ENSMUSG00000026773.19	Pfkfb3	protein_coding
ENSMUSG00000082164.1	Gm13360	processed_pseudogene
ENSMUSG00000085477.7	Gm13335	lncRNA
ENSMUSG00000025716.14	Myo3a	protein_coding
ENSMUSG00000026775.9	Yme1l1	protein_coding
ENSMUSG00000102875.1	Gm37139	TEC
ENSMUSG00000026975.10	Dph7	protein_coding
ENSMUSG00000087028.7	Gm13387	lncRNA
ENSMUSG00000078202.3	Nrarp	protein_coding
ENSMUSG00000013465.19	Nelfb	protein_coding
ENSMUSG00000115018.2	Ndor1	protein_coding
ENSMUSG00000048707.9	Tprn	protein_coding
ENSMUSG00000026959.13	Grin1	protein_coding
ENSMUSG00000036646.13	Man1b1	protein_coding
ENSMUSG00000026956.15	Uap1l1	protein_coding
ENSMUSG00000026955.13	Sapcd2	protein_coding
ENSMUSG00000015094.16	Npdc1	protein_coding
ENSMUSG00000026942.13	Traf2	protein_coding
ENSMUSG00000015092.9	Edf1	protein_coding
ENSMUSG00000036327.18	Qsox2	protein_coding
ENSMUSG00000036281.13	Snapc4	protein_coding
ENSMUSG00000026926.14	Pmpca	protein_coding
ENSMUSG00000036160.13	Surf6	protein_coding
ENSMUSG00000014873.15	Surf2	protein_coding
ENSMUSG00000052406.14	Rexo4	protein_coding
ENSMUSG00000009614.16	Sardh	protein_coding
ENSMUSG00000026816.14	Gtf3c5	protein_coding
ENSMUSG00000035666.14	Gtf3c4	protein_coding
ENSMUSG00000026806.15	Ddx31	protein_coding
ENSMUSG00000026803.17	Ttf1	protein_coding
ENSMUSG00000039826.13	Trub2	protein_coding
ENSMUSG00000026798.10	Coq4	protein_coding
ENSMUSG00000059316.2	Slc27a4	protein_coding
ENSMUSG00000069020.9	Urm1	protein_coding
ENSMUSG00000039715.8	Wdr34	protein_coding
ENSMUSG00000054766.13	Set	protein_coding
ENSMUSG00000026785.14	Pkn3	protein_coding
ENSMUSG00000015337.5	Endog	protein_coding
ENSMUSG00000075419.4	Dolk	protein_coding
ENSMUSG00000026858.18	Miga2	protein_coding
ENSMUSG00000026856.14	Dolpp1	protein_coding
ENSMUSG00000044320.14	1700001O22Rik	protein_coding
ENSMUSG00000026857.9	Ntmt1	protein_coding
ENSMUSG00000039483.10	Asb6	protein_coding
ENSMUSG00000026848.14	Tor1b	protein_coding
ENSMUSG00000001864.13	Aif1l	protein_coding
ENSMUSG00000081480.1	Gm13608	processed_pseudogene
ENSMUSG00000039262.16	Prrc2b	protein_coding
ENSMUSG00000026819.15	Slc25a25	protein_coding
ENSMUSG00000039164.2	Naif1	protein_coding
ENSMUSG00000039157.12	Fam102a	protein_coding
ENSMUSG00000079442.12	St6galnac4	protein_coding
ENSMUSG00000026811.18	St6galnac6	protein_coding
ENSMUSG00000009555.16	Cdk9	protein_coding
ENSMUSG00000059013.12	Sh2d3c	protein_coding
ENSMUSG00000009563.16	Tor2a	protein_coding
ENSMUSG00000053746.8	Ptrh1	protein_coding
ENSMUSG00000038987.8	Cfap157	protein_coding
ENSMUSG00000026792.16	Lrsam1	protein_coding
ENSMUSG00000038900.17	Rpl12	protein_coding
ENSMUSG00000026791.14	Slc2a8	protein_coding
ENSMUSG00000026788.13	Zbtb43	protein_coding
ENSMUSG00000035949.15	Fbxw2	protein_coding
ENSMUSG00000075376.10	Rc3h2	protein_coding
ENSMUSG00000085755.1	Gm13496	lncRNA
ENSMUSG00000026754.16	Golga1	protein_coding
ENSMUSG00000083270.1	Gm13498	processed_pseudogene
ENSMUSG00000026946.9	Nmi	protein_coding
ENSMUSG00000082127.2	Gm13577	processed_pseudogene
ENSMUSG00000027108.15	Ola1	protein_coding
ENSMUSG00000075284.10	Wipf1	protein_coding
ENSMUSG00000075273.4	Ttc30b	protein_coding
ENSMUSG00000075272.4	Ttc30a2	protein_coding
ENSMUSG00000075271.4	Ttc30a1	protein_coding
ENSMUSG00000042369.8	Rbm45	protein_coding
ENSMUSG00000042359.18	Osbpl6	protein_coding
ENSMUSG00000027087.11	Itgav	protein_coding
ENSMUSG00000094125.1	Gm13698	protein_coding
ENSMUSG00000094336.1	Gm13693	protein_coding
ENSMUSG00000096484.1	Gm13696	protein_coding
ENSMUSG00000096337.1	Gm13694	protein_coding
ENSMUSG00000095824.1	Gm13697	protein_coding
ENSMUSG00000079247.2	Gm13691	protein_coding
ENSMUSG00000086598.9	Btbd18	protein_coding
ENSMUSG00000027079.15	Clp1	protein_coding
ENSMUSG00000023224.12	Serping1	protein_coding
ENSMUSG00000025839.3	Pramel7	protein_coding
ENSMUSG00000025838.12	Pramel6	protein_coding
ENSMUSG00000027282.17	Mtch2	protein_coding
ENSMUSG00000040794.5	C1qtnf4	protein_coding
ENSMUSG00000063235.16	Ptpmt1	protein_coding
ENSMUSG00000082108.3	Gm13777	processed_pseudogene
ENSMUSG00000002108.10	Nr1h3	protein_coding
ENSMUSG00000027255.14	Arfgap2	protein_coding
ENSMUSG00000083832.1	Gm13771	processed_pseudogene
ENSMUSG00000027244.14	Atg13	protein_coding
ENSMUSG00000027222.14	Pex16	protein_coding
ENSMUSG00000068742.11	Cry2	protein_coding
ENSMUSG00000075015.3	Gm10801	protein_coding
ENSMUSG00000075014.1	Gm10800	protein_coding
ENSMUSG00000027177.14	Hipk3	protein_coding
ENSMUSG00000027175.10	Tcp11l1	protein_coding
ENSMUSG00000050199.13	Lgr4	protein_coding
ENSMUSG00000034216.12	Vps18	protein_coding
ENSMUSG00000072980.3	Oip5	protein_coding
ENSMUSG00000027305.9	Ndufaf1	protein_coding
ENSMUSG00000027298.17	Tyro3	protein_coding
ENSMUSG00000033943.15	Mga	protein_coding
ENSMUSG00000027285.13	Haus2	protein_coding
ENSMUSG00000033705.17	Stard9	protein_coding
ENSMUSG00000027284.16	Cdan1	protein_coding
ENSMUSG00000074890.4	Lcmt2	protein_coding
ENSMUSG00000027229.5	Terb2	protein_coding
ENSMUSG00000079966.2	Gm14058	processed_pseudogene
ENSMUSG00000027227.7	Sord	protein_coding
ENSMUSG00000027364.14	Usp50	protein_coding
ENSMUSG00000027395.15	Polr1b	protein_coding
ENSMUSG00000074804.3	AU015228	processed_pseudogene
ENSMUSG00000027404.15	Snrpb	protein_coding
ENSMUSG00000037773.14	Pced1a	protein_coding
ENSMUSG00000027411.17	Vps16	protein_coding
ENSMUSG00000037740.8	Mrps26	protein_coding
ENSMUSG00000037703.14	Lzts3	protein_coding
ENSMUSG00000074797.11	Itpa	protein_coding
ENSMUSG00000074796.10	Slc4a11	protein_coding
ENSMUSG00000081445.1	Rpl23a-ps4	processed_pseudogene
ENSMUSG00000039033.11	Tasp1	protein_coding
ENSMUSG00000080006.4	Rps19-ps7	processed_pseudogene
ENSMUSG00000045624.15	Esf1	protein_coding
ENSMUSG00000027423.15	Snx5	protein_coding
ENSMUSG00000065725.1	Gm26165	snoRNA
ENSMUSG00000037279.13	Ovol2	protein_coding
ENSMUSG00000068129.5	Cst7	protein_coding
ENSMUSG00000033096.7	Apmap	protein_coding
ENSMUSG00000032715.9	Trib3	protein_coding
ENSMUSG00000081434.3	Gm14165	processed_pseudogene
ENSMUSG00000059361.6	Nrsn2	protein_coding
ENSMUSG00000051817.8	Sox12	protein_coding
ENSMUSG00000042814.8	Mcts2	protein_coding
ENSMUSG00000027472.14	Pdrg1	protein_coding
ENSMUSG00000056941.17	Commd7	protein_coding
ENSMUSG00000083097.3	Gm14494	processed_pseudogene
ENSMUSG00000027488.12	Snta1	protein_coding
ENSMUSG00000027489.15	Necab3	protein_coding
ENSMUSG00000038467.15	Chmp4b	protein_coding
ENSMUSG00000027602.9	Map1lc3a	protein_coding
ENSMUSG00000080237.2	Gm14239	processed_pseudogene
ENSMUSG00000027605.18	Acss2	protein_coding
ENSMUSG00000027612.7	Mmp24	protein_coding
ENSMUSG00000038259.4	Gdf5	protein_coding
ENSMUSG00000074643.12	Cpne1	protein_coding
ENSMUSG00000103285.1	Gm37274	TEC
ENSMUSG00000085546.1	Gm14252	lncRNA
ENSMUSG00000102869.2	2900097C17Rik	lncRNA
ENSMUSG00000055485.6	Soga1	protein_coding
ENSMUSG00000074627.11	Mroh8	protein_coding
ENSMUSG00000063019.5	Manbal	protein_coding
ENSMUSG00000027646.15	Src	protein_coding
ENSMUSG00000027651.16	Rprd1b	protein_coding
ENSMUSG00000085385.7	Snhg17	lncRNA
ENSMUSG00000044349.16	Snhg11	protein_coding
ENSMUSG00000037761.16	Actr5	protein_coding
ENSMUSG00000037754.13	Ppp1r16b	protein_coding
ENSMUSG00000016921.14	Srsf6	protein_coding
ENSMUSG00000099632.1	2900093K20Rik	lncRNA
ENSMUSG00000017707.9	Serinc3	protein_coding
ENSMUSG00000045503.16	Sys1	protein_coding
ENSMUSG00000017734.15	Dbndd2	protein_coding
ENSMUSG00000017300.9	Tnnc2	protein_coding
ENSMUSG00000017307.16	Acot8	protein_coding
ENSMUSG00000039873.4	Neurl2	protein_coding
ENSMUSG00000017760.16	Ctsa	protein_coding
ENSMUSG00000039834.17	Zfp335	protein_coding
ENSMUSG00000042854.9	Trp53rkb	protein_coding
ENSMUSG00000017999.16	Ddx27	protein_coding
ENSMUSG00000047030.15	Spata2	protein_coding
ENSMUSG00000042821.7	Snai1	protein_coding
ENSMUSG00000090213.1	Tmem189	protein_coding
ENSMUSG00000027540.13	Ptpn1	protein_coding
ENSMUSG00000074577.9	Ripor3	protein_coding
ENSMUSG00000051149.15	Adnp	protein_coding
ENSMUSG00000093752.1	Gm20716	protein_coding
ENSMUSG00000074576.4	Mocs3	protein_coding
ENSMUSG00000052056.14	Zfp217	protein_coding
ENSMUSG00000039263.16	Npepl1	protein_coding
ENSMUSG00000016256.10	Ctsz	protein_coding
ENSMUSG00000080888.3	Gm14387	unprocessed_pseudogene
ENSMUSG00000084858.1	Gm1980	unprocessed_pseudogene
ENSMUSG00000085704.1	4921531C22Rik	lncRNA
ENSMUSG00000039001.12	Rps21	protein_coding
ENSMUSG00000038705.13	Gmeb2	protein_coding
ENSMUSG00000027581.12	Stmn3	protein_coding
ENSMUSG00000038671.15	Arfrp1	protein_coding
ENSMUSG00000027582.16	Zgpat	protein_coding
ENSMUSG00000090077.9	Lime1	protein_coding
ENSMUSG00000069114.8	Zbtb10	protein_coding
ENSMUSG00000103735.1	Gm38317	processed_pseudogene
ENSMUSG00000078784.8	Rbis	protein_coding
ENSMUSG00000050192.8	Eif5a2	protein_coding
ENSMUSG00000074655.1	Gm1527	protein_coding
ENSMUSG00000104243.1	Gm38153	processed_pseudogene
ENSMUSG00000027660.16	Skil	protein_coding
ENSMUSG00000103039.1	Gm37123	TEC
ENSMUSG00000027667.13	Zfp639	protein_coding
ENSMUSG00000027677.17	Ttc14	protein_coding
ENSMUSG00000033883.11	Zfp267	protein_coding
ENSMUSG00000100755.1	Rps23-ps1	processed_pseudogene
ENSMUSG00000097583.2	6430590A07Rik	lncRNA
ENSMUSG00000025762.15	Larp1b	protein_coding
ENSMUSG00000025764.14	Jade1	protein_coding
ENSMUSG00000103313.1	Gm38357	TEC
ENSMUSG00000037016.11	Frem2	protein_coding
ENSMUSG00000104831.1	B020017C02Rik	processed_pseudogene
ENSMUSG00000027803.14	Wwtr1	protein_coding
ENSMUSG00000103700.1	Gm6555	processed_pseudogene
ENSMUSG00000027782.10	Kpna4	protein_coding
ENSMUSG00000061175.12	Fnip2	protein_coding
ENSMUSG00000028081.6	Rps3a1	protein_coding
ENSMUSG00000074506.4	Gm10705	processed_pseudogene
ENSMUSG00000003382.18	Etv3	protein_coding
ENSMUSG00000004895.9	Prcc	protein_coding
ENSMUSG00000004897.16	Hdgf	protein_coding
ENSMUSG00000048039.8	Isg20l2	protein_coding
ENSMUSG00000028069.16	Gpatch4	protein_coding
ENSMUSG00000001420.13	Tmem79	protein_coding
ENSMUSG00000001415.10	Smg5	protein_coding
ENSMUSG00000050144.13	Slc25a44	protein_coding
ENSMUSG00000041355.13	Ssr2	protein_coding
ENSMUSG00000068922.14	Msto1	protein_coding
ENSMUSG00000059743.12	Fdps	protein_coding
ENSMUSG00000028051.10	Hcn3	protein_coding
ENSMUSG00000028048.11	Gba	protein_coding
ENSMUSG00000027952.16	Pmvk	protein_coding
ENSMUSG00000027947.11	Il6ra	protein_coding
ENSMUSG00000027940.18	Tpm3	protein_coding
ENSMUSG00000090733.6	Rps27	protein_coding
ENSMUSG00000027935.14	Rab13	protein_coding
ENSMUSG00000052310.9	Slc39a1	protein_coding
ENSMUSG00000096879.2	Tdpoz8	protein_coding
ENSMUSG00000052415.5	Tchh	protein_coding
ENSMUSG00000103406.1	Gm5541	unprocessed_pseudogene
ENSMUSG00000103362.1	Tdpoz2	protein_coding
ENSMUSG00000094084.2	Tdpoz1	protein_coding
ENSMUSG00000103350.1	Tdpoz6	protein_coding
ENSMUSG00000103210.1	Gm5852	unprocessed_pseudogene
ENSMUSG00000068879.4	Gm5773	protein_coding
ENSMUSG00000060256.1	Tdpoz4	protein_coding
ENSMUSG00000058005.3	Tdpoz3	protein_coding
ENSMUSG00000102169.1	Gm9113	unprocessed_pseudogene
ENSMUSG00000102933.1	Gm9116	unprocessed_pseudogene
ENSMUSG00000095822.2	Gm9117	protein_coding
ENSMUSG00000094163.1	Tdpoz5	protein_coding
ENSMUSG00000104460.1	Gm9121	unprocessed_pseudogene
ENSMUSG00000094328.2	Tdpoz9	protein_coding
ENSMUSG00000095251.1	Tdpoz7	protein_coding
ENSMUSG00000102462.1	Gm5542	unprocessed_pseudogene
ENSMUSG00000104338.1	Gm9131	unprocessed_pseudogene
ENSMUSG00000102311.1	Gm5543	unprocessed_pseudogene
ENSMUSG00000074424.3	Spopfm2	protein_coding
ENSMUSG00000090268.1	Spopfm3	protein_coding
ENSMUSG00000089689.1	Gm4982	unprocessed_pseudogene
ENSMUSG00000089893.1	Gm9141	unprocessed_pseudogene
ENSMUSG00000089696.3	Spopfm1	protein_coding
ENSMUSG00000038861.14	Pi4kb	protein_coding
ENSMUSG00000028126.16	Pip5k1a	protein_coding
ENSMUSG00000053769.5	Lysmd1	protein_coding
ENSMUSG00000013707.3	Tnfaip8l2	protein_coding
ENSMUSG00000038766.16	Gabpb2	protein_coding
ENSMUSG00000068860.5	Gm128	protein_coding
ENSMUSG00000015714.11	Cers2	protein_coding
ENSMUSG00000103900.1	Gm37500	TEC
ENSMUSG00000097532.2	Gm4349	transcribed_unprocessed_pseudogene
ENSMUSG00000028109.14	Hormad1	protein_coding
ENSMUSG00000106383.1	E330034L11Rik	TEC
ENSMUSG00000038612.16	Mcl1	protein_coding
ENSMUSG00000038543.13	BC028528	protein_coding
ENSMUSG00000015749.12	Anp32e	protein_coding
ENSMUSG00000015943.11	Bola1	protein_coding
ENSMUSG00000063689.4	H2ac21	protein_coding
ENSMUSG00000068855.3	H2ac20	protein_coding
ENSMUSG00000118406.1	Terc	lncRNA
ENSMUSG00000064796.1	Terc	misc_RNA
ENSMUSG00000038354.13	Ankrd35	protein_coding
ENSMUSG00000028101.18	Pias3	protein_coding
ENSMUSG00000033285.15	Wdr3	protein_coding
ENSMUSG00000027854.12	Sike1	protein_coding
ENSMUSG00000007379.15	Dennd2c	protein_coding
ENSMUSG00000054379.7	2410024N13Rik	pseudogene
ENSMUSG00000008730.17	Hipk1	protein_coding
ENSMUSG00000105229.1	Gm43149	lncRNA
ENSMUSG00000085754.7	Gm15886	lncRNA
ENSMUSG00000104874.1	Gm43387	lncRNA
ENSMUSG00000027845.15	Dclre1b	protein_coding
ENSMUSG00000032952.11	Ap4b1	protein_coding
ENSMUSG00000105053.1	Gm43064	protein_coding
ENSMUSG00000027905.15	Ddx20	protein_coding
ENSMUSG00000000561.14	Wdr77	protein_coding
ENSMUSG00000074340.9	Ovgp1	protein_coding
ENSMUSG00000014601.13	Strip1	protein_coding
ENSMUSG00000088185.1	Scarna2	scaRNA
ENSMUSG00000068732.5	Tmem167b	protein_coding
ENSMUSG00000049300.11	Prmt6	protein_coding
ENSMUSG00000000340.10	Dbt	protein_coding
ENSMUSG00000089911.4	Mfsd14a	protein_coding
ENSMUSG00000033386.10	Frrs1	protein_coding
ENSMUSG00000106037.1	Gm4332	processed_pseudogene
ENSMUSG00000028132.15	Tmem56	protein_coding
ENSMUSG00000093392.1	Gm6061	transcribed_processed_pseudogene
ENSMUSG00000104960.1	Snhg8	lncRNA
ENSMUSG00000027967.8	Neurog2	protein_coding
ENSMUSG00000041220.10	Elovl6	protein_coding
ENSMUSG00000106092.1	Gm43072	TEC
ENSMUSG00000027997.9	Casp6	protein_coding
ENSMUSG00000062006.12	Rpl34	protein_coding
ENSMUSG00000028172.5	Tacr3	protein_coding
ENSMUSG00000046818.7	Ddit4l	protein_coding
ENSMUSG00000037894.13	H2az1	protein_coding
ENSMUSG00000074212.7	Dnajb14	protein_coding
ENSMUSG00000028158.14	Mttp	protein_coding
ENSMUSG00000005813.12	Metap1	protein_coding
ENSMUSG00000105777.1	Gm43049	lncRNA
ENSMUSG00000105388.1	Rpl36a-ps2	processed_pseudogene
ENSMUSG00000028191.11	Bcl10	protein_coding
ENSMUSG00000047676.6	Rpsa-ps10	processed_pseudogene
ENSMUSG00000054942.13	Miga1	protein_coding
ENSMUSG00000025437.15	Usp33	protein_coding
ENSMUSG00000104546.1	Gm43858	TEC
ENSMUSG00000038975.14	Rabggtb	protein_coding
ENSMUSG00000106632.1	Gm33466	lncRNA
ENSMUSG00000105643.1	Gm42611	TEC
ENSMUSG00000028233.6	Tgs1	protein_coding
ENSMUSG00000028234.6	Rps20	protein_coding
ENSMUSG00000068240.5	Gm11808	protein_coding
ENSMUSG00000083068.1	Gm11800	processed_pseudogene
ENSMUSG00000049969.3	Plekhf2	protein_coding
ENSMUSG00000083246.1	Gm11839	processed_pseudogene
ENSMUSG00000081593.1	Gm11841	processed_pseudogene
ENSMUSG00000082676.1	Gm11843	processed_pseudogene
ENSMUSG00000023151.9	Lrrc69	protein_coding
ENSMUSG00000041153.9	Osgin2	protein_coding
ENSMUSG00000058006.12	Mdn1	protein_coding
ENSMUSG00000028274.17	Rngtt	protein_coding
ENSMUSG00000039967.14	Zfp292	protein_coding
ENSMUSG00000046593.3	Tmem215	protein_coding
ENSMUSG00000028413.13	B4galt1	protein_coding
ENSMUSG00000028416.12	Bag1	protein_coding
ENSMUSG00000082186.2	Gm12403	processed_pseudogene
ENSMUSG00000046312.4	Myorg	protein_coding
ENSMUSG00000036002.12	Fam214b	protein_coding
ENSMUSG00000115420.1	Rmrp	lncRNA
ENSMUSG00000028480.14	Glipr2	protein_coding
ENSMUSG00000049657.9	Zbtb5	protein_coding
ENSMUSG00000028318.14	Polr1e	protein_coding
ENSMUSG00000078713.8	Tomm5	protein_coding
ENSMUSG00000028330.8	Ncbp1	protein_coding
ENSMUSG00000070990.2	Foxe1	protein_coding
ENSMUSG00000039813.14	Tbc1d2	protein_coding
ENSMUSG00000060206.11	Zfp462	protein_coding
ENSMUSG00000003032.8	Klf4	protein_coding
ENSMUSG00000086952.1	Gm12596	lncRNA
ENSMUSG00000028385.14	Snx30	protein_coding
ENSMUSG00000066148.3	Prpf4	protein_coding
ENSMUSG00000028392.15	Bspry	protein_coding
ENSMUSG00000095935.1	Gm11238	protein_coding
ENSMUSG00000094116.1	Gm11237	protein_coding
ENSMUSG00000096700.1	Gm11236	protein_coding
ENSMUSG00000095048.7	Gm11239	protein_coding
ENSMUSG00000095341.1	Gm428	protein_coding
ENSMUSG00000096750.7	Gm11757	protein_coding
ENSMUSG00000028397.13	Kdm4c	protein_coding
ENSMUSG00000028483.13	Snapc3	protein_coding
ENSMUSG00000028494.12	Plin2	protein_coding
ENSMUSG00000028495.14	Rps6	protein_coding
ENSMUSG00000038007.14	Acer2	protein_coding
ENSMUSG00000070902.5	Zfp352	protein_coding
ENSMUSG00000087128.7	Gm12655	lncRNA
ENSMUSG00000028578.8	Caap1	protein_coding
ENSMUSG00000087166.9	L1td1	protein_coding
ENSMUSG00000035407.8	Kank4	protein_coding
ENSMUSG00000073794.3	I0C0044D17Rik	protein_coding
ENSMUSG00000035201.15	B020004J07Rik	protein_coding
ENSMUSG00000037028.7	Gm12800	protein_coding
ENSMUSG00000070890.3	Gm12794	protein_coding
ENSMUSG00000078626.2	Gm12790	protein_coding
ENSMUSG00000078625.10	Gm12789	protein_coding
ENSMUSG00000082264.1	Gm12799	processed_pseudogene
ENSMUSG00000083128.1	Gm12723	processed_pseudogene
ENSMUSG00000034926.3	Dhcr24	protein_coding
ENSMUSG00000034853.16	Acot11	protein_coding
ENSMUSG00000028618.11	Tmem59	protein_coding
ENSMUSG00000028610.16	Dmrtb1	protein_coding
ENSMUSG00000028601.18	Echdc2	protein_coding
ENSMUSG00000034645.14	Zyg11a	protein_coding
ENSMUSG00000028597.11	Gpx7	protein_coding
ENSMUSG00000034610.14	Tut4	protein_coding
ENSMUSG00000073775.4	Kti12	protein_coding
ENSMUSG00000028557.10	Rnf11	protein_coding
ENSMUSG00000028718.16	Stil	protein_coding
ENSMUSG00000055900.14	Tmem69	protein_coding
ENSMUSG00000028688.13	Toe1	protein_coding
ENSMUSG00000043155.4	Hpdl	protein_coding
ENSMUSG00000075390.5	Rpl36-ps8	processed_pseudogene
ENSMUSG00000028680.14	Plk3	protein_coding
ENSMUSG00000047675.15	Rps8	protein_coding
ENSMUSG00000108127.1	Gm12845	protein_coding
ENSMUSG00000028540.6	Dph2	protein_coding
ENSMUSG00000033253.18	Szt2	protein_coding
ENSMUSG00000033191.14	Tie1	protein_coding
ENSMUSG00000028729.15	Ebna1bp2	protein_coding
ENSMUSG00000028636.14	Ppcs	protein_coding
ENSMUSG00000087385.8	Frg2f1	protein_coding
ENSMUSG00000049878.13	Rlf	protein_coding
ENSMUSG00000023075.9	Akirin1	protein_coding
ENSMUSG00000043333.12	Rhbdl2	protein_coding
ENSMUSG00000090125.3	Pou3f1	protein_coding
ENSMUSG00000032643.12	Fhl3	protein_coding
ENSMUSG00000028889.17	Yrdc	protein_coding
ENSMUSG00000042763.9	Maneal	protein_coding
ENSMUSG00000044730.17	9930104L06Rik	protein_coding
ENSMUSG00000050213.6	Snip1	protein_coding
ENSMUSG00000042677.7	Zc3h12a	protein_coding
ENSMUSG00000028859.14	Csf3r	protein_coding
ENSMUSG00000042616.8	Oscp1	protein_coding
ENSMUSG00000042558.16	Adprhl2	protein_coding
ENSMUSG00000073755.4	5730409E04Rik	protein_coding
ENSMUSG00000087470.2	A630031M04Rik	lncRNA
ENSMUSG00000028811.11	Yars	protein_coding
ENSMUSG00000050390.12	C77080	protein_coding
ENSMUSG00000001333.9	Sync	protein_coding
ENSMUSG00000028807.2	Zbtb8a	protein_coding
ENSMUSG00000047945.6	Marcksl1	protein_coding
ENSMUSG00000028800.15	Hdac1	protein_coding
ENSMUSG00000000409.14	Lck	protein_coding
ENSMUSG00000028797.20	Tmem234	protein_coding
ENSMUSG00000028790.13	Khdrbs1	protein_coding
ENSMUSG00000028580.15	Pum1	protein_coding
ENSMUSG00000040025.17	Ythdf2	protein_coding
ENSMUSG00000089687.2	Rab42	protein_coding
ENSMUSG00000086290.9	Snhg12	lncRNA
ENSMUSG00000085241.7	Snhg3	lncRNA
ENSMUSG00000065353.1	Snora73b	snoRNA
ENSMUSG00000028893.8	Sesn2	protein_coding
ENSMUSG00000037731.5	Themis2	protein_coding
ENSMUSG00000028882.13	Ppp1r8	protein_coding
ENSMUSG00000028878.11	Fam76a	protein_coding
ENSMUSG00000028850.2	Gpatch3	protein_coding
ENSMUSG00000047281.3	Sfn	protein_coding
ENSMUSG00000012126.16	Ubxn11	protein_coding
ENSMUSG00000043924.16	Ncmap	protein_coding
ENSMUSG00000028672.13	Hmgcl	protein_coding
ENSMUSG00000028668.5	Eloa	protein_coding
ENSMUSG00000028756.12	Pink1	protein_coding
ENSMUSG00000078235.3	Fam43b	protein_coding
ENSMUSG00000078517.12	Emc1	protein_coding
ENSMUSG00000086159.1	Gm13025	lncRNA
ENSMUSG00000040860.16	Crocc	protein_coding
ENSMUSG00000028923.14	Necap2	protein_coding
ENSMUSG00000006215.12	Zbtb17	protein_coding
ENSMUSG00000006219.12	Fblim1	protein_coding
ENSMUSG00000028917.14	Plekhm2	protein_coding
ENSMUSG00000040659.3	Efhd2	protein_coding
ENSMUSG00000041805.3	Pramel1	protein_coding
ENSMUSG00000070616.13	Gm13040	protein_coding
ENSMUSG00000070618.10	BC080695	protein_coding
ENSMUSG00000066688.4	Gm13083	protein_coding
ENSMUSG00000046435.7	Gm13078	protein_coding
ENSMUSG00000078512.8	Pramef6	protein_coding
ENSMUSG00000078511.3	Pramef25	protein_coding
ENSMUSG00000073724.12	Pramel4	protein_coding
ENSMUSG00000073723.10	Gm13102	protein_coding
ENSMUSG00000036749.15	Pramel5	protein_coding
ENSMUSG00000078508.1	Gm13128	protein_coding
ENSMUSG00000070619.5	Gm13119	protein_coding
ENSMUSG00000082082.1	Gm13230	transcribed_unprocessed_pseudogene
ENSMUSG00000052912.7	Smarca5-ps	transcribed_processed_pseudogene
ENSMUSG00000081885.1	Gm13231	processed_pseudogene
ENSMUSG00000096233.1	Gm13238	processed_pseudogene
ENSMUSG00000078500.3	Zfp986	protein_coding
ENSMUSG00000082195.3	Gm13034	processed_pseudogene
ENSMUSG00000073716.6	Gm13241	processed_pseudogene
ENSMUSG00000056300.14	Zfp981	protein_coding
ENSMUSG00000063245.11	Zfp993	protein_coding
ENSMUSG00000083027.1	Gm13140	processed_pseudogene
ENSMUSG00000087207.8	Gm13147	transcribed_unprocessed_pseudogene
ENSMUSG00000082925.1	Gm13135	processed_pseudogene
ENSMUSG00000078498.5	Zfp988	protein_coding
ENSMUSG00000081179.1	Gm13136	processed_pseudogene
ENSMUSG00000070583.1	Fv1	protein_coding
ENSMUSG00000044496.6	2510039O18Rik	protein_coding
ENSMUSG00000029009.17	Mthfr	protein_coding
ENSMUSG00000055401.14	Fbxo6	protein_coding
ENSMUSG00000028961.15	Pgd	protein_coding
ENSMUSG00000028996.9	Rbp7	protein_coding
ENSMUSG00000028992.13	Nmnat1	protein_coding
ENSMUSG00000085403.1	Gm13068	lncRNA
ENSMUSG00000073700.3	Klhl21	protein_coding
ENSMUSG00000028950.3	Tas1r1	protein_coding
ENSMUSG00000028948.16	Nol9	protein_coding
ENSMUSG00000039713.17	Plekhg5	protein_coding
ENSMUSG00000039662.16	Icmt	protein_coding
ENSMUSG00000039546.9	Ajap1	protein_coding
ENSMUSG00000029055.17	Plch2	protein_coding
ENSMUSG00000029053.16	Prkcz	protein_coding
ENSMUSG00000078490.10	Cfap74	protein_coding
ENSMUSG00000042202.15	Slc35e2	protein_coding
ENSMUSG00000029066.12	Mrpl20	protein_coding
ENSMUSG00000029071.16	Dvl1	protein_coding
ENSMUSG00000029072.3	Tas1r3	protein_coding
ENSMUSG00000029073.9	Cptp	protein_coding
ENSMUSG00000029034.9	Ints11	protein_coding
ENSMUSG00000051557.15	Pusl1	protein_coding
ENSMUSG00000029033.16	Acap3	protein_coding
ENSMUSG00000023286.16	Ube2j2	protein_coding
ENSMUSG00000050796.4	B3galt6	protein_coding
ENSMUSG00000029076.14	Sdf4	protein_coding
ENSMUSG00000110404.1	Rnf223	protein_coding
ENSMUSG00000041936.18	Agrn	protein_coding
ENSMUSG00000095567.8	Noc2l	protein_coding
ENSMUSG00000001467.5	Cyp51	protein_coding
ENSMUSG00000104941.1	Gm8953	lncRNA
ENSMUSG00000106004.4	Gm43391	lncRNA
ENSMUSG00000094230.5	Gm21847	lncRNA
ENSMUSG00000089871.1	Speer4cos	lncRNA
ENSMUSG00000039968.9	Rsbn1l	protein_coding
ENSMUSG00000105987.4	AI506816	lncRNA
ENSMUSG00000097180.5	2700038G22Rik	lncRNA
ENSMUSG00000028986.12	Klhl7	protein_coding
ENSMUSG00000038181.16	Chpf2	protein_coding
ENSMUSG00000038044.8	Cct8l1	protein_coding
ENSMUSG00000001569.10	Nom1	protein_coding
ENSMUSG00000038803.7	Ost4	protein_coding
ENSMUSG00000006641.12	Slc5a6	protein_coding
ENSMUSG00000013622.15	Atraid	protein_coding
ENSMUSG00000013629.16	Cad	protein_coding
ENSMUSG00000107283.3	Mpv17	protein_coding
ENSMUSG00000101678.3	Gm29609	protein_coding
ENSMUSG00000029147.11	Ppm1g	protein_coding
ENSMUSG00000106717.1	Gm42798	TEC
ENSMUSG00000105429.1	Gm43692	TEC
ENSMUSG00000019295.8	Tmem129	protein_coding
ENSMUSG00000054252.18	Fgfr3	protein_coding
ENSMUSG00000059866.13	Tnip2	protein_coding
ENSMUSG00000052783.16	Grk4	protein_coding
ENSMUSG00000050677.2	Ccdc96	protein_coding
ENSMUSG00000046572.10	Zfp518b	protein_coding
ENSMUSG00000039782.15	Cpeb2	protein_coding
ENSMUSG00000104660.1	Gm43601	TEC
ENSMUSG00000031558.15	Slit2	protein_coding
ENSMUSG00000029186.12	Pi4k2b	protein_coding
ENSMUSG00000029188.14	Slc34a2	protein_coding
ENSMUSG00000029108.14	Pcdh7	protein_coding
ENSMUSG00000029178.14	Klf3	protein_coding
ENSMUSG00000047215.14	Rpl9	protein_coding
ENSMUSG00000029199.11	Lias	protein_coding
ENSMUSG00000107362.1	Gm40309	TEC
ENSMUSG00000029202.12	Pds5a	protein_coding
ENSMUSG00000029206.13	Nsun7	protein_coding
ENSMUSG00000037736.20	Limch1	protein_coding
ENSMUSG00000106747.1	Gm43025	TEC
ENSMUSG00000046808.17	Atp10d	polymorphic_pseudogene
ENSMUSG00000067219.9	Nipal1	protein_coding
ENSMUSG00000106943.2	Dancr	lncRNA
ENSMUSG00000029246.14	Ppat	protein_coding
ENSMUSG00000053030.11	Spink2	protein_coding
ENSMUSG00000036285.10	Noa1	protein_coding
ENSMUSG00000029366.10	Dck	protein_coding
ENSMUSG00000034842.16	Art3	protein_coding
ENSMUSG00000053208.10	Kat2b-ps	processed_pseudogene
ENSMUSG00000096044.4	Gm16427	protein_coding
ENSMUSG00000107392.1	Gm7792	protein_coding
ENSMUSG00000096259.2	Gm3106	protein_coding
ENSMUSG00000095718.2	Gm6502	protein_coding
ENSMUSG00000095074.4	Gm3139	protein_coding
ENSMUSG00000095503.4	Gm3147	protein_coding
ENSMUSG00000095954.4	Gm3183	protein_coding
ENSMUSG00000095996.4	Gm16513	protein_coding
ENSMUSG00000079423.6	Gm3286	protein_coding
ENSMUSG00000094043.2	Gm7971	protein_coding
ENSMUSG00000107092.1	Gm7993	processed_pseudogene
ENSMUSG00000050640.16	Tmem150c	protein_coding
ENSMUSG00000087611.1	4930458D05Rik	lncRNA
ENSMUSG00000063406.11	Tmed5	protein_coding
ENSMUSG00000029265.4	Dr1	protein_coding
ENSMUSG00000029490.4	Mfsd7a	protein_coding
ENSMUSG00000062234.14	Gak	protein_coding
ENSMUSG00000004815.12	Dgkq	protein_coding
ENSMUSG00000033540.18	Idua	protein_coding
ENSMUSG00000008090.14	Fgfrl1	protein_coding
ENSMUSG00000033434.15	Gtpbp6	protein_coding
ENSMUSG00000087439.1	Gm15788	lncRNA
ENSMUSG00000007080.14	Pole	protein_coding
ENSMUSG00000043323.17	Fbrsl1	protein_coding
ENSMUSG00000105482.1	Gm42596	lncRNA
ENSMUSG00000029507.16	Pus1	protein_coding
ENSMUSG00000029512.11	Ulk1	protein_coding
ENSMUSG00000029521.7	Chek2	protein_coding
ENSMUSG00000050017.11	Pitpnb	protein_coding
ENSMUSG00000029345.13	Tfip11	protein_coding
ENSMUSG00000053334.6	Ficd	protein_coding
ENSMUSG00000041939.14	Mvk	protein_coding
ENSMUSG00000002486.15	Tchp	protein_coding
ENSMUSG00000092183.1	4930515G01Rik	lncRNA
ENSMUSG00000029559.15	2210016L21Rik	protein_coding
ENSMUSG00000029550.11	Sppl3	protein_coding
ENSMUSG00000029545.13	Acads	protein_coding
ENSMUSG00000046562.5	Unc119b	protein_coding
ENSMUSG00000086368.2	Gm13830	lncRNA
ENSMUSG00000067274.10	Rplp0	protein_coding
ENSMUSG00000018604.18	Tbx3	protein_coding
ENSMUSG00000032754.14	Slc8b1	protein_coding
ENSMUSG00000029599.13	Ddx54	protein_coding
ENSMUSG00000106940.1	Gm42930	TEC
ENSMUSG00000029614.13	Rpl6	protein_coding
ENSMUSG00000072647.6	Adam1a	protein_coding
ENSMUSG00000029454.15	Mapkapk5	protein_coding
ENSMUSG00000106590.1	Gm42879	TEC
ENSMUSG00000044134.9	Pheta1	protein_coding
ENSMUSG00000004455.16	Ppp1cc	protein_coding
ENSMUSG00000029464.10	Gpn3	protein_coding
ENSMUSG00000029438.9	Bcl7a	protein_coding
ENSMUSG00000104818.1	Gm43661	lncRNA
ENSMUSG00000029394.11	Cdk2ap1	protein_coding
ENSMUSG00000038095.15	Sbno1	protein_coding
ENSMUSG00000029401.8	Rilpl2	protein_coding
ENSMUSG00000029402.8	Snrnp35	protein_coding
ENSMUSG00000008348.9	Ubc	protein_coding
ENSMUSG00000029480.13	Dhx37	protein_coding
ENSMUSG00000037905.13	Bri3bp	protein_coding
ENSMUSG00000029482.4	Aacs	protein_coding
ENSMUSG00000029430.13	Ran	protein_coding
ENSMUSG00000029447.11	Cct6a	protein_coding
ENSMUSG00000025537.12	Phkg1	protein_coding
ENSMUSG00000066735.8	Vkorc1l1	protein_coding
ENSMUSG00000107118.1	Gm42986	TEC
ENSMUSG00000106757.1	Gm43482	TEC
ENSMUSG00000025534.17	Gusb	protein_coding
ENSMUSG00000025533.15	Asl	protein_coding
ENSMUSG00000025340.14	Rabgef1	protein_coding
ENSMUSG00000106067.1	Gm7902	processed_pseudogene
ENSMUSG00000061979.8	Rcc1l	protein_coding
ENSMUSG00000060261.15	Gtf2i	protein_coding
ENSMUSG00000040751.12	Lat2	protein_coding
ENSMUSG00000040557.14	Mettl27	protein_coding
ENSMUSG00000007207.10	Stx1a	protein_coding
ENSMUSG00000043614.13	Vps37d	protein_coding
ENSMUSG00000005374.13	Tbl2	protein_coding
ENSMUSG00000049551.2	Fzd9	protein_coding
ENSMUSG00000000916.15	Nsun5	protein_coding
ENSMUSG00000005514.14	Por	protein_coding
ENSMUSG00000039886.8	Tmem120a	protein_coding
ENSMUSG00000019179.10	Mdh2	protein_coding
ENSMUSG00000004951.10	Hspb1	protein_coding
ENSMUSG00000039754.10	Alkbh4	protein_coding
ENSMUSG00000005057.13	Sh2b2	protein_coding
ENSMUSG00000097908.7	4933404O12Rik	lncRNA
ENSMUSG00000004846.10	Plod3	protein_coding
ENSMUSG00000105408.1	Gm7285	processed_pseudogene
ENSMUSG00000029720.9	Gm20605	protein_coding
ENSMUSG00000082088.1	Gm15753	unprocessed_pseudogene
ENSMUSG00000045348.16	Nyap1	protein_coding
ENSMUSG00000019494.14	Cops6	protein_coding
ENSMUSG00000019518.11	Ap4m1	protein_coding
ENSMUSG00000086873.1	Gm15672	lncRNA
ENSMUSG00000036817.14	Sun1	protein_coding
ENSMUSG00000053581.13	Zfand2a	protein_coding
ENSMUSG00000106056.1	4930500L23Rik	lncRNA
ENSMUSG00000029546.12	Uncx	protein_coding
[truncated: 774 more rows]

## Sheet: maternal decay genes
gene_id	gene_type	gene_name
ENSMUSG00000078365.5	protein_coding	Mos
ENSMUSG00000033161.10	protein_coding	Atp1a1
ENSMUSG00000051768.9	protein_coding	Xrcc1
ENSMUSG00000040084.9	protein_coding	Bub1b
ENSMUSG00000024413.14	protein_coding	Npc1
ENSMUSG00000040548.16	protein_coding	Tex2
ENSMUSG00000026977.17	protein_coding	March7
ENSMUSG00000016552.13	protein_coding	Foxred2
ENSMUSG00000031538.6	protein_coding	Plat
ENSMUSG00000024734.8	protein_coding	Zp1
ENSMUSG00000018238.6	protein_coding	Gdf9
ENSMUSG00000031532.6	protein_coding	Saraf
ENSMUSG00000030275.6	protein_coding	Etnk1
ENSMUSG00000032340.8	protein_coding	Neo1
ENSMUSG00000070047.14	protein_coding	Fat1
ENSMUSG00000021975.8	protein_coding	Ints9
ENSMUSG00000002900.16	protein_coding	Lamb1
ENSMUSG00000027276.7	protein_coding	Jag1
ENSMUSG00000006463.13	protein_coding	Zdhhc24
ENSMUSG00000014601.13	protein_coding	Strip1
ENSMUSG00000026289.15	protein_coding	Atg16l1
ENSMUSG00000028618.11	protein_coding	Tmem59
ENSMUSG00000098112.8	protein_coding	Bin2
ENSMUSG00000025103.8	protein_coding	Btbd1
ENSMUSG00000037652.15	protein_coding	Phc3
ENSMUSG00000035247.16	protein_coding	Hectd1
ENSMUSG00000028412.17	protein_coding	Slc44a1
ENSMUSG00000027340.15	protein_coding	Slc23a2
ENSMUSG00000042279.13	protein_coding	H1f8
ENSMUSG00000057193.8	protein_coding	Slc44a2
ENSMUSG00000025130.11	protein_coding	P4hb
ENSMUSG00000021870.17	protein_coding	Slmap
ENSMUSG00000021629.10	protein_coding	Slc30a5
ENSMUSG00000025503.5	protein_coding	Taldo1
ENSMUSG00000005802.12	protein_coding	Slc30a4
ENSMUSG00000034435.6	protein_coding	Tmem30b
ENSMUSG00000039497.8	protein_coding	Dse
ENSMUSG00000056004.16	protein_coding	9330182L06Rik
ENSMUSG00000053730.15	protein_coding	Tmem39b
ENSMUSG00000015714.11	protein_coding	Cers2
ENSMUSG00000018651.14	protein_coding	Tada2a
ENSMUSG00000075470.2	protein_coding	Alg10b
ENSMUSG00000044894.14	protein_coding	Uqcrq
ENSMUSG00000004880.11	protein_coding	Lbr
ENSMUSG00000021123.12	protein_coding	Rdh12
ENSMUSG00000093674.7	protein_coding	Rpl41
ENSMUSG00000030822.15	protein_coding	Prr14
ENSMUSG00000025876.15	protein_coding	Unc5a
ENSMUSG00000024974.10	protein_coding	Smc3
ENSMUSG00000020890.11	protein_coding	Gucy2e
ENSMUSG00000017756.9	protein_coding	Slc12a7
ENSMUSG00000026134.11	protein_coding	Prim2
ENSMUSG00000036197.16	protein_coding	Gxylt1
ENSMUSG00000037075.7	protein_coding	Rnf139
ENSMUSG00000033047.5	protein_coding	Eif3l
ENSMUSG00000020376.17	protein_coding	Rnf130
ENSMUSG00000034112.9	protein_coding	Atp2c2
ENSMUSG00000027834.15	protein_coding	Serpini1
ENSMUSG00000050468.12	protein_coding	Astl
ENSMUSG00000007080.14	protein_coding	Pole
ENSMUSG00000048232.12	protein_coding	Fbxo10
ENSMUSG00000022514.14	protein_coding	Il1rap
ENSMUSG00000027006.13	protein_coding	Dnajc10
ENSMUSG00000090137.8	protein_coding	Uba52
ENSMUSG00000002871.14	protein_coding	Tpra1
ENSMUSG00000025082.8	protein_coding	Vwa2
ENSMUSG00000042377.8	protein_coding	Fam83g
ENSMUSG00000016028.10	protein_coding	Celsr1
ENSMUSG00000074358.9	protein_coding	Ccdc61
ENSMUSG00000003346.14	protein_coding	Abhd17a
ENSMUSG00000092558.3	protein_coding	Med20
ENSMUSG00000017778.14	protein_coding	Cox7c
ENSMUSG00000001999.15	protein_coding	Blvra
ENSMUSG00000054792.15	protein_coding	Klhl18
ENSMUSG00000097327.7	protein_coding	E030030I06Rik
ENSMUSG00000032422.17	protein_coding	Snx14
ENSMUSG00000035212.14	protein_coding	Leprot
ENSMUSG00000030539.13	protein_coding	Sema4b
ENSMUSG00000022559.8	protein_coding	Fbxl6
ENSMUSG00000064354.1	protein_coding	mt-Co2
ENSMUSG00000007892.8	protein_coding	Rplp1
ENSMUSG00000027099.9	protein_coding	Mtx2
ENSMUSG00000001247.16	protein_coding	Lsr
ENSMUSG00000054604.7	protein_coding	Cggbp1
ENSMUSG00000000399.10	protein_coding	Ndufa9
ENSMUSG00000035754.8	protein_coding	Wdr18
ENSMUSG00000043811.5	protein_coding	Rtn4r
ENSMUSG00000047793.13	protein_coding	Sned1
ENSMUSG00000028289.12	protein_coding	Epha7
ENSMUSG00000051495.7	protein_coding	Irf2bp2
ENSMUSG00000031007.2	protein_coding	Atp6ap2
ENSMUSG00000024944.6	protein_coding	Arl2
ENSMUSG00000019738.15	protein_coding	Polr2i
ENSMUSG00000023571.4	protein_coding	C1qtnf12
ENSMUSG00000017802.14	protein_coding	Retreg3
ENSMUSG00000005503.8	protein_coding	Evx1
ENSMUSG00000060143.7	lncRNA	Gm10076
ENSMUSG00000035673.10	protein_coding	Sbno2
ENSMUSG00000003680.16	protein_coding	Taf6l
ENSMUSG00000033316.14	protein_coding	Galnt9
ENSMUSG00000028743.7	protein_coding	Akr7a5
ENSMUSG00000025579.14	protein_coding	Gaa
ENSMUSG00000015461.15	protein_coding	Atf6b
ENSMUSG00000030747.5	protein_coding	Dgat2
ENSMUSG00000036186.5	protein_coding	Dipk1b
ENSMUSG00000047443.14	protein_coding	Erfe
ENSMUSG00000057409.7	protein_coding	Zfp53
ENSMUSG00000027087.11	protein_coding	Itgav
ENSMUSG00000047501.3	protein_coding	Cldn4
ENSMUSG00000027612.7	protein_coding	Mmp24
ENSMUSG00000109324.2	protein_coding	Prmt1
ENSMUSG00000094295.3	protein_coding	Olfr819
ENSMUSG00000090733.6	protein_coding	Rps27
ENSMUSG00000048351.14	protein_coding	Coa7
ENSMUSG00000068240.5	protein_coding	Gm11808
ENSMUSG00000032498.9	protein_coding	Mlh1
ENSMUSG00000038564.11	protein_coding	Ift172
ENSMUSG00000029999.14	protein_coding	Tgfa
ENSMUSG00000001436.15	protein_coding	Slc19a1
ENSMUSG00000024505.16	protein_coding	Dtwd2
ENSMUSG00000003581.14	protein_coding	Rnf215
ENSMUSG00000049422.7	protein_coding	Chchd10
ENSMUSG00000075002.2	protein_coding	Gm813
ENSMUSG00000056014.15	protein_coding	A430033K04Rik
ENSMUSG00000030138.8	protein_coding	Bms1
ENSMUSG00000021591.8	protein_coding	Glrx
ENSMUSG00000026360.9	protein_coding	Rgs2
ENSMUSG00000073018.6	transcribed_unprocessed_pseudogene	Gm1070
ENSMUSG00000063935.3	protein_coding	Zar1
ENSMUSG00000057534.13	protein_coding	Elobl
ENSMUSG00000001168.16	protein_coding	Oas1h
ENSMUSG00000044433.16	protein_coding	Camsap3
ENSMUSG00000074369.12	protein_coding	Obox2
ENSMUSG00000060985.15	protein_coding	Tdrd5
ENSMUSG00000094724.8	protein_coding	Rnaset2b
ENSMUSG00000040935.12	protein_coding	Padi6
ENSMUSG00000024271.8	protein_coding	Elp2
ENSMUSG00000035629.19	protein_coding	Rubcn
ENSMUSG00000066867.8	protein_coding	Oas1e
ENSMUSG00000039100.10	protein_coding	March6
ENSMUSG00000004099.16	protein_coding	Dnmt1
ENSMUSG00000033581.17	protein_coding	Igf2bp2
ENSMUSG00000038393.14	protein_coding	Txnip
ENSMUSG00000067297.5	protein_coding	Ifit1bl2
ENSMUSG00000039990.16	protein_coding	Edrf1
ENSMUSG00000027242.14	protein_coding	Wdr76
ENSMUSG00000061666.6	protein_coding	Gdpd1
ENSMUSG00000052033.13	protein_coding	Pfdn4
ENSMUSG00000031935.9	protein_coding	Med17
ENSMUSG00000054087.11	protein_coding	Fbxw28
ENSMUSG00000025235.8	protein_coding	Bbs4
ENSMUSG00000044468.14	protein_coding	Tent5c
ENSMUSG00000016626.10	protein_coding	Nlrp14
ENSMUSG00000021962.9	protein_coding	Dcp1a
ENSMUSG00000018727.19	protein_coding	Cpsf4l
ENSMUSG00000068882.13	protein_coding	Ssb
ENSMUSG00000032346.7	protein_coding	Ooep
ENSMUSG00000031447.7	protein_coding	Lamp1
ENSMUSG00000001166.17	protein_coding	Oas1c
ENSMUSG00000020715.9	protein_coding	Ern1
ENSMUSG00000090891.3	protein_coding	D6Ertd527e
ENSMUSG00000019992.8	protein_coding	Mtfr2
ENSMUSG00000036104.12	protein_coding	Rab3gap1
ENSMUSG00000047799.15	protein_coding	Oog4
ENSMUSG00000022136.8	protein_coding	Dnajc3
ENSMUSG00000015721.18	protein_coding	Nlrp5
ENSMUSG00000046856.13	protein_coding	Gpr1
ENSMUSG00000024998.17	protein_coding	Plce1
ENSMUSG00000029427.11	protein_coding	Zcchc8
ENSMUSG00000031221.7	protein_coding	Igbp1
ENSMUSG00000034758.12	protein_coding	Tle6
ENSMUSG00000034087.14	protein_coding	Nlrp4b
ENSMUSG00000060508.16	protein_coding	Nlrp9b
ENSMUSG00000027884.16	protein_coding	Clcc1
ENSMUSG00000027173.7	protein_coding	Depdc7
ENSMUSG00000020929.14	protein_coding	Eftud2
ENSMUSG00000032349.13	protein_coding	Elovl5
ENSMUSG00000034083.16	protein_coding	Ccdc174
ENSMUSG00000029736.15	protein_coding	Nobox
ENSMUSG00000091387.2	protein_coding	Gcnt4
ENSMUSG00000035356.17	protein_coding	Nfkbiz
ENSMUSG00000047648.13	protein_coding	Fbxo30
ENSMUSG00000025066.10	protein_coding	Sfr1
ENSMUSG00000061701.11	protein_coding	Fbxw20
ENSMUSG00000047539.9	protein_coding	Fbxo28
ENSMUSG00000030246.11	protein_coding	Ldhb
ENSMUSG00000105589.4	protein_coding	Fbxw14
ENSMUSG00000028851.6	protein_coding	Nudc
ENSMUSG00000095687.2	protein_coding	Rnaset2a
ENSMUSG00000071291.10	protein_coding	Zfp58
ENSMUSG00000055789.7	protein_coding	Ftdc
ENSMUSG00000015880.13	protein_coding	Ncapg
ENSMUSG00000020664.10	protein_coding	Dld
ENSMUSG00000039396.11	protein_coding	Neil3
ENSMUSG00000000751.13	protein_coding	Rpa1
ENSMUSG00000042417.5	protein_coding	Ccno
ENSMUSG00000059218.14	protein_coding	Gm13084
ENSMUSG00000056586.8	protein_coding	Zar1l
ENSMUSG00000050234.7	protein_coding	Gja4
ENSMUSG00000030801.10	protein_coding	Kat8
ENSMUSG00000030491.16	protein_coding	Tdrd12
ENSMUSG00000035842.10	protein_coding	Ddx11
ENSMUSG00000026429.9	protein_coding	Ube2t
ENSMUSG00000037544.14	protein_coding	Dlgap5
ENSMUSG00000000365.9	protein_coding	Rnf17
ENSMUSG00000036136.9	protein_coding	Fam110c
ENSMUSG00000021079.16	protein_coding	Timm9
ENSMUSG00000022487.14	protein_coding	Gtsf1
ENSMUSG00000041438.8	protein_coding	Utp4
ENSMUSG00000079184.10	protein_coding	Mphosph8
ENSMUSG00000074060.10	protein_coding	Fbxw15
ENSMUSG00000021270.13	protein_coding	Hsp90aa1
ENSMUSG00000031751.14	protein_coding	Amfr
ENSMUSG00000062275.7	protein_coding	Fbxw24
ENSMUSG00000025077.13	protein_coding	Dclre1a
ENSMUSG00000034329.16	protein_coding	Brip1
ENSMUSG00000026600.12	protein_coding	Soat1
ENSMUSG00000045291.8	protein_coding	E330021D16Rik
ENSMUSG00000006276.10	protein_coding	Eps15l1
ENSMUSG00000059547.3	protein_coding	Fbxw26
ENSMUSG00000067194.6	protein_coding	Eif1ax
ENSMUSG00000003234.16	protein_coding	Abcf3
ENSMUSG00000015653.13	protein_coding	Steap2
ENSMUSG00000037313.16	protein_coding	Tacc3
ENSMUSG00000030486.9	protein_coding	Zfp108
ENSMUSG00000031767.13	protein_coding	Nudt7
ENSMUSG00000004994.12	protein_coding	Ccdc130
ENSMUSG00000033952.14	protein_coding	Aspm
ENSMUSG00000025217.15	protein_coding	Btrc
ENSMUSG00000081137.3	transcribed_processed_pseudogene	BC022960
ENSMUSG00000021608.15	protein_coding	Lpcat1
ENSMUSG00000049565.16	protein_coding	Aknad1
ENSMUSG00000042185.14	protein_coding	Nfrkb
ENSMUSG00000048647.9	protein_coding	Exd1
ENSMUSG00000015970.19	protein_coding	Chdh
ENSMUSG00000032869.15	protein_coding	Psmf1
ENSMUSG00000039108.14	protein_coding	Lsm14b
ENSMUSG00000027035.10	protein_coding	Cers6
ENSMUSG00000071723.7	protein_coding	Gspt2
ENSMUSG00000026499.5	protein_coding	Acbd3
ENSMUSG00000032458.6	protein_coding	Copb2
ENSMUSG00000029475.17	protein_coding	Kdm2b
ENSMUSG00000022031.6	protein_coding	Elp3
ENSMUSG00000034973.16	protein_coding	Dop1a
ENSMUSG00000029592.11	protein_coding	Usp30
ENSMUSG00000056050.13	protein_coding	Mia3
ENSMUSG00000054582.4	protein_coding	Pabpc1l
ENSMUSG00000003135.15	protein_coding	Cnot11
ENSMUSG00000027566.15	protein_coding	Psma7
ENSMUSG00000029192.17	protein_coding	Tbc1d14
ENSMUSG00000027180.12	protein_coding	Fbxo3
ENSMUSG00000024052.17	protein_coding	Lpin2
ENSMUSG00000039768.16	protein_coding	Dnajc11
ENSMUSG00000021376.11	protein_coding	Tpmt
ENSMUSG00000016128.14	protein_coding	Stard13
ENSMUSG00000017667.9	protein_coding	Zfp334
ENSMUSG00000002455.14	protein_coding	Prpf6
ENSMUSG00000028016.9	protein_coding	Ints12
ENSMUSG00000041837.4	protein_coding	Pdcd7
ENSMUSG00000044566.15	protein_coding	Cage1
ENSMUSG00000004885.5	protein_coding	Crabp2
ENSMUSG00000032599.12	protein_coding	Ip6k2
ENSMUSG00000022635.9	protein_coding	Zcrb1
ENSMUSG00000055895.6	protein_coding	Oosp2
ENSMUSG00000022948.16	protein_coding	Setd4
ENSMUSG00000039238.6	protein_coding	Zfp750
ENSMUSG00000031661.12	protein_coding	Nkd1
ENSMUSG00000041377.12	protein_coding	Ninj2
ENSMUSG00000026577.13	protein_coding	Blzf1
ENSMUSG00000033751.5	protein_coding	Gadd45gip1
ENSMUSG00000034826.14	protein_coding	Nup54
ENSMUSG00000048485.12	protein_coding	Zbtb8b
ENSMUSG00000024425.4	protein_coding	Ndfip1
ENSMUSG00000061474.11	protein_coding	Mrps36
ENSMUSG00000064065.15	protein_coding	Ipcef1
ENSMUSG00000029032.12	protein_coding	Arhgef16
ENSMUSG00000001228.14	protein_coding	Uhrf1
ENSMUSG00000038991.17	protein_coding	Txndc5
ENSMUSG00000032623.9	protein_coding	Oas1d
ENSMUSG00000034903.18	protein_coding	Cobll1
ENSMUSG00000018974.7	protein_coding	Sart3
ENSMUSG00000116802.1	lncRNA	Gm5165
ENSMUSG00000028932.7	protein_coding	Psmc2
ENSMUSG00000038859.7	protein_coding	Baiap2l1
ENSMUSG00000040601.13	protein_coding	Nlrp4a
ENSMUSG00000034871.2	protein_coding	Fam151a
ENSMUSG00000034187.18	protein_coding	Nsf
ENSMUSG00000036333.11	protein_coding	Kidins220
ENSMUSG00000000171.5	protein_coding	Sdhd
ENSMUSG00000032050.18	protein_coding	Rdx
ENSMUSG00000051355.18	protein_coding	Commd1
ENSMUSG00000028607.16	protein_coding	Cpt2
ENSMUSG00000091358.2	transcribed_processed_pseudogene	Speer5-ps1
ENSMUSG00000040359.14	protein_coding	Ufl1
ENSMUSG00000025544.13	protein_coding	Tm9sf2
ENSMUSG00000037958.13	protein_coding	Nsrp1
ENSMUSG00000020656.16	protein_coding	Grhl1
ENSMUSG00000075502.2	protein_coding	Kbtbd6
ENSMUSG00000027652.15	protein_coding	Ralgapb
ENSMUSG00000025809.15	protein_coding	Itgb1
ENSMUSG00000003134.10	protein_coding	Tbc1d8
ENSMUSG00000073427.4	protein_coding	Gm4924
ENSMUSG00000035177.8	protein_coding	Nlrp2
ENSMUSG00000034601.17	protein_coding	2700049A03Rik
ENSMUSG00000069867.3	protein_coding	Pabpn1l
ENSMUSG00000012350.15	protein_coding	Ehf
ENSMUSG00000026273.13	protein_coding	Mterf4
ENSMUSG00000047710.8	protein_coding	Champ1
ENSMUSG00000003955.8	protein_coding	Fam162a
ENSMUSG00000090083.11	protein_coding	Rnf8
ENSMUSG00000038330.10	protein_coding	C87499
ENSMUSG00000030714.14	protein_coding	Sgf29
ENSMUSG00000025885.18	protein_coding	Myo5b
ENSMUSG00000028902.4	protein_coding	Sf3a3
ENSMUSG00000032497.19	protein_coding	Lrrfip2
ENSMUSG00000072813.5	protein_coding	E330014E10Rik
ENSMUSG00000030884.12	protein_coding	Uqcrc2
ENSMUSG00000019528.18	protein_coding	Gyg
ENSMUSG00000032348.6	protein_coding	Gsta4
ENSMUSG00000021109.13	protein_coding	Hif1a
ENSMUSG00000025413.13	protein_coding	Ttc4
ENSMUSG00000001767.5	protein_coding	Crnkl1
ENSMUSG00000040720.15	protein_coding	Virma
ENSMUSG00000051705.13	protein_coding	Senp8
ENSMUSG00000034152.6	protein_coding	Exoc3
ENSMUSG00000074059.3	protein_coding	Fbxw18
ENSMUSG00000037640.15	protein_coding	Zfp60
ENSMUSG00000019849.11	protein_coding	Prep
ENSMUSG00000038298.14	protein_coding	Pdzk1
ENSMUSG00000021810.3	protein_coding	Ecd
ENSMUSG00000001642.18	protein_coding	Akr1b3
ENSMUSG00000021556.12	protein_coding	Golm1
ENSMUSG00000030982.19	protein_coding	Vps35l
ENSMUSG00000026249.10	protein_coding	Serpine2
ENSMUSG00000027525.18	protein_coding	Phactr3
ENSMUSG00000041741.10	protein_coding	Pde3a
ENSMUSG00000057363.12	protein_coding	Uxs1
ENSMUSG00000024120.12	protein_coding	Lrpprc
ENSMUSG00000059586.10	protein_coding	Nsmce2
ENSMUSG00000070934.6	protein_coding	Rraga
ENSMUSG00000025038.7	protein_coding	Efhc2
ENSMUSG00000099689.6	protein_coding	Zfp383
ENSMUSG00000032475.15	protein_coding	Nck1
ENSMUSG00000032898.9	protein_coding	Fbxo21
ENSMUSG00000020250.10	protein_coding	Txnrd1
ENSMUSG00000022871.13	protein_coding	Fetub
ENSMUSG00000038770.17	protein_coding	Kpna7
ENSMUSG00000020952.10	protein_coding	Scfd1
ENSMUSG00000001962.8	protein_coding	Fam50a
ENSMUSG00000032254.10	protein_coding	Kif23
ENSMUSG00000001604.14	protein_coding	Tcea3
ENSMUSG00000049516.9	protein_coding	Spty2d1
ENSMUSG00000074062.5	protein_coding	Fbxw16
ENSMUSG00000032939.14	protein_coding	Nup93
ENSMUSG00000022205.15	protein_coding	Sub1
ENSMUSG00000028822.11	protein_coding	Tmem50a
ENSMUSG00000024346.6	protein_coding	Pfdn1
ENSMUSG00000032834.11	protein_coding	Pwp2
ENSMUSG00000043090.18	protein_coding	Zfp866
ENSMUSG00000070324.6	protein_coding	Fbxw22
ENSMUSG00000097290.9	lncRNA	1300002E11Rik
ENSMUSG00000032344.17	protein_coding	Cgas
ENSMUSG00000024176.10	protein_coding	Sox8
ENSMUSG00000026663.6	protein_coding	Atf6
ENSMUSG00000014551.8	protein_coding	Mrps25
ENSMUSG00000094443.2	protein_coding	Sgo2b
ENSMUSG00000021428.9	protein_coding	Riok1
ENSMUSG00000027722.14	protein_coding	Spata5
ENSMUSG00000049134.15	protein_coding	Nrap
ENSMUSG00000032096.16	protein_coding	Arcn1
ENSMUSG00000027698.14	protein_coding	Nceh1
ENSMUSG00000010796.11	protein_coding	Asz1
ENSMUSG00000030911.7	protein_coding	Zp2
ENSMUSG00000029190.19	protein_coding	D5Ertd579e
ENSMUSG00000073725.8	protein_coding	Lmbrd1
ENSMUSG00000031785.16	protein_coding	Adgrg1
ENSMUSG00000038379.15	protein_coding	Ttk
ENSMUSG00000027425.18	protein_coding	Kat14
ENSMUSG00000063808.14	protein_coding	Gpatch1
ENSMUSG00000056091.12	protein_coding	St3gal5
ENSMUSG00000021326.13	protein_coding	Trim27
ENSMUSG00000021193.10	protein_coding	Pitrm1
ENSMUSG00000022322.8	protein_coding	Shcbp1
ENSMUSG00000042211.7	protein_coding	Fbxo38
ENSMUSG00000037058.16	protein_coding	Paip2
ENSMUSG00000026565.18	protein_coding	Pou2f1
ENSMUSG00000028869.13	protein_coding	Gnl2
ENSMUSG00000020495.13	protein_coding	Smg8
ENSMUSG00000025219.13	protein_coding	Fgf8
ENSMUSG00000021713.9	protein_coding	Ppwd1
ENSMUSG00000002129.11	protein_coding	Sf3a1
ENSMUSG00000052962.3	protein_coding	Mrpl35
ENSMUSG00000029613.15	protein_coding	Eif2ak1
ENSMUSG00000004535.12	protein_coding	Tax1bp1
ENSMUSG00000023919.7	protein_coding	Cenpq
ENSMUSG00000054310.16	protein_coding	Obox1
ENSMUSG00000043067.15	protein_coding	Dpy19l1
ENSMUSG00000051579.10	protein_coding	Tceal8
ENSMUSG00000037710.8	protein_coding	Cisd1
ENSMUSG00000021024.14	protein_coding	Psma6
ENSMUSG00000019943.10	protein_coding	Atp2b1
ENSMUSG00000025314.16	protein_coding	Ptprj
ENSMUSG00000021178.9	protein_coding	Psmc1
ENSMUSG00000027306.15	protein_coding	Nusap1
ENSMUSG00000004948.12	protein_coding	Zp3
ENSMUSG00000027569.15	protein_coding	Mrgbp
ENSMUSG00000023032.12	protein_coding	Slc4a8
ENSMUSG00000025586.17	protein_coding	Cpeb1
ENSMUSG00000020482.4	protein_coding	Ccdc117
ENSMUSG00000072258.10	protein_coding	Taf1a
ENSMUSG00000056310.14	protein_coding	Tyw1
ENSMUSG00000029204.7	protein_coding	Rhoh
ENSMUSG00000049092.11	protein_coding	Gpr137c
ENSMUSG00000032571.14	protein_coding	Pik3r4
ENSMUSG00000028975.16	protein_coding	Pex14
ENSMUSG00000096910.2	protein_coding	Zfp955b
ENSMUSG00000035051.15	protein_coding	Dhx57
ENSMUSG00000029176.13	protein_coding	Anapc4
ENSMUSG00000038895.16	protein_coding	Zfp653
ENSMUSG00000034403.16	protein_coding	Pja1
ENSMUSG00000015971.5	protein_coding	Actr8
ENSMUSG00000055917.15	protein_coding	Zfp277
ENSMUSG00000028035.13	protein_coding	Dnajb4
ENSMUSG00000028583.14	protein_coding	Pdpn
ENSMUSG00000027170.12	protein_coding	Eif3m
ENSMUSG00000090112.8	protein_coding	Shprh
ENSMUSG00000022336.3	protein_coding	Eif3e
ENSMUSG00000028271.9	protein_coding	Gtf2b
ENSMUSG00000044792.7	protein_coding	Isca1
ENSMUSG00000070677.8	protein_coding	D5Ertd577e
ENSMUSG00000036934.9	protein_coding	4921524J17Rik
ENSMUSG00000054509.7	protein_coding	Parp4
ENSMUSG00000091060.2	protein_coding	Myocos
ENSMUSG00000006941.5	protein_coding	Eif1b
ENSMUSG00000002812.4	protein_coding	Flii
ENSMUSG00000027737.10	protein_coding	Slc7a11
ENSMUSG00000052337.15	protein_coding	Immt
ENSMUSG00000024983.10	protein_coding	Vti1a
ENSMUSG00000033767.14	protein_coding	Tmem131l
ENSMUSG00000033826.10	protein_coding	Dnah8
ENSMUSG00000026187.9	protein_coding	Xrcc5
ENSMUSG00000029918.9	protein_coding	Mrps33
ENSMUSG00000073721.5	protein_coding	Pramef20
ENSMUSG00000092622.8	protein_coding	Khdc3
ENSMUSG00000060149.7	lncRNA	BC002059
ENSMUSG00000018372.13	protein_coding	Cep95
ENSMUSG00000018848.4	protein_coding	Rars
ENSMUSG00000029491.7	protein_coding	Pde6b
ENSMUSG00000039531.8	protein_coding	Zup1
ENSMUSG00000039910.10	protein_coding	Cited2
ENSMUSG00000032459.9	protein_coding	Mrps22
ENSMUSG00000001473.7	protein_coding	Tubb6
ENSMUSG00000022300.10	protein_coding	Dcaf13
ENSMUSG00000041638.18	protein_coding	Gcn1
ENSMUSG00000030417.15	protein_coding	Pdcd5
ENSMUSG00000029089.8	protein_coding	5730480H06Rik
ENSMUSG00000015671.11	protein_coding	Psma2
ENSMUSG00000028563.16	protein_coding	Tm2d1
ENSMUSG00000069678.10	protein_coding	Pcgf1
ENSMUSG00000029627.12	protein_coding	Zkscan14
ENSMUSG00000079555.2	protein_coding	Haus3
ENSMUSG00000021611.9	protein_coding	Tert
ENSMUSG00000026078.10	protein_coding	Pdcl3
ENSMUSG00000026880.11	protein_coding	Stom
ENSMUSG00000020375.9	protein_coding	Rufy1
ENSMUSG00000054134.14	protein_coding	Umodl1
ENSMUSG00000001150.7	protein_coding	Mcm3ap
ENSMUSG00000066441.14	protein_coding	Rdh11
ENSMUSG00000025898.6	protein_coding	Cwf19l2
ENSMUSG00000029486.13	protein_coding	Mrpl1
ENSMUSG00000041645.14	protein_coding	Ddx24
ENSMUSG00000041890.17	protein_coding	Git2
ENSMUSG00000021706.14	protein_coding	Zfyve16
ENSMUSG00000047237.13	protein_coding	Fbxw21
ENSMUSG00000006169.20	protein_coding	Clint1
ENSMUSG00000030754.9	protein_coding	Copb1
ENSMUSG00000024507.6	protein_coding	Hsd17b4
ENSMUSG00000037531.8	protein_coding	Mrpl47
ENSMUSG00000037824.6	protein_coding	Tspan14
ENSMUSG00000022020.15	protein_coding	Naa16
ENSMUSG00000075229.11	protein_coding	Ccdc58
ENSMUSG00000000811.13	protein_coding	Txnrd3
ENSMUSG00000033955.13	protein_coding	Tnks1bp1
ENSMUSG00000038102.15	protein_coding	Trappc11
ENSMUSG00000021645.16	protein_coding	Smn1
ENSMUSG00000034024.8	protein_coding	Cct2
ENSMUSG00000005370.4	protein_coding	Msh6
ENSMUSG00000021102.4	protein_coding	Glrx5
ENSMUSG00000025159.8	protein_coding	Mms19
ENSMUSG00000060012.9	protein_coding	Kif13b
ENSMUSG00000026239.14	protein_coding	Pde6d
ENSMUSG00000062519.13	protein_coding	Zfp398
ENSMUSG00000036270.16	protein_coding	Edc4
ENSMUSG00000032239.10	protein_coding	Rp9
ENSMUSG00000039804.15	protein_coding	Ncoa5
ENSMUSG00000000532.11	protein_coding	Acvr1b
ENSMUSG00000024154.11	protein_coding	Gtf2a1l
ENSMUSG00000021978.9	protein_coding	Extl3
ENSMUSG00000029090.12	protein_coding	Adgra3
ENSMUSG00000039414.10	protein_coding	Heatr5b
ENSMUSG00000087193.7	lncRNA	Gm14820
ENSMUSG00000019813.16	protein_coding	Cep57l1
ENSMUSG00000110277.2	protein_coding	Gm45871
ENSMUSG00000079523.8	protein_coding	Tmsb10
ENSMUSG00000027018.11	protein_coding	Hat1
ENSMUSG00000025026.15	protein_coding	Add3
ENSMUSG00000003660.10	protein_coding	Snrnp200
ENSMUSG00000023403.14	protein_coding	Stk31
ENSMUSG00000037216.5	protein_coding	Lipt1
ENSMUSG00000022131.3	protein_coding	Gpr180
ENSMUSG00000045136.6	protein_coding	Tubb2b
ENSMUSG00000039737.11	protein_coding	Prkrip1
ENSMUSG00000020708.12	protein_coding	Psmc5
ENSMUSG00000078773.11	protein_coding	Rad54b
ENSMUSG00000020739.11	protein_coding	Nup85
ENSMUSG00000030824.17	protein_coding	Nucb1
ENSMUSG00000096225.7	protein_coding	Lhx8
ENSMUSG00000022151.16	protein_coding	Ttc33
ENSMUSG00000026439.14	protein_coding	Rbbp5
ENSMUSG00000018326.9	protein_coding	Ywhab
ENSMUSG00000035683.13	protein_coding	Melk
ENSMUSG00000034883.9	protein_coding	Lrr1
ENSMUSG00000032101.6	protein_coding	Ddx25
ENSMUSG00000068921.14	protein_coding	Dap3
ENSMUSG00000040112.9	protein_coding	Mrps35
ENSMUSG00000031167.16	protein_coding	Rbm3
ENSMUSG00000032232.14	protein_coding	Cgnl1
ENSMUSG00000083380.1	processed_pseudogene	Ndufb4c
ENSMUSG00000023980.7	protein_coding	Taf8
ENSMUSG00000031533.4	protein_coding	Mrps31
ENSMUSG00000038954.14	protein_coding	Supt3
ENSMUSG00000018239.9	protein_coding	Zcchc10
ENSMUSG00000039047.17	protein_coding	Pigk
ENSMUSG00000086583.3	transcribed_processed_pseudogene	Gm15500
ENSMUSG00000014177.10	protein_coding	Tvp23b
ENSMUSG00000018347.16	protein_coding	Zkscan6
ENSMUSG00000068302.8	protein_coding	Noto
ENSMUSG00000029330.8	protein_coding	Cds1
ENSMUSG00000027233.4	protein_coding	Patl2
ENSMUSG00000024863.6	protein_coding	Mbl2
ENSMUSG00000034560.6	protein_coding	Washc4
ENSMUSG00000021711.17	protein_coding	Trappc13
ENSMUSG00000068130.11	protein_coding	Zfp442
ENSMUSG00000032376.12	protein_coding	Usp3
ENSMUSG00000019984.16	protein_coding	Med23
ENSMUSG00000041775.7	protein_coding	Mapk1ip1
ENSMUSG00000022120.4	protein_coding	Rnf219
ENSMUSG00000086022.1	protein_coding	Rad51ap2
ENSMUSG00000027374.12	protein_coding	Mrps5
ENSMUSG00000031878.18	protein_coding	Nae1
ENSMUSG00000027454.10	protein_coding	Gins1
ENSMUSG00000033970.15	protein_coding	Rfc3
ENSMUSG00000032590.14	protein_coding	Apeh
ENSMUSG00000052798.13	protein_coding	Nup107
ENSMUSG00000033031.13	protein_coding	Cip2a
ENSMUSG00000054477.16	protein_coding	Kcnn2
ENSMUSG00000020435.17	protein_coding	Osbp2
ENSMUSG00000027200.17	protein_coding	Sema6d
ENSMUSG00000117567.1	lncRNA	Gm50056
ENSMUSG00000032899.14	protein_coding	Styk1
ENSMUSG00000022779.16	protein_coding	Top3b
ENSMUSG00000104614.5	protein_coding	Fbxw27
ENSMUSG00000039756.12	protein_coding	Dnttip2
ENSMUSG00000030603.16	protein_coding	Psmc4
ENSMUSG00000020598.16	protein_coding	Nrcam
ENSMUSG00000006392.16	protein_coding	Med8
ENSMUSG00000001833.17	protein_coding	Sept7
ENSMUSG00000027823.9	protein_coding	Gmps
ENSMUSG00000039206.13	protein_coding	Daglb
ENSMUSG00000022613.8	protein_coding	Miox
ENSMUSG00000047746.14	protein_coding	Fbxo40
ENSMUSG00000029381.16	protein_coding	Shroom3
ENSMUSG00000030750.13	protein_coding	Nsmce1
ENSMUSG00000030849.18	protein_coding	Fgfr2
ENSMUSG00000030029.14	protein_coding	Lrig1
ENSMUSG00000034906.15	protein_coding	Ncaph
ENSMUSG00000033628.15	protein_coding	Pik3c3
ENSMUSG00000035125.10	protein_coding	Gcfc2
ENSMUSG00000035455.12	protein_coding	Fignl1
ENSMUSG00000024151.13	protein_coding	Msh2
ENSMUSG00000020381.10	protein_coding	Mrnip
ENSMUSG00000062580.9	protein_coding	Timm17a
ENSMUSG00000038425.18	protein_coding	Poli
ENSMUSG00000039883.5	protein_coding	Lrrc17
ENSMUSG00000024516.13	protein_coding	Sec11c
ENSMUSG00000053040.13	protein_coding	Aph1c
ENSMUSG00000073678.4	protein_coding	Pgap1
ENSMUSG00000024127.15	protein_coding	Prepl
ENSMUSG00000030591.17	protein_coding	Psmd8
ENSMUSG00000087598.9	protein_coding	Zfp111
ENSMUSG00000029917.15	protein_coding	Qrfprl
ENSMUSG00000078970.5	protein_coding	Wdr92
ENSMUSG00000051592.14	protein_coding	Ccnb3
ENSMUSG00000030909.6	protein_coding	Anks4b
ENSMUSG00000022849.5	protein_coding	Hspbap1
ENSMUSG00000033294.11	protein_coding	Noc4l
ENSMUSG00000021715.12	protein_coding	Cwc27
ENSMUSG00000032849.14	protein_coding	Abcc4
ENSMUSG00000043719.14	protein_coding	Col6a6
ENSMUSG00000022404.8	protein_coding	Slc25a17
ENSMUSG00000020696.18	protein_coding	Rffl
ENSMUSG00000020571.12	protein_coding	Pdia6
ENSMUSG00000070871.10	protein_coding	Ccnyl1
ENSMUSG00000037280.12	protein_coding	Galnt6
ENSMUSG00000024943.9	protein_coding	Smc5
ENSMUSG00000021796.15	protein_coding	Bmpr1a
ENSMUSG00000042216.13	protein_coding	Sgsm1
ENSMUSG00000016554.9	protein_coding	Eif3d
ENSMUSG00000094441.2	protein_coding	Zfp955a
ENSMUSG00000037234.17	protein_coding	Hook3
ENSMUSG00000117975.1	protein_coding	Itprip
ENSMUSG00000074088.6	protein_coding	Snrnp40
ENSMUSG00000028114.16	protein_coding	Mettl14
ENSMUSG00000034192.5	protein_coding	Lsm3
ENSMUSG00000061288.13	protein_coding	Taok3
ENSMUSG00000026189.13	protein_coding	Pecr
ENSMUSG00000079508.8	protein_coding	Apoo
ENSMUSG00000050954.15	protein_coding	Zfp169
ENSMUSG00000029782.19	protein_coding	Tmem209
ENSMUSG00000044477.12	protein_coding	Zfand3
ENSMUSG00000091625.8	protein_coding	Lsm5
ENSMUSG00000039178.9	protein_coding	Tbc1d19
ENSMUSG00000019188.16	protein_coding	H13
ENSMUSG00000023055.10	protein_coding	Calcoco1
ENSMUSG00000024646.14	protein_coding	Cyb5a
ENSMUSG00000038970.7	protein_coding	Lmtk2
ENSMUSG00000068250.13	protein_coding	Amn1
ENSMUSG00000069041.8	protein_coding	Slc25a31
ENSMUSG00000103079.1	lncRNA	Gm36307
ENSMUSG00000039298.16	protein_coding	Cdk5rap2
ENSMUSG00000028708.16	protein_coding	Mknk1
ENSMUSG00000030264.14	protein_coding	Thumpd3
ENSMUSG00000030530.15	protein_coding	Furin
ENSMUSG00000031933.17	protein_coding	Izumo1r
ENSMUSG00000025940.6	protein_coding	Tmem70
ENSMUSG00000015981.12	protein_coding	Stk32c
ENSMUSG00000058486.11	protein_coding	Wdr91
ENSMUSG00000052712.17	protein_coding	BC004004
ENSMUSG00000027649.15	protein_coding	Ctnnbl1
ENSMUSG00000029276.13	protein_coding	Glmn
ENSMUSG00000019877.10	protein_coding	Serinc1
ENSMUSG00000010609.15	protein_coding	Psen2
ENSMUSG00000106015.1	lncRNA	Gm42980
ENSMUSG00000021597.16	protein_coding	Slf1
ENSMUSG00000074731.3	protein_coding	Zfp345
ENSMUSG00000040044.11	protein_coding	Orc3
ENSMUSG00000044937.15	protein_coding	Ttc41
ENSMUSG00000052539.15	protein_coding	Magi3
ENSMUSG00000056305.4	protein_coding	Usp39
ENSMUSG00000030681.18	protein_coding	Mvp
ENSMUSG00000036983.7	protein_coding	Tfb1m
ENSMUSG00000024258.4	protein_coding	Polr2d
ENSMUSG00000027487.11	protein_coding	Cdk5rap1
ENSMUSG00000046441.5	protein_coding	Cmtr2
ENSMUSG00000039901.10	protein_coding	Armh3
ENSMUSG00000014763.8	protein_coding	Fam120b
ENSMUSG00000092354.7	lncRNA	Gm20548
ENSMUSG00000090150.10	protein_coding	Acad11
ENSMUSG00000036214.14	protein_coding	Znrd1as
ENSMUSG00000013584.5	protein_coding	Aldh1a2
ENSMUSG00000021710.11	protein_coding	Nln
ENSMUSG00000054237.6	protein_coding	Fra10ac1
ENSMUSG00000036292.14	protein_coding	Gramd1c
ENSMUSG00000026526.14	protein_coding	Fh1
ENSMUSG00000019210.10	protein_coding	Atp6v1e1
ENSMUSG00000028295.14	protein_coding	Smim8
ENSMUSG00000021650.7	protein_coding	Ptcd2
ENSMUSG00000024592.15	protein_coding	C330018D20Rik
ENSMUSG00000054309.9	protein_coding	Cpsf3
ENSMUSG00000024487.5	protein_coding	Yipf5
ENSMUSG00000027509.11	protein_coding	Rae1
ENSMUSG00000027742.13	protein_coding	Cog6
ENSMUSG00000031333.7	protein_coding	Abcb7
ENSMUSG00000022701.18	protein_coding	Ccdc191
ENSMUSG00000019868.16	protein_coding	Vta1
ENSMUSG00000019916.14	protein_coding	P4ha1
ENSMUSG00000018931.3	protein_coding	Natd1
ENSMUSG00000023886.10	protein_coding	Smoc2
ENSMUSG00000020441.6	protein_coding	2310033P09Rik
ENSMUSG00000028614.14	protein_coding	Ndc1
ENSMUSG00000024500.20	protein_coding	Ppp2r2b
ENSMUSG00000028478.18	protein_coding	Clta
ENSMUSG00000040006.13	protein_coding	Ginm1
ENSMUSG00000068749.9	protein_coding	Psma5
ENSMUSG00000047879.17	protein_coding	Usp14
ENSMUSG00000020361.13	protein_coding	Hspa4
ENSMUSG00000045662.17	protein_coding	Henmt1
ENSMUSG00000031487.5	protein_coding	Brf2
ENSMUSG00000015672.4	protein_coding	Mrpl32
ENSMUSG00000020156.16	protein_coding	Pwwp3a
ENSMUSG00000059820.14	protein_coding	Nkapd1
ENSMUSG00000094992.1	protein_coding	Fbxw25
ENSMUSG00000026895.7	protein_coding	Ndufa8
ENSMUSG00000020386.5	protein_coding	Sar1b
ENSMUSG00000032913.13	protein_coding	Lrig2
ENSMUSG00000019373.11	protein_coding	Cops3
ENSMUSG00000034484.8	protein_coding	Snx2
ENSMUSG00000028423.15	protein_coding	Nfx1
ENSMUSG00000026098.13	protein_coding	Pms1
ENSMUSG00000073176.4	protein_coding	Zfp449
ENSMUSG00000024030.7	protein_coding	Abcg1
ENSMUSG00000021048.7	protein_coding	Mthfd1
ENSMUSG00000048398.7	protein_coding	Gm5065
ENSMUSG00000061981.14	protein_coding	Flot2
ENSMUSG00000028089.5	protein_coding	Chd1l
ENSMUSG00000053390.16	protein_coding	Zfp952
ENSMUSG00000046985.11	protein_coding	Tapt1
ENSMUSG00000024603.8	protein_coding	Dctn4
ENSMUSG00000040236.4	protein_coding	Trappc5
ENSMUSG00000021432.15	protein_coding	Slc35b3
ENSMUSG00000035234.18	protein_coding	Abraxas1
ENSMUSG00000041632.7	protein_coding	Mrps27
ENSMUSG00000037003.16	protein_coding	Tns2
ENSMUSG00000031527.7	protein_coding	Eri1
ENSMUSG00000116204.1	lncRNA	Gm36480
ENSMUSG00000095432.9	protein_coding	Zfp748
ENSMUSG00000031921.17	protein_coding	Terf2
ENSMUSG00000030471.17	protein_coding	Zdhhc13
ENSMUSG00000005981.11	protein_coding	Trap1
ENSMUSG00000055942.13	protein_coding	Obox7
ENSMUSG00000042567.20	protein_coding	Nek10
ENSMUSG00000001786.14	protein_coding	Fbxo7
ENSMUSG00000009640.11	protein_coding	Dmap1
ENSMUSG00000113902.1	protein_coding	Ndufb1-ps
ENSMUSG00000037149.10	protein_coding	Ddx1
ENSMUSG00000022090.10	protein_coding	Pdlim2
ENSMUSG00000031429.14	protein_coding	Psmd10
ENSMUSG00000021981.10	protein_coding	Cab39l
ENSMUSG00000026000.16	protein_coding	Lancl1
ENSMUSG00000034211.14	protein_coding	Mrps17
ENSMUSG00000028825.7	protein_coding	Rhd
ENSMUSG00000002565.16	protein_coding	Scin
ENSMUSG00000049314.11	protein_coding	Fbxw13
ENSMUSG00000005493.15	protein_coding	Msh4
ENSMUSG00000030647.8	protein_coding	Ndufc2
ENSMUSG00000035824.7	protein_coding	Tk2
ENSMUSG00000036845.12	protein_coding	Lin37
ENSMUSG00000052632.16	protein_coding	Asap2
ENSMUSG00000018340.13	protein_coding	Anxa6
ENSMUSG00000061371.7	protein_coding	Zfp873
ENSMUSG00000024248.14	protein_coding	Cox7a2l
ENSMUSG00000111950.1	lncRNA	Gm48893
ENSMUSG00000021114.9	protein_coding	Atp6v1d
ENSMUSG00000021737.4	protein_coding	Psmd6
ENSMUSG00000021203.15	protein_coding	Otub2
ENSMUSG00000017801.15	protein_coding	Mlx
ENSMUSG00000025420.13	protein_coding	Katnal2
ENSMUSG00000038563.14	protein_coding	Efl1
ENSMUSG00000052212.6	protein_coding	Cd177
ENSMUSG00000021022.9	protein_coding	Ppp2r3c
ENSMUSG00000024668.8	protein_coding	Sdhaf2
ENSMUSG00000049950.6	protein_coding	Rpp38
ENSMUSG00000078612.9	protein_coding	Fyb2
ENSMUSG00000051232.13	protein_coding	Tmem199
ENSMUSG00000032103.10	protein_coding	Pus3
ENSMUSG00000007777.9	protein_coding	0610009B22Rik
ENSMUSG00000022837.14	protein_coding	Iqcb1
ENSMUSG00000022471.14	protein_coding	Xrcc6
ENSMUSG00000026672.11	protein_coding	Optn
ENSMUSG00000049305.6	protein_coding	Ccdc71
ENSMUSG00000066406.16	protein_coding	Akap13
ENSMUSG00000044573.16	protein_coding	Acp1
ENSMUSG00000068744.12	protein_coding	Psrc1
ENSMUSG00000030243.16	protein_coding	Recql
ENSMUSG00000038292.14	protein_coding	Ccdc155
ENSMUSG00000066979.6	protein_coding	Bub3
ENSMUSG00000029198.3	protein_coding	Grpel1
ENSMUSG00000010755.17	protein_coding	Cars
ENSMUSG00000017288.15	protein_coding	Vps53
ENSMUSG00000028865.14	protein_coding	Cd164l2
ENSMUSG00000025243.15	protein_coding	Slc6a20b
ENSMUSG00000024906.10	protein_coding	Mus81
ENSMUSG00000024528.8	protein_coding	Srfbp1
ENSMUSG00000013593.12	protein_coding	Ndufs2
ENSMUSG00000028862.6	protein_coding	Map3k6
ENSMUSG00000067586.4	protein_coding	S1pr3
ENSMUSG00000032507.15	protein_coding	Fbxl2
ENSMUSG00000036218.16	protein_coding	Pdzrn4
ENSMUSG00000022895.16	protein_coding	Ets2
ENSMUSG00000050605.17	protein_coding	Zfp61
ENSMUSG00000021958.5	protein_coding	Pinx1
ENSMUSG00000027597.15	protein_coding	Ahcy
ENSMUSG00000089847.8	protein_coding	Timm10b
ENSMUSG00000026072.12	protein_coding	Il1r1
ENSMUSG00000105311.1	lncRNA	Gm44574
ENSMUSG00000028653.16	protein_coding	Trit1
ENSMUSG00000012428.9	protein_coding	Steap4
ENSMUSG00000061461.11	protein_coding	Smim20
ENSMUSG00000031015.8	protein_coding	Swap70
ENSMUSG00000021639.17	protein_coding	Gtf2h2
ENSMUSG00000014232.14	protein_coding	Cluap1
ENSMUSG00000034023.16	protein_coding	Fancd2
ENSMUSG00000038349.10	protein_coding	Plcl1
ENSMUSG00000008333.12	protein_coding	Snrpb2
ENSMUSG00000081309.3	processed_pseudogene	Gm12397
ENSMUSG00000030844.11	protein_coding	Rgs10
ENSMUSG00000046269.17	protein_coding	Usp27x
ENSMUSG00000022724.15	protein_coding	Riox2
ENSMUSG00000046947.12	protein_coding	Adck2
ENSMUSG00000050520.4	protein_coding	Cldn8
ENSMUSG00000036686.16	protein_coding	Cc2d1a
ENSMUSG00000038768.8	protein_coding	9130409I23Rik
ENSMUSG00000052738.14	protein_coding	Suclg1
ENSMUSG00000113336.1	lncRNA	Gm16497
ENSMUSG00000024493.9	protein_coding	Lars
ENSMUSG00000026029.14	protein_coding	Casp8
ENSMUSG00000038215.15	protein_coding	Cep44
ENSMUSG00000059669.8	protein_coding	Taf1b
ENSMUSG00000113948.1	processed_pseudogene	Rpl17-ps3
ENSMUSG00000104781.1	lncRNA	Gm43303
ENSMUSG00000025917.9	protein_coding	Cops5
ENSMUSG00000066152.11	protein_coding	Slc31a2
ENSMUSG00000038982.10	protein_coding	Bloc1s5
ENSMUSG00000020776.18	protein_coding	Fbf1
ENSMUSG00000045160.14	protein_coding	Bola3
ENSMUSG00000067702.5	protein_coding	Tuba3a
ENSMUSG00000057716.7	protein_coding	Tmem178b
ENSMUSG00000032314.14	protein_coding	Etfa
ENSMUSG00000031634.13	protein_coding	Ufsp2
ENSMUSG00000032841.15	protein_coding	Prr5l
ENSMUSG00000032322.14	protein_coding	Pstpip1
ENSMUSG00000020538.15	protein_coding	Srebf1
ENSMUSG00000006457.4	protein_coding	Actn3
ENSMUSG00000031865.16	protein_coding	Dctn1
ENSMUSG00000021007.14	protein_coding	Spata7
ENSMUSG00000028969.10	protein_coding	Cdk5
ENSMUSG00000025287.15	protein_coding	Acot9
ENSMUSG00000063681.14	protein_coding	Crb1
ENSMUSG00000028127.10	protein_coding	Abcd3
ENSMUSG00000026584.14	protein_coding	Scyl3
ENSMUSG00000042572.12	protein_coding	Ube2q1
ENSMUSG00000069805.10	protein_coding	Fbp1
ENSMUSG00000014301.13	protein_coding	Pam16
ENSMUSG00000067942.6	protein_coding	Zfp160
ENSMUSG00000018858.15	protein_coding	Mrpl58
ENSMUSG00000041777.12	protein_coding	Cir1
ENSMUSG00000053684.8	protein_coding	BC048403
ENSMUSG00000036606.17	protein_coding	Plxnb2
ENSMUSG00000021483.8	protein_coding	Cdk20
ENSMUSG00000017740.17	protein_coding	Slc12a5
ENSMUSG00000079020.9	protein_coding	Slc45a4
ENSMUSG00000021028.8	protein_coding	Mbip
ENSMUSG00000024914.16	protein_coding	Drap1
ENSMUSG00000043541.16	protein_coding	Casc1
ENSMUSG00000021177.16	protein_coding	Tdp1
ENSMUSG00000028837.8	protein_coding	Psmb2
ENSMUSG00000027714.11	protein_coding	Exosc9
ENSMUSG00000039163.10	protein_coding	Cmc1
ENSMUSG00000045404.16	protein_coding	Kcnk13
ENSMUSG00000025184.10	protein_coding	R3hcc1l
ENSMUSG00000029660.10	protein_coding	Tex26
ENSMUSG00000029213.11	protein_coding	Commd8
ENSMUSG00000027198.16	protein_coding	Ext2
ENSMUSG00000037049.9	protein_coding	Smpd1
ENSMUSG00000023967.9	protein_coding	Mrps18a
ENSMUSG00000020607.7	protein_coding	Lratd1
ENSMUSG00000018293.4	protein_coding	Pfn1
ENSMUSG00000037798.7	protein_coding	Mat1a
ENSMUSG00000003868.14	protein_coding	Ruvbl2
ENSMUSG00000029622.16	protein_coding	Arpc1b
ENSMUSG00000026676.7	protein_coding	Ccdc3
ENSMUSG00000023277.13	protein_coding	Twf2
ENSMUSG00000023259.16	protein_coding	Slc26a6
ENSMUSG00000028648.13	protein_coding	Ndufs5
ENSMUSG00000031703.8	protein_coding	Itfg1
ENSMUSG00000087260.5	protein_coding	Lamtor5
ENSMUSG00000050150.16	protein_coding	Slc9b1
ENSMUSG00000016481.15	protein_coding	Cr1l
ENSMUSG00000028164.15	protein_coding	Manba
ENSMUSG00000020628.16	protein_coding	Trappc12
ENSMUSG00000029644.7	protein_coding	Pdx1
ENSMUSG00000023070.6	protein_coding	Rgn
ENSMUSG00000021576.6	protein_coding	Pdcd6
ENSMUSG00000078925.11	lncRNA	D030018L15Rik
ENSMUSG00000001763.14	protein_coding	Tspan33
ENSMUSG00000035601.9	protein_coding	Trmt10b
ENSMUSG00000022108.8	protein_coding	Itm2b
ENSMUSG00000024725.13	protein_coding	Ostf1
ENSMUSG00000026077.15	protein_coding	Npas2
ENSMUSG00000026251.13	protein_coding	Chrnd
ENSMUSG00000029769.16	protein_coding	Ccdc136
ENSMUSG00000067365.10	protein_coding	Tmem128
ENSMUSG00000022241.6	protein_coding	Tars
ENSMUSG00000041966.18	protein_coding	Dcaf17
ENSMUSG00000021947.11	protein_coding	Cryl1
ENSMUSG00000016252.7	protein_coding	Atp5e
ENSMUSG00000026048.16	protein_coding	Ercc5
ENSMUSG00000067825.11	protein_coding	Pex26
ENSMUSG00000026197.12	protein_coding	Zfand2b
ENSMUSG00000000440.12	protein_coding	Pparg
ENSMUSG00000006288.8	protein_coding	Ttc5
ENSMUSG00000035351.16	protein_coding	Nup37
ENSMUSG00000041012.4	protein_coding	Cmtm8
ENSMUSG00000022704.16	protein_coding	Qtrt2
ENSMUSG00000031683.16	protein_coding	Lsm6
ENSMUSG00000047603.9	protein_coding	Zfp235
ENSMUSG00000030347.6	protein_coding	D6Wsu163e
ENSMUSG00000040875.12	protein_coding	Osbpl10
ENSMUSG00000015659.12	protein_coding	Serac1
ENSMUSG00000031145.15	protein_coding	Prickle3
ENSMUSG00000028393.10	protein_coding	Alad
ENSMUSG00000033429.10	protein_coding	Mcee
ENSMUSG00000042198.12	protein_coding	Chchd7
ENSMUSG00000003662.10	protein_coding	Ciao1
ENSMUSG00000024754.13	protein_coding	Cemip2
ENSMUSG00000039105.6	protein_coding	Atp6v1g1
ENSMUSG00000024997.7	protein_coding	Prdx3
ENSMUSG00000047789.5	protein_coding	Slc38a9
ENSMUSG00000009905.5	protein_coding	Kdsr
ENSMUSG00000028398.8	protein_coding	Dmac1
ENSMUSG00000035394.11	protein_coding	Cfap53
ENSMUSG00000027673.12	protein_coding	Ndufb5
ENSMUSG00000031907.9	protein_coding	Zfp90
ENSMUSG00000050945.8	protein_coding	Zfp438
ENSMUSG00000037656.9	protein_coding	Slc20a2
ENSMUSG00000035285.6	protein_coding	Nat14
ENSMUSG00000024835.15	protein_coding	Coro1b
ENSMUSG00000035776.14	protein_coding	Cd99l2
ENSMUSG00000053329.7	protein_coding	Gatd3a
ENSMUSG00000024807.18	protein_coding	Syvn1
ENSMUSG00000045237.5	protein_coding	1110012L19Rik
ENSMUSG00000108659.1	lncRNA	Gm34121
ENSMUSG00000032551.7	protein_coding	1110059G10Rik
ENSMUSG00000021243.14	protein_coding	Fcf1
ENSMUSG00000025090.9	protein_coding	Ccdc172
ENSMUSG00000027207.15	protein_coding	Galk2
ENSMUSG00000054752.16	protein_coding	Fsd1l
ENSMUSG00000040675.17	protein_coding	Mthfd1l
ENSMUSG00000027879.9	protein_coding	Sec22b
ENSMUSG00000024829.12	protein_coding	Mrpl21
ENSMUSG00000018733.10	protein_coding	Pex12
ENSMUSG00000039781.14	protein_coding	Cep131
ENSMUSG00000110214.1	lncRNA	Gm45587
ENSMUSG00000024947.17	protein_coding	Men1
ENSMUSG00000004633.17	protein_coding	Chn2
ENSMUSG00000029534.17	protein_coding	St7
ENSMUSG00000030225.11	protein_coding	Dera
ENSMUSG00000026888.14	protein_coding	Grb14
ENSMUSG00000056458.16	protein_coding	Mok
ENSMUSG00000073471.3	protein_coding	Rsph3a
ENSMUSG00000020115.3	protein_coding	Tbk1
ENSMUSG00000035376.10	protein_coding	Hacd2
ENSMUSG00000096255.2	protein_coding	Dynlt1b
ENSMUSG00000027615.14	protein_coding	Hps3
ENSMUSG00000028696.12	protein_coding	Ipp
ENSMUSG00000022760.17	protein_coding	Thap7
ENSMUSG00000052302.6	protein_coding	Tbc1d30
ENSMUSG00000025147.7	protein_coding	Mob2
ENSMUSG00000040220.10	protein_coding	Gas8
ENSMUSG00000028088.14	protein_coding	Fmo5
ENSMUSG00000007646.13	protein_coding	Rad51c
ENSMUSG00000032044.4	protein_coding	Rpusd4
ENSMUSG00000001829.17	protein_coding	Clpb
ENSMUSG00000025937.6	protein_coding	Lactb2
ENSMUSG00000086399.1	lncRNA	Gm16144
ENSMUSG00000031820.9	protein_coding	Babam1
ENSMUSG00000041035.9	protein_coding	Gm17018
ENSMUSG00000087512.2	protein_coding	Ccdc201
ENSMUSG00000031537.15	protein_coding	Ikbkb
ENSMUSG00000035517.17	protein_coding	Tdrd7
ENSMUSG00000005078.16	protein_coding	Jkamp
ENSMUSG00000036721.14	protein_coding	Zscan12
ENSMUSG00000038717.8	protein_coding	Atp5l
ENSMUSG00000037720.16	protein_coding	Tmem33
ENSMUSG00000027710.14	protein_coding	Acad9
ENSMUSG00000004266.15	protein_coding	Ptpn6
ENSMUSG00000054320.16	protein_coding	Lrrc36
ENSMUSG00000040600.9	protein_coding	Eps8l3
ENSMUSG00000020723.3	protein_coding	Cacng4
ENSMUSG00000035521.13	protein_coding	Gnptg
ENSMUSG00000033845.13	protein_coding	Mrpl15
ENSMUSG00000021076.6	protein_coding	Actr10
ENSMUSG00000025410.10	protein_coding	Dctn2
ENSMUSG00000042793.13	protein_coding	Lgr6
ENSMUSG00000029125.14	protein_coding	Stx18
ENSMUSG00000028545.13	protein_coding	Bend5
ENSMUSG00000019806.13	protein_coding	Aig1
ENSMUSG00000028343.10	protein_coding	Erp44
ENSMUSG00000070000.13	protein_coding	Fcho1
ENSMUSG00000072692.7	transcribed_processed_pseudogene	Rpl37rt
ENSMUSG00000029869.7	protein_coding	Ephb6
ENSMUSG00000062981.5	protein_coding	Mrpl42
ENSMUSG00000021624.9	protein_coding	Cd180
ENSMUSG00000020455.16	protein_coding	Trim11
ENSMUSG00000018740.14	protein_coding	Slc25a35
ENSMUSG00000038457.17	protein_coding	Tmem255b
ENSMUSG00000056501.3	protein_coding	Cebpb
ENSMUSG00000021520.4	protein_coding	Uqcrb
ENSMUSG00000022814.6	protein_coding	Umps
ENSMUSG00000003526.12	protein_coding	Prodh
ENSMUSG00000096795.4	protein_coding	Zfp433
ENSMUSG00000029669.14	protein_coding	Tspan12
ENSMUSG00000085272.7	protein_coding	Sbk3
ENSMUSG00000022518.16	protein_coding	4930562C15Rik
ENSMUSG00000028910.12	protein_coding	Mecr
ENSMUSG00000040105.3	protein_coding	Plpp6
ENSMUSG00000042246.5	protein_coding	Tmc7
ENSMUSG00000046516.10	protein_coding	Cox17
ENSMUSG00000038291.16	protein_coding	Snx25
ENSMUSG00000032572.9	protein_coding	Col6a4
ENSMUSG00000036264.9	protein_coding	Fstl4
ENSMUSG00000013076.17	protein_coding	Amotl1
ENSMUSG00000022969.13	protein_coding	Il10rb
ENSMUSG00000028292.14	protein_coding	Rars2
ENSMUSG00000094985.2	protein_coding	Topaz1
ENSMUSG00000039018.15	protein_coding	Mtg1
ENSMUSG00000040621.14	protein_coding	Gemin8
ENSMUSG00000112640.1	protein_coding	Gm32687
ENSMUSG00000090110.8	protein_coding	Cmc4
ENSMUSG00000033752.7	protein_coding	Mnd1
ENSMUSG00000039616.10	protein_coding	Mocos
ENSMUSG00000023921.9	protein_coding	Mmut
ENSMUSG00000029500.16	protein_coding	Pgam5
ENSMUSG00000026874.10	protein_coding	Hc
ENSMUSG00000063801.7	protein_coding	Ap3s2
ENSMUSG00000029017.13	protein_coding	Pmpcb
ENSMUSG00000031818.12	protein_coding	Cox4i1
ENSMUSG00000029130.12	protein_coding	Rnf32
ENSMUSG00000038690.15	protein_coding	Atp5j2
ENSMUSG00000043969.4	protein_coding	Emx2
ENSMUSG00000027761.4	protein_coding	Aadac
ENSMUSG00000079033.10	protein_coding	Mef2b
ENSMUSG00000003923.14	protein_coding	Tfam
ENSMUSG00000078974.10	protein_coding	Sec61g
ENSMUSG00000113760.1	lncRNA	Gm48222
ENSMUSG00000035443.10	protein_coding	Thyn1
ENSMUSG00000022571.9	protein_coding	Pycrl
ENSMUSG00000044475.14	protein_coding	Ascc1
ENSMUSG00000024889.5	protein_coding	Rce1
ENSMUSG00000061462.18	protein_coding	Obscn
ENSMUSG00000028549.17	protein_coding	Itgb3bp
ENSMUSG00000046352.7	protein_coding	Gjb2
ENSMUSG00000033196.17	protein_coding	Myh2
ENSMUSG00000011632.7	protein_coding	Pinlyp
ENSMUSG00000097643.1	lncRNA	A130051J06Rik
ENSMUSG00000021010.8	protein_coding	Npas3
ENSMUSG00000021957.7	protein_coding	Tkt
ENSMUSG00000028093.15	protein_coding	Acp6
ENSMUSG00000078861.8	protein_coding	Zfp931
ENSMUSG00000015536.14	protein_coding	Mocs2
ENSMUSG00000005510.9	protein_coding	Ndufs3
ENSMUSG00000026171.12	protein_coding	Rnf25
ENSMUSG00000095677.2	protein_coding	Dynlt1f
ENSMUSG00000037922.13	protein_coding	Bank1
ENSMUSG00000020211.15	protein_coding	Sf3a2
ENSMUSG00000026097.9	protein_coding	Ormdl1
ENSMUSG00000044676.10	protein_coding	Zfp612
ENSMUSG00000022516.10	protein_coding	Nudt16l1
ENSMUSG00000068394.4	protein_coding	Cep152
ENSMUSG00000107068.1	protein_coding	Gm42742
ENSMUSG00000087159.7	lncRNA	Gm15246
ENSMUSG00000039953.13	protein_coding	Clstn1
ENSMUSG00000027447.6	protein_coding	Cst3
ENSMUSG00000007987.12	protein_coding	Ift22
ENSMUSG00000026142.15	protein_coding	Rhbdd1
ENSMUSG00000044952.5	protein_coding	Kctd21
ENSMUSG00000005949.9	protein_coding	Ctns
ENSMUSG00000057378.15	protein_coding	Ryr3
ENSMUSG00000029575.17	protein_coding	Mmab
ENSMUSG00000022186.14	protein_coding	Oxct1
ENSMUSG00000040722.7	protein_coding	Scamp5
ENSMUSG00000026088.15	protein_coding	Mitd1
ENSMUSG00000026479.13	protein_coding	Lamc2
ENSMUSG00000014470.4	protein_coding	Rnf166
ENSMUSG00000005779.12	protein_coding	Psmb4
ENSMUSG00000011254.16	protein_coding	Thg1l
ENSMUSG00000062931.15	protein_coding	Zfp938
ENSMUSG00000050232.6	protein_coding	Cxcr3
ENSMUSG00000078317.6	protein_coding	F8a
ENSMUSG00000118180.1	lncRNA	Gm50223
ENSMUSG00000024357.10	protein_coding	Sil1
ENSMUSG00000036611.5	protein_coding	Eepd1
ENSMUSG00000032366.15	protein_coding	Tpm1
ENSMUSG00000025069.15	protein_coding	Gsto2
ENSMUSG00000041073.10	protein_coding	Nacad
ENSMUSG00000043639.15	protein_coding	Rbm20
ENSMUSG00000114263.1	processed_pseudogene	Gm7201
ENSMUSG00000112352.1	lncRNA	Gm40617
ENSMUSG00000019261.3	protein_coding	Map1s
ENSMUSG00000032750.13	protein_coding	Gab3
ENSMUSG00000044633.4	lncRNA	B530045E10Rik
ENSMUSG00000010154.7	protein_coding	Spire2
ENSMUSG00000062168.12	protein_coding	Ppef1
ENSMUSG00000022820.4	protein_coding	Ndufb4
ENSMUSG00000061898.10	protein_coding	Rbak
ENSMUSG00000087050.1	lncRNA	Dhrs13os
ENSMUSG00000036814.13	protein_coding	Slc6a20a
ENSMUSG00000042694.17	protein_coding	Stn1
ENSMUSG00000023806.10	protein_coding	Rsph3b
ENSMUSG00000043162.7	protein_coding	Pyurf
ENSMUSG00000028189.12	protein_coding	Ctbs
ENSMUSG00000022827.14	protein_coding	Rabl3
ENSMUSG00000028331.12	protein_coding	Trmo
ENSMUSG00000036241.3	protein_coding	Ube2r2
ENSMUSG00000038122.9	protein_coding	Tbc1d32
ENSMUSG00000042810.14	protein_coding	Krba1
ENSMUSG00000031478.16	protein_coding	Nek3
ENSMUSG00000030879.10	protein_coding	Mrpl17
ENSMUSG00000064068.14	protein_coding	Mtx1
ENSMUSG00000016409.4	protein_coding	Nkap
ENSMUSG00000021456.8	protein_coding	Fbp2
ENSMUSG00000006014.16	protein_coding	Prg4
ENSMUSG00000038022.11	protein_coding	Mindy4
ENSMUSG00000115453.1	lncRNA	BC048602
ENSMUSG00000043372.12	protein_coding	Hexim2
ENSMUSG00000020309.6	protein_coding	Chac2
ENSMUSG00000029005.4	protein_coding	Draxin
ENSMUSG00000047238.4	protein_coding	Mageh1
ENSMUSG00000022889.7	protein_coding	Mrpl39
ENSMUSG00000026922.13	protein_coding	Agpat2
ENSMUSG00000055945.8	protein_coding	Prr18
ENSMUSG00000015790.16	protein_coding	Surf1
ENSMUSG00000022304.13	protein_coding	Dpys
ENSMUSG00000042289.11	protein_coding	Hsd3b7
ENSMUSG00000032769.5	protein_coding	Trpa1
ENSMUSG00000032274.9	protein_coding	Cyp19a1
ENSMUSG00000005045.16	protein_coding	Chd5
ENSMUSG00000095576.5	protein_coding	Fmo6
ENSMUSG00000024683.6	protein_coding	Mrpl16
ENSMUSG00000058057.5	protein_coding	Mettl7a3
ENSMUSG00000000253.13	protein_coding	Gmpr
ENSMUSG00000031782.15	protein_coding	Coq9
ENSMUSG00000036256.13	protein_coding	Igfbp7
ENSMUSG00000068101.11	protein_coding	Cenpm
ENSMUSG00000089728.3	protein_coding	Clec2f
ENSMUSG00000020838.12	protein_coding	Slc6a4
ENSMUSG00000039427.14	protein_coding	Alg1
ENSMUSG00000031451.6	protein_coding	Gas6
ENSMUSG00000032324.11	protein_coding	Tspan3
ENSMUSG00000005823.9	protein_coding	Gpr108
ENSMUSG00000024911.7	protein_coding	Fibp
ENSMUSG00000021025.8	protein_coding	Nfkbia
ENSMUSG00000041653.5	protein_coding	Pnpla3
ENSMUSG00000021996.16	protein_coding	Esd
ENSMUSG00000028538.12	protein_coding	St3gal3
ENSMUSG00000041361.13	protein_coding	Myzap
ENSMUSG00000030001.4	protein_coding	Figla
ENSMUSG00000035770.8	protein_coding	Dync1li2
ENSMUSG00000089798.10	protein_coding	1700028K03Rik
ENSMUSG00000025525.12	protein_coding	Apool
ENSMUSG00000060152.14	protein_coding	Pop5
ENSMUSG00000033470.12	protein_coding	Cysltr2
ENSMUSG00000020903.13	protein_coding	Stx8
ENSMUSG00000021880.7	protein_coding	Rnase6
ENSMUSG00000027163.13	protein_coding	Commd9
ENSMUSG00000058498.12	protein_coding	Rnf207
ENSMUSG00000038079.14	protein_coding	Tmem237
ENSMUSG00000005575.16	protein_coding	Ube2m
ENSMUSG00000009378.4	protein_coding	Slc16a12
ENSMUSG00000020377.15	protein_coding	Ltc4s
ENSMUSG00000003531.15	protein_coding	Dgcr6
ENSMUSG00000040605.7	protein_coding	Bace2
ENSMUSG00000029389.17	protein_coding	Ddx55
ENSMUSG00000067719.5	processed_pseudogene	Gm10221
ENSMUSG00000026603.13	protein_coding	Smyd2
ENSMUSG00000040940.18	protein_coding	Arhgef1
ENSMUSG00000044313.13	protein_coding	Mab21l3
ENSMUSG00000073722.3	protein_coding	4931408C20Rik
ENSMUSG00000025512.15	protein_coding	Chid1
ENSMUSG00000024792.9	protein_coding	Zfpl1
ENSMUSG00000073968.4	protein_coding	Trim68
ENSMUSG00000076617.9	IG_C_gene	Ighm
ENSMUSG00000022092.11	protein_coding	Ppp3cc
ENSMUSG00000036620.14	protein_coding	Mgat4b
ENSMUSG00000110331.1	processed_pseudogene	Nudc-ps1
ENSMUSG00000028443.6	protein_coding	Nudt2
ENSMUSG00000020282.18	protein_coding	Rhbdf1
ENSMUSG00000056121.16	protein_coding	Fez2
ENSMUSG00000078452.10	protein_coding	Raet1d
ENSMUSG00000034292.13	protein_coding	Traf3ip1
ENSMUSG00000043300.2	protein_coding	B3galnt1
ENSMUSG00000053178.5	protein_coding	Mterf1b
ENSMUSG00000017969.13	protein_coding	Ptgis
ENSMUSG00000062554.7	processed_pseudogene	Gm12751
ENSMUSG00000023947.8	protein_coding	Nfkbie
ENSMUSG00000037243.17	protein_coding	Zfp692
ENSMUSG00000010047.12	protein_coding	Hyal2
ENSMUSG00000110834.1	lncRNA	Gm39469
ENSMUSG00000085603.3	transcribed_processed_pseudogene	Gm11346
ENSMUSG00000117335.1	lncRNA	Gm49870
ENSMUSG00000074064.6	protein_coding	Mlycd
ENSMUSG00000006378.15	protein_coding	Gcat
ENSMUSG00000032263.14	protein_coding	Bckdhb
ENSMUSG00000024727.9	protein_coding	Trpm6
ENSMUSG00000028229.11	protein_coding	Rmdn1
ENSMUSG00000020238.14	protein_coding	Ncln
ENSMUSG00000020621.6	protein_coding	Rdh14
ENSMUSG00000071862.3	protein_coding	Lrrtm2
ENSMUSG00000029762.6	protein_coding	Akr1b8
ENSMUSG00000093956.1	snRNA	Gm24497
ENSMUSG00000032309.15	protein_coding	Fbxo22
ENSMUSG00000086462.1	lncRNA	Gm13990
ENSMUSG00000022022.3	protein_coding	Mtrf1
ENSMUSG00000027544.16	protein_coding	Nfatc2
ENSMUSG00000081225.3	protein_coding	Cyp2j12
ENSMUSG00000015542.17	protein_coding	Nat9
ENSMUSG00000083364.4	processed_pseudogene	Llph-ps2
ENSMUSG00000063787.4	protein_coding	Chchd1
ENSMUSG00000029310.13	protein_coding	Nudt9
ENSMUSG00000018169.12	protein_coding	Mfng
ENSMUSG00000002475.16	protein_coding	Abhd3
ENSMUSG00000037190.12	protein_coding	Cyb561d2
ENSMUSG00000025381.3	protein_coding	Cnpy2
ENSMUSG00000062683.11	protein_coding	Atp5g2
ENSMUSG00000091803.7	protein_coding	Cox16
ENSMUSG00000022469.17	protein_coding	Rapgef3
ENSMUSG00000035439.13	protein_coding	Haus8
ENSMUSG00000040265.16	protein_coding	Dnm3
ENSMUSG00000026035.15	protein_coding	Ppil3
ENSMUSG00000106918.3	protein_coding	Mrpl33
ENSMUSG00000033938.5	protein_coding	Ndufb7
ENSMUSG00000004626.14	protein_coding	Stxbp2
ENSMUSG00000030020.13	protein_coding	Prickle2
ENSMUSG00000041923.15	protein_coding	Nol4
ENSMUSG00000060336.6	protein_coding	Zfp937
ENSMUSG00000025169.6	protein_coding	Ogfod3
ENSMUSG00000107112.1	lncRNA	Gm36241
ENSMUSG00000085148.1	lncRNA	Mir22hg
ENSMUSG00000103158.5	lncRNA	Gm31925
ENSMUSG00000015937.15	protein_coding	Macroh2a1
ENSMUSG00000032231.14	protein_coding	Anxa2
ENSMUSG00000026281.15	protein_coding	Dtymk
ENSMUSG00000040697.10	protein_coding	Dnajc16
ENSMUSG00000041078.7	protein_coding	Grid1
ENSMUSG00000039156.19	protein_coding	Stim2
ENSMUSG00000040699.13	protein_coding	Limd2
ENSMUSG00000020163.12	protein_coding	Uqcr11
ENSMUSG00000035048.13	protein_coding	Anapc13
ENSMUSG00000026102.9	protein_coding	Inpp1
ENSMUSG00000037437.18	protein_coding	Adam32
ENSMUSG00000058881.13	protein_coding	Zfp516
ENSMUSG00000029715.5	protein_coding	Pop7
ENSMUSG00000024902.5	protein_coding	Mrpl11
ENSMUSG00000066952.11	protein_coding	Myo1h
ENSMUSG00000087401.1	lncRNA	Gm14664
ENSMUSG00000034932.4	protein_coding	Mrpl54
ENSMUSG00000003528.15	protein_coding	Slc25a1
ENSMUSG00000030450.11	protein_coding	Oca2
ENSMUSG00000057234.9	protein_coding	Mettl15
ENSMUSG00000041921.16	protein_coding	Metap1d
ENSMUSG00000030207.15	protein_coding	Fam234b
ENSMUSG00000020105.9	protein_coding	Lrig3
ENSMUSG00000021367.8	protein_coding	Edn1
ENSMUSG00000030316.13	protein_coding	Tamm41
ENSMUSG00000027709.9	protein_coding	Mccc1
ENSMUSG00000022721.19	protein_coding	Trmt2a
ENSMUSG00000026765.12	protein_coding	Lypd6b
ENSMUSG00000026637.13	protein_coding	Traf5
ENSMUSG00000022803.12	protein_coding	Popdc2
ENSMUSG00000034538.8	protein_coding	Zfp418
ENSMUSG00000073838.10	protein_coding	Tufm
ENSMUSG00000029346.12	protein_coding	Srrd
ENSMUSG00000021496.12	protein_coding	Pcbd2
ENSMUSG00000107770.1	processed_pseudogene	Gm44126
ENSMUSG00000035528.4	protein_coding	Npffr2
ENSMUSG00000028795.15	protein_coding	Ccdc28b
ENSMUSG00000083899.2	transcribed_processed_pseudogene	Gm12346
ENSMUSG00000015745.9	protein_coding	Plekho1
ENSMUSG00000040472.15	protein_coding	Rabggta
ENSMUSG00000020022.17	protein_coding	Ndufa12
ENSMUSG00000028029.11	protein_coding	Aimp1
ENSMUSG00000025421.15	protein_coding	Hdhd2
ENSMUSG00000106116.1	processed_pseudogene	Gm18830
ENSMUSG00000095704.2	unprocessed_pseudogene	Gm8221
ENSMUSG00000069733.11	protein_coding	Ube2u
ENSMUSG00000078442.3	protein_coding	Ccdc105
ENSMUSG00000035704.17	protein_coding	Alg8
ENSMUSG00000043542.12	protein_coding	Zc2hc1a
ENSMUSG00000046826.7	protein_coding	Fam187b
ENSMUSG00000105298.1	processed_pseudogene	Cldn25-ps
ENSMUSG00000044162.12	protein_coding	Tnip3
ENSMUSG00000037816.10	protein_coding	Fbxw17
ENSMUSG00000024208.16	protein_coding	Uqcc2
ENSMUSG00000024454.16	protein_coding	Hdac3
ENSMUSG00000063172.13	protein_coding	Hspb11
ENSMUSG00000054871.5	protein_coding	Tmem158
ENSMUSG00000034959.8	protein_coding	Rubcnl
ENSMUSG00000040254.11	protein_coding	Sema3d
ENSMUSG00000041396.13	protein_coding	Mettl18
ENSMUSG00000091172.1	lncRNA	Gm17120
ENSMUSG00000006019.15	protein_coding	Dhx34
ENSMUSG00000064120.14	protein_coding	Mocs1
ENSMUSG00000047517.12	protein_coding	Dmbt1
ENSMUSG00000026003.5	protein_coding	Acadl
ENSMUSG00000045886.7	protein_coding	Gm9803
ENSMUSG00000021900.10	protein_coding	Btd
ENSMUSG00000116850.1	lncRNA	Gm49742
ENSMUSG00000043483.4	processed_pseudogene	Gm6863
ENSMUSG00000002395.14	protein_coding	Use1
ENSMUSG00000036639.12	protein_coding	Nudt1
ENSMUSG00000071451.10	protein_coding	Psmg4
ENSMUSG00000040429.6	protein_coding	Mterf1a
ENSMUSG00000045104.9	processed_pseudogene	Gm5514
ENSMUSG00000031898.9	protein_coding	Dpep3
ENSMUSG00000020153.14	protein_coding	Ndufs7
ENSMUSG00000026401.15	protein_coding	Cd55b
ENSMUSG00000055653.13	protein_coding	Gpc3
ENSMUSG00000050668.10	protein_coding	Gpatch11
ENSMUSG00000020037.15	protein_coding	Rfx4
ENSMUSG00000026032.8	protein_coding	Ndufb3
ENSMUSG00000079583.9	protein_coding	Gm7073
ENSMUSG00000035759.4	protein_coding	Bbs10
ENSMUSG00000086638.7	lncRNA	4930405A21Rik
ENSMUSG00000040848.11	protein_coding	Sft2d2
ENSMUSG00000028040.7	protein_coding	Efna4
ENSMUSG00000028602.12	protein_coding	Tnfrsf8
ENSMUSG00000036622.15	protein_coding	Atp13a2
ENSMUSG00000038524.13	protein_coding	Fchsd1
ENSMUSG00000053852.11	protein_coding	Adgrg4
ENSMUSG00000112700.1	lncRNA	Gm48757
ENSMUSG00000071573.14	polymorphic_pseudogene	Rnls
ENSMUSG00000032615.14	protein_coding	Nt5m
ENSMUSG00000032997.16	protein_coding	Chpf
ENSMUSG00000112241.1	protein_coding	Gm49325
ENSMUSG00000110824.1	lncRNA	Gm48677
ENSMUSG00000047797.14	protein_coding	Gjb1
ENSMUSG00000016833.14	protein_coding	Mrps18c
ENSMUSG00000024831.14	protein_coding	Ighmbp2
ENSMUSG00000092008.2	protein_coding	Cyp2c69
ENSMUSG00000003199.16	protein_coding	Mpnd
ENSMUSG00000045102.12	protein_coding	Poln
ENSMUSG00000020707.6	protein_coding	Rnf135
ENSMUSG00000025791.18	protein_coding	Pgm1
ENSMUSG00000030650.18	protein_coding	Tmc5
ENSMUSG00000070960.4	processed_pseudogene	Gm19680
ENSMUSG00000110640.1	lncRNA	Gm45903
ENSMUSG00000026073.13	protein_coding	Il1r2
ENSMUSG00000054021.6	protein_coding	Sirt5
ENSMUSG00000028378.6	protein_coding	Ptgr1
ENSMUSG00000078513.2	protein_coding	Gm13088
ENSMUSG00000040124.5	protein_coding	Gorab
ENSMUSG00000039330.5	protein_coding	Tsga10ip
ENSMUSG00000030725.4	protein_coding	Lipt2
ENSMUSG00000034402.3	protein_coding	Kcnh5
ENSMUSG00000023089.12	protein_coding	Ndufa5
ENSMUSG00000111828.1	lncRNA	D830035M03Rik
ENSMUSG00000055540.15	protein_coding	Epha6
ENSMUSG00000034259.8	protein_coding	Exosc4
ENSMUSG00000028461.12	protein_coding	Ccdc107
ENSMUSG00000073422.11	protein_coding	H2-Ke6
ENSMUSG00000100068.1	processed_pseudogene	Gm18558
ENSMUSG00000056629.16	protein_coding	Fkbp2
ENSMUSG00000117426.1	lncRNA	Gm33055
ENSMUSG00000027703.16	protein_coding	Lrriq4
ENSMUSG00000035211.9	protein_coding	Xrra1
ENSMUSG00000021240.6	protein_coding	Abcd4
ENSMUSG00000090461.2	protein_coding	Iltifb
ENSMUSG00000041429.3	protein_coding	Nthl1
ENSMUSG00000023216.13	protein_coding	Epb42
ENSMUSG00000053367.15	protein_coding	Epp13
ENSMUSG00000057068.15	protein_coding	Fam47e
ENSMUSG00000068397.4	processed_pseudogene	Gm10240
ENSMUSG00000084383.1	processed_pseudogene	Gm13370
ENSMUSG00000026342.10	protein_coding	Slc35f5
ENSMUSG00000110976.1	lncRNA	Gm48093
ENSMUSG00000048402.14	protein_coding	Gli2
ENSMUSG00000026707.15	protein_coding	Nsun6
ENSMUSG00000083261.4	processed_pseudogene	Gm7816
ENSMUSG00000006850.8	protein_coding	Tmco6
ENSMUSG00000078881.10	protein_coding	Gm14434
ENSMUSG00000098197.2	lncRNA	BC051537
ENSMUSG00000038015.6	protein_coding	Prm2
ENSMUSG00000048997.17	protein_coding	Atxn7l2
ENSMUSG00000097121.2	lncRNA	D130020L05Rik
ENSMUSG00000072640.11	protein_coding	Lyrm9
ENSMUSG00000114521.1	lncRNA	Gm48050
ENSMUSG00000023707.13	protein_coding	Ogfod2
ENSMUSG00000021764.8	protein_coding	Ndufs4
ENSMUSG00000023330.12	protein_coding	Dtwd1
ENSMUSG00000062691.10	protein_coding	Cebpzos
ENSMUSG00000090173.8	protein_coding	Fbxw10
ENSMUSG00000116684.1	lncRNA	Gm49735
ENSMUSG00000109402.1	lncRNA	Gm45040
ENSMUSG00000106285.1	lncRNA	Gm43574
ENSMUSG00000001739.14	protein_coding	Cldn15
ENSMUSG00000103439.1	processed_pseudogene	Gm7019
ENSMUSG00000024352.12	protein_coding	Spata24
ENSMUSG00000056459.14	protein_coding	Zbtb25
ENSMUSG00000050002.14	protein_coding	Idnk
ENSMUSG00000104445.1	protein_coding	Rhbg
ENSMUSG00000015401.12	protein_coding	Cltrn
ENSMUSG00000091827.2	protein_coding	Speer4f2
ENSMUSG00000027317.8	protein_coding	Ppp1r14d
ENSMUSG00000104826.1	lncRNA	Gm42947
ENSMUSG00000086847.1	lncRNA	Tbx3os2
ENSMUSG00000082896.1	processed_pseudogene	Gm5844
ENSMUSG00000059518.14	protein_coding	Znhit1
ENSMUSG00000057596.13	protein_coding	Trim30d
ENSMUSG00000033554.17	protein_coding	Dph5
ENSMUSG00000023938.8	protein_coding	Aars2
ENSMUSG00000095608.3	protein_coding	Olfr247
ENSMUSG00000037738.11	protein_coding	Nek5
ENSMUSG00000046806.13	protein_coding	Cyren
ENSMUSG00000004945.15	protein_coding	Tmem242
ENSMUSG00000075053.3	unprocessed_pseudogene	Vdac3-ps1
ENSMUSG00000050323.14	protein_coding	Ndufaf6
ENSMUSG00000036598.4	protein_coding	Ccdc113
ENSMUSG00000024738.6	protein_coding	Pga5
ENSMUSG00000045948.8	protein_coding	Mrps12
ENSMUSG00000116673.1	protein_coding	A630089N07Rik
ENSMUSG00000075402.1	protein_coding	Krt76
ENSMUSG00000042258.13	protein_coding	Isl1
ENSMUSG00000097042.2	lncRNA	Gm17491
ENSMUSG00000006526.13	protein_coding	Stimate
ENSMUSG00000086262.7	lncRNA	A930031H19Rik
ENSMUSG00000022816.11	protein_coding	Fstl1
ENSMUSG00000024253.9	protein_coding	Dync2li1
ENSMUSG00000102052.1	lncRNA	Gm28387
ENSMUSG00000106797.1	lncRNA	Gm42936
ENSMUSG00000074269.10	protein_coding	Rec114
ENSMUSG00000082935.3	processed_pseudogene	Gm7658
ENSMUSG00000035637.14	protein_coding	Grhpr
ENSMUSG00000045410.18	protein_coding	Akr1e1
ENSMUSG00000072492.5	transcribed_processed_pseudogene	Gm10364
ENSMUSG00000086339.1	lncRNA	Gm11916
ENSMUSG00000089817.1	processed_pseudogene	Gm7162
ENSMUSG00000034071.15	protein_coding	Zfp551
ENSMUSG00000028012.15	protein_coding	Rrh
ENSMUSG00000108944.1	processed_pseudogene	Gm4558
ENSMUSG00000074359.2	protein_coding	Psg23
ENSMUSG00000081485.5	processed_pseudogene	Gm12338
ENSMUSG00000083333.3	unprocessed_pseudogene	Magea7-ps
ENSMUSG00000013155.10	protein_coding	Enkd1
ENSMUSG00000114792.1	lncRNA	Gm6416
ENSMUSG00000041625.15	protein_coding	Ggact
ENSMUSG00000108360.1	lncRNA	Gm36159
ENSMUSG00000023939.7	protein_coding	Mrpl14
ENSMUSG00000063765.12	protein_coding	Chadl
ENSMUSG00000116744.1	lncRNA	Gm49764
ENSMUSG00000087389.1	lncRNA	Gm15592
ENSMUSG00000000731.15	protein_coding	Aire
ENSMUSG00000022122.15	protein_coding	Ednrb
ENSMUSG00000112011.1	processed_pseudogene	Gm9535
ENSMUSG00000113017.1	lncRNA	Gm46401
ENSMUSG00000022715.3	protein_coding	Tmem114
ENSMUSG00000078949.2	protein_coding	R3hdml
ENSMUSG00000022809.4	protein_coding	Nr1i2
ENSMUSG00000045989.4	protein_coding	4930451I11Rik
ENSMUSG00000056973.6	protein_coding	Ces1d
ENSMUSG00000041809.5	protein_coding	Efhc1
ENSMUSG00000113772.1	lncRNA	Gm47448
ENSMUSG00000078627.9	protein_coding	March10
ENSMUSG00000098332.2	protein_coding	2310009A05Rik
ENSMUSG00000104102.1	lncRNA	Gm32496
ENSMUSG00000035458.15	protein_coding	Tnni3
ENSMUSG00000110605.1	lncRNA	Gm32856
ENSMUSG00000021607.9	protein_coding	Mrpl36
ENSMUSG00000070858.12	protein_coding	Gm1673
ENSMUSG00000045107.5	protein_coding	Saysd1
ENSMUSG00000085808.1	lncRNA	Gm14718
ENSMUSG00000116124.1	lncRNA	Gm49420
ENSMUSG00000086240.4	processed_pseudogene	Gm7846
ENSMUSG00000043065.12	protein_coding	Spice1
ENSMUSG00000070972.13	protein_coding	Dnajc25
ENSMUSG00000021791.7	protein_coding	Dydc2
ENSMUSG00000086953.1	lncRNA	Aknaos
ENSMUSG00000015016.8	protein_coding	Acsf3
ENSMUSG00000116752.1	lncRNA	Gm49622
ENSMUSG00000037143.17	protein_coding	Cfap61
ENSMUSG00000028643.11	protein_coding	Svbp
ENSMUSG00000039903.17	protein_coding	Eva1c
ENSMUSG00000105055.1	lncRNA	Gm43079
ENSMUSG00000058441.7	protein_coding	Panx2
ENSMUSG00000032392.11	protein_coding	Parp16
ENSMUSG00000092469.1	lncRNA	Gm20395
ENSMUSG00000071414.5	processed_pseudogene	Gm6736
ENSMUSG00000086161.1	lncRNA	Gm15389
ENSMUSG00000032999.10	protein_coding	Nlrp4f
ENSMUSG00000014503.15	protein_coding	Pkd2l2
ENSMUSG00000036309.14	protein_coding	Skp1a
ENSMUSG00000079741.5	transcribed_unprocessed_pseudogene	Nlrp4g
ENSMUSG00000032191.6	protein_coding	Bcl2l10
ENSMUSG00000038925.14	protein_coding	E330034G19Rik
ENSMUSG00000025081.13	protein_coding	Tdrd1
ENSMUSG00000022793.17	protein_coding	B4galt4
ENSMUSG00000054102.15	protein_coding	Nlrp9a
ENSMUSG00000029223.12	protein_coding	Uchl1
ENSMUSG00000028121.8	protein_coding	Bcar3
ENSMUSG00000028691.12	protein_coding	Prdx1
ENSMUSG00000029012.11	protein_coding	Orc5
ENSMUSG00000035191.15	protein_coding	Rfpl4
ENSMUSG00000029451.14	protein_coding	Gm13103
ENSMUSG00000086727.8	protein_coding	4931428L18Rik
ENSMUSG00000023279.7	protein_coding	Bmp15
ENSMUSG00000033847.15	protein_coding	Pla2g4c
ENSMUSG00000109841.2	lncRNA	E330011O21Rik
ENSMUSG00000047242.14	protein_coding	Taf9b
ENSMUSG00000054814.14	protein_coding	Usp46
ENSMUSG00000096742.1	protein_coding	Gm6367
ENSMUSG00000047911.6	protein_coding	Npm2
ENSMUSG00000033060.16	protein_coding	Lmo7
ENSMUSG00000041857.10	protein_coding	Oosp1
ENSMUSG00000046262.14	protein_coding	C87977
ENSMUSG00000036036.15	protein_coding	Zfp57
ENSMUSG00000053490.8	protein_coding	Trim60
ENSMUSG00000055403.13	lncRNA	4933427D06Rik
ENSMUSG00000019803.11	protein_coding	Nr2e1
ENSMUSG00000092073.8	protein_coding	Gm6205
ENSMUSG00000056234.15	protein_coding	Ncoa4
ENSMUSG00000031400.10	protein_coding	G6pdx
ENSMUSG00000044726.8	protein_coding	Erich5
ENSMUSG00000038871.5	protein_coding	Bpgm
ENSMUSG00000034486.8	protein_coding	Gbx2
ENSMUSG00000051000.17	protein_coding	Fam160a1
ENSMUSG00000070686.10	protein_coding	C87414
ENSMUSG00000033487.14	protein_coding	Fndc3a
ENSMUSG00000024234.7	protein_coding	Mtpap
ENSMUSG00000047352.6	protein_coding	Olfr976
ENSMUSG00000026150.14	protein_coding	Mff
ENSMUSG00000015023.7	protein_coding	Ddx19a
ENSMUSG00000029322.12	protein_coding	Plac8
ENSMUSG00000026490.18	protein_coding	Cdc42bpa
ENSMUSG00000066031.13	protein_coding	Gm13023
ENSMUSG00000030189.15	protein_coding	Ybx3
ENSMUSG00000014592.20	protein_coding	Camta1
ENSMUSG00000019969.14	protein_coding	Psen1
ENSMUSG00000022833.7	protein_coding	Ccdc14
ENSMUSG00000020130.9	protein_coding	Tbc1d15
ENSMUSG00000030060.14	protein_coding	Hmces
ENSMUSG00000079424.8	protein_coding	Gm3259
ENSMUSG00000039239.14	protein_coding	Tgfb2
ENSMUSG00000021820.18	protein_coding	Camk2g
ENSMUSG00000081044.8	protein_coding	AU015836
ENSMUSG00000008892.12	protein_coding	Vdac3
ENSMUSG00000074366.9	protein_coding	Obox5
ENSMUSG00000020273.13	protein_coding	Papolg
ENSMUSG00000037159.11	protein_coding	Wee2
ENSMUSG00000010592.9	protein_coding	Dazl
ENSMUSG00000111270.1	lncRNA	Gm47066
ENSMUSG00000029765.12	protein_coding	Plxna4
ENSMUSG00000045693.8	protein_coding	Nlrp4e
ENSMUSG00000032000.17	protein_coding	Birc3
ENSMUSG00000027523.20	protein_coding	Gnas
ENSMUSG00000049588.13	protein_coding	Ccdc69
ENSMUSG00000022010.19	protein_coding	Tsc22d1
ENSMUSG00000055933.13	protein_coding	Oosp3
ENSMUSG00000035473.10	protein_coding	Galm
ENSMUSG00000036528.16	protein_coding	Ppfibp2
ENSMUSG00000026683.14	protein_coding	Nuf2
ENSMUSG00000058672.7	protein_coding	Tubb2a
ENSMUSG00000042851.17	protein_coding	Zc3h6
ENSMUSG00000043259.15	protein_coding	Fam13c
ENSMUSG00000035064.17	protein_coding	Eef2k
ENSMUSG00000022014.15	protein_coding	Epsti1
ENSMUSG00000073294.4	protein_coding	AU022751
ENSMUSG00000016520.7	protein_coding	Lnx2
ENSMUSG00000046314.16	protein_coding	Stxbp6
ENSMUSG00000026889.12	protein_coding	Rbm18
ENSMUSG00000004789.10	protein_coding	Dlst
ENSMUSG00000022723.16	protein_coding	Crybg3
ENSMUSG00000025817.12	protein_coding	Nudt5
ENSMUSG00000032776.9	protein_coding	Mctp2
ENSMUSG00000036835.7	protein_coding	Psenen
ENSMUSG00000054737.11	protein_coding	Zfp182
ENSMUSG00000000303.12	protein_coding	Cdh1
ENSMUSG00000029209.15	protein_coding	Gnpda2
ENSMUSG00000049493.13	protein_coding	Pls1
ENSMUSG00000028591.11	protein_coding	Pramef12
ENSMUSG00000039354.16	protein_coding	Smarcal1
ENSMUSG00000024096.17	protein_coding	Ralbp1
ENSMUSG00000038587.10	protein_coding	Akap12
ENSMUSG00000079112.1	protein_coding	Fam90a1a
ENSMUSG00000028558.14	protein_coding	Calr4
ENSMUSG00000021686.6	protein_coding	Ap3b1
ENSMUSG00000046000.5	protein_coding	Naa11
ENSMUSG00000015961.8	protein_coding	Adss
ENSMUSG00000018830.10	protein_coding	Myh11
ENSMUSG00000003604.14	protein_coding	Aven
ENSMUSG00000021065.16	protein_coding	Fut8
ENSMUSG00000074895.10	protein_coding	Eif4e1b
ENSMUSG00000029227.15	protein_coding	Fip1l1
ENSMUSG00000025939.18	protein_coding	Ube2w
ENSMUSG00000022656.15	protein_coding	Nectin3
ENSMUSG00000019857.7	protein_coding	Asf1a
ENSMUSG00000071089.3	protein_coding	Trim75
ENSMUSG00000050612.6	protein_coding	Txndc2
ENSMUSG00000031596.15	protein_coding	Slc7a2
ENSMUSG00000032405.10	protein_coding	Pias1
ENSMUSG00000026715.12	protein_coding	Serpinc1
ENSMUSG00000026399.12	protein_coding	Cd55
ENSMUSG00000056749.7	protein_coding	Nfil3
ENSMUSG00000072774.10	protein_coding	Zfp951
ENSMUSG00000020413.11	protein_coding	Hus1
ENSMUSG00000040728.15	protein_coding	Esrp1
ENSMUSG00000040624.18	protein_coding	Plekhg1
ENSMUSG00000034473.14	protein_coding	Sec22a
ENSMUSG00000051934.5	protein_coding	Spats2
ENSMUSG00000033918.16	protein_coding	Parl
ENSMUSG00000073497.6	protein_coding	AA792892
ENSMUSG00000024989.15	protein_coding	Cep55
ENSMUSG00000026566.15	protein_coding	Mpzl1
ENSMUSG00000026478.14	protein_coding	Lamc1
ENSMUSG00000042396.10	protein_coding	Rbm7
ENSMUSG00000050812.18	protein_coding	Ecpas
ENSMUSG00000024673.9	protein_coding	Ms4a1
ENSMUSG00000032329.4	protein_coding	Hmg20a
ENSMUSG00000026779.6	protein_coding	Mastl
ENSMUSG00000062939.11	protein_coding	Stat4
ENSMUSG00000111194.1	transcribed_unprocessed_pseudogene	Gm47180
ENSMUSG00000048058.17	protein_coding	Ldlrad3
ENSMUSG00000024269.11	protein_coding	Tpgs2
ENSMUSG00000037210.16	protein_coding	Fam193a
ENSMUSG00000019977.16	protein_coding	Hbs1l
ENSMUSG00000039106.6	protein_coding	Htr5a
ENSMUSG00000097851.5	lncRNA	Platr30
ENSMUSG00000108379.1	lncRNA	A730082K24Rik
ENSMUSG00000021385.10	protein_coding	Ippk
ENSMUSG00000010914.10	protein_coding	Pdhx
ENSMUSG00000028792.14	protein_coding	Ak2
ENSMUSG00000031255.14	protein_coding	Sytl4
ENSMUSG00000039748.11	protein_coding	Exo1
ENSMUSG00000027695.16	protein_coding	Pld1
ENSMUSG00000004032.10	protein_coding	Gstm5
ENSMUSG00000021066.9	protein_coding	Atl1
ENSMUSG00000027210.20	protein_coding	Meis2
ENSMUSG00000047842.7	protein_coding	Diras2
ENSMUSG00000029790.16	protein_coding	Cep41
ENSMUSG00000020640.10	protein_coding	Itsn2
ENSMUSG00000029502.14	protein_coding	Golga3
ENSMUSG00000069476.13	protein_coding	Zfp616
ENSMUSG00000021125.6	protein_coding	Arg2
ENSMUSG00000030616.16	protein_coding	Sytl2
ENSMUSG00000058056.16	protein_coding	Palld
ENSMUSG00000056602.12	protein_coding	Fry
ENSMUSG00000001376.17	protein_coding	Vps50
ENSMUSG00000031626.18	protein_coding	Sorbs2
ENSMUSG00000070345.3	protein_coding	Hsf5
ENSMUSG00000026116.11	protein_coding	Tmem131
ENSMUSG00000056608.14	protein_coding	Chd9
ENSMUSG00000039115.13	protein_coding	Itga9
ENSMUSG00000038542.14	protein_coding	Pcid2
ENSMUSG00000024277.14	protein_coding	Mapre2
ENSMUSG00000021366.8	protein_coding	Hivep1
ENSMUSG00000030323.13	protein_coding	Ift122
ENSMUSG00000028758.12	protein_coding	Kif17
ENSMUSG00000031970.16	protein_coding	Dbndd1
ENSMUSG00000015804.14	protein_coding	Med28
ENSMUSG00000115016.1	lncRNA	AA536875
ENSMUSG00000030706.17	protein_coding	Mrpl48
ENSMUSG00000020652.17	protein_coding	Cenpo
ENSMUSG00000114010.1	lncRNA	Gm47432
ENSMUSG00000101373.2	processed_pseudogene	Zfp813-ps
ENSMUSG00000030970.16	protein_coding	Ctbp2
ENSMUSG00000059301.7	transcribed_processed_pseudogene	Gm5434
ENSMUSG00000030556.13	protein_coding	Lrrc28
ENSMUSG00000032113.16	protein_coding	Chek1
ENSMUSG00000075427.15	protein_coding	Olfr288
ENSMUSG00000068205.14	protein_coding	Macrod2
ENSMUSG00000021676.10	protein_coding	Iqgap2
ENSMUSG00000023960.13	protein_coding	Enpp5
ENSMUSG00000106555.4	lncRNA	Gm2479
ENSMUSG00000041836.10	protein_coding	Ptpre
ENSMUSG00000110444.1	transcribed_unprocessed_pseudogene	Gm10033
ENSMUSG00000040667.11	protein_coding	Nup88
ENSMUSG00000025083.18	protein_coding	Afap1l2
ENSMUSG00000040396.12	protein_coding	Abhd13
ENSMUSG00000033022.8	protein_coding	Cdo1
ENSMUSG00000029651.16	protein_coding	Mtus2
ENSMUSG00000027012.15	protein_coding	Dync1i2
ENSMUSG00000100417.2	lncRNA	Gm28578
ENSMUSG00000028559.17	protein_coding	Osbpl9
ENSMUSG00000079562.7	protein_coding	Maea
ENSMUSG00000059810.18	protein_coding	Rgs3
ENSMUSG00000040629.8	protein_coding	Mael
ENSMUSG00000013973.12	protein_coding	Dedd
ENSMUSG00000021993.10	protein_coding	Mipep
ENSMUSG00000061455.13	protein_coding	Stx17
ENSMUSG00000038304.14	protein_coding	Cd160
ENSMUSG00000037072.15	protein_coding	Selenof
ENSMUSG00000032418.15	protein_coding	Me1
ENSMUSG00000032235.15	protein_coding	Ice2
ENSMUSG00000066030.6	protein_coding	Oog2
ENSMUSG00000024053.11	protein_coding	Emilin2
ENSMUSG00000040270.16	protein_coding	Bach2
ENSMUSG00000040614.14	protein_coding	Nlrp9c
ENSMUSG00000032625.14	protein_coding	Thsd7a
ENSMUSG00000019899.17	protein_coding	Lama2
ENSMUSG00000042477.7	protein_coding	Tfap2e
ENSMUSG00000039485.8	protein_coding	Tspyl4
ENSMUSG00000061126.5	protein_coding	Cyp4f39
ENSMUSG00000039057.11	protein_coding	Myo16
ENSMUSG00000041577.5	protein_coding	Prelp
ENSMUSG00000085060.1	lncRNA	E330016L19Rik
ENSMUSG00000057133.14	protein_coding	Chd6
ENSMUSG00000041216.15	protein_coding	Clvs1
ENSMUSG00000063065.13	protein_coding	Mapk3
ENSMUSG00000076614.7	IG_C_gene	Ighg1
ENSMUSG00000024976.14	protein_coding	Shoc2
ENSMUSG00000027533.10	protein_coding	Fabp5
ENSMUSG00000021414.8	protein_coding	Fam217a
ENSMUSG00000051154.11	protein_coding	Commd3
ENSMUSG00000091512.5	protein_coding	Lamtor3
ENSMUSG00000032181.7	protein_coding	Scg3
ENSMUSG00000041891.16	protein_coding	Lman1
ENSMUSG00000032010.15	protein_coding	Usp2
ENSMUSG00000051359.15	protein_coding	Ncald
ENSMUSG00000010057.8	protein_coding	Nprl2
ENSMUSG00000043441.5	protein_coding	Gpr149
ENSMUSG00000028970.9	protein_coding	Abcb1b
ENSMUSG00000026766.16	protein_coding	Mmadhc
ENSMUSG00000000094.12	protein_coding	Tbx4
ENSMUSG00000030555.16	protein_coding	Ttc23
ENSMUSG00000006800.14	protein_coding	Sulf2
ENSMUSG00000046027.17	protein_coding	Stard5
ENSMUSG00000055723.6	protein_coding	Rras2
ENSMUSG00000057069.7	protein_coding	Ero1lb
ENSMUSG00000026235.14	protein_coding	Epha4
ENSMUSG00000021055.14	protein_coding	Esr2
ENSMUSG00000039530.17	protein_coding	Tusc3
ENSMUSG00000033773.14	protein_coding	Rpap2
ENSMUSG00000046982.11	protein_coding	Tshz1
ENSMUSG00000029455.14	protein_coding	Aldh2
ENSMUSG00000056158.14	protein_coding	Car10
ENSMUSG00000051236.13	protein_coding	Msrb3
ENSMUSG00000039086.9	protein_coding	Ss18l1
ENSMUSG00000027293.13	protein_coding	Ehd4
ENSMUSG00000037685.15	protein_coding	Atp8a1
ENSMUSG00000036782.13	protein_coding	Klhl13
ENSMUSG00000046694.6	protein_coding	Tent5b
ENSMUSG00000020541.12	protein_coding	Tom1l1
ENSMUSG00000002797.9	protein_coding	Ggct
ENSMUSG00000063894.15	protein_coding	Zkscan8
ENSMUSG00000001687.15	protein_coding	Ubl3
ENSMUSG00000029151.14	protein_coding	Slc30a3
ENSMUSG00000038651.15	protein_coding	Sycp2l
ENSMUSG00000026885.13	protein_coding	Ttll11
ENSMUSG00000025609.15	protein_coding	Mkln1
ENSMUSG00000002768.8	protein_coding	Mea1
ENSMUSG00000004952.13	protein_coding	Rasa4
ENSMUSG00000029173.12	protein_coding	Sepsecs
ENSMUSG00000002944.15	protein_coding	Cd36
ENSMUSG00000086757.1	lncRNA	Gm2309
ENSMUSG00000018899.16	protein_coding	Irf1
ENSMUSG00000026188.11	protein_coding	Tmem169
ENSMUSG00000045036.15	protein_coding	Tmem232
ENSMUSG00000019256.17	protein_coding	Ahr
ENSMUSG00000021460.17	protein_coding	Auh
ENSMUSG00000029233.15	protein_coding	Srd5a3
ENSMUSG00000028706.14	protein_coding	Nsun4
ENSMUSG00000058239.13	protein_coding	Usf2
ENSMUSG00000114638.1	lncRNA	Gm31834
ENSMUSG00000020283.5	protein_coding	Pex13
ENSMUSG00000061882.12	protein_coding	Ccdc62
ENSMUSG00000034867.16	protein_coding	Ankrd27
ENSMUSG00000040997.13	protein_coding	Abhd4
ENSMUSG00000024066.9	protein_coding	Xdh
ENSMUSG00000020321.16	protein_coding	Mdh1
ENSMUSG00000021509.5	protein_coding	Slc25a48
ENSMUSG00000070777.5	protein_coding	Ceacam20
ENSMUSG00000061689.15	protein_coding	Dlgap4
ENSMUSG00000039318.12	protein_coding	Rab3gap2
ENSMUSG00000000730.13	protein_coding	Dnmt3l
ENSMUSG00000004508.6	protein_coding	Gab2
ENSMUSG00000070617.2	protein_coding	Gm13089
ENSMUSG00000053253.16	protein_coding	Ndfip2
ENSMUSG00000028405.9	protein_coding	Aco1
ENSMUSG00000057836.12	protein_coding	Xlr3a
ENSMUSG00000000976.13	protein_coding	Heatr6
ENSMUSG00000030768.12	protein_coding	Disp1
ENSMUSG00000114550.1	processed_pseudogene	Gm46426
ENSMUSG00000006362.16	protein_coding	Cbfa2t3
ENSMUSG00000027291.15	protein_coding	Vps39
ENSMUSG00000020674.17	protein_coding	Pxdn
ENSMUSG00000000732.9	protein_coding	Icosl
ENSMUSG00000039716.12	protein_coding	Dock3
ENSMUSG00000018999.14	protein_coding	Slc35b4
ENSMUSG00000001158.13	protein_coding	Snrnp27
ENSMUSG00000001052.15	protein_coding	Sec24b
ENSMUSG00000071340.2	protein_coding	Trappc3l
ENSMUSG00000043671.14	protein_coding	Dpy19l3
ENSMUSG00000035354.9	protein_coding	Uvrag
ENSMUSG00000037747.9	protein_coding	Phyhipl
ENSMUSG00000047514.6	protein_coding	Tspyl1
ENSMUSG00000037989.15	protein_coding	Wnk2
ENSMUSG00000021361.7	protein_coding	Tmem14c
ENSMUSG00000062380.4	protein_coding	Tubb3
ENSMUSG00000057058.16	protein_coding	Skap1
ENSMUSG00000106916.1	unprocessed_pseudogene	Gm3089
ENSMUSG00000107213.1	unprocessed_pseudogene	Gm3302
ENSMUSG00000002031.13	protein_coding	Ift46
ENSMUSG00000031349.4	protein_coding	Nsdhl
ENSMUSG00000024304.14	protein_coding	Cdh2
ENSMUSG00000027938.11	protein_coding	Creb3l4
ENSMUSG00000020847.15	protein_coding	Rph3al
ENSMUSG00000029763.17	protein_coding	Exoc4
ENSMUSG00000021216.7	protein_coding	Tubal3
ENSMUSG00000032718.4	protein_coding	Mansc1
ENSMUSG00000020340.16	protein_coding	Cyfip2
ENSMUSG00000032046.15	protein_coding	Abhd12
ENSMUSG00000027985.14	protein_coding	Lef1
ENSMUSG00000028542.17	protein_coding	Slc6a9
ENSMUSG00000026578.6	protein_coding	Ccdc181
ENSMUSG00000051860.13	protein_coding	Samd7
ENSMUSG00000058503.11	protein_coding	Fam133b
ENSMUSG00000022488.9	protein_coding	Nckap1l
ENSMUSG00000117199.1	lncRNA	Gm4566
ENSMUSG00000005362.14	protein_coding	Crbn
ENSMUSG00000030051.10	protein_coding	Aplf
ENSMUSG00000034653.11	protein_coding	Ythdc2
ENSMUSG00000020522.13	protein_coding	Mfap3
ENSMUSG00000041362.17	protein_coding	Shtn1
ENSMUSG00000027550.14	protein_coding	Lrrcc1
ENSMUSG00000015501.10	protein_coding	Hivep2
ENSMUSG00000026640.12	protein_coding	Plxna2
ENSMUSG00000072762.9	protein_coding	4930522L14Rik
ENSMUSG00000024376.7	protein_coding	Epb41l4a
ENSMUSG00000032279.11	protein_coding	Idh3a
ENSMUSG00000039431.16	protein_coding	Mtmr7
ENSMUSG00000080756.1	processed_pseudogene	Gm12633
ENSMUSG00000087591.7	lncRNA	Gm14635
ENSMUSG00000005907.14	protein_coding	Pex1
ENSMUSG00000029469.14	protein_coding	Ift81
ENSMUSG00000047766.15	protein_coding	Lrrc49
ENSMUSG00000098284.8	lncRNA	A330093E20Rik
ENSMUSG00000063576.12	protein_coding	Klhdc3
ENSMUSG00000070732.2	protein_coding	Rbm44
ENSMUSG00000040669.14	protein_coding	Phc1
ENSMUSG00000037257.8	protein_coding	Aagab
ENSMUSG00000021577.14	protein_coding	Sdha
ENSMUSG00000022441.17	protein_coding	Efcab6
ENSMUSG00000030766.15	protein_coding	Arhgap17
ENSMUSG00000028463.14	protein_coding	Car9
ENSMUSG00000040296.15	protein_coding	Ddx58
ENSMUSG00000105153.4	lncRNA	Gm3143
ENSMUSG00000029098.17	protein_coding	Acox3
ENSMUSG00000000402.2	protein_coding	Egfl6
ENSMUSG00000048175.13	protein_coding	Asb8
ENSMUSG00000046782.14	protein_coding	Ttc6
ENSMUSG00000053644.13	protein_coding	Aldh7a1
ENSMUSG00000005774.12	protein_coding	Rfx5
ENSMUSG00000071662.4	protein_coding	Polr2g
ENSMUSG00000034620.17	protein_coding	Rxylt1
ENSMUSG00000061778.10	protein_coding	Mospd2
ENSMUSG00000028655.11	protein_coding	Mfsd2a
ENSMUSG00000069378.14	protein_coding	Prdm6
ENSMUSG00000027778.15	protein_coding	Ift80
ENSMUSG00000026645.11	protein_coding	Olah
ENSMUSG00000108237.1	lncRNA	Gm19757
ENSMUSG00000042670.5	protein_coding	Immp1l
ENSMUSG00000049811.17	protein_coding	Fam161a
ENSMUSG00000109734.1	lncRNA	Gm45272
ENSMUSG00000023079.14	protein_coding	Gtf2ird1
ENSMUSG00000021271.5	protein_coding	Zfp839
ENSMUSG00000111350.1	unprocessed_pseudogene	Gm47182
ENSMUSG00000052794.13	protein_coding	1700030K09Rik
ENSMUSG00000025085.16	protein_coding	Ablim1
ENSMUSG00000021408.15	protein_coding	Ripk1
ENSMUSG00000037949.8	protein_coding	Ano10
ENSMUSG00000018666.13	protein_coding	Cbx1
ENSMUSG00000092284.1	unprocessed_pseudogene	Gm8801
ENSMUSG00000055994.15	protein_coding	Nod2
ENSMUSG00000049313.8	protein_coding	Sorl1
ENSMUSG00000105857.1	lncRNA	Gm42817
ENSMUSG00000030613.13	protein_coding	Ccdc90b
ENSMUSG00000032218.7	protein_coding	Ccnb2
ENSMUSG00000028300.14	protein_coding	C9orf72
ENSMUSG00000068739.13	protein_coding	Sars
ENSMUSG00000038525.16	protein_coding	Armc10
ENSMUSG00000085427.7	lncRNA	6430710C18Rik
ENSMUSG00000006720.16	protein_coding	Zfp184
ENSMUSG00000062937.7	protein_coding	Mtap
ENSMUSG00000022489.6	protein_coding	Pde1b
ENSMUSG00000079659.5	protein_coding	Tmem243
ENSMUSG00000101337.6	protein_coding	Dnah7c
ENSMUSG00000107948.2	lncRNA	AA545190
ENSMUSG00000039187.16	protein_coding	Fanci
ENSMUSG00000047419.5	protein_coding	Cmya5
ENSMUSG00000041528.15	protein_coding	Rnf123
ENSMUSG00000041794.13	protein_coding	Myrip
ENSMUSG00000060371.12	protein_coding	Caln1
ENSMUSG00000022425.16	protein_coding	Enpp2
ENSMUSG00000050296.14	protein_coding	Abca12
ENSMUSG00000029123.8	protein_coding	Stk32b
ENSMUSG00000036564.17	protein_coding	Ndrg4
ENSMUSG00000017485.11	protein_coding	Top2b
ENSMUSG00000026202.13	protein_coding	Tuba4a
ENSMUSG00000053063.11	protein_coding	Clec12a
ENSMUSG00000050747.14	protein_coding	Trim15
ENSMUSG00000042757.16	protein_coding	Tmem108
ENSMUSG00000021286.8	protein_coding	Zfyve21
ENSMUSG00000046449.15	protein_coding	Nexmif
ENSMUSG00000047115.15	protein_coding	Fam221a
ENSMUSG00000071037.6	protein_coding	Camkmt
ENSMUSG00000031174.17	protein_coding	Rpgr
ENSMUSG00000026748.13	protein_coding	Plxdc2
ENSMUSG00000059423.13	protein_coding	Zfp933
ENSMUSG00000058173.12	protein_coding	Smco4
ENSMUSG00000113300.1	lncRNA	Gm49371
ENSMUSG00000062190.12	protein_coding	Lancl2
ENSMUSG00000056487.8	protein_coding	Mettl7a2
ENSMUSG00000036155.13	protein_coding	Mgat5
ENSMUSG00000018395.19	protein_coding	Kif3a
ENSMUSG00000022432.7	protein_coding	Smc1b
ENSMUSG00000029656.13	protein_coding	C8b
ENSMUSG00000026271.15	protein_coding	Gpr35
ENSMUSG00000114417.1	lncRNA	Gm34586
ENSMUSG00000034612.7	protein_coding	Chst11
ENSMUSG00000040387.16	protein_coding	Klhl32
ENSMUSG00000031231.4	protein_coding	Cox7b
ENSMUSG00000028523.14	protein_coding	Tctex1d1
ENSMUSG00000074832.11	protein_coding	2410141K09Rik
ENSMUSG00000025950.16	protein_coding	Idh1
ENSMUSG00000001783.3	protein_coding	Rtcb
ENSMUSG00000046519.15	protein_coding	Golph3l
ENSMUSG00000026096.14	protein_coding	Osgepl1
ENSMUSG00000037355.14	protein_coding	Uvssa
ENSMUSG00000057454.5	protein_coding	Lypd3
ENSMUSG00000029993.16	protein_coding	Nfu1
ENSMUSG00000000168.9	protein_coding	Dlat
ENSMUSG00000058883.16	protein_coding	Zfp708
ENSMUSG00000036815.17	protein_coding	Dpp10
ENSMUSG00000001270.9	protein_coding	Ckb
ENSMUSG00000059956.14	protein_coding	Serpinb12
ENSMUSG00000042476.12	protein_coding	Abcb4
ENSMUSG00000026659.13	protein_coding	Dusp12
ENSMUSG00000073377.9	lncRNA	AU016765
ENSMUSG00000006191.17	protein_coding	Cdkal1
ENSMUSG00000032289.15	protein_coding	Thsd4
ENSMUSG00000003411.10	protein_coding	Rab3b
ENSMUSG00000054136.6	protein_coding	Adm2
ENSMUSG00000034219.15	protein_coding	Sept14
ENSMUSG00000015568.16	protein_coding	Lpl
ENSMUSG00000031347.12	protein_coding	Cetn2
ENSMUSG00000053600.8	protein_coding	Zfp472
ENSMUSG00000032018.14	protein_coding	Sc5d
ENSMUSG00000028293.14	protein_coding	Slc35a1
ENSMUSG00000070837.5	protein_coding	Aurkc
ENSMUSG00000061894.15	protein_coding	Zscan20
ENSMUSG00000079317.10	protein_coding	Trappc2
ENSMUSG00000029648.13	protein_coding	Flt1
ENSMUSG00000051065.9	protein_coding	Mb21d2
ENSMUSG00000108236.1	lncRNA	0610033M10Rik
ENSMUSG00000057777.4	protein_coding	Mab21l2
ENSMUSG00000059108.4	protein_coding	Ifitm6
ENSMUSG00000027843.13	protein_coding	Ptpn22
ENSMUSG00000038372.14	protein_coding	Gmds
ENSMUSG00000028843.8	protein_coding	Sh3bgrl3
ENSMUSG00000026259.14	protein_coding	Ngef
ENSMUSG00000041571.9	protein_coding	Selenow
ENSMUSG00000018001.18	protein_coding	Cyth3
ENSMUSG00000074283.5	protein_coding	Zfp109
ENSMUSG00000026698.8	protein_coding	Pigc
ENSMUSG00000025092.7	protein_coding	Hspa12a
ENSMUSG00000062393.13	protein_coding	Dgkk
ENSMUSG00000033306.15	protein_coding	Lpp
ENSMUSG00000014599.10	protein_coding	Csf1
ENSMUSG00000027669.14	protein_coding	Gnb4
ENSMUSG00000022160.18	protein_coding	Mettl3
ENSMUSG00000060843.11	protein_coding	Ctnna3
ENSMUSG00000040158.12	protein_coding	Tax1bp3
ENSMUSG00000079111.3	protein_coding	Kdelr2
ENSMUSG00000015966.17	protein_coding	Il17rb
ENSMUSG00000048706.3	protein_coding	Lurap1l
ENSMUSG00000035357.17	protein_coding	Pdzrn3
ENSMUSG00000057147.13	protein_coding	Dph6
ENSMUSG00000041594.18	protein_coding	Tmtc4
ENSMUSG00000117221.1	lncRNA	Gm17830
ENSMUSG00000037910.2	lncRNA	1700018B24Rik
ENSMUSG00000024331.11	protein_coding	Dsc2
ENSMUSG00000024191.15	protein_coding	Bnip1
ENSMUSG00000021819.11	protein_coding	Zswim8
ENSMUSG00000057402.5	protein_coding	Cldn34b2
ENSMUSG00000029440.15	protein_coding	Psmd9
ENSMUSG00000034690.13	protein_coding	Nlrp4c
ENSMUSG00000021913.8	protein_coding	Ogdhl
ENSMUSG00000024044.19	protein_coding	Epb41l3
ENSMUSG00000111901.1	transcribed_processed_pseudogene	Gm6150
ENSMUSG00000030763.7	protein_coding	Lcmt1
ENSMUSG00000021124.13	protein_coding	Vti1b
ENSMUSG00000039474.13	protein_coding	Wfs1
ENSMUSG00000003031.14	protein_coding	Cdkn1b
ENSMUSG00000021194.6	protein_coding	Chga
ENSMUSG00000024870.6	protein_coding	Rab1b
ENSMUSG00000106718.1	lncRNA	Gm20052
ENSMUSG00000034430.16	protein_coding	Zxdc
ENSMUSG00000039410.16	protein_coding	Prdm16
ENSMUSG00000030092.14	protein_coding	Cntn6
ENSMUSG00000041236.8	protein_coding	Vps41
ENSMUSG00000102758.3	protein_coding	Naaladl2
ENSMUSG00000037211.12	protein_coding	Spry1
ENSMUSG00000018341.12	protein_coding	Il12rb2
ENSMUSG00000028645.11	protein_coding	Slc2a1
ENSMUSG00000004843.7	protein_coding	Chmp2b
ENSMUSG00000039246.8	protein_coding	Lyplal1
ENSMUSG00000031362.17	protein_coding	Xlr4c
ENSMUSG00000043635.12	protein_coding	Adamts3
ENSMUSG00000020912.4	protein_coding	Krt12
ENSMUSG00000034544.17	protein_coding	Rsrc1
ENSMUSG00000030056.8	protein_coding	Isy1
ENSMUSG00000034738.8	protein_coding	Nostrin
ENSMUSG00000036168.15	protein_coding	Ccdc38
ENSMUSG00000029175.17	protein_coding	Slc35f6
ENSMUSG00000028222.2	protein_coding	Calb1
ENSMUSG00000019832.5	protein_coding	Rab32
ENSMUSG00000030287.15	protein_coding	Itpr2
ENSMUSG00000046598.15	protein_coding	Bdh1
ENSMUSG00000116792.1	lncRNA	D16Ertd519e
ENSMUSG00000097039.8	lncRNA	Pvt1
ENSMUSG00000025163.6	protein_coding	Cd7
[truncated: 1,702 more rows]

## Sheet: PcG targets
gene_id	symbol	gene_type
ENSMUSG00000108652.1	0610006L08Rik	lncRNA
ENSMUSG00000097247.2	1500012K07Rik	lncRNA
ENSMUSG00000094732.2	1500015L24Rik	lncRNA
ENSMUSG00000099429.1	1600019K03Rik	lncRNA
ENSMUSG00000027973.11	1700006A11Rik	protein_coding
ENSMUSG00000086613.1	1700007M16Rik	lncRNA
ENSMUSG00000108800.1	1700011C11Rik	lncRNA
ENSMUSG00000085801.1	1700013N06Rik	lncRNA
ENSMUSG00000037884.6	1700017G19Rik	lncRNA
ENSMUSG00000110052.1	1700020G03Rik	TEC
ENSMUSG00000107053.1	1700021F13Rik	lncRNA
ENSMUSG00000087343.1	1700021N21Rik	lncRNA
ENSMUSG00000106947.1	1700025A08Rik	TEC
ENSMUSG00000086760.1	1700025D23Rik	lncRNA
ENSMUSG00000099968.7	1700029J03Rik	lncRNA
ENSMUSG00000086788.2	1700029M20Rik	lncRNA
ENSMUSG00000112619.1	1700030E10Rik	lncRNA
ENSMUSG00000103387.1	1700030I03Rik	TEC
ENSMUSG00000102536.1	1700039I01Rik	TEC
ENSMUSG00000110717.1	1700047G07Rik	lncRNA
ENSMUSG00000105297.1	1700052H01Rik	lncRNA
ENSMUSG00000097001.1	1700054K02Rik	lncRNA
ENSMUSG00000084757.7	1700057H15Rik	lncRNA
ENSMUSG00000103463.1	1700063I16Rik	TEC
ENSMUSG00000107341.1	1700065J11Rik	lncRNA
ENSMUSG00000107408.1	1700065L07Rik	lncRNA
ENSMUSG00000107637.1	1700069P05Rik	lncRNA
ENSMUSG00000090307.7	1700071M16Rik	lncRNA
ENSMUSG00000087204.1	1700073E17Rik	transcribed_processed_pseudogene
ENSMUSG00000114333.1	1700084D21Rik	lncRNA
ENSMUSG00000092499.1	1700092C10Rik	lncRNA
ENSMUSG00000098230.7	1700095B10Rik	lncRNA
ENSMUSG00000087510.1	1700112K13Rik	lncRNA
ENSMUSG00000047129.11	1700113H08Rik	protein_coding
ENSMUSG00000082488.2	1700119I11Rik	lncRNA
ENSMUSG00000100717.6	1700120G07Rik	lncRNA
ENSMUSG00000013653.2	1810065E05Rik	protein_coding
ENSMUSG00000037145.14	2210407C18Rik	protein_coding
ENSMUSG00000087380.7	2210408F21Rik	lncRNA
ENSMUSG00000110916.1	2310003N18Rik	lncRNA
ENSMUSG00000085945.3	2310014F06Rik	lncRNA
ENSMUSG00000085080.1	2310044K18Rik	lncRNA
ENSMUSG00000090314.2	2310050C09Rik	protein_coding
ENSMUSG00000089718.1	2310075C17Rik	lncRNA
ENSMUSG00000100303.3	2600014E21Rik	lncRNA
ENSMUSG00000085555.9	2610035F20Rik	lncRNA
ENSMUSG00000046995.3	2610303G11Rik	lncRNA
ENSMUSG00000086328.1	2700033N17Rik	lncRNA
ENSMUSG00000100119.1	2700089I24Rik	lncRNA
ENSMUSG00000075389.3	2810410L24Rik	lncRNA
ENSMUSG00000085766.1	2810430I11Rik	lncRNA
ENSMUSG00000043833.6	2900005J15Rik	lncRNA
ENSMUSG00000103663.1	2900037B21Rik	TEC
ENSMUSG00000103669.1	2900042K21Rik	lncRNA
ENSMUSG00000086254.1	3100003L05Rik	lncRNA
ENSMUSG00000107585.1	3300002P13Rik	lncRNA
ENSMUSG00000038917.4	3930402G23Rik	lncRNA
ENSMUSG00000086943.2	4732414G09Rik	lncRNA
ENSMUSG00000074782.3	4833422C13Rik	lncRNA
ENSMUSG00000097074.2	4833428L15Rik	lncRNA
ENSMUSG00000107042.1	4921513H07Rik	TEC
ENSMUSG00000108788.1	4921513I08Rik	lncRNA
ENSMUSG00000090255.7	4921534H16Rik	lncRNA
ENSMUSG00000108128.1	4922502N22Rik	lncRNA
ENSMUSG00000116730.1	4930403O18Rik	TEC
ENSMUSG00000113630.1	4930404H11Rik	lncRNA
ENSMUSG00000107679.1	4930404I20Rik	lncRNA
ENSMUSG00000115639.1	4930404K13Rik	lncRNA
ENSMUSG00000107144.1	4930413E15Rik	lncRNA
ENSMUSG00000102249.1	4930423C22Rik	TEC
ENSMUSG00000115120.1	4930425P05Rik	lncRNA
ENSMUSG00000115286.1	4930429C20Rik	lncRNA
ENSMUSG00000108530.1	4930429H19Rik	lncRNA
ENSMUSG00000103478.1	4930433J02Rik	lncRNA
ENSMUSG00000115304.1	4930434J06Rik	lncRNA
ENSMUSG00000102085.2	4930435C17Rik	lncRNA
ENSMUSG00000115689.1	4930435M08Rik	lncRNA
ENSMUSG00000113974.1	4930442G10Rik	lncRNA
ENSMUSG00000103608.1	4930442P19Rik	TEC
ENSMUSG00000085420.1	4930453O03Rik	lncRNA
ENSMUSG00000080907.1	4930455H04Rik	protein_coding
ENSMUSG00000085641.1	4930465M20Rik	lncRNA
ENSMUSG00000114879.1	4930467J12Rik	lncRNA
ENSMUSG00000108697.1	4930486N12Rik	TEC
ENSMUSG00000093540.2	4930505M18Rik	lncRNA
ENSMUSG00000114953.1	4930519K11Rik	lncRNA
ENSMUSG00000114307.1	4930526H09Rik	lncRNA
ENSMUSG00000115271.1	4930529K09Rik	lncRNA
ENSMUSG00000104236.1	4930533L02Rik	TEC
ENSMUSG00000108803.1	4930533N22Rik	lncRNA
ENSMUSG00000116848.1	4930542D17Rik	lncRNA
ENSMUSG00000112537.1	4930543I11Rik	TEC
ENSMUSG00000110037.1	4930543N07Rik	lncRNA
ENSMUSG00000051758.6	4930544M13Rik	lncRNA
ENSMUSG00000024546.6	4930546C10Rik	lncRNA
ENSMUSG00000112213.1	4930555G07Rik	lncRNA
ENSMUSG00000085676.1	4930555O08Rik	lncRNA
ENSMUSG00000105308.4	4930572K03Rik	lncRNA
ENSMUSG00000086190.1	4930579M01Rik	lncRNA
ENSMUSG00000086009.1	4930587A21Rik	lncRNA
ENSMUSG00000085593.1	4930589P08Rik	lncRNA
ENSMUSG00000107929.1	4930595L18Rik	lncRNA
ENSMUSG00000101600.1	4930599A14Rik	lncRNA
ENSMUSG00000056197.6	4931417E11Rik	protein_coding
ENSMUSG00000097216.3	4932441J04Rik	lncRNA
ENSMUSG00000104443.1	4932442E05Rik	TEC
ENSMUSG00000101734.1	4933400C23Rik	lncRNA
ENSMUSG00000102693.1	4933401J01Rik	TEC
ENSMUSG00000101153.1	4933404I11Rik	lncRNA
ENSMUSG00000073759.6	4933407E24Rik	lncRNA
ENSMUSG00000071749.3	4933412E24Rik	protein_coding
ENSMUSG00000072983.4	4933414I15Rik	protein_coding
ENSMUSG00000105735.1	4933415J04Rik	TEC
ENSMUSG00000101360.2	4933417O13Rik	lncRNA
ENSMUSG00000085719.1	4933424L21Rik	lncRNA
ENSMUSG00000085928.1	4933427I22Rik	lncRNA
ENSMUSG00000047988.1	4933428G20Rik	protein_coding
ENSMUSG00000115008.1	4933429O19Rik	lncRNA
ENSMUSG00000086451.8	4933431K23Rik	lncRNA
ENSMUSG00000118103.1	4933434P08Rik	lncRNA
ENSMUSG00000104380.1	4933436F18Rik	TEC
ENSMUSG00000108924.1	4933436H12Rik	lncRNA
ENSMUSG00000105490.1	4933438B17Rik	lncRNA
ENSMUSG00000044574.5	5031434C07Rik	lncRNA
ENSMUSG00000081618.2	5033423K11Rik	transcribed_processed_pseudogene
ENSMUSG00000097910.2	5033428I22Rik	lncRNA
ENSMUSG00000091393.1	5330438I03Rik	lncRNA
ENSMUSG00000106002.1	5430434I15Rik	lncRNA
ENSMUSG00000103995.1	5730488B01Rik	TEC
ENSMUSG00000056468.3	5730596B20Rik	TEC
ENSMUSG00000105421.1	5830411K02Rik	TEC
ENSMUSG00000054069.8	6030452D12Rik	lncRNA
ENSMUSG00000108077.1	6330415B21Rik	TEC
ENSMUSG00000053545.6	6430503K07Rik	lncRNA
ENSMUSG00000021600.5	8030423J24Rik	lncRNA
ENSMUSG00000073821.11	8030451A03Rik	lncRNA
ENSMUSG00000085323.1	9130410C08Rik	lncRNA
ENSMUSG00000047807.10	9330154K18Rik	lncRNA
ENSMUSG00000073154.10	9330158H04Rik	lncRNA
ENSMUSG00000039133.8	9330171B17Rik	lncRNA
ENSMUSG00000085369.1	9430093N23Rik	lncRNA
ENSMUSG00000109997.1	9430099M06Rik	TEC
ENSMUSG00000102267.1	9530003O04Rik	TEC
ENSMUSG00000107780.1	9530013L04Rik	TEC
ENSMUSG00000115790.1	9530086P17Rik	TEC
ENSMUSG00000057710.7	9630041A04Rik	protein_coding
ENSMUSG00000087061.1	A130030D18Rik	lncRNA
ENSMUSG00000104291.1	A130071D04Rik	TEC
ENSMUSG00000030111.9	A2m	protein_coding
ENSMUSG00000102995.1	A330074H02Rik	TEC
ENSMUSG00000090030.1	A430072P03Rik	lncRNA
ENSMUSG00000117872.1	A530088E08Rik	lncRNA
ENSMUSG00000114968.1	A630019I02Rik	lncRNA
ENSMUSG00000047828.4	A730018C14Rik	lncRNA
ENSMUSG00000085649.7	A730032A03Rik	lncRNA
ENSMUSG00000056738.11	A730036I17Rik	lncRNA
ENSMUSG00000048636.7	A730049H05Rik	protein_coding
ENSMUSG00000092375.1	A730060N03Rik	lncRNA
ENSMUSG00000117889.1	A730085E03Rik	lncRNA
ENSMUSG00000105923.4	A830019L24Rik	lncRNA
ENSMUSG00000074664.3	A830092H15Rik	lncRNA
ENSMUSG00000050179.3	A930002I21Rik	lncRNA
ENSMUSG00000115930.1	A930027H12Rik	lncRNA
ENSMUSG00000085946.1	AA387200	lncRNA
ENSMUSG00000041735.8	AAdacl4fm3	protein_coding
ENSMUSG00000078504.2	Aadacl4fm5	protein_coding
ENSMUSG00000118621.1	AC087801.3	unprocessed_pseudogene
ENSMUSG00000117102.1	AC107792.1	TEC
ENSMUSG00000118529.1	AC140982.1	processed_pseudogene
ENSMUSG00000118611.1	AC166833.1	unprocessed_pseudogene
ENSMUSG00000030607.7	Acan	protein_coding
ENSMUSG00000022126.6	Acod1	protein_coding
ENSMUSG00000051276.4	Actrt2	protein_coding
ENSMUSG00000026834.13	Acvr1c	protein_coding
ENSMUSG00000022893.14	Adamts1	protein_coding
ENSMUSG00000036545.9	Adamts2	protein_coding
ENSMUSG00000022449.14	Adamts20	protein_coding
ENSMUSG00000022894.6	Adamts5	protein_coding
ENSMUSG00000025475.17	Adgra1	protein_coding
ENSMUSG00000004730.15	Adgre1	protein_coding
ENSMUSG00000045875.13	Adra1a	protein_coding
ENSMUSG00000027335.9	Adra1d	protein_coding
ENSMUSG00000035283.5	Adrb1	protein_coding
ENSMUSG00000056145.5	AI504432	lncRNA
ENSMUSG00000078307.3	AI593442	protein_coding
ENSMUSG00000087521.2	AI646519	lncRNA
ENSMUSG00000118536.1	AL592545.1	unprocessed_pseudogene
ENSMUSG00000118637.1	AL772212.1	processed_pseudogene
ENSMUSG00000118551.1	AL954352.1	lncRNA
ENSMUSG00000054204.6	Alkal2	protein_coding
ENSMUSG00000014603.3	Alx3	protein_coding
ENSMUSG00000040310.12	Alx4	protein_coding
ENSMUSG00000048218.6	Amigo2	protein_coding
ENSMUSG00000047773.15	Ankfn1	protein_coding
ENSMUSG00000049985.15	Ankrd55	protein_coding
ENSMUSG00000078137.1	Ankrd63	protein_coding
ENSMUSG00000055489.8	Ano5	protein_coding
ENSMUSG00000047441.4	Antxrl	protein_coding
ENSMUSG00000037010.7	Apln	protein_coding
ENSMUSG00000030047.14	Arhgap25	protein_coding
ENSMUSG00000085887.2	Arhgap27os3	lncRNA
ENSMUSG00000050394.14	Armcx6	protein_coding
ENSMUSG00000036412.5	Arsi	protein_coding
ENSMUSG00000046561.9	Arsj	protein_coding
ENSMUSG00000048939.13	Atp13a5	protein_coding
ENSMUSG00000007097.14	Atp1a2	protein_coding
ENSMUSG00000110419.1	AW046200	lncRNA
ENSMUSG00000085113.1	B130011K05Rik	lncRNA
ENSMUSG00000100166.1	B230110G15Rik	lncRNA
ENSMUSG00000092492.1	B230208B08Rik	lncRNA
ENSMUSG00000097623.7	B230323A14Rik	lncRNA
ENSMUSG00000109473.1	B930025P03Rik	lncRNA
ENSMUSG00000034384.11	Barhl2	protein_coding
ENSMUSG00000117478.1	BC051408	lncRNA
ENSMUSG00000021070.6	Bdkrb2	protein_coding
ENSMUSG00000044243.3	Bhlha9	protein_coding
ENSMUSG00000042459.8	Bpifa2	protein_coding
ENSMUSG00000027485.15	Bpifb1	protein_coding
ENSMUSG00000028351.5	Brinp1	protein_coding
ENSMUSG00000040283.14	Btnl9	protein_coding
ENSMUSG00000090907.1	C030017D09Rik	lncRNA
ENSMUSG00000110027.1	C030029H02Rik	lncRNA
ENSMUSG00000103160.1	C130012C08Rik	TEC
ENSMUSG00000061535.11	C1qtnf7	protein_coding
ENSMUSG00000086181.1	C230034O21Rik	lncRNA
ENSMUSG00000085771.1	C230066G23Rik	lncRNA
ENSMUSG00000112121.1	C230072F16Rik	lncRNA
ENSMUSG00000109633.1	C230079O03Rik	lncRNA
ENSMUSG00000117384.1	C330024C12Rik	lncRNA
ENSMUSG00000114448.1	C630044B11Rik	TEC
ENSMUSG00000118522.1	CAAA01077340.1	protein_coding
ENSMUSG00000019945.10	Cabcoco1	protein_coding
ENSMUSG00000026407.17	Cacna1s	protein_coding
ENSMUSG00000019146.2	Cacng2	protein_coding
ENSMUSG00000043705.7	Capn13	protein_coding
ENSMUSG00000041791.6	Capza3	protein_coding
ENSMUSG00000062694.7	Cav3	protein_coding
ENSMUSG00000045954.7	Cavin2	protein_coding
ENSMUSG00000043429.7	Ccdc185	protein_coding
ENSMUSG00000048038.8	Ccdc187	protein_coding
ENSMUSG00000050685.5	Ccdc54	protein_coding
ENSMUSG00000045838.8	Ccdc9b	protein_coding
ENSMUSG00000004814.10	Ccl24	protein_coding
ENSMUSG00000049103.14	Ccr2	protein_coding
ENSMUSG00000025461.11	Cd163l1	protein_coding
ENSMUSG00000060703.12	Cd302	protein_coding
ENSMUSG00000004609.11	Cd33	protein_coding
ENSMUSG00000016494.9	Cd34	protein_coding
ENSMUSG00000031673.6	Cdh11	protein_coding
ENSMUSG00000039385.5	Cdh6	protein_coding
ENSMUSG00000076433.4	Cep295nl	protein_coding
ENSMUSG00000061959.13	Ces1e	protein_coding
ENSMUSG00000057074.6	Ces1g	protein_coding
ENSMUSG00000094282.1	Cfap73	protein_coding
ENSMUSG00000050370.5	Ch25h	protein_coding
ENSMUSG00000022041.10	Chrna2	protein_coding
ENSMUSG00000027577.14	Chrna4	protein_coding
ENSMUSG00000027950.7	Chrnb2	protein_coding
ENSMUSG00000117422.1	CJ186046Rik	lncRNA
ENSMUSG00000028813.2	CK137956	protein_coding
ENSMUSG00000008843.4	Cldn13	protein_coding
ENSMUSG00000047230.6	Cldn2	protein_coding
ENSMUSG00000030144.4	Clec4d	protein_coding
ENSMUSG00000026514.14	Cnih3	protein_coding
ENSMUSG00000028339.17	Col15a1	protein_coding
ENSMUSG00000029661.16	Col1a2	protein_coding
ENSMUSG00000026837.16	Col5a1	protein_coding
ENSMUSG00000068196.5	Col8a1	protein_coding
ENSMUSG00000026147.16	Col9a1	protein_coding
ENSMUSG00000038591.3	Colec10	protein_coding
ENSMUSG00000027913.5	Crct1	protein_coding
ENSMUSG00000042401.8	Crtac1	protein_coding
ENSMUSG00000046934.5	Csl	protein_coding
ENSMUSG00000027442.10	Cst8	protein_coding
ENSMUSG00000087382.7	Ctcflos	lncRNA
ENSMUSG00000061353.11	Cxcl12	protein_coding
ENSMUSG00000046213.9	Cym	protein_coding
ENSMUSG00000029727.7	Cyp3a13	protein_coding
ENSMUSG00000092130.2	D030025P21Rik	lncRNA
ENSMUSG00000089760.1	D030046N08Rik	lncRNA
ENSMUSG00000115432.1	D130009I18Rik	lncRNA
ENSMUSG00000102260.1	D330025C20Rik	TEC
ENSMUSG00000091007.1	D630036H23Rik	lncRNA
ENSMUSG00000097735.7	D930032P07Rik	lncRNA
ENSMUSG00000102692.1	Dchs2	protein_coding
ENSMUSG00000056544.2	Defb21	protein_coding
ENSMUSG00000074454.3	Defb33	protein_coding
ENSMUSG00000044863.7	Defb36	protein_coding
ENSMUSG00000033044.12	Dhrs7c	protein_coding
ENSMUSG00000041544.11	Disp3	protein_coding
ENSMUSG00000028031.6	Dkk2	protein_coding
ENSMUSG00000084946.2	Dlx1as	lncRNA
ENSMUSG00000020871.8	Dlx4	protein_coding
ENSMUSG00000086552.3	Dlx4os	lncRNA
ENSMUSG00000094868.1	Dlx6os2	TEC
ENSMUSG00000011349.5	Dmrtc2	protein_coding
ENSMUSG00000028185.12	Dnase2b	protein_coding
ENSMUSG00000059877.3	Dph3b-ps	processed_pseudogene
ENSMUSG00000033308.16	Dpyd	protein_coding
ENSMUSG00000021478.6	Drd1	protein_coding
ENSMUSG00000032259.8	Drd2	protein_coding
ENSMUSG00000025496.5	Drd4	protein_coding
ENSMUSG00000039358.3	Drd5	protein_coding
ENSMUSG00000053268.7	Dspp	protein_coding
ENSMUSG00000042662.16	Dusp15	protein_coding
ENSMUSG00000055944.3	E130018O15Rik	lncRNA
ENSMUSG00000116665.1	E130310I04Rik	lncRNA
ENSMUSG00000031616.7	Ednra	protein_coding
ENSMUSG00000028546.17	Elavl4	protein_coding
ENSMUSG00000087095.2	Emx2os	lncRNA
ENSMUSG00000029286.12	Enam	protein_coding
ENSMUSG00000022468.12	Endou	protein_coding
ENSMUSG00000002808.7	Epdr1	protein_coding
ENSMUSG00000028661.8	Epha8	protein_coding
ENSMUSG00000029377.5	Ereg	protein_coding
ENSMUSG00000078161.8	Erich3	protein_coding
ENSMUSG00000026830.9	Ermn	protein_coding
ENSMUSG00000037482.2	Erv3	protein_coding
ENSMUSG00000042379.8	Esm1	protein_coding
ENSMUSG00000001815.15	Evx2	protein_coding
ENSMUSG00000054422.7	Fabp1	protein_coding
ENSMUSG00000015484.3	Fam163a	protein_coding
ENSMUSG00000078127.3	Fam170b	protein_coding
ENSMUSG00000096753.7	Fam181a	protein_coding
ENSMUSG00000020614.13	Fam20a	protein_coding
ENSMUSG00000045655.9	Fam216b	protein_coding
ENSMUSG00000089948.1	Far2os1	lncRNA
ENSMUSG00000055333.14	Fat2	protein_coding
ENSMUSG00000059994.10	Fcrl1	protein_coding
ENSMUSG00000015852.13	Fcrls	protein_coding
ENSMUSG00000097336.8	Fendrr	lncRNA
ENSMUSG00000025551.13	Fgf14	protein_coding
ENSMUSG00000031073.6	Fgf15	protein_coding
ENSMUSG00000037225.13	Fgf2	protein_coding
ENSMUSG00000054779.5	Fgf2os	lncRNA
ENSMUSG00000033860.13	Fgg	protein_coding
ENSMUSG00000016087.13	Fli1	protein_coding
ENSMUSG00000047414.6	Flrt2	protein_coding
ENSMUSG00000059246.4	Foxb1	protein_coding
ENSMUSG00000078302.5	Foxd1	protein_coding
ENSMUSG00000044518.3	Foxe3	protein_coding
ENSMUSG00000097084.1	Foxl1	protein_coding
ENSMUSG00000059049.14	Frem1	protein_coding
ENSMUSG00000042353.9	Frem3	protein_coding
ENSMUSG00000021765.9	Fst	protein_coding
ENSMUSG00000001155.13	Ftcd	protein_coding
ENSMUSG00000008461.6	Fut1	protein_coding
ENSMUSG00000044674.6	Fzd1	protein_coding
ENSMUSG00000072591.10	Fzd10os	lncRNA
ENSMUSG00000114959.1	G630093K05Rik	lncRNA
ENSMUSG00000000560.9	Gabra2	protein_coding
ENSMUSG00000029211.11	Gabra4	protein_coding
ENSMUSG00000020428.13	Gabra6	protein_coding
ENSMUSG00000029212.11	Gabrb1	protein_coding
ENSMUSG00000087264.1	Gad1os	lncRNA
ENSMUSG00000038296.14	Galnt18	protein_coding
ENSMUSG00000026828.11	Galnt5	protein_coding
ENSMUSG00000096914.3	Galntl6	protein_coding
ENSMUSG00000047261.9	Gap43	protein_coding
ENSMUSG00000015627.5	Gata5	protein_coding
ENSMUSG00000056061.3	Gata5os	lncRNA
ENSMUSG00000025127.15	Gcgr	protein_coding
ENSMUSG00000021943.7	Gdf10	protein_coding
ENSMUSG00000051279.2	Gdf6	protein_coding
ENSMUSG00000022144.4	Gdnf	protein_coding
ENSMUSG00000029275.18	Gfi1	protein_coding
ENSMUSG00000051136.1	Ghsr	protein_coding
ENSMUSG00000030048.5	Gkn3	protein_coding
ENSMUSG00000049928.15	Glp2r	protein_coding
ENSMUSG00000071033.1	Gm10308	lncRNA
ENSMUSG00000107623.1	Gm10415	lncRNA
ENSMUSG00000073367.5	Gm10493	processed_pseudogene
ENSMUSG00000073528.7	Gm10530	lncRNA
ENSMUSG00000073682.3	Gm10563	protein_coding
ENSMUSG00000109270.1	Gm10584	lncRNA
ENSMUSG00000074072.2	Gm10620	pseudogene
ENSMUSG00000105602.1	Gm10636	lncRNA
ENSMUSG00000074237.3	Gm10650	TEC
ENSMUSG00000074517.2	Gm10710	lncRNA
ENSMUSG00000074555.5	Gm10714	lncRNA
ENSMUSG00000103491.1	Gm10730	TEC
ENSMUSG00000112402.1	Gm10744	TEC
ENSMUSG00000074999.2	Gm10797	TEC
ENSMUSG00000075025.10	Gm10804	lncRNA
ENSMUSG00000115646.1	Gm10926	TEC
ENSMUSG00000079333.3	Gm11096	protein_coding
ENSMUSG00000079414.3	Gm11110	lncRNA
ENSMUSG00000086755.1	Gm11216	lncRNA
ENSMUSG00000082368.1	Gm11225	processed_pseudogene
ENSMUSG00000084937.1	Gm11228	lncRNA
ENSMUSG00000081438.1	Gm11254	processed_pseudogene
ENSMUSG00000082351.1	Gm11260	processed_pseudogene
ENSMUSG00000082161.1	Gm11350	processed_pseudogene
ENSMUSG00000082722.1	Gm11393	unprocessed_pseudogene
ENSMUSG00000084248.1	Gm11409	processed_pseudogene
ENSMUSG00000085130.1	Gm11417	lncRNA
ENSMUSG00000083740.1	Gm11456	processed_pseudogene
ENSMUSG00000085074.1	Gm11494	lncRNA
ENSMUSG00000085872.1	Gm11505	lncRNA
ENSMUSG00000075586.4	Gm11529	lncRNA
ENSMUSG00000086337.1	Gm11535	lncRNA
ENSMUSG00000075589.3	Gm11536	lncRNA
ENSMUSG00000082591.1	Gm11558	processed_pseudogene
ENSMUSG00000087581.1	Gm11571	lncRNA
ENSMUSG00000087561.7	Gm11608	lncRNA
ENSMUSG00000081088.1	Gm11679	processed_pseudogene
ENSMUSG00000087139.1	Gm11683	lncRNA
ENSMUSG00000083769.1	Gm11689	processed_pseudogene
ENSMUSG00000086547.1	Gm11755	lncRNA
ENSMUSG00000087675.1	Gm11762	lncRNA
ENSMUSG00000085501.1	Gm11772	lncRNA
ENSMUSG00000084983.7	Gm11789	lncRNA
ENSMUSG00000083023.1	Gm11804	processed_pseudogene
ENSMUSG00000086774.1	Gm11915	lncRNA
ENSMUSG00000083872.1	Gm11928	processed_pseudogene
ENSMUSG00000083564.1	Gm11929	processed_pseudogene
ENSMUSG00000057674.3	Gm11938	protein_coding
ENSMUSG00000083075.1	Gm11980	processed_pseudogene
ENSMUSG00000085167.1	Gm12063	lncRNA
ENSMUSG00000086612.1	Gm12064	lncRNA
ENSMUSG00000086117.1	Gm12065	lncRNA
ENSMUSG00000085579.1	Gm12066	lncRNA
ENSMUSG00000085402.1	Gm12111	lncRNA
ENSMUSG00000084293.1	Gm12143	processed_pseudogene
ENSMUSG00000087089.1	Gm12160	lncRNA
ENSMUSG00000087080.1	Gm12199	lncRNA
ENSMUSG00000058287.5	Gm12253	protein_coding
ENSMUSG00000084805.1	Gm12273	lncRNA
ENSMUSG00000083142.1	Gm12288	processed_pseudogene
ENSMUSG00000087058.1	Gm12301	lncRNA
ENSMUSG00000087116.1	Gm12324	lncRNA
ENSMUSG00000085251.1	Gm12326	lncRNA
ENSMUSG00000084898.1	Gm12371	lncRNA
ENSMUSG00000083202.1	Gm12388	processed_pseudogene
ENSMUSG00000081352.1	Gm12389	processed_pseudogene
ENSMUSG00000087378.1	Gm12414	lncRNA
ENSMUSG00000084267.1	Gm12417	processed_pseudogene
ENSMUSG00000087500.1	Gm12426	lncRNA
ENSMUSG00000083938.2	Gm12448	processed_pseudogene
ENSMUSG00000086211.1	Gm12462	lncRNA
ENSMUSG00000086371.1	Gm12478	lncRNA
ENSMUSG00000081508.1	Gm12654	processed_pseudogene
ENSMUSG00000082074.1	Gm12661	processed_pseudogene
ENSMUSG00000085710.1	Gm12676	lncRNA
ENSMUSG00000083066.1	Gm12748	processed_pseudogene
ENSMUSG00000081714.1	Gm12782	processed_pseudogene
ENSMUSG00000087228.1	Gm12827	lncRNA
ENSMUSG00000082149.1	Gm13002	processed_pseudogene
ENSMUSG00000080806.1	Gm13005	processed_pseudogene
ENSMUSG00000087084.1	Gm13016	lncRNA
ENSMUSG00000086960.1	Gm13017	lncRNA
ENSMUSG00000087628.1	Gm13028	lncRNA
ENSMUSG00000083173.1	Gm13064	processed_pseudogene
ENSMUSG00000086767.1	Gm13070	lncRNA
ENSMUSG00000085648.1	Gm13173	lncRNA
ENSMUSG00000082871.2	Gm13263	processed_pseudogene
ENSMUSG00000081367.2	Gm13265	processed_pseudogene
ENSMUSG00000081784.1	Gm13281	unprocessed_pseudogene
ENSMUSG00000087103.1	Gm13344	lncRNA
ENSMUSG00000085987.2	Gm13403	lncRNA
ENSMUSG00000085057.7	Gm13415	lncRNA
ENSMUSG00000083143.2	Gm13424	processed_pseudogene
ENSMUSG00000085224.2	Gm13425	lncRNA
ENSMUSG00000085591.1	Gm13479	lncRNA
ENSMUSG00000085014.1	Gm13490	lncRNA
ENSMUSG00000085484.2	Gm13539	protein_coding
ENSMUSG00000086862.1	Gm13546	lncRNA
ENSMUSG00000087702.1	Gm13575	lncRNA
ENSMUSG00000083334.1	Gm13579	processed_pseudogene
ENSMUSG00000083197.1	Gm13581	processed_pseudogene
ENSMUSG00000075325.3	Gm13582	lncRNA
ENSMUSG00000086578.2	Gm13583	lncRNA
ENSMUSG00000087467.1	Gm13601	lncRNA
ENSMUSG00000083910.1	Gm13604	processed_pseudogene
ENSMUSG00000084768.2	Gm13605	lncRNA
ENSMUSG00000087301.7	Gm13629	lncRNA
ENSMUSG00000082973.1	Gm13672	processed_pseudogene
ENSMUSG00000084198.1	Gm13711	unprocessed_pseudogene
ENSMUSG00000087069.1	Gm13793	lncRNA
ENSMUSG00000082259.1	Gm13808	processed_pseudogene
ENSMUSG00000080860.1	Gm13815	processed_pseudogene
ENSMUSG00000084973.2	Gm13848	lncRNA
ENSMUSG00000087185.1	Gm13872	lncRNA
ENSMUSG00000087032.1	Gm13874	lncRNA
ENSMUSG00000087473.7	Gm13883	lncRNA
ENSMUSG00000085681.1	Gm13982	lncRNA
ENSMUSG00000086637.1	Gm14040	lncRNA
ENSMUSG00000087015.1	Gm14041	lncRNA
ENSMUSG00000087585.1	Gm14100	lncRNA
ENSMUSG00000081741.1	Gm14106	processed_pseudogene
ENSMUSG00000080844.1	Gm14107	processed_pseudogene
ENSMUSG00000084774.1	Gm14110	lncRNA
ENSMUSG00000081971.1	Gm14115	processed_pseudogene
ENSMUSG00000087033.1	Gm14155	lncRNA
ENSMUSG00000086118.1	Gm14169	lncRNA
ENSMUSG00000087508.1	Gm14174	lncRNA
ENSMUSG00000087563.1	Gm14205	lncRNA
ENSMUSG00000086928.1	Gm14210	lncRNA
ENSMUSG00000087162.1	Gm14244	lncRNA
ENSMUSG00000084006.1	Gm14245	processed_pseudogene
ENSMUSG00000084829.7	Gm14266	lncRNA
ENSMUSG00000087524.1	Gm14285	lncRNA
ENSMUSG00000081882.1	Gm14294	processed_pseudogene
ENSMUSG00000087550.1	Gm14343	lncRNA
ENSMUSG00000080158.2	Gm14385	processed_pseudogene
ENSMUSG00000085015.1	Gm14424	lncRNA
ENSMUSG00000086559.1	Gm14426	lncRNA
ENSMUSG00000085275.1	Gm14487	lncRNA
ENSMUSG00000082198.1	Gm14504	processed_pseudogene
ENSMUSG00000086177.1	Gm14616	lncRNA
ENSMUSG00000087565.1	Gm14662	lncRNA
ENSMUSG00000081976.1	Gm14823	processed_pseudogene
ENSMUSG00000083213.2	Gm14875	processed_pseudogene
ENSMUSG00000083605.1	Gm14893	processed_pseudogene
ENSMUSG00000082437.1	Gm15136	unprocessed_pseudogene
ENSMUSG00000087400.8	Gm15270	lncRNA
ENSMUSG00000086402.1	Gm15322	lncRNA
ENSMUSG00000086057.1	Gm15324	lncRNA
ENSMUSG00000086111.1	Gm15326	lncRNA
ENSMUSG00000085899.1	Gm15338	lncRNA
ENSMUSG00000086156.1	Gm15354	lncRNA
ENSMUSG00000087210.1	Gm15391	lncRNA
ENSMUSG00000080842.2	Gm15400	processed_pseudogene
ENSMUSG00000090185.1	Gm15523	lncRNA
ENSMUSG00000089894.2	Gm15524	lncRNA
ENSMUSG00000086602.1	Gm15609	lncRNA
ENSMUSG00000089779.1	Gm15641	lncRNA
ENSMUSG00000085970.1	Gm15643	lncRNA
ENSMUSG00000086414.2	Gm15645	transcribed_processed_pseudogene
ENSMUSG00000084865.1	Gm15723	lncRNA
ENSMUSG00000089710.1	Gm15810	lncRNA
ENSMUSG00000082823.3	Gm15828	processed_pseudogene
ENSMUSG00000087167.1	Gm15891	lncRNA
ENSMUSG00000086801.1	Gm15943	lncRNA
ENSMUSG00000087690.1	Gm16031	lncRNA
ENSMUSG00000087514.1	Gm16076	lncRNA
ENSMUSG00000085120.1	Gm16086	lncRNA
ENSMUSG00000086067.1	Gm16183	lncRNA
ENSMUSG00000067285.4	Gm16223	protein_coding
ENSMUSG00000084986.1	Gm16224	lncRNA
ENSMUSG00000086884.1	Gm16225	lncRNA
ENSMUSG00000086709.1	Gm16263	lncRNA
ENSMUSG00000084979.1	Gm16267	lncRNA
ENSMUSG00000087456.1	Gm16322	lncRNA
ENSMUSG00000085810.7	Gm16325	lncRNA
ENSMUSG00000090050.1	Gm16339	lncRNA
ENSMUSG00000106000.1	Gm16508	lncRNA
ENSMUSG00000089927.1	Gm16539	unprocessed_pseudogene
ENSMUSG00000089888.1	Gm16547	processed_pseudogene
ENSMUSG00000089635.1	Gm16559	lncRNA
ENSMUSG00000087657.8	Gm16764	lncRNA
ENSMUSG00000085689.1	Gm16838	lncRNA
ENSMUSG00000097069.1	Gm16998	lncRNA
ENSMUSG00000091583.1	Gm17033	lncRNA
ENSMUSG00000091998.2	Gm17072	processed_pseudogene
ENSMUSG00000090449.1	Gm17076	processed_pseudogene
ENSMUSG00000111020.1	Gm1715	lncRNA
ENSMUSG00000090584.1	Gm17169	processed_pseudogene
ENSMUSG00000090709.2	Gm17173	lncRNA
ENSMUSG00000090485.2	Gm17416	protein_coding
ENSMUSG00000097183.2	Gm17501	lncRNA
ENSMUSG00000097205.1	Gm17540	lncRNA
ENSMUSG00000102446.1	Gm17965	processed_pseudogene
ENSMUSG00000108982.1	Gm17988	processed_pseudogene
ENSMUSG00000111604.1	Gm18043	processed_pseudogene
ENSMUSG00000117198.1	Gm18067	processed_pseudogene
ENSMUSG00000103601.1	Gm18150	unprocessed_pseudogene
ENSMUSG00000107828.1	Gm18289	processed_pseudogene
ENSMUSG00000106689.1	Gm18345	processed_pseudogene
ENSMUSG00000112503.1	Gm18409	transcribed_processed_pseudogene
ENSMUSG00000109987.1	Gm18414	processed_pseudogene
ENSMUSG00000114336.1	Gm18643	processed_pseudogene
ENSMUSG00000107602.1	Gm18691	unprocessed_pseudogene
ENSMUSG00000116700.1	Gm18694	processed_pseudogene
ENSMUSG00000116348.1	Gm18722	processed_pseudogene
ENSMUSG00000100031.1	Gm18727	processed_pseudogene
ENSMUSG00000114872.1	Gm18759	processed_pseudogene
ENSMUSG00000109749.1	Gm18907	processed_pseudogene
ENSMUSG00000115928.1	Gm18930	processed_pseudogene
ENSMUSG00000105786.1	Gm18957	processed_pseudogene
ENSMUSG00000099507.1	Gm18970	processed_pseudogene
ENSMUSG00000117936.1	Gm18978	transcribed_processed_pseudogene
ENSMUSG00000102768.1	Gm19002	processed_pseudogene
ENSMUSG00000104596.1	Gm19080	processed_pseudogene
ENSMUSG00000106763.1	Gm19102	processed_pseudogene
ENSMUSG00000099701.1	Gm19136	processed_pseudogene
ENSMUSG00000106207.1	Gm19184	processed_pseudogene
ENSMUSG00000101996.1	Gm19206	processed_pseudogene
ENSMUSG00000110968.1	Gm19208	processed_pseudogene
ENSMUSG00000114466.1	Gm19216	processed_pseudogene
ENSMUSG00000092272.1	Gm19301	lncRNA
ENSMUSG00000113776.1	Gm19327	TEC
ENSMUSG00000098370.1	Gm19541	lncRNA
ENSMUSG00000107061.1	Gm19590	lncRNA
ENSMUSG00000107350.1	Gm19610	lncRNA
ENSMUSG00000100706.6	Gm19744	lncRNA
ENSMUSG00000097640.7	Gm20033	lncRNA
ENSMUSG00000094249.2	Gm20091	processed_pseudogene
ENSMUSG00000111962.1	Gm20110	lncRNA
ENSMUSG00000092522.1	Gm20389	lncRNA
ENSMUSG00000092371.1	Gm20511	lncRNA
ENSMUSG00000092220.1	Gm20528	lncRNA
ENSMUSG00000102882.1	Gm2065	TEC
ENSMUSG00000093744.1	Gm20675	lncRNA
ENSMUSG00000093570.3	Gm20714	lncRNA
ENSMUSG00000097964.1	Gm21045	processed_pseudogene
ENSMUSG00000097789.2	Gm2115	protein_coding
ENSMUSG00000117828.1	Gm2116	processed_pseudogene
ENSMUSG00000105309.1	Gm21461	unprocessed_pseudogene
ENSMUSG00000075832.1	Gm22004	snRNA
ENSMUSG00000064926.1	Gm22044	snRNA
ENSMUSG00000064928.1	Gm22045	snRNA
ENSMUSG00000088219.1	Gm22077	snoRNA
ENSMUSG00000088218.1	Gm22078	snRNA
ENSMUSG00000076036.1	Gm22133	miRNA
ENSMUSG00000089376.1	Gm22136	misc_RNA
ENSMUSG00000088181.1	Gm22217	misc_RNA
ENSMUSG00000077190.1	Gm22269	snoRNA
ENSMUSG00000064596.1	Gm22298	snoRNA
ENSMUSG00000113671.1	Gm2233	lncRNA
ENSMUSG00000065851.1	Gm22352	snRNA
ENSMUSG00000064816.1	Gm22357	snoRNA
ENSMUSG00000095209.1	Gm22398	miRNA
ENSMUSG00000092666.1	Gm22408	miRNA
ENSMUSG00000064514.1	Gm22455	snoRNA
ENSMUSG00000077306.1	Gm22469	snoRNA
ENSMUSG00000080463.1	Gm22489	snoRNA
ENSMUSG00000087817.1	Gm22492	misc_RNA
ENSMUSG00000089606.1	Gm22501	snoRNA
ENSMUSG00000088898.1	Gm22515	misc_RNA
ENSMUSG00000077537.1	Gm22544	snoRNA
ENSMUSG00000088428.1	Gm22556	rRNA
ENSMUSG00000064918.2	Gm22571	snoRNA
ENSMUSG00000088220.1	Gm22601	misc_RNA
ENSMUSG00000088228.1	Gm22603	snoRNA
ENSMUSG00000080625.1	Gm22679	miRNA
ENSMUSG00000065782.1	Gm22680	snoRNA
ENSMUSG00000064788.1	Gm22683	snoRNA
ENSMUSG00000065378.1	Gm22744	snoRNA
ENSMUSG00000088991.1	Gm22768	snRNA
ENSMUSG00000093160.1	Gm22773	miRNA
ENSMUSG00000087850.1	Gm22792	snoRNA
ENSMUSG00000065881.1	Gm22866	snRNA
ENSMUSG00000064829.3	Gm22879	snoRNA
ENSMUSG00000089267.1	Gm22890	snoRNA
ENSMUSG00000088138.1	Gm22894	snRNA
ENSMUSG00000088581.1	Gm22967	misc_RNA
ENSMUSG00000064542.1	Gm22980	snoRNA
ENSMUSG00000088475.1	Gm23084	rRNA
ENSMUSG00000095255.2	Gm23086	miRNA
ENSMUSG00000084601.1	Gm23111	snRNA
ENSMUSG00000077440.1	Gm23130	snoRNA
ENSMUSG00000077441.1	Gm23131	snoRNA
ENSMUSG00000077990.1	Gm23134	miRNA
ENSMUSG00000095868.1	Gm23136	snoRNA
ENSMUSG00000087781.1	Gm23168	snoRNA
ENSMUSG00000080432.1	Gm23178	miRNA
ENSMUSG00000089437.1	Gm23199	snRNA
ENSMUSG00000077565.1	Gm23201	snoRNA
ENSMUSG00000084667.1	Gm23212	snoRNA
ENSMUSG00000087923.1	Gm23230	snRNA
ENSMUSG00000087924.1	Gm23231	snRNA
ENSMUSG00000065305.1	Gm23246	snoRNA
ENSMUSG00000088942.1	Gm23260	snRNA
ENSMUSG00000088537.1	Gm23279	rRNA
ENSMUSG00000088628.1	Gm23315	snoRNA
ENSMUSG00000088043.1	Gm23328	snoRNA
ENSMUSG00000065752.1	Gm23344	snoRNA
ENSMUSG00000092765.3	Gm23363	miRNA
ENSMUSG00000089073.1	Gm23380	rRNA
ENSMUSG00000089211.1	Gm23387	snRNA
ENSMUSG00000093261.1	Gm23416	miRNA
ENSMUSG00000093266.1	Gm23417	miRNA
ENSMUSG00000093264.1	Gm23419	miRNA
ENSMUSG00000065017.1	Gm23510	snRNA
ENSMUSG00000095977.1	Gm23513	snoRNA
ENSMUSG00000088166.1	Gm23536	rRNA
ENSMUSG00000065090.1	Gm23677	snRNA
ENSMUSG00000089469.1	Gm23704	misc_RNA
ENSMUSG00000065943.1	Gm23794	snRNA
ENSMUSG00000093300.1	Gm23799	rRNA
ENSMUSG00000089366.1	Gm23824	misc_RNA
ENSMUSG00000087834.1	Gm23957	rRNA
ENSMUSG00000065258.1	Gm23969	snoRNA
ENSMUSG00000087766.1	Gm23982	snRNA
ENSMUSG00000088351.1	Gm24016	snoRNA
ENSMUSG00000104893.1	Gm2404	processed_pseudogene
ENSMUSG00000092916.1	Gm24082	miRNA
ENSMUSG00000077160.1	Gm24118	snoRNA
ENSMUSG00000065295.1	Gm24134	snoRNA
ENSMUSG00000064692.1	Gm24151	snoRNA
ENSMUSG00000064717.1	Gm24208	snoRNA
ENSMUSG00000089458.1	Gm24221	snoRNA
ENSMUSG00000065636.1	Gm24254	snRNA
ENSMUSG00000080430.1	Gm24275	miRNA
ENSMUSG00000088925.1	Gm24297	snoRNA
ENSMUSG00000089065.1	Gm24363	misc_RNA
ENSMUSG00000077586.1	Gm24377	snoRNA
ENSMUSG00000087869.1	Gm24444	misc_RNA
ENSMUSG00000065281.1	Gm24452	snoRNA
ENSMUSG00000065280.1	Gm24453	snoRNA
ENSMUSG00000077672.1	Gm24472	snoRNA
ENSMUSG00000077671.1	Gm24473	snoRNA
ENSMUSG00000114005.1	Gm24474	lncRNA
ENSMUSG00000065738.1	Gm24494	snoRNA
ENSMUSG00000092705.1	Gm24513	miRNA
ENSMUSG00000088576.1	Gm24532	misc_RNA
ENSMUSG00000093242.1	Gm24574	miRNA
ENSMUSG00000077155.1	Gm24582	snRNA
ENSMUSG00000084450.1	Gm24595	snoRNA
ENSMUSG00000084452.1	Gm24597	misc_RNA
ENSMUSG00000064556.1	Gm24625	snoRNA
ENSMUSG00000084710.1	Gm24628	misc_RNA
ENSMUSG00000089560.1	Gm24668	snRNA
ENSMUSG00000088851.1	Gm24728	snoRNA
ENSMUSG00000089487.1	Gm24736	snRNA
ENSMUSG00000089481.1	Gm24738	rRNA
ENSMUSG00000089480.1	Gm24739	misc_RNA
ENSMUSG00000104827.1	Gm24826	snoRNA
ENSMUSG00000092759.1	Gm25025	miRNA
ENSMUSG00000077185.1	Gm25091	snoRNA
ENSMUSG00000084620.1	Gm25103	misc_RNA
ENSMUSG00000065270.1	Gm25127	snRNA
ENSMUSG00000064582.1	Gm25135	snRNA
ENSMUSG00000065843.1	Gm25186	snRNA
ENSMUSG00000107450.1	Gm2522	processed_pseudogene
ENSMUSG00000089147.1	Gm25267	snRNA
ENSMUSG00000064500.1	Gm25296	snoRNA
ENSMUSG00000064900.1	Gm25402	snoRNA
ENSMUSG00000088908.1	Gm25433	misc_RNA
ENSMUSG00000088903.1	Gm25434	scaRNA
ENSMUSG00000088572.1	Gm25454	misc_RNA
ENSMUSG00000065797.1	Gm25512	snRNA
ENSMUSG00000088441.1	Gm25599	snRNA
ENSMUSG00000094255.1	Gm25633	snRNA
ENSMUSG00000092876.1	Gm25641	miRNA
ENSMUSG00000089091.1	Gm25656	snRNA
ENSMUSG00000089095.1	Gm25660	rRNA
ENSMUSG00000096352.1	Gm25708	miRNA
ENSMUSG00000092687.1	Gm25744	snoRNA
ENSMUSG00000077176.1	Gm25759	snoRNA
ENSMUSG00000065228.1	Gm25789	snoRNA
ENSMUSG00000087712.1	Gm25828	snRNA
ENSMUSG00000064721.4	Gm25855	snoRNA
ENSMUSG00000077515.1	Gm25878	snoRNA
ENSMUSG00000088407.1	Gm25884	snRNA
ENSMUSG00000065392.1	Gm25894	snoRNA
ENSMUSG00000089115.1	Gm25905	snRNA
ENSMUSG00000088930.1	Gm25921	snoRNA
ENSMUSG00000093072.1	Gm25950	miRNA
ENSMUSG00000089323.1	Gm25978	miRNA
ENSMUSG00000087937.1	Gm26046	snRNA
ENSMUSG00000064440.1	Gm26224	snoRNA
ENSMUSG00000065212.1	Gm26264	snRNA
ENSMUSG00000095798.1	Gm26298	miRNA
ENSMUSG00000078006.1	Gm26301	miRNA
ENSMUSG00000070236.1	Gm26327	snRNA
ENSMUSG00000070235.1	Gm26329	misc_RNA
ENSMUSG00000064751.1	Gm26330	snoRNA
ENSMUSG00000076138.1	Gm26377	miRNA
ENSMUSG00000077281.1	Gm26396	snoRNA
ENSMUSG00000064612.2	Gm26457	snoRNA
ENSMUSG00000105060.1	Gm26457	snoRNA
ENSMUSG00000088646.1	Gm26486	rRNA
ENSMUSG00000088505.1	Gm26489	scaRNA
ENSMUSG00000097029.2	Gm26560	lncRNA
ENSMUSG00000097923.1	Gm26577	lncRNA
ENSMUSG00000010529.6	Gm266	protein_coding
ENSMUSG00000097240.1	Gm26614	lncRNA
ENSMUSG00000097139.3	Gm26626	lncRNA
ENSMUSG00000097446.1	Gm26629	lncRNA
ENSMUSG00000097441.1	Gm26633	lncRNA
ENSMUSG00000097684.1	Gm26645	lncRNA
ENSMUSG00000097593.2	Gm26676	lncRNA
ENSMUSG00000097286.2	Gm26684	lncRNA
ENSMUSG00000097513.1	Gm26696	TEC
ENSMUSG00000097002.1	Gm2670	lncRNA
ENSMUSG00000097250.1	Gm26771	lncRNA
ENSMUSG00000096999.1	Gm26793	lncRNA
ENSMUSG00000097575.2	Gm26796	lncRNA
ENSMUSG00000097408.1	Gm26831	lncRNA
ENSMUSG00000097307.1	Gm26834	lncRNA
ENSMUSG00000097558.1	Gm26902	lncRNA
ENSMUSG00000098027.1	Gm27004	lncRNA
ENSMUSG00000097998.1	Gm27019	lncRNA
ENSMUSG00000098796.2	Gm27163	processed_pseudogene
ENSMUSG00000098311.1	Gm27191	lncRNA
ENSMUSG00000098515.1	Gm27195	lncRNA
ENSMUSG00000098977.1	Gm27196	lncRNA
ENSMUSG00000098383.1	Gm27197	lncRNA
ENSMUSG00000098649.2	Gm27199	lncRNA
ENSMUSG00000098484.1	Gm27280	misc_RNA
ENSMUSG00000098793.1	Gm27286	misc_RNA
ENSMUSG00000098459.1	Gm27308	misc_RNA
ENSMUSG00000099099.1	Gm27337	misc_RNA
ENSMUSG00000098526.1	Gm27366	misc_RNA
ENSMUSG00000099229.1	Gm27383	misc_RNA
ENSMUSG00000098850.1	Gm27390	misc_RNA
ENSMUSG00000099307.1	Gm27419	misc_RNA
ENSMUSG00000098572.1	Gm27443	misc_RNA
ENSMUSG00000099270.1	Gm27454	misc_RNA
ENSMUSG00000098749.1	Gm27477	misc_RNA
ENSMUSG00000099143.1	Gm27483	misc_RNA
ENSMUSG00000098435.1	Gm27492	misc_RNA
ENSMUSG00000098262.1	Gm27520	misc_RNA
ENSMUSG00000098260.1	Gm27522	misc_RNA
ENSMUSG00000098709.1	Gm27528	misc_RNA
ENSMUSG00000113704.1	Gm27528	TEC
ENSMUSG00000098560.1	Gm27530	miRNA
ENSMUSG00000098541.1	Gm27535	misc_RNA
ENSMUSG00000099243.1	Gm27538	misc_RNA
ENSMUSG00000099248.1	Gm27543	misc_RNA
ENSMUSG00000098979.1	Gm27544	misc_RNA
ENSMUSG00000099073.1	Gm27568	misc_RNA
ENSMUSG00000098836.1	Gm27572	misc_RNA
ENSMUSG00000098662.1	Gm27582	misc_RNA
ENSMUSG00000098664.1	Gm27588	misc_RNA
ENSMUSG00000099136.1	Gm27608	misc_RNA
ENSMUSG00000098591.1	Gm27631	misc_RNA
ENSMUSG00000098946.1	Gm27636	misc_RNA
ENSMUSG00000098657.1	Gm27675	sRNA
ENSMUSG00000098462.1	Gm27694	misc_RNA
ENSMUSG00000098969.1	Gm27695	misc_RNA
ENSMUSG00000099166.1	Gm27715	misc_RNA
ENSMUSG00000098635.1	Gm27741	misc_RNA
ENSMUSG00000098891.1	Gm27753	misc_RNA
ENSMUSG00000099263.1	Gm27772	misc_RNA
ENSMUSG00000098816.1	Gm27786	misc_RNA
ENSMUSG00000098683.1	Gm27817	misc_RNA
ENSMUSG00000098688.1	Gm27820	misc_RNA
ENSMUSG00000098342.1	Gm27849	misc_RNA
ENSMUSG00000099068.1	Gm27861	misc_RNA
ENSMUSG00000098538.1	Gm27866	misc_RNA
ENSMUSG00000098537.1	Gm27867	misc_RNA
ENSMUSG00000098536.1	Gm27868	misc_RNA
ENSMUSG00000098535.1	Gm27869	misc_RNA
ENSMUSG00000099189.1	Gm27875	misc_RNA
ENSMUSG00000098472.1	Gm27887	miRNA
ENSMUSG00000098848.1	Gm27893	misc_RNA
ENSMUSG00000099103.1	Gm27901	misc_RNA
ENSMUSG00000098503.1	Gm27937	misc_RNA
ENSMUSG00000099173.1	Gm27985	misc_RNA
ENSMUSG00000098423.1	Gm27993	misc_RNA
ENSMUSG00000098396.1	Gm27997	misc_RNA
ENSMUSG00000098394.1	Gm27999	misc_RNA
ENSMUSG00000099328.1	Gm28011	misc_RNA
ENSMUSG00000099323.1	Gm28016	misc_RNA
ENSMUSG00000098711.1	Gm28030	misc_RNA
ENSMUSG00000098717.1	Gm28032	misc_RNA
ENSMUSG00000100905.1	Gm28075	lncRNA
ENSMUSG00000100616.1	Gm28076	lncRNA
ENSMUSG00000100893.1	Gm28083	lncRNA
ENSMUSG00000100796.1	Gm28163	lncRNA
ENSMUSG00000101596.1	Gm28182	lncRNA
ENSMUSG00000099683.1	Gm28214	lncRNA
ENSMUSG00000100836.1	Gm28215	lncRNA
ENSMUSG00000100642.1	Gm28230	protein_coding
ENSMUSG00000101298.1	Gm28308	protein_coding
ENSMUSG00000100040.1	Gm28467	processed_pseudogene
ENSMUSG00000099363.1	Gm28478	unprocessed_pseudogene
ENSMUSG00000099802.1	Gm28493	lncRNA
ENSMUSG00000101448.1	Gm28494	lncRNA
ENSMUSG00000099664.1	Gm28511	lncRNA
ENSMUSG00000102020.1	Gm28620	lncRNA
ENSMUSG00000100209.1	Gm28793	lncRNA
ENSMUSG00000100998.1	Gm28864	lncRNA
ENSMUSG00000099584.1	Gm28877	processed_pseudogene
ENSMUSG00000101983.1	Gm28976	processed_pseudogene
ENSMUSG00000101659.1	Gm29009	lncRNA
ENSMUSG00000100154.1	Gm29052	lncRNA
ENSMUSG00000099421.1	Gm29067	lncRNA
ENSMUSG00000100980.1	Gm29100	lncRNA
ENSMUSG00000099469.1	Gm29141	unprocessed_pseudogene
ENSMUSG00000099451.1	Gm29192	processed_pseudogene
ENSMUSG00000100046.1	Gm29232	lncRNA
ENSMUSG00000101266.1	Gm29234	lncRNA
ENSMUSG00000101880.1	Gm29282	lncRNA
ENSMUSG00000102124.1	Gm29296	lncRNA
ENSMUSG00000099848.1	Gm29337	lncRNA
ENSMUSG00000101386.1	Gm29346	lncRNA
ENSMUSG00000100416.1	Gm29501	lncRNA
ENSMUSG00000100789.6	Gm29508	lncRNA
ENSMUSG00000099629.1	Gm29515	lncRNA
ENSMUSG00000100807.2	Gm29521	lncRNA
ENSMUSG00000102029.1	Gm29530	lncRNA
ENSMUSG00000099340.1	Gm29540	lncRNA
ENSMUSG00000117811.1	Gm29677	lncRNA
ENSMUSG00000116725.1	Gm29686	lncRNA
ENSMUSG00000111956.1	Gm29774	processed_pseudogene
ENSMUSG00000108191.1	Gm29803	processed_pseudogene
ENSMUSG00000107098.1	Gm29815	processed_pseudogene
ENSMUSG00000105331.1	Gm29865	lncRNA
ENSMUSG00000118017.1	Gm29966	lncRNA
ENSMUSG00000102595.1	Gm30097	lncRNA
ENSMUSG00000117501.1	Gm30117	lncRNA
ENSMUSG00000114708.1	Gm30177	lncRNA
ENSMUSG00000117717.1	Gm30192	lncRNA
ENSMUSG00000105646.1	Gm30211	lncRNA
ENSMUSG00000115817.1	Gm30246	lncRNA
ENSMUSG00000104658.4	Gm30275	lncRNA
ENSMUSG00000102248.1	Gm30280	processed_pseudogene
ENSMUSG00000116237.1	Gm30339	lncRNA
ENSMUSG00000112021.1	Gm30346	TEC
ENSMUSG00000106515.4	Gm30382	lncRNA
ENSMUSG00000117892.1	Gm30454	lncRNA
ENSMUSG00000108468.1	Gm30459	lncRNA
ENSMUSG00000107791.1	Gm30557	lncRNA
ENSMUSG00000117923.1	Gm30593	lncRNA
ENSMUSG00000118317.1	Gm30641	lncRNA
ENSMUSG00000116595.1	Gm30695	lncRNA
ENSMUSG00000116701.1	Gm30726	lncRNA
ENSMUSG00000107859.1	Gm30731	lncRNA
ENSMUSG00000111867.1	Gm31013	lncRNA
ENSMUSG00000117674.1	Gm31087	lncRNA
ENSMUSG00000114361.1	Gm31104	processed_pseudogene
ENSMUSG00000117847.1	Gm31205	lncRNA
ENSMUSG00000106159.1	Gm31211	processed_pseudogene
ENSMUSG00000110211.1	Gm31294	lncRNA
ENSMUSG00000102263.1	Gm31415	lncRNA
ENSMUSG00000111657.1	Gm31592	lncRNA
ENSMUSG00000118200.1	Gm31621	lncRNA
ENSMUSG00000118316.1	Gm31908	lncRNA
ENSMUSG00000091762.1	Gm3191	processed_pseudogene
ENSMUSG00000110623.1	Gm32005	lncRNA
ENSMUSG00000114807.1	Gm32090	lncRNA
ENSMUSG00000115258.1	Gm32093	lncRNA
ENSMUSG00000114288.1	Gm32123	lncRNA
ENSMUSG00000112945.1	Gm32151	lncRNA
ENSMUSG00000113302.1	Gm32219	lncRNA
ENSMUSG00000110827.1	Gm32281	lncRNA
ENSMUSG00000112934.1	Gm32305	lncRNA
ENSMUSG00000113904.1	Gm32351	lncRNA
ENSMUSG00000112558.1	Gm32364	lncRNA
ENSMUSG00000112950.1	Gm32369	lncRNA
ENSMUSG00000116706.1	Gm32431	lncRNA
ENSMUSG00000107619.1	Gm32479	lncRNA
ENSMUSG00000112097.1	Gm32515	lncRNA
ENSMUSG00000108961.1	Gm32540	lncRNA
ENSMUSG00000116810.1	Gm32624	lncRNA
ENSMUSG00000108532.1	Gm32647	lncRNA
ENSMUSG00000108063.1	Gm3279	lncRNA
ENSMUSG00000115777.1	Gm32815	lncRNA
ENSMUSG00000116585.1	Gm33086	lncRNA
ENSMUSG00000109738.1	Gm33096	processed_pseudogene
ENSMUSG00000114192.1	Gm33115	lncRNA
ENSMUSG00000106995.1	Gm33167	TEC
ENSMUSG00000109921.1	Gm33326	lncRNA
ENSMUSG00000112029.1	Gm33337	lncRNA
ENSMUSG00000114441.1	Gm33472	lncRNA
ENSMUSG00000110205.1	Gm33594	lncRNA
ENSMUSG00000117577.1	Gm33801	lncRNA
ENSMUSG00000111059.1	Gm33838	lncRNA
ENSMUSG00000111354.1	Gm33914	lncRNA
ENSMUSG00000111169.1	Gm34004	lncRNA
ENSMUSG00000109697.1	Gm34030	lncRNA
ENSMUSG00000111449.1	Gm34105	lncRNA
ENSMUSG00000106376.1	Gm34139	transcribed_processed_pseudogene
ENSMUSG00000102922.1	Gm34176	processed_pseudogene
ENSMUSG00000114141.1	Gm34215	lncRNA
ENSMUSG00000112965.1	Gm34278	lncRNA
ENSMUSG00000103662.1	Gm34294	TEC
ENSMUSG00000112763.1	Gm34304	lncRNA
ENSMUSG00000114854.1	Gm34354	lncRNA
ENSMUSG00000115319.1	Gm34417	processed_pseudogene
ENSMUSG00000118107.1	Gm34455	lncRNA
ENSMUSG00000108828.1	Gm34549	lncRNA
ENSMUSG00000108071.1	Gm3455	lncRNA
ENSMUSG00000115563.1	Gm34562	lncRNA
ENSMUSG00000115816.1	Gm34589	lncRNA
ENSMUSG00000113868.1	Gm34719	lncRNA
ENSMUSG00000103942.1	Gm34732	lncRNA
ENSMUSG00000113733.1	Gm34785	lncRNA
ENSMUSG00000115137.1	Gm34794	lncRNA
ENSMUSG00000115762.1	Gm34907	lncRNA
ENSMUSG00000109137.1	Gm34908	lncRNA
ENSMUSG00000100767.1	Gm3508	processed_pseudogene
ENSMUSG00000117044.1	Gm35097	lncRNA
ENSMUSG00000114752.1	Gm35110	lncRNA
ENSMUSG00000102514.1	Gm35323	processed_pseudogene
ENSMUSG00000109280.1	Gm35325	lncRNA
ENSMUSG00000108003.1	Gm35386	lncRNA
ENSMUSG00000117911.1	Gm35460	lncRNA
ENSMUSG00000112721.1	Gm35608	lncRNA
ENSMUSG00000117823.1	Gm35610	lncRNA
ENSMUSG00000117139.1	Gm35692	lncRNA
ENSMUSG00000109028.1	Gm35842	lncRNA
ENSMUSG00000115386.1	Gm35909	lncRNA
ENSMUSG00000110981.1	Gm35940	lncRNA
ENSMUSG00000117964.1	Gm36043	lncRNA
ENSMUSG00000118187.1	Gm36092	processed_pseudogene
ENSMUSG00000110216.1	Gm36325	lncRNA
ENSMUSG00000113975.1	Gm36372	lncRNA
ENSMUSG00000108480.1	Gm36633	lncRNA
ENSMUSG00000108351.1	Gm36736	lncRNA
ENSMUSG00000110396.1	Gm36737	lncRNA
ENSMUSG00000110823.1	Gm36799	lncRNA
ENSMUSG00000109981.1	Gm36849	lncRNA
ENSMUSG00000103774.1	Gm36932	TEC
ENSMUSG00000102414.1	Gm36938	TEC
ENSMUSG00000102168.1	Gm36943	TEC
ENSMUSG00000103066.1	Gm36967	TEC
ENSMUSG00000103060.1	Gm36969	TEC
ENSMUSG00000102569.1	Gm37041	lncRNA
ENSMUSG00000102360.1	Gm37043	TEC
ENSMUSG00000104415.1	Gm37069	TEC
ENSMUSG00000103728.1	Gm37099	TEC
ENSMUSG00000104142.1	Gm37141	TEC
ENSMUSG00000104068.1	Gm37199	TEC
ENSMUSG00000103652.1	Gm37209	TEC
ENSMUSG00000102688.1	Gm37218	lncRNA
ENSMUSG00000104112.1	Gm37293	TEC
ENSMUSG00000102732.1	Gm37342	TEC
ENSMUSG00000104016.1	Gm37362	lncRNA
ENSMUSG00000104012.1	Gm37364	TEC
ENSMUSG00000102685.1	Gm37373	TEC
ENSMUSG00000104438.1	Gm37427	TEC
ENSMUSG00000104288.1	Gm37455	TEC
ENSMUSG00000104282.1	Gm37460	TEC
ENSMUSG00000102423.1	Gm37465	TEC
ENSMUSG00000102153.1	Gm37474	TEC
ENSMUSG00000102803.1	Gm37477	TEC
ENSMUSG00000102456.1	Gm37508	TEC
ENSMUSG00000104374.1	Gm37517	TEC
ENSMUSG00000102394.1	Gm37575	processed_pseudogene
ENSMUSG00000103831.1	Gm37608	TEC
ENSMUSG00000103673.1	Gm37620	TEC
ENSMUSG00000102310.1	Gm37631	TEC
ENSMUSG00000102860.1	Gm37638	TEC
ENSMUSG00000102562.1	Gm37694	TEC
ENSMUSG00000102563.1	Gm37695	TEC
ENSMUSG00000102793.1	Gm37708	TEC
ENSMUSG00000102240.1	Gm37717	TEC
ENSMUSG00000103220.1	Gm37728	TEC
ENSMUSG00000102999.1	Gm37762	TEC
ENSMUSG00000103642.1	Gm37769	TEC
ENSMUSG00000102698.1	Gm37777	TEC
ENSMUSG00000103302.1	Gm37803	TEC
ENSMUSG00000103530.1	Gm37839	lncRNA
ENSMUSG00000102614.1	Gm37843	TEC
ENSMUSG00000102615.1	Gm37844	TEC
ENSMUSG00000102610.1	Gm37846	TEC
ENSMUSG00000102234.1	Gm37885	lncRNA
ENSMUSG00000104064.1	Gm37956	TEC
ENSMUSG00000104398.1	Gm37964	TEC
ENSMUSG00000103719.1	Gm38039	lncRNA
ENSMUSG00000104290.1	Gm38041	processed_pseudogene
ENSMUSG00000104296.1	Gm38045	TEC
ENSMUSG00000104157.1	Gm38101	lncRNA
ENSMUSG00000103080.1	Gm38123	TEC
ENSMUSG00000102549.1	Gm38137	TEC
ENSMUSG00000102385.1	Gm38144	TEC
ENSMUSG00000103684.1	Gm38180	TEC
ENSMUSG00000102464.2	Gm38199	TEC
ENSMUSG00000103742.1	Gm38240	TEC
ENSMUSG00000104166.1	Gm38247	processed_pseudogene
ENSMUSG00000102783.1	Gm38254	TEC
ENSMUSG00000104089.1	Gm38274	processed_pseudogene
ENSMUSG00000103151.1	Gm38292	TEC
ENSMUSG00000102352.1	Gm38346	TEC
ENSMUSG00000103874.1	Gm38360	processed_pseudogene
ENSMUSG00000114472.1	Gm38397	lncRNA
ENSMUSG00000107153.1	Gm38404	lncRNA
ENSMUSG00000114924.1	Gm38408	lncRNA
ENSMUSG00000116555.1	Gm38477	lncRNA
ENSMUSG00000105489.1	Gm38562	lncRNA
ENSMUSG00000113710.1	Gm38577	lncRNA
ENSMUSG00000107419.1	Gm38839	lncRNA
ENSMUSG00000107060.1	Gm38901	lncRNA
ENSMUSG00000093721.1	Gm3896	lncRNA
ENSMUSG00000108390.1	Gm39038	lncRNA
ENSMUSG00000108303.1	Gm39075	lncRNA
ENSMUSG00000081414.2	Gm3943	processed_pseudogene
ENSMUSG00000110784.1	Gm39436	lncRNA
ENSMUSG00000113845.1	Gm39473	lncRNA
ENSMUSG00000114303.1	Gm4022	lncRNA
ENSMUSG00000111589.1	Gm4042	processed_pseudogene
ENSMUSG00000110236.1	Gm40493	lncRNA
ENSMUSG00000110924.1	Gm40518	lncRNA
ENSMUSG00000113193.1	Gm40576	lncRNA
ENSMUSG00000112198.1	Gm4065	lncRNA
ENSMUSG00000114038.1	Gm40999	lncRNA
ENSMUSG00000114520.1	Gm41073	processed_pseudogene
ENSMUSG00000114833.1	Gm41192	lncRNA
ENSMUSG00000115241.1	Gm41322	lncRNA
ENSMUSG00000118015.1	Gm41708	lncRNA
ENSMUSG00000118141.1	Gm4230	lncRNA
ENSMUSG00000110373.1	Gm42303	lncRNA
ENSMUSG00000105637.1	Gm42480	TEC
ENSMUSG00000104709.1	Gm42484	TEC
ENSMUSG00000105059.1	Gm42498	TEC
ENSMUSG00000115139.1	Gm4251	lncRNA
ENSMUSG00000106679.1	Gm42524	lncRNA
ENSMUSG00000105183.1	Gm42564	lncRNA
ENSMUSG00000106651.1	Gm42608	TEC
ENSMUSG00000104871.1	Gm42639	TEC
ENSMUSG00000105431.1	Gm42640	TEC
ENSMUSG00000106109.1	Gm42704	lncRNA
ENSMUSG00000105324.1	Gm42705	lncRNA
ENSMUSG00000106524.1	Gm42706	lncRNA
ENSMUSG00000105894.1	Gm42710	TEC
ENSMUSG00000107219.1	Gm42738	lncRNA
ENSMUSG00000106833.1	Gm42739	processed_pseudogene
ENSMUSG00000106905.1	Gm42741	TEC
ENSMUSG00000106518.1	Gm42759	TEC
ENSMUSG00000105954.1	Gm42793	TEC
ENSMUSG00000105012.1	Gm42813	lncRNA
ENSMUSG00000106801.1	Gm42852	TEC
ENSMUSG00000104573.1	Gm42886	processed_pseudogene
ENSMUSG00000106073.1	Gm42892	TEC
ENSMUSG00000104749.1	Gm42926	TEC
ENSMUSG00000105813.1	Gm42928	TEC
ENSMUSG00000105445.1	Gm42972	TEC
ENSMUSG00000105733.1	Gm42973	TEC
ENSMUSG00000104691.1	Gm43021	lncRNA
ENSMUSG00000104547.1	Gm43022	TEC
ENSMUSG00000107289.1	Gm43026	processed_pseudogene
ENSMUSG00000106795.3	Gm43050	lncRNA
ENSMUSG00000107044.1	Gm43086	lncRNA
ENSMUSG00000105942.1	Gm43175	TEC
ENSMUSG00000105966.1	Gm43242	lncRNA
ENSMUSG00000106749.1	Gm43281	TEC
ENSMUSG00000106220.1	Gm43288	TEC
ENSMUSG00000104792.1	Gm43308	processed_pseudogene
ENSMUSG00000104732.1	Gm43346	lncRNA
ENSMUSG00000106249.1	Gm43349	lncRNA
ENSMUSG00000106970.1	Gm43377	TEC
ENSMUSG00000106509.1	Gm43394	processed_pseudogene
ENSMUSG00000106363.1	Gm43402	processed_pseudogene
ENSMUSG00000106112.1	Gm43434	lncRNA
ENSMUSG00000107089.1	Gm43443	TEC
ENSMUSG00000106876.1	Gm43456	processed_pseudogene
ENSMUSG00000105575.1	Gm43475	lncRNA
ENSMUSG00000089922.2	Gm43517	protein_coding
ENSMUSG00000105627.1	Gm43548	TEC
ENSMUSG00000105876.1	Gm43572	lncRNA
ENSMUSG00000105718.1	Gm43576	TEC
ENSMUSG00000105663.1	Gm43606	TEC
ENSMUSG00000106160.1	Gm43610	TEC
ENSMUSG00000106162.1	Gm43613	lncRNA
ENSMUSG00000106052.1	Gm43614	lncRNA
ENSMUSG00000106933.1	Gm43621	TEC
ENSMUSG00000107045.1	Gm43636	TEC
ENSMUSG00000106119.1	Gm43656	processed_pseudogene
ENSMUSG00000106078.1	Gm43697	TEC
ENSMUSG00000106143.1	Gm43735	lncRNA
ENSMUSG00000107371.1	Gm43784	TEC
ENSMUSG00000106867.1	Gm43800	TEC
ENSMUSG00000107135.1	Gm43806	processed_pseudogene
ENSMUSG00000105219.1	Gm43821	lncRNA
ENSMUSG00000106245.1	Gm43824	lncRNA
ENSMUSG00000107248.1	Gm43851	lncRNA
ENSMUSG00000107792.1	Gm43914	lncRNA
ENSMUSG00000107903.1	Gm43930	TEC
ENSMUSG00000108097.1	Gm44060	processed_pseudogene
ENSMUSG00000107630.1	Gm44061	processed_pseudogene
ENSMUSG00000107778.1	Gm44098	unprocessed_pseudogene
ENSMUSG00000107428.1	Gm44154	TEC
ENSMUSG00000108274.1	Gm44169	lncRNA
ENSMUSG00000107696.1	Gm44171	TEC
ENSMUSG00000107579.1	Gm44176	lncRNA
ENSMUSG00000107559.1	Gm44193	TEC
ENSMUSG00000108184.1	Gm44198	TEC
ENSMUSG00000107809.1	Gm44209	TEC
ENSMUSG00000107553.1	Gm44266	TEC
ENSMUSG00000107768.1	Gm44275	lncRNA
ENSMUSG00000104589.1	Gm44311	miRNA
ENSMUSG00000105164.1	Gm44337	miRNA
ENSMUSG00000104817.1	Gm44358	miRNA
ENSMUSG00000106138.1	Gm44392	miRNA
ENSMUSG00000108163.1	Gm44431	processed_pseudogene
ENSMUSG00000108005.1	Gm44435	TEC
ENSMUSG00000107823.1	Gm44436	TEC
ENSMUSG00000104570.1	Gm44463	miRNA
ENSMUSG00000108050.1	Gm44472	TEC
ENSMUSG00000109014.1	Gm44546	lncRNA
ENSMUSG00000108839.1	Gm44547	TEC
ENSMUSG00000108429.1	Gm44603	processed_pseudogene
ENSMUSG00000108363.1	Gm44615	processed_pseudogene
ENSMUSG00000109388.1	Gm44688	TEC
ENSMUSG00000108876.1	Gm44692	lncRNA
ENSMUSG00000109151.1	Gm44714	lncRNA
ENSMUSG00000108934.1	Gm44732	lncRNA
ENSMUSG00000108410.1	Gm44740	TEC
ENSMUSG00000108509.1	Gm44780	lncRNA
ENSMUSG00000108899.1	Gm44811	TEC
ENSMUSG00000108376.1	Gm44874	TEC
ENSMUSG00000108611.1	Gm44879	processed_pseudogene
ENSMUSG00000109555.1	Gm44891	TEC
ENSMUSG00000108716.1	Gm44902	processed_pseudogene
ENSMUSG00000108642.1	Gm44903	processed_pseudogene
ENSMUSG00000109083.2	Gm44992	lncRNA
ENSMUSG00000108725.1	Gm45004	lncRNA
ENSMUSG00000108548.1	Gm45006	TEC
ENSMUSG00000108489.1	Gm45025	lncRNA
ENSMUSG00000108903.1	Gm45029	lncRNA
ENSMUSG00000109480.1	Gm45042	processed_pseudogene
ENSMUSG00000109140.1	Gm45089	TEC
ENSMUSG00000108623.1	Gm45092	lncRNA
ENSMUSG00000108407.1	Gm45093	TEC
ENSMUSG00000108693.1	Gm45153	TEC
ENSMUSG00000109239.1	Gm45176	TEC
ENSMUSG00000109387.1	Gm45182	TEC
ENSMUSG00000108752.1	Gm45191	TEC
ENSMUSG00000109912.1	Gm45245	processed_pseudogene
ENSMUSG00000110283.1	Gm45249	processed_pseudogene
ENSMUSG00000109948.1	Gm45288	processed_pseudogene
ENSMUSG00000110380.1	Gm45332	lncRNA
ENSMUSG00000110198.1	Gm45335	lncRNA
ENSMUSG00000110162.1	Gm45356	lncRNA
ENSMUSG00000109728.1	Gm45359	lncRNA
ENSMUSG00000109792.1	Gm45426	TEC
ENSMUSG00000110296.1	Gm45533	lncRNA
ENSMUSG00000110160.1	Gm45560	TEC
ENSMUSG00000110389.1	Gm45579	lncRNA
ENSMUSG00000109460.1	Gm45591	lncRNA
ENSMUSG00000110086.1	Gm45623	protein_coding
ENSMUSG00000110227.1	Gm45634	TEC
ENSMUSG00000109636.1	Gm45644	TEC
ENSMUSG00000109992.1	Gm45650	lncRNA
ENSMUSG00000110354.1	Gm45686	lncRNA
ENSMUSG00000089989.10	Gm45713	protein_coding
ENSMUSG00000110695.1	Gm45766	lncRNA
ENSMUSG00000110672.1	Gm45786	TEC
ENSMUSG00000110641.1	Gm45826	protein_coding
ENSMUSG00000117397.1	Gm4599	processed_pseudogene
ENSMUSG00000115200.1	Gm46516	lncRNA
ENSMUSG00000118254.1	Gm46614	lncRNA
ENSMUSG00000117356.1	Gm46633	lncRNA
ENSMUSG00000115146.1	Gm4681	lncRNA
ENSMUSG00000114935.1	Gm47040	lncRNA
ENSMUSG00000111212.1	Gm47087	TEC
ENSMUSG00000111223.1	Gm47089	TEC
ENSMUSG00000111598.1	Gm47095	lncRNA
ENSMUSG00000111844.1	Gm47097	TEC
ENSMUSG00000117539.1	Gm4710	lncRNA
ENSMUSG00000111000.1	Gm47108	TEC
ENSMUSG00000113367.1	Gm47125	processed_pseudogene
ENSMUSG00000111244.1	Gm47130	processed_pseudogene
ENSMUSG00000110984.1	Gm47131	lncRNA
ENSMUSG00000113042.1	Gm47188	TEC
ENSMUSG00000117524.1	Gm4719	lncRNA
ENSMUSG00000111668.1	Gm47213	processed_pseudogene
ENSMUSG00000111437.1	Gm47236	processed_pseudogene
ENSMUSG00000111739.1	Gm47241	processed_pseudogene
ENSMUSG00000111062.1	Gm47253	lncRNA
ENSMUSG00000111509.1	Gm47266	TEC
ENSMUSG00000088068.1	Gm47290	snRNA
ENSMUSG00000105477.1	Gm47307	miRNA
ENSMUSG00000114736.1	Gm47336	lncRNA
ENSMUSG00000114393.1	Gm47359	lncRNA
ENSMUSG00000112812.1	Gm47415	lncRNA
ENSMUSG00000112535.1	Gm47425	lncRNA
ENSMUSG00000111638.1	Gm47501	lncRNA
ENSMUSG00000114063.1	Gm47555	processed_pseudogene
ENSMUSG00000114712.1	Gm47569	processed_pseudogene
ENSMUSG00000114294.1	Gm47577	TEC
ENSMUSG00000113962.1	Gm47618	processed_pseudogene
ENSMUSG00000111795.1	Gm47620	processed_pseudogene
ENSMUSG00000112576.1	Gm47621	TEC
ENSMUSG00000110937.1	Gm47629	lncRNA
ENSMUSG00000110844.1	Gm47680	lncRNA
ENSMUSG00000114508.1	Gm47711	lncRNA
ENSMUSG00000111249.1	Gm47717	processed_pseudogene
ENSMUSG00000110929.1	Gm47757	lncRNA
ENSMUSG00000114703.1	Gm47776	processed_pseudogene
ENSMUSG00000112091.1	Gm47787	processed_pseudogene
ENSMUSG00000113479.1	Gm47796	lncRNA
ENSMUSG00000111171.1	Gm47815	lncRNA
ENSMUSG00000113375.1	Gm47838	TEC
ENSMUSG00000111943.1	Gm47862	TEC
ENSMUSG00000112824.1	Gm47917	lncRNA
ENSMUSG00000114709.1	Gm47920	lncRNA
ENSMUSG00000114368.1	Gm47953	processed_pseudogene
ENSMUSG00000110833.1	Gm47981	processed_pseudogene
ENSMUSG00000113485.1	Gm48000	TEC
ENSMUSG00000112067.1	Gm48015	TEC
ENSMUSG00000114837.1	Gm48090	TEC
ENSMUSG00000112460.1	Gm48120	processed_pseudogene
ENSMUSG00000114692.1	Gm48157	processed_pseudogene
ENSMUSG00000114945.1	Gm48265	lncRNA
ENSMUSG00000112455.1	Gm48289	processed_pseudogene
ENSMUSG00000114795.1	Gm48396	lncRNA
ENSMUSG00000112780.1	Gm48410	lncRNA
ENSMUSG00000113505.1	Gm48593	TEC
ENSMUSG00000113892.1	Gm48605	lncRNA
ENSMUSG00000113586.1	Gm48606	lncRNA
ENSMUSG00000112941.1	Gm48623	lncRNA
ENSMUSG00000111333.1	Gm48670	processed_pseudogene
ENSMUSG00000110722.1	Gm48716	lncRNA
ENSMUSG00000111254.1	Gm48717	TEC
ENSMUSG00000113694.1	Gm48747	lncRNA
ENSMUSG00000112377.1	Gm48794	processed_pseudogene
ENSMUSG00000111770.1	Gm48811	processed_pseudogene
ENSMUSG00000111373.1	Gm48818	processed_pseudogene
ENSMUSG00000111822.1	Gm48831	lncRNA
ENSMUSG00000111386.1	Gm48842	lncRNA
ENSMUSG00000114159.1	Gm48866	lncRNA
ENSMUSG00000054156.8	Gm4894	protein_coding
ENSMUSG00000114996.1	Gm48958	TEC
ENSMUSG00000115552.1	Gm48959	processed_pseudogene
ENSMUSG00000114983.1	Gm48997	lncRNA
ENSMUSG00000115733.1	Gm49001	transcribed_processed_pseudogene
ENSMUSG00000115244.1	Gm49002	lncRNA
ENSMUSG00000115648.1	Gm49008	lncRNA
ENSMUSG00000115322.1	Gm49023	unprocessed_pseudogene
ENSMUSG00000115014.1	Gm49061	processed_pseudogene
ENSMUSG00000115176.1	Gm49063	processed_pseudogene
ENSMUSG00000115130.1	Gm49152	TEC
ENSMUSG00000115776.1	Gm49158	processed_pseudogene
ENSMUSG00000114988.1	Gm49226	lncRNA
ENSMUSG00000115469.1	Gm49227	lncRNA
ENSMUSG00000115108.1	Gm49228	processed_pseudogene
ENSMUSG00000115506.1	Gm49237	lncRNA
ENSMUSG00000069825.12	Gm49340	protein_coding
ENSMUSG00000104599.1	Gm49346	miRNA
ENSMUSG00000116294.1	Gm49415	lncRNA
ENSMUSG00000116303.1	Gm49465	processed_pseudogene
ENSMUSG00000116296.1	Gm49468	lncRNA
ENSMUSG00000116229.1	Gm49470	lncRNA
ENSMUSG00000116131.1	Gm49506	processed_pseudogene
ENSMUSG00000116865.1	Gm49560	lncRNA
ENSMUSG00000116569.1	Gm49620	lncRNA
ENSMUSG00000116575.1	Gm49648	lncRNA
ENSMUSG00000116870.1	Gm49696	lncRNA
ENSMUSG00000116709.1	Gm49722	lncRNA
ENSMUSG00000116576.1	Gm49725	lncRNA
ENSMUSG00000116990.1	Gm49738	processed_pseudogene
ENSMUSG00000115281.1	Gm49743	TEC
ENSMUSG00000116971.1	Gm49766	lncRNA
ENSMUSG00000117338.1	Gm49804	protein_coding
ENSMUSG00000117110.1	Gm49808	lncRNA
ENSMUSG00000117023.1	Gm49876	lncRNA
ENSMUSG00000117228.1	Gm49877	processed_pseudogene
ENSMUSG00000117124.1	Gm49895	lncRNA
ENSMUSG00000117168.1	Gm49908	processed_pseudogene
ENSMUSG00000117219.1	Gm49911	processed_pseudogene
ENSMUSG00000117247.1	Gm49923	TEC
ENSMUSG00000117420.1	Gm50025	lncRNA
ENSMUSG00000117493.1	Gm50030	processed_pseudogene
ENSMUSG00000117612.1	Gm50031	processed_pseudogene
ENSMUSG00000117413.1	Gm50044	lncRNA
ENSMUSG00000117945.1	Gm50116	processed_pseudogene
ENSMUSG00000117671.1	Gm50128	lncRNA
ENSMUSG00000118381.1	Gm50150	processed_pseudogene
ENSMUSG00000117897.1	Gm50151	TEC
ENSMUSG00000118349.1	Gm50160	processed_pseudogene
ENSMUSG00000118303.1	Gm50168	processed_pseudogene
ENSMUSG00000118230.1	Gm50200	processed_pseudogene
ENSMUSG00000117678.1	Gm50219	processed_pseudogene
ENSMUSG00000118361.1	Gm50237	lncRNA
ENSMUSG00000118041.1	Gm50259	processed_pseudogene
ENSMUSG00000118102.1	Gm50260	lncRNA
ENSMUSG00000118363.1	Gm50290	lncRNA
ENSMUSG00000117881.1	Gm50361	lncRNA
ENSMUSG00000117778.1	Gm50384	lncRNA
ENSMUSG00000117801.1	Gm50391	processed_pseudogene
ENSMUSG00000118378.1	Gm50393	TEC
ENSMUSG00000118042.1	Gm50395	lncRNA
ENSMUSG00000117677.1	Gm50409	processed_pseudogene
ENSMUSG00000117658.1	Gm50417	lncRNA
ENSMUSG00000118222.1	Gm50418	lncRNA
ENSMUSG00000065160.1	Gm50452	snoRNA
ENSMUSG00000118407.1	Gm50457	protein_coding
ENSMUSG00000118476.1	Gm50466	processed_pseudogene
ENSMUSG00000118440.1	Gm50483	processed_pseudogene
ENSMUSG00000111515.1	Gm5055	processed_pseudogene
ENSMUSG00000049349.3	Gm5105	protein_coding
ENSMUSG00000105797.1	Gm5149	lncRNA
ENSMUSG00000094504.3	Gm5294	protein_coding
ENSMUSG00000094854.3	Gm5334	processed_pseudogene
ENSMUSG00000115398.1	Gm534	lncRNA
ENSMUSG00000087321.1	Gm5353	processed_pseudogene
ENSMUSG00000081350.1	Gm5388	processed_pseudogene
ENSMUSG00000056716.10	Gm5420	lncRNA
ENSMUSG00000072624.3	Gm5460	protein_coding
ENSMUSG00000106077.1	Gm5660	processed_pseudogene
ENSMUSG00000110479.1	Gm5743	transcribed_unprocessed_pseudogene
ENSMUSG00000052192.5	Gm5963	processed_pseudogene
ENSMUSG00000113000.1	Gm6049	processed_pseudogene
ENSMUSG00000113426.1	Gm6056	processed_pseudogene
ENSMUSG00000103099.1	Gm6074	processed_pseudogene
ENSMUSG00000114292.1	Gm6076	processed_pseudogene
ENSMUSG00000110080.1	Gm6145	lncRNA
ENSMUSG00000110101.1	Gm6249	lncRNA
ENSMUSG00000105279.1	Gm6260	lncRNA
ENSMUSG00000068226.3	Gm6723	processed_pseudogene
ENSMUSG00000075288.2	Gm6913	processed_pseudogene
ENSMUSG00000093849.1	Gm7083	processed_pseudogene
ENSMUSG00000078192.5	Gm7290	processed_pseudogene
ENSMUSG00000083874.1	Gm7494	processed_pseudogene
ENSMUSG00000110226.1	Gm7624	processed_pseudogene
ENSMUSG00000097991.1	Gm7656	processed_pseudogene
ENSMUSG00000115734.1	Gm7708	processed_pseudogene
ENSMUSG00000071750.3	Gm7713	processed_pseudogene
ENSMUSG00000108570.1	Gm7726	processed_pseudogene
ENSMUSG00000115101.1	Gm7778	processed_pseudogene
ENSMUSG00000100990.1	Gm7891	processed_pseudogene
ENSMUSG00000107919.1	Gm7946	processed_pseudogene
ENSMUSG00000108028.1	Gm8143	processed_pseudogene
ENSMUSG00000097984.1	Gm8167	processed_pseudogene
ENSMUSG00000106028.1	Gm8493	unprocessed_pseudogene
ENSMUSG00000113369.1	Gm8504	processed_pseudogene
ENSMUSG00000118195.1	Gm8572	processed_pseudogene
ENSMUSG00000098007.1	Gm8614	processed_pseudogene
ENSMUSG00000092557.1	Gm8696	processed_pseudogene
ENSMUSG00000115916.1	Gm8702	processed_pseudogene
ENSMUSG00000107403.1	Gm8820	processed_pseudogene
ENSMUSG00000111783.1	Gm8863	processed_pseudogene
ENSMUSG00000095638.2	Gm8888	processed_pseudogene
ENSMUSG00000098012.1	Gm8907	processed_pseudogene
ENSMUSG00000098157.1	Gm9022	transcribed_processed_pseudogene
ENSMUSG00000117138.1	Gm9191	processed_pseudogene
ENSMUSG00000109446.1	Gm9195	protein_coding
ENSMUSG00000106420.1	Gm9245	processed_pseudogene
ENSMUSG00000113091.1	Gm9279	processed_pseudogene
ENSMUSG00000098031.1	Gm9341	processed_pseudogene
ENSMUSG00000071858.4	Gm94	protein_coding
ENSMUSG00000105869.1	Gm9408	processed_pseudogene
ENSMUSG00000111530.1	Gm9487	processed_pseudogene
ENSMUSG00000102043.1	Gm9541	processed_pseudogene
ENSMUSG00000039098.3	Gm9767	lncRNA
ENSMUSG00000103107.1	Gm9867	TEC
ENSMUSG00000052236.7	Gm9871	lncRNA
ENSMUSG00000052769.7	Gm9889	lncRNA
ENSMUSG00000053615.1	Gm9913	lncRNA
ENSMUSG00000054061.8	Gm9934	lncRNA
ENSMUSG00000104868.1	Gm9954	TEC
ENSMUSG00000068428.7	Gmnc	protein_coding
ENSMUSG00000058571.11	Gpc6	protein_coding
ENSMUSG00000066197.5	Gpr139	protein_coding
ENSMUSG00000052229.5	Gpr17	protein_coding
ENSMUSG00000040125.4	Gpr26	protein_coding
ENSMUSG00000046922.7	Gpr6	protein_coding
ENSMUSG00000030205.15	Gprc5d	protein_coding
ENSMUSG00000074934.3	Grem1	protein_coding
ENSMUSG00000050069.3	Grem2	protein_coding
ENSMUSG00000001985.9	Grik3	protein_coding
ENSMUSG00000046182.8	Gsg1l	protein_coding
ENSMUSG00000035946.7	Gsx2	protein_coding
ENSMUSG00000055523.7	Gucy2g	protein_coding
ENSMUSG00000042385.14	Gzmk	protein_coding
ENSMUSG00000015443.9	Gzmn	protein_coding
ENSMUSG00000025075.14	Habp2	protein_coding
ENSMUSG00000085700.1	Hbb-bh0	unprocessed_pseudogene
ENSMUSG00000052187.4	Hbb-y	protein_coding
ENSMUSG00000049241.5	Hcar1	protein_coding
ENSMUSG00000021730.8	Hcn1	protein_coding
ENSMUSG00000032338.9	Hcn4	protein_coding
ENSMUSG00000022475.19	Hdac7	protein_coding
ENSMUSG00000048686.4	Hmgb4	protein_coding
ENSMUSG00000085717.1	Hmgb4os	lncRNA
ENSMUSG00000050100.14	Hmx2	protein_coding
ENSMUSG00000040148.5	Hmx3	protein_coding
ENSMUSG00000017688.14	Hnf4g	protein_coding
ENSMUSG00000086903.4	Hotair	lncRNA
ENSMUSG00000038253.6	Hoxa5	protein_coding
ENSMUSG00000056445.8	Hoxaas2	lncRNA
ENSMUSG00000085696.8	Hoxaas3	lncRNA
ENSMUSG00000038700.4	Hoxb5	protein_coding
ENSMUSG00000085645.1	Hoxb5os	lncRNA
ENSMUSG00000056648.5	Hoxb8	protein_coding
ENSMUSG00000022484.7	Hoxc10	protein_coding
ENSMUSG00000001656.3	Hoxc11	protein_coding
ENSMUSG00000022485.3	Hoxc5	protein_coding
ENSMUSG00000036139.6	Hoxc9	protein_coding
ENSMUSG00000079277.9	Hoxd3	protein_coding
ENSMUSG00000053004.9	Hrh1	protein_coding
ENSMUSG00000046321.8	Hs3st2	protein_coding
ENSMUSG00000053465.6	Hs6st3	protein_coding
ENSMUSG00000033122.14	Hsd17b3	protein_coding
ENSMUSG00000050783.5	Htr1f	protein_coding
ENSMUSG00000026322.9	Htr4	protein_coding
ENSMUSG00000028747.10	Htr6	protein_coding
ENSMUSG00000110998.1	I730028E13Rik	lncRNA
ENSMUSG00000063376.6	Ifna13	protein_coding
ENSMUSG00000112230.1	Ifngas1	lncRNA
ENSMUSG00000035551.6	Igfbpl1	protein_coding
ENSMUSG00000076609.2	Igkc	IG_C_gene
ENSMUSG00000076604.1	Igkj1	IG_J_gene
ENSMUSG00000076605.2	Igkj2	IG_J_gene
ENSMUSG00000076606.3	Igkj3	IG_J_gene
ENSMUSG00000076607.1	Igkj4	IG_J_gene
ENSMUSG00000076608.2	Igkj5	IG_J_gene
ENSMUSG00000001741.12	Il16	protein_coding
ENSMUSG00000025929.4	Il17a	protein_coding
ENSMUSG00000037157.8	Il22ra1	protein_coding
ENSMUSG00000032343.15	Impg1	protein_coding
ENSMUSG00000032968.4	Inha	protein_coding
ENSMUSG00000021604.15	Irx4	protein_coding
ENSMUSG00000031738.14	Irx6	protein_coding
ENSMUSG00000074766.10	Ism1	protein_coding
ENSMUSG00000015533.9	Itga2	protein_coding
ENSMUSG00000049128.7	Ivl	protein_coding
ENSMUSG00000042861.7	Kcna10	protein_coding
ENSMUSG00000040724.5	Kcna2	protein_coding
ENSMUSG00000047959.4	Kcna3	protein_coding
ENSMUSG00000047330.8	Kcne4	protein_coding
ENSMUSG00000041248.9	Kcnj1	protein_coding
ENSMUSG00000026824.11	Kcnj3	protein_coding
ENSMUSG00000032034.6	Kcnj5	protein_coding
ENSMUSG00000030247.9	Kcnj8	protein_coding
ENSMUSG00000038026.12	Kcnj9	protein_coding
ENSMUSG00000033854.10	Kcnk10	protein_coding
ENSMUSG00000035238.4	Kcnk15	protein_coding
ENSMUSG00000036760.7	Kcnk9	protein_coding
ENSMUSG00000056258.9	Kcnq3	protein_coding
ENSMUSG00000046755.5	Kif2b	protein_coding
ENSMUSG00000073209.4	Klf14	protein_coding
ENSMUSG00000044430.11	Klk12	protein_coding
ENSMUSG00000064023.4	Klk8	protein_coding
ENSMUSG00000046834.7	Krt1	protein_coding
ENSMUSG00000044041.4	Krt13	protein_coding
ENSMUSG00000054146.8	Krt15	protein_coding
ENSMUSG00000048981.1	Krt31	protein_coding
ENSMUSG00000046095.5	Krt32	protein_coding
ENSMUSG00000048013.9	Krt35	protein_coding
ENSMUSG00000064165.8	Krt39	protein_coding
ENSMUSG00000059668.6	Krt4	protein_coding
ENSMUSG00000048699.4	Krt90	protein_coding
ENSMUSG00000091212.1	Krtap11-1	protein_coding
ENSMUSG00000078253.3	Krtap16-1	protein_coding
ENSMUSG00000058368.3	Krtap21-1	protein_coding
ENSMUSG00000090515.2	Krtap27-1	protein_coding
ENSMUSG00000078254.1	Krtap29-1	protein_coding
ENSMUSG00000047564.4	Krtap3-1	protein_coding
ENSMUSG00000049809.2	Krtap9-3	protein_coding
ENSMUSG00000034839.5	Larp6	protein_coding
ENSMUSG00000027912.8	Lce1m	protein_coding
ENSMUSG00000054325.5	Lce3a	protein_coding
ENSMUSG00000086848.3	Lce6a	protein_coding
ENSMUSG00000069080.5	Lcn11	protein_coding
ENSMUSG00000106086.1	Lef1os1	lncRNA
ENSMUSG00000059201.12	Lep	protein_coding
ENSMUSG00000024107.7	Lhcgr	protein_coding
ENSMUSG00000019906.15	Lin7a	protein_coding
ENSMUSG00000032207.10	Lipc	protein_coding
ENSMUSG00000043165.7	Lor	protein_coding
ENSMUSG00000036832.5	Lpar3	protein_coding
ENSMUSG00000043418.4	Lrit2	protein_coding
ENSMUSG00000028584.3	Lrrc38	protein_coding
ENSMUSG00000050587.14	Lrrc4c	protein_coding
ENSMUSG00000085762.1	Lrrc75aos2	lncRNA
ENSMUSG00000001870.16	Ltbp1	protein_coding
ENSMUSG00000062732.10	Lypd4	protein_coding
ENSMUSG00000052642.3	Lypd9	protein_coding
ENSMUSG00000032530.14	Lyzl4	protein_coding
ENSMUSG00000084995.8	Lyzl4os	lncRNA
ENSMUSG00000056972.6	Magel2	protein_coding
ENSMUSG00000024479.3	Mal2	protein_coding
ENSMUSG00000036469.16	March1	protein_coding
ENSMUSG00000020583.4	Matn3	protein_coding
ENSMUSG00000016995.17	Matn4	protein_coding
ENSMUSG00000022157.8	Mcpt8	protein_coding
ENSMUSG00000053863.3	Mepe	protein_coding
ENSMUSG00000065594.1	Mir107	miRNA
ENSMUSG00000065500.3	Mir10b	miRNA
ENSMUSG00000080356.1	Mir1247	miRNA
ENSMUSG00000093227.1	Mir1251	miRNA
ENSMUSG00000065441.2	Mir128-2	miRNA
ENSMUSG00000065524.1	Mir135a-2	miRNA
ENSMUSG00000076309.2	Mir147	miRNA
ENSMUSG00000084751.1	Mir1894	miRNA
ENSMUSG00000065488.2	Mir196a-2	miRNA
ENSMUSG00000065443.1	Mir196b	miRNA
ENSMUSG00000087932.1	Mir1971	miRNA
ENSMUSG00000092807.1	Mir199b	miRNA
ENSMUSG00000070144.1	Mir1a-1	miRNA
ENSMUSG00000077815.1	Mir290a	miRNA
ENSMUSG00000106340.1	Mir290b	miRNA
ENSMUSG00000078008.1	Mir291a	miRNA
ENSMUSG00000078032.1	Mir291b	miRNA
ENSMUSG00000078041.1	Mir292	miRNA
ENSMUSG00000104747.1	Mir292b	miRNA
ENSMUSG00000078035.1	Mir293	miRNA
ENSMUSG00000077903.1	Mir294	miRNA
ENSMUSG00000077886.1	Mir295	miRNA
ENSMUSG00000065610.1	Mir29a	miRNA
ENSMUSG00000065604.2	Mir29b-1	miRNA
ENSMUSG00000092827.1	Mir3091	miRNA
ENSMUSG00000092988.1	Mir3093	miRNA
ENSMUSG00000065501.1	Mir335	miRNA
ENSMUSG00000076269.1	Mir374b	miRNA
ENSMUSG00000106465.1	Mir374c	miRNA
ENSMUSG00000098756.1	Mir378d	miRNA
ENSMUSG00000065509.3	Mir421	miRNA
ENSMUSG00000070107.1	Mir489	miRNA
ENSMUSG00000093292.1	Mir5118	miRNA
ENSMUSG00000105913.1	Mir5121	miRNA
ENSMUSG00000092981.1	Mir5125	miRNA
ENSMUSG00000092901.1	Mir5130	miRNA
ENSMUSG00000098829.1	Mir6354	miRNA
ENSMUSG00000098533.1	Mir6373	miRNA
ENSMUSG00000098780.1	Mir6390	miRNA
ENSMUSG00000098918.1	Mir6481	miRNA
ENSMUSG00000076357.2	Mir653	miRNA
ENSMUSG00000098771.1	Mir6538	miRNA
ENSMUSG00000098289.1	Mir6715	miRNA
ENSMUSG00000076275.1	Mir675	miRNA
ENSMUSG00000098955.1	Mir6935	miRNA
ENSMUSG00000098961.1	Mir6949	miRNA
ENSMUSG00000099006.1	Mir6974	miRNA
ENSMUSG00000098550.1	Mir7079	miRNA
ENSMUSG00000076143.1	Mir708	miRNA
ENSMUSG00000076042.1	Mir710	miRNA
ENSMUSG00000104804.1	Mir7233	miRNA
ENSMUSG00000098937.1	Mir7241	miRNA
ENSMUSG00000098446.1	Mir7242	miRNA
ENSMUSG00000098489.1	Mir7678	miRNA
ENSMUSG00000098765.1	Mir7685	miRNA
ENSMUSG00000106493.1	Mir9-1	miRNA
ENSMUSG00000093238.1	Mir9-3	miRNA
ENSMUSG00000097636.8	Mirt1	lncRNA
ENSMUSG00000035805.13	Mlc1	protein_coding
ENSMUSG00000048602.9	Morc2b	protein_coding
ENSMUSG00000079429.9	Mroh2a	protein_coding
ENSMUSG00000022603.9	Mroh4	protein_coding
ENSMUSG00000077262.1	n-R5s165	rRNA
ENSMUSG00000065083.1	n-R5s205	rRNA
ENSMUSG00000084704.1	n-R5s216	rRNA
ENSMUSG00000064860.1	n-R5s220	rRNA
ENSMUSG00000064631.1	n-R5s42	rRNA
ENSMUSG00000084541.1	n-R5s45	rRNA
ENSMUSG00000065068.1	n-R5s5	rRNA
ENSMUSG00000084660.1	n-R5s61	rRNA
ENSMUSG00000077401.1	n-R5s82	rRNA
ENSMUSG00000094630.1	n-R5s92	rRNA
ENSMUSG00000078945.10	Naip2	protein_coding
ENSMUSG00000039542.16	Ncam1	protein_coding
ENSMUSG00000027977.15	Ndst3	protein_coding
ENSMUSG00000050321.3	Neto1	protein_coding
ENSMUSG00000038255.6	Neurod2	protein_coding
ENSMUSG00000048540.8	Nhlh2	protein_coding
ENSMUSG00000079481.11	Nhsl2	protein_coding
ENSMUSG00000048528.7	Nkx1-2	protein_coding
ENSMUSG00000001496.15	Nkx2-1	protein_coding
ENSMUSG00000086509.2	Nkx2-2os	lncRNA
ENSMUSG00000044186.10	Nkx2-6	protein_coding
ENSMUSG00000049691.8	Nkx3-2	protein_coding
ENSMUSG00000037393.2	Nmur2	protein_coding
ENSMUSG00000073804.5	Nps	protein_coding
ENSMUSG00000028004.12	Npy2r	protein_coding
ENSMUSG00000048337.3	Npy4r	protein_coding
ENSMUSG00000069171.14	Nr2f1	protein_coding
ENSMUSG00000031618.13	Nr3c2	protein_coding
ENSMUSG00000026751.14	Nr5a1	protein_coding
ENSMUSG00000087164.1	Nr5a1os	lncRNA
ENSMUSG00000024109.18	Nrxn1	protein_coding
ENSMUSG00000090061.9	Nwd2	protein_coding
ENSMUSG00000081057.2	Olfr1017-ps1	unprocessed_pseudogene
ENSMUSG00000034583.9	Olfr1347	protein_coding
ENSMUSG00000051190.8	Olfr1356	protein_coding
ENSMUSG00000050343.2	Olfr1378	protein_coding
ENSMUSG00000045421.2	Olfr1390	protein_coding
ENSMUSG00000048378.2	Olfr1394	protein_coding
ENSMUSG00000051392.5	Olfr1402	protein_coding
ENSMUSG00000046300.4	Olfr1412	protein_coding
ENSMUSG00000058904.3	Olfr1413	protein_coding
ENSMUSG00000046272.4	Olfr1444	protein_coding
ENSMUSG00000051156.2	Olfr1491	protein_coding
ENSMUSG00000037924.6	Olfr16	protein_coding
ENSMUSG00000089717.2	Olfr275	protein_coding
ENSMUSG00000043314.6	Olfr30	protein_coding
ENSMUSG00000075066.7	Olfr32	protein_coding
ENSMUSG00000043880.5	Olfr323	protein_coding
ENSMUSG00000050813.7	Olfr332	protein_coding
ENSMUSG00000081287.3	Olfr333-ps1	transcribed_unprocessed_pseudogene
ENSMUSG00000095236.2	Olfr38	protein_coding
ENSMUSG00000070377.6	Olfr43	protein_coding
ENSMUSG00000049168.9	Olfr449	protein_coding
ENSMUSG00000094192.5	Olfr452	protein_coding
ENSMUSG00000094612.3	Olfr491	protein_coding
ENSMUSG00000110059.1	Olfr528-ps1	unprocessed_pseudogene
ENSMUSG00000073977.2	Olfr549	protein_coding
ENSMUSG00000073975.3	Olfr550	protein_coding
ENSMUSG00000073974.4	Olfr551	protein_coding
ENSMUSG00000073973.4	Olfr552	protein_coding
ENSMUSG00000040328.16	Olfr56	protein_coding
ENSMUSG00000073964.3	Olfr570	protein_coding
ENSMUSG00000043310.4	Olfr571	protein_coding
ENSMUSG00000045824.6	Olfr574	protein_coding
ENSMUSG00000045584.4	Olfr610	protein_coding
ENSMUSG00000066262.4	Olfr640	protein_coding
ENSMUSG00000073932.2	Olfr641	protein_coding
ENSMUSG00000073931.3	Olfr646	protein_coding
ENSMUSG00000049010.6	Olfr982	protein_coding
ENSMUSG00000049073.7	Olfr985	protein_coding
ENSMUSG00000045518.8	Onecut3	protein_coding
ENSMUSG00000048387.8	Osr1	protein_coding
ENSMUSG00000021685.11	Otp	protein_coding
ENSMUSG00000049112.9	Oxtr	protein_coding
ENSMUSG00000032860.5	P2ry2	protein_coding
ENSMUSG00000033377.14	Palmd	protein_coding
ENSMUSG00000064225.6	Paqr9	protein_coding
ENSMUSG00000085049.1	Parvaos	lncRNA
ENSMUSG00000037034.16	Pax1	protein_coding
ENSMUSG00000086029.7	Pax6os1	lncRNA
ENSMUSG00000026976.15	Pax8	protein_coding
ENSMUSG00000035566.7	Pcdh17	protein_coding
ENSMUSG00000051663.4	Pcdhb1	protein_coding
ENSMUSG00000102222.1	Pcdhga10	protein_coding
ENSMUSG00000103677.1	Pcdhga4	protein_coding
ENSMUSG00000102440.1	Pcdhga9	protein_coding
ENSMUSG00000103037.1	Pcdhgb1	protein_coding
ENSMUSG00000103088.1	Pcdhgb6	protein_coding
ENSMUSG00000102543.5	Pcdhgc5	protein_coding
ENSMUSG00000027513.11	Pck1	protein_coding
ENSMUSG00000027419.9	Pcsk2	protein_coding
ENSMUSG00000086171.7	Pcsk2os1	lncRNA
ENSMUSG00000087115.7	Pcsk2os2	lncRNA
ENSMUSG00000027400.11	Pdyn	protein_coding
ENSMUSG00000036062.13	Phf24	protein_coding
ENSMUSG00000012520.10	Phox2b	protein_coding
ENSMUSG00000031802.9	Phxr4	TEC
ENSMUSG00000020901.13	Pik3r5	protein_coding
ENSMUSG00000036912.17	Piwil4	protein_coding
ENSMUSG00000052496.5	Pkdrej	protein_coding
ENSMUSG00000038725.13	Pkhd1l1	protein_coding
ENSMUSG00000026413.12	Pkp1	protein_coding
ENSMUSG00000028750.12	Pla2g2c	protein_coding
ENSMUSG00000022525.13	Plaat1	protein_coding
ENSMUSG00000030230.15	Plcz1	protein_coding
ENSMUSG00000063446.4	Plppr1	protein_coding
ENSMUSG00000045731.6	Pnoc	protein_coding
ENSMUSG00000053825.15	Ppfia2	protein_coding
ENSMUSG00000002930.6	Ppp1r17	protein_coding
ENSMUSG00000034683.12	Ppp1r1c	protein_coding
ENSMUSG00000050271.12	Prag1	protein_coding
ENSMUSG00000085069.2	Prdm16os	lncRNA
ENSMUSG00000035456.9	Prdm8	protein_coding
ENSMUSG00000027072.13	Prg3	protein_coding
ENSMUSG00000041669.15	Prima1	protein_coding
ENSMUSG00000030350.8	Prmt8	protein_coding
ENSMUSG00000073565.5	Prr16	protein_coding
ENSMUSG00000024171.5	Prss28	protein_coding
ENSMUSG00000034623.14	Prss55	protein_coding
ENSMUSG00000022598.6	Psca	protein_coding
ENSMUSG00000039198.8	Ptchd3	protein_coding
ENSMUSG00000037759.6	Ptger2	protein_coding
ENSMUSG00000026395.16	Ptprc	protein_coding
ENSMUSG00000027832.5	Ptx3	protein_coding
ENSMUSG00000059277.12	R74862	lncRNA
ENSMUSG00000087397.1	Rapgef3os2	lncRNA
ENSMUSG00000044562.12	Rasip1	protein_coding
ENSMUSG00000097907.2	Raxos1	lncRNA
ENSMUSG00000038132.6	Rbm24	protein_coding
ENSMUSG00000086273.7	Rbm46os	lncRNA
ENSMUSG00000024990.13	Rbp4	protein_coding
ENSMUSG00000017007.9	Rbpjl	protein_coding
ENSMUSG00000092164.2	Rergl	protein_coding
ENSMUSG00000021804.6	Rgr	protein_coding
ENSMUSG00000021219.16	Rgs6	protein_coding
ENSMUSG00000021719.9	Rgs7bp	protein_coding
ENSMUSG00000042671.12	Rgs8	protein_coding
ENSMUSG00000064390.1	Rnu73b	snoRNA
ENSMUSG00000082806.1	Rpl13-ps1	processed_pseudogene
ENSMUSG00000083723.1	Rpl23a-ps14	processed_pseudogene
ENSMUSG00000113952.1	Rpl31-ps2	processed_pseudogene
ENSMUSG00000080855.3	Rpl35-ps1	processed_pseudogene
ENSMUSG00000082987.1	Rps13-ps6	processed_pseudogene
ENSMUSG00000034009.14	Rxfp1	protein_coding
ENSMUSG00000048652.12	Samd13	protein_coding
ENSMUSG00000034463.4	Scara3	protein_coding
ENSMUSG00000084296.1	Scgb2b25-ps	unprocessed_pseudogene
ENSMUSG00000064329.13	Scn1a	protein_coding
ENSMUSG00000032511.17	Scn5a	protein_coding
ENSMUSG00000060257.2	Scrt2	protein_coding
ENSMUSG00000041567.3	Serpina12	protein_coding
ENSMUSG00000071179.8	Serpina16	protein_coding
ENSMUSG00000021081.12	Serpina1f	protein_coding
ENSMUSG00000092075.1	Serpina4-ps1	unprocessed_pseudogene
ENSMUSG00000060807.7	Serpina6	protein_coding
ENSMUSG00000056306.5	Sertm1	protein_coding
ENSMUSG00000112343.1	Sfta3-ps	lncRNA
ENSMUSG00000039539.13	Sgcz	protein_coding
ENSMUSG00000050010.8	Shisa3	protein_coding
ENSMUSG00000021099.6	Six6	protein_coding
ENSMUSG00000022245.15	Skor1	protein_coding
ENSMUSG00000091519.1	Skor2	protein_coding
ENSMUSG00000033965.10	Slc16a2	protein_coding
ENSMUSG00000005357.9	Slc1a6	protein_coding
ENSMUSG00000061742.12	Slc22a12	protein_coding
ENSMUSG00000020264.5	Slc36a2	protein_coding
ENSMUSG00000011034.6	Slc5a1	protein_coding
ENSMUSG00000030307.8	Slc6a11	protein_coding
ENSMUSG00000027894.14	Slc6a17	protein_coding
ENSMUSG00000055368.14	Slc6a2	protein_coding
ENSMUSG00000030495.12	Slc7a10	protein_coding
ENSMUSG00000054640.15	Slc8a1	protein_coding
ENSMUSG00000075478.3	Slitrk1	protein_coding
ENSMUSG00000075605.3	Slurp2	protein_coding
ENSMUSG00000038059.7	Smim3	protein_coding
ENSMUSG00000080486.1	Snord100	snoRNA
ENSMUSG00000077698.1	Snord12	snoRNA
ENSMUSG00000064741.1	Snord14a	snoRNA
ENSMUSG00000096263.1	Snord14c	snoRNA
ENSMUSG00000095118.1	Snord14d	snoRNA
ENSMUSG00000064791.1	Snord14e	snoRNA
ENSMUSG00000094411.1	Snord16a	snoRNA
ENSMUSG00000065094.1	Snord1a	snoRNA
ENSMUSG00000077604.1	Snord1b	snoRNA
ENSMUSG00000065640.1	Snord1c	snoRNA
ENSMUSG00000088524.1	Snord2	snoRNA
ENSMUSG00000065219.1	Snord32a	snoRNA
ENSMUSG00000065628.1	Snord33	snoRNA
ENSMUSG00000065878.1	Snord34	snoRNA
ENSMUSG00000065818.1	Snord35a	snoRNA
ENSMUSG00000064767.1	Snord35b	snoRNA
ENSMUSG00000064441.1	Snord37	snoRNA
ENSMUSG00000065680.1	Snord38a	snoRNA
ENSMUSG00000064540.1	Snord42a	snoRNA
ENSMUSG00000065676.1	Snord42b	snoRNA
ENSMUSG00000105167.1	Snord43	miRNA
ENSMUSG00000064731.1	Snord45b	snoRNA
ENSMUSG00000065463.1	Snord45c	snoRNA
ENSMUSG00000064968.1	Snord47	snoRNA
ENSMUSG00000065734.1	Snord49a	snoRNA
ENSMUSG00000064437.1	Snord49b	snoRNA
ENSMUSG00000077625.1	Snord4a	snoRNA
ENSMUSG00000093009.1	Snord52	snoRNA
ENSMUSG00000092680.1	Snord55	snoRNA
ENSMUSG00000064768.1	Snord60	snoRNA
ENSMUSG00000077457.1	Snord65	snoRNA
ENSMUSG00000064450.1	Snord68	snoRNA
ENSMUSG00000077737.1	Snord72	snoRNA
ENSMUSG00000064984.1	Snord73a	snoRNA
ENSMUSG00000077220.1	Snord78	snoRNA
ENSMUSG00000065735.1	Snord80	snoRNA
ENSMUSG00000105780.1	Snord80	snoRNA
ENSMUSG00000064823.1	Snord82	snoRNA
ENSMUSG00000077734.1	Snord83b	snoRNA
ENSMUSG00000093178.1	Snord87	snoRNA
ENSMUSG00000064780.1	Snord95	snoRNA
ENSMUSG00000064725.1	Snord96a	snoRNA
ENSMUSG00000043531.16	Sorcs1	protein_coding
ENSMUSG00000044400.1	Sowahd	protein_coding
ENSMUSG00000047935.17	Sox1ot	lncRNA
ENSMUSG00000030664.3	Sox6os	lncRNA
ENSMUSG00000063060.6	Sox7	protein_coding
ENSMUSG00000059463.7	Spag11b	protein_coding
ENSMUSG00000029155.16	Spata18	protein_coding
ENSMUSG00000074596.3	Spint3	protein_coding
ENSMUSG00000005883.15	Spo11	protein_coding
ENSMUSG00000048455.9	Sprr1b	protein_coding
ENSMUSG00000045566.1	Sprr4	protein_coding
ENSMUSG00000013846.10	St3gal1	protein_coding
ENSMUSG00000025789.9	St8sia2	protein_coding
ENSMUSG00000056812.14	St8sia3	protein_coding
ENSMUSG00000086128.8	St8sia3os	lncRNA
ENSMUSG00000031216.13	Stard8	protein_coding
ENSMUSG00000031112.10	Stk26	protein_coding
ENSMUSG00000023122.6	Sult1c2	protein_coding
ENSMUSG00000027480.12	Sun5	protein_coding
ENSMUSG00000014104.12	Sval2	protein_coding
ENSMUSG00000028369.15	Svep1	protein_coding
ENSMUSG00000040132.6	Svs2	protein_coding
ENSMUSG00000016998.2	Svs4	protein_coding
ENSMUSG00000009394.13	Syn2	protein_coding
ENSMUSG00000059602.14	Syn3	protein_coding
ENSMUSG00000027849.19	Syt6	protein_coding
ENSMUSG00000057699.5	Tas2r131	protein_coding
ENSMUSG00000056115.2	Tas2r134	protein_coding
ENSMUSG00000029925.13	Tbxas1	protein_coding
ENSMUSG00000018656.5	Tcaf3	protein_coding
ENSMUSG00000107270.1	Tgif1-ps	processed_pseudogene
ENSMUSG00000047819.3	Tigd4	protein_coding
ENSMUSG00000039005.13	Tlr4	protein_coding
ENSMUSG00000092346.1	Tlx1os	lncRNA
ENSMUSG00000069763.3	Tmem100	protein_coding
ENSMUSG00000020701.12	Tmem132e	protein_coding
ENSMUSG00000085683.2	Tmem238l	protein_coding
ENSMUSG00000041707.8	Tmem273	protein_coding
ENSMUSG00000085933.3	Tmem61	protein_coding
ENSMUSG00000044364.5	Tmem74b	protein_coding
ENSMUSG00000050395.8	Tnfsf15	protein_coding
ENSMUSG00000066755.2	Tnfsf18	protein_coding
ENSMUSG00000026700.4	Tnfsf4	protein_coding
ENSMUSG00000028362.2	Tnfsf8	protein_coding
ENSMUSG00000035678.8	Tnfsf9	protein_coding
ENSMUSG00000015829.13	Tnr	protein_coding
ENSMUSG00000096749.2	Trdd1	TR_D_gene
ENSMUSG00000096176.1	Trdd2	TR_D_gene
ENSMUSG00000076870.2	Trdj1	TR_J_gene
ENSMUSG00000076867.2	Trdv4	TR_V_gene
ENSMUSG00000076873.2	Trdv5	TR_V_gene
ENSMUSG00000050663.7	Trhde	protein_coding
ENSMUSG00000032451.6	Trim42	protein_coding
ENSMUSG00000009292.18	Trpm2	protein_coding
ENSMUSG00000036251.16	Trpm8	protein_coding
ENSMUSG00000052281.14	Tspan32os	lncRNA
ENSMUSG00000007805.4	Twist2	protein_coding
ENSMUSG00000055643.4	Ubqln5	protein_coding
ENSMUSG00000043621.13	Ubxn10	protein_coding
ENSMUSG00000089960.1	Ugt1a1	protein_coding
ENSMUSG00000026839.17	Upp2	protein_coding
ENSMUSG00000030838.19	Ush1c	protein_coding
ENSMUSG00000037568.12	Vash2	protein_coding
ENSMUSG00000006270.7	Vax1	protein_coding
ENSMUSG00000034777.2	Vax2	protein_coding
ENSMUSG00000032528.5	Vipr1	protein_coding
ENSMUSG00000098320.1	Vis1	misc_RNA
ENSMUSG00000092228.1	Vmn1r-ps28	unprocessed_pseudogene
ENSMUSG00000047203.3	Vmn1r54	protein_coding
ENSMUSG00000108829.1	Vmn2r-ps89	unprocessed_pseudogene
ENSMUSG00000050666.14	Vstm4	protein_coding
ENSMUSG00000070529.7	Wfdc10	protein_coding
ENSMUSG00000074594.9	Wfdc9	protein_coding
ENSMUSG00000085183.1	Wincr1	lncRNA
ENSMUSG00000020811.16	Wscd1	protein_coding
ENSMUSG00000074987.9	Wt1os	lncRNA
ENSMUSG00000027022.14	Xirp2	protein_coding
ENSMUSG00000032443.17	Zcwpw2	protein_coding
ENSMUSG00000048483.6	Zdhhc22	protein_coding
ENSMUSG00000050919.9	Zfp366	protein_coding
ENSMUSG00000115993.1	Zfp42-ps1	processed_pseudogene
ENSMUSG00000050600.5	Zfp831	protein_coding
ENSMUSG00000071757.10	Zhx2	protein_coding
ENSMUSG00000044526.3	Znrf4	protein_coding

## Sheet: maternal ICR
chr10	13090121	13092339	Plagl1
chr11	12023321	12026797	Grb10
chr11	22971544	22974145	Zrsr1
chr15	72801814	72811184	Peg13
chr15	97053999	97055741	Slc38a4
chr17	12741759	12742949	Airn
chr18	12972846	12974748	Impact
chr2	152686273	152686927	Mcts2
chr2	174292902	174299786	Nespas
chr2	174327109	174328002	Gnas1a
chr6	4746302	4749370	Peg10
chr6	30735839	30739965	Mest
chr6	58907400	58907794	Herc3
chr7	6727355	6733209	Peg3
chr7	60003139	60005283	Snurf
chr7	128688123	128688233	Inpp5f
chr7	143294830	143296101	Kcnq1ot1
Note: the coordinates are mm10-based and in bed format

## Sheet: paternal ICR
chr1	63250282	63280525	Gpr1/Zdbf2
chr7	142579885	142582026	H19
chr9	89877106	89885234	Rasgrf1
chr12	109525754	109530399	Dlk1-Gtl2
Note: the coordinates are mm10-based and in bed format

## Sheet: H3K27me3 imprinting genes
chr1	89014112	89018112	ENSMUSG00000099378.1	1700067G17Rik	+
chr11	67453436	67457436	ENSMUSG00000033066.15	Gas7	+
chr12	106445666	106449666	ENSMUSG00000092066.1	1700121N20Rik	-
chr14	118235030	118239030	ENSMUSG00000061517.8	Sox21	-
chr14	120273668	120277668	ENSMUSG00000022139.17	Mbnl2	+
chr15	74744693	74748693	ENSMUSG00000075605.3	Slurp2	-
chr16	90384012	90388012	ENSMUSG00000053414.8	Hunk	+
chr16	92483735	92487735	ENSMUSG00000022949.9	Clic6	+
chr16	92824149	92828149	ENSMUSG00000022952.17	Runx1	-
chr17	50188674	50192674	ENSMUSG00000039316.14	Rftn1	-
chr17	86751699	86755699	ENSMUSG00000024140.10	Epas1	+
chr2	92913097	92917097	ENSMUSG00000027220.2	Syt13	+
chr2	169631012	169635012	ENSMUSG00000047907.11	Tshz2	+
chr2	174758618	174762618	ENSMUSG00000027524.9	Edn3	+
chr2	178428530	178432530	ENSMUSG00000039155.15	Cdh26	+
chr3	41491192	41495192	ENSMUSG00000097639.2	Platr4	-
chr3	79882532	79886532	ENSMUSG00000027955.16	Gask1b	+
chr3	123033015	123037015	ENSMUSG00000028116.13	Myoz2	-
chr3	146218962	146222962	ENSMUSG00000036832.5	Lpar3	+
chr4	139966026	139970026	ENSMUSG00000078234.6	Klhdc7a	-
chr4	140244784	140248784	ENSMUSG00000040972.8	Igsf21	-
chr5	112791291	112795291	ENSMUSG00000098230.7	1700095B10Rik	+
chr6	114280634	114284634	ENSMUSG00000030310.10	Slc6a1	+
chr6	134033699	134037699	ENSMUSG00000030199.16	Etv6	+
chr7	46238986	46242986	ENSMUSG00000009487.10	Otog	+
chr9	40321425	40325425	ENSMUSG00000087047.8	1700110K17Rik	+
chr9	98484114	98488114	ENSMUSG00000032454.9	Rbp2	+
Note: the coordinates are mm10-based promoter regions (±2kb around TSS) of these genes and in bed format
