# Supplementary material for: CBP/p300 and HDAC activities regulate H3K27 acetylation dynamics and zygotic genome activation in mouse preimplantation embryos
Source: EMBO J. 2022 Oct 10;41(22):e112012. doi: 10.15252/embj.2022112012 (PMC9670200; doi:10.15252/embj.2022112012)
Supplement: Supplementary file 4 — Dataset EV2 [file EMBJ-41-e112012-s005.xlsx]

## Sheet: A485 vs DMSO down
Dataset EV2. List of zygote down-regulated and up-regulated genes after CBP/p300 inhibition by A-485 treatment.
gene_id	gene_type	gene_name	padj	log2FoldChange	FPKM
					zygote_DMSO_rep1	zygote_DMSO_rep2	zygote_A485_rep1	zygote_A485_rep2
ENSMUSG00000075046.7	protein_coding	Duxf3	6.92798e-23	-4.74947	7.23	6.81	0.22	0.27
ENSMUSG00000058537.4	protein_coding	AW822073	2.25446e-10	-4.02231	4.64	3.77	0.22	0.25
ENSMUSG00000058976.4	protein_coding	Usp17lc	1.83191e-08	-2.71285	4.01	3.99	0.53	0.59
ENSMUSG00000057321.2	protein_coding	Usp17ld	7.08879e-07	-3.68954	2.35	3.12	0.14	0.23
ENSMUSG00000054414.4	protein_coding	Slc30a7	4.55289e-05	-3.13262	2.09	0.87	0.16	0.12
ENSMUSG00000046798.14	protein_coding	Cldn12	0.000188757	-1.99093	3.84	5.61	0.92	1.19
ENSMUSG00000114943.1	protein_coding	Gm8947	0.000203103	-3.44916	2.22	2.32	0.17	0.18
ENSMUSG00000109409.1	processed_pseudogene	Gm9343	0.000378864	-4.92959	1.2	0.97	0	0.05
ENSMUSG00000057216.6	unprocessed_pseudogene	Gm10807	0.000506014	-4.45826	3.83	5.53	0	0.29
ENSMUSG00000062846.7	processed_pseudogene	Gm14176	0.00284257	-2.30256	13.43	24.4	4.07	2.27
ENSMUSG00000095057.1	processed_pseudogene	Zfp353-ps	0.00557284	-6.48844	1.25	1.96	0	0.02
ENSMUSG00000112424.1	processed_pseudogene	Gm6494	0.00873715	-2.99412	1.26	1.63	0.04	0.23
ENSMUSG00000079884.6	processed_pseudogene	Gm10698	0.0181577	-1.19805	24.55	28.44	8.14	11.96

## Sheet: A485 vs DMSO up
Dataset EV2. List of zygote down-regulated and up-regulated genes after CBP/p300 inhibition by A-485 treatment.
gene_id	gene_type	gene_name	padj	log2FoldChange	FPKM
					zygote_DMSO_rep1	zygote_DMSO_rep2	zygote_A485_rep1	zygote_A485_rep2
ENSMUSG00000044033.16	protein_coding	Ccdc141	0.000390303	1.06798	3.12	3.4	6.93	7.68
ENSMUSG00000030643.14	protein_coding	Rab30	0.0394198	2.77592	0.04	0.25	1.75	0.97
