# Supplementary material for: CBP/p300 and HDAC activities regulate H3K27 acetylation dynamics and zygotic genome activation in mouse preimplantation embryos
Source: EMBO J. 2022 Oct 10;41(22):e112012. doi: 10.15252/embj.2022112012 (PMC9670200; doi:10.15252/embj.2022112012)
Supplement: Supplementary file 5 — Dataset EV3 [file EMBJ-41-e112012-s002.xlsx]

## Sheet: A485 vs DMSO down
Dataset EV3. List of early 2-cell down-regulated and up-regulated genes after CBP/p300 inhibition by A-485 treatment.
gene_id	gene_type	gene_name	padj	log2FoldChange	FPKM
					e2C_DMSO_rep1	e2C_DMSO_rep2	e2C_A485_rep1	e2C_A485_rep2
ENSMUSG00000113226.1	lncRNA	Gm47808	3.51442e-262	-5.98672	107.62	88.84	1.49	1.46
ENSMUSG00000070902.5	protein_coding	Zfp352	5.62276e-244	-6.31979	121.56	112.43	1.28	1.52
ENSMUSG00000112614.1	processed_pseudogene	Gm9030	5.39446e-219	-4.50087	114.07	117.88	5.29	4.48
ENSMUSG00000029188.14	protein_coding	Slc34a2	1.98044e-215	-5.99462	88.56	71.99	1.29	1.13
ENSMUSG00000108473.1	lncRNA	Gm44739	3.78537e-209	-5.98416	166.42	147.34	2.69	2.04
ENSMUSG00000118128.1	lncRNA	Gm50331	1.97742e-205	-6.38555	94.27	73.65	0.94	0.96
ENSMUSG00000079029.2	protein_coding	Gm5662	6.16619e-181	-7.68716	110.7	117.75	0.45	0.57
ENSMUSG00000094116.1	protein_coding	Gm11237	1.08633e-176	-5.08741	133.97	142.39	4.24	3.46
ENSMUSG00000114118.1	lncRNA	Gm48829	3.184e-161	-6.27586	78.28	56.48	0.79	0.86
ENSMUSG00000118206.1	lncRNA	Gm50358	3.78297e-145	-5.85824	47.65	44.85	0.63	0.88
ENSMUSG00000082454.3	processed_pseudogene	Gm12183	1.04322e-144	-4.31694	128.55	102.99	5.51	5.56
ENSMUSG00000113673.1	lncRNA	Gm47486	6.27158e-139	-5.50872	33.83	30.1	0.64	0.68
ENSMUSG00000053334.6	protein_coding	Ficd	2.81449e-137	-5.27495	41.76	36.26	0.94	0.97
ENSMUSG00000112424.1	processed_pseudogene	Gm6494	4.99287e-135	-3.85922	79.74	73.94	5.1	4.97
ENSMUSG00000090637.2	processed_pseudogene	Gm6189	1.26015e-133	-6.24577	52.53	55.84	0.64	0.71
ENSMUSG00000112496.2	lncRNA	Gm48764	3.72703e-129	-5.67561	34.85	28.36	0.62	0.56
ENSMUSG00000081402.4	processed_pseudogene	Gm15455	4.46329e-118	-4.39356	55.33	48.86	2.06	2.65
ENSMUSG00000058976.4	protein_coding	Usp17lc	3.67304e-114	-4.03671	94.57	71.65	5.05	4.59
ENSMUSG00000095936.3	protein_coding	Zscan4e	6.42185e-110	-7.03248	58.84	72.65	0.25	0.68
ENSMUSG00000075610.9	protein_coding	Tmem92	9.89064e-108	-5.40646	74.13	64.71	0.99	2.09
ENSMUSG00000108963.1	processed_pseudogene	Gm16478	1.16721e-103	-7.28629	24.48	18.01	0.11	0.15
ENSMUSG00000112731.1	lncRNA	Gm47739	4.13812e-103	-5.54576	37.79	30.93	0.57	0.82
ENSMUSG00000107821.1	processed_pseudogene	Gm8038	1.35452e-102	-3.84045	90.14	123.2	6.07	8.02
ENSMUSG00000094328.2	protein_coding	Tdpoz9	6.90459e-102	-7.61766	44.82	62.24	0.34	0.18
ENSMUSG00000023882.15	protein_coding	Zfp54	2.01805e-100	-7.28154	35.63	35.3	0.32	0.11
ENSMUSG00000024217.10	protein_coding	Snrpc	4.99926e-100	-4.24509	82.19	74.78	4.09	3.76
ENSMUSG00000112419.1	protein_coding	Gm9044	2.31703e-96	-4.45818	37.29	36.14	1.54	1.63
ENSMUSG00000112814.1	protein_coding	Gm9040	6.58822e-96	-4.45818	37.29	36.14	1.54	1.63
ENSMUSG00000072905.5	protein_coding	Gm2016	1.65415e-93	-8.27401	77.63	68.3	0.27	0.17
ENSMUSG00000079247.2	protein_coding	Gm13691	7.46307e-93	-4.71184	33.59	32.86	1.32	1.08
ENSMUSG00000094796.2	protein_coding	BC147527	2.24629e-89	-8.54285	131.74	139.03	0.6	0.24
ENSMUSG00000074804.3	processed_pseudogene	AU015228	8.53896e-89	-6.46932	73.87	60.85	0.98	0.45
ENSMUSG00000008730.17	protein_coding	Hipk1	1.7809e-88	-4.05582	19.63	19.11	1.1	1.11
ENSMUSG00000113261.1	lncRNA	Gm47404	2.19963e-87	-6.10679	29.88	25.9	0.5	0.27
ENSMUSG00000075273.4	protein_coding	Ttc30b	2.25322e-87	-4.18224	32.84	30.53	1.7	1.59
ENSMUSG00000053208.10	processed_pseudogene	Kat2b-ps	2.27105e-87	-6.74233	30.53	29.67	0.25	0.27
ENSMUSG00000108942.1	TEC	Gm44660	2.80088e-87	-6.58226	32.48	29.43	0.2	0.41
ENSMUSG00000108337.1	processed_pseudogene	Gm4971	1.85723e-86	-6.46661	73.72	72.96	0.54	1
ENSMUSG00000054568.7	protein_coding	Usp17la	4.53153e-86	-4.92787	27.63	32.23	1.11	0.75
ENSMUSG00000113386.1	lncRNA	Gm47357	3.45762e-85	-5.53598	28.43	24.33	0.62	0.45
ENSMUSG00000094566.1	processed_pseudogene	Gm12620	4.25232e-83	-5.42173	45.29	33.9	0.96	0.8
ENSMUSG00000043073.10	protein_coding	Usp17le	9.41767e-83	-5.09995	35.48	43.95	0.94	1.23
ENSMUSG00000042207.17	protein_coding	Kdm5b	1.98179e-82	-3.87145	30.19	20.86	1.75	1.56
ENSMUSG00000079455.9	transcribed_unprocessed_pseudogene	Gm16026	1.43715e-81	-4.60539	121.88	90.85	3.92	4.35
ENSMUSG00000109202.1	processed_pseudogene	Gm21037	5.66598e-81	-6.2952	42.81	26.38	0.53	0.29
ENSMUSG00000030779.16	protein_coding	Rbbp6	1.17723e-80	-2.27308	85.31	78.64	15.28	17.04
ENSMUSG00000095799.1	protein_coding	Gm8332	2.0556e-79	-8.35869	377.44	445.16	0.92	1.35
ENSMUSG00000021477.9	protein_coding	Ctsl	7.35261e-78	-3.99993	62.24	64.16	3.05	4.43
ENSMUSG00000046435.7	protein_coding	Gm13078	1.48192e-75	-4.717	39.55	36.77	1.74	1
ENSMUSG00000035201.15	protein_coding	B020004J07Rik	3.75032e-74	-6.79713	38.48	30.8	0.28	0.31
ENSMUSG00000110779.1	TEC	Gm48271	4.4628e-74	-5.80684	15.32	16.79	0.27	0.27
ENSMUSG00000095653.2	protein_coding	Gm21818	1.85624e-73	-6.39065	118.69	108.68	1.83	0.97
ENSMUSG00000054766.13	protein_coding	Set	1.95185e-72	-3.41768	132.12	100.15	9.18	11.46
ENSMUSG00000096283.2	protein_coding	Gm6176	3.36212e-71	-5.16285	54.8	40.78	1.57	0.96
ENSMUSG00000052056.14	protein_coding	Zfp217	4.53658e-71	-2.6222	28.26	26.38	4.25	4.18
ENSMUSG00000091779.8	protein_coding	Gm21293	2.08998e-70	-5.12343	89.3	82.3	1.38	3.41
ENSMUSG00000096323.2	protein_coding	Gm20767	5.02914e-69	-7.63501	59.29	89.04	0.53	0.14
ENSMUSG00000094125.1	protein_coding	Gm13698	2.30887e-67	-4.57123	61.75	52.91	3.08	1.54
ENSMUSG00000095824.1	protein_coding	Gm13697	2.30887e-67	-4.57123	61.75	52.91	3.08	1.54
ENSMUSG00000094649.1	protein_coding	Gm7102	3.51244e-67	-6.7018	49.48	35.4	0.56	0.21
ENSMUSG00000094336.1	protein_coding	Gm13693	3.53644e-67	-4.57123	61.75	52.91	3.08	1.54
ENSMUSG00000096337.1	protein_coding	Gm13694	3.53644e-67	-4.57123	61.75	52.91	3.08	1.54
ENSMUSG00000096484.1	protein_coding	Gm13696	3.53644e-67	-4.57123	61.75	52.91	3.08	1.54
ENSMUSG00000005481.18	protein_coding	Ddx39	8.19498e-65	-3.00146	54.77	53.9	6.03	6.81
ENSMUSG00000092166.2	protein_coding	Gm7942	2.21026e-64	-4.72806	36.68	49.87	1.76	1.31
ENSMUSG00000109494.1	processed_pseudogene	Gm21033	2.80131e-64	-6.26874	17.81	29.77	0.29	0.3
ENSMUSG00000011267.8	protein_coding	Zfp296	3.73756e-64	-3.21871	74.59	64.08	6.78	7.32
ENSMUSG00000025040.13	protein_coding	Fundc1	1.20209e-63	-2.89864	143.62	145.8	17.71	19.05
ENSMUSG00000078511.3	protein_coding	Pramef25	1.20235e-62	-5.68438	29.71	31.3	0.69	0.41
ENSMUSG00000112795.1	processed_pseudogene	Gm2027	5.12946e-62	-5.00131	43.98	32.81	0.87	1.37
ENSMUSG00000090268.1	protein_coding	Spopfm3	4.8162e-61	-4.90957	47.31	48.76	0.85	2.15
ENSMUSG00000094973.2	protein_coding	Eif4a3l1	1.01316e-60	-6.56122	53	46.02	0.26	0.74
ENSMUSG00000079034.2	protein_coding	Gm8300	4.10776e-59	-8.88931	50.38	56.09	0.12	0.11
ENSMUSG00000118064.1	lncRNA	Gm50210	4.18833e-58	-4.70987	31.86	27.02	1.48	0.63
ENSMUSG00000052477.15	protein_coding	C130026I21Rik	4.73255e-58	-4.04444	75.83	61.38	3.13	4.72
ENSMUSG00000078498.5	protein_coding	Zfp988	1.47966e-57	-3.57392	23.08	28.7	1.91	2.18
ENSMUSG00000037071.3	protein_coding	Scd1	1.02654e-56	-4.73635	15.25	22.13	0.66	0.65
ENSMUSG00000117001.1	processed_pseudogene	Gm49858	2.12769e-55	-5.5752	36.5	33.8	0.69	0.68
ENSMUSG00000095048.7	protein_coding	Gm11239	2.36658e-54	-3.73382	51.32	54.88	3.8	3.72
ENSMUSG00000113100.1	lncRNA	Gm48754	4.15657e-54	-4.98277	13.54	11.48	0.45	0.29
ENSMUSG00000062794.8	protein_coding	Zfp599	7.56921e-54	-5.0927	11.68	13.78	0.45	0.25
ENSMUSG00000038496.16	protein_coding	Slc19a3	2.31422e-53	-4.66852	18.92	17.87	0.6	0.77
ENSMUSG00000002068.16	protein_coding	Ccne1	3.10415e-53	-2.74661	65.9	61.07	9.72	8.18
ENSMUSG00000028893.8	protein_coding	Sesn2	3.76564e-52	-3.71344	18.19	16.31	1.38	1.1
ENSMUSG00000079470.8	protein_coding	Utp14b	5.78497e-52	-2.19831	47.41	39.61	9.19	8.81
ENSMUSG00000027014.14	protein_coding	Cwc22	7.4481e-52	-2.44385	62.56	59.59	9.81	11.48
ENSMUSG00000096175.3	protein_coding	Gm21761	1.22299e-51	-6.41675	60.48	45.8	0.98	0.34
ENSMUSG00000095057.1	processed_pseudogene	Zfp353-ps	3.93142e-51	-4.36662	43.26	43.62	2.7	1.23
ENSMUSG00000046312.4	protein_coding	Myorg	3.39099e-50	-3.90332	16.05	15.32	0.73	1.24
ENSMUSG00000057321.2	protein_coding	Usp17ld	5.40582e-50	-4.16908	24.1	23.52	1.11	1.35
ENSMUSG00000066137.12	protein_coding	Gm11487	1.83528e-48	-5.67882	29.22	30.23	0.58	0.5
ENSMUSG00000090013.1	lncRNA	Gm6507	3.61126e-48	-5.96711	81.59	76.72	0.59	1.73
ENSMUSG00000028668.5	protein_coding	Eloa	3.78612e-46	-2.13412	44.79	38.25	8.17	9.79
ENSMUSG00000095683.2	protein_coding	Gm10662	5.65479e-46	-7.25706	24.74	23.76	0.27	0.09
ENSMUSG00000118167.1	lncRNA	Gm50216	1.31416e-45	-5.45035	18.86	12.13	0.41	0.25
ENSMUSG00000095976.2	protein_coding	Gm5891	1.48468e-45	-7.25706	24.74	23.76	0.27	0.09
ENSMUSG00000094374.2	processed_pseudogene	Gm5435	3.95514e-45	-7.74002	52.19	43.42	0.28	0.13
ENSMUSG00000083258.3	processed_pseudogene	Gm5939	2.57361e-44	-5.89221	13.13	10.71	0.19	0.19
ENSMUSG00000093862.2	processed_pseudogene	Gm5117	8.96767e-44	-7.45404	87.57	58.94	0.25	0.51
ENSMUSG00000006056.13	protein_coding	Calcoco2	1.82888e-43	-8.02639	50.63	37.98	0.12	0.18
ENSMUSG00000066688.4	protein_coding	Gm13083	5.27648e-43	-4.24054	14.32	17.03	0.77	0.78
ENSMUSG00000070890.3	protein_coding	Gm12794	2.19439e-42	-4.72917	29.83	33.78	1.58	0.66
ENSMUSG00000062369.2	protein_coding	Usp17lb	2.29111e-42	-5.96368	23.35	22.34	0.41	0.28
ENSMUSG00000031134.16	protein_coding	Rbmx	2.42877e-42	-3.94041	24.46	18.7	1.46	1.16
ENSMUSG00000025880.11	protein_coding	Smad7	2.66576e-42	-3.70898	24.6	16.39	1.34	1.59
ENSMUSG00000098832.2	unprocessed_pseudogene	Kdm4dl	2.73179e-42	-6.45403	31.28	31.21	0.36	0.29
ENSMUSG00000053113.3	protein_coding	Socs3	3.05849e-42	-4.01505	22.81	20.14	1.61	0.87
ENSMUSG00000020923.17	protein_coding	Ubtf	3.78669e-42	-2.75293	33.66	28.81	4.12	4.61
ENSMUSG00000048878.6	protein_coding	Hexim1	6.77708e-42	-2.71486	27.27	31.66	4.9	3.54
ENSMUSG00000092576.3	lncRNA	Obox4-ps35	9.31807e-42	-5.10787	56.18	66.48	1.48	1.8
ENSMUSG00000041920.14	protein_coding	Slc16a6	2.99699e-41	-4.43829	39.39	36.67	2.53	0.96
ENSMUSG00000058005.3	protein_coding	Tdpoz3	5.00267e-41	-7.47201	40.87	42.95	0.12	0.31
ENSMUSG00000070618.10	protein_coding	BC080695	7.45338e-41	-6.66624	15.19	17.68	0.13	0.15
ENSMUSG00000049300.11	protein_coding	Prmt6	2.02175e-40	-4.85254	15.25	11.62	0.38	0.48
ENSMUSG00000095821.2	protein_coding	Tcstv3	3.94098e-40	-3.98463	63.73	58.54	3.44	3.74
ENSMUSG00000057982.8	protein_coding	Zfp809	4.75906e-39	-3.98879	35.58	38.37	2.98	1.43
ENSMUSG00000078512.8	protein_coding	Pramef6	6.70631e-39	-4.2405	18.01	18.59	0.75	1.05
ENSMUSG00000026473.16	protein_coding	Glul	4.66765e-38	-2.43337	29.33	33.31	5.66	5.25
ENSMUSG00000115708.1	TEC	Gm49187	1.43261e-37	-6.46559	32.04	20.6	0.14	0.37
ENSMUSG00000042699.11	protein_coding	Dhx9	2.43297e-37	-2.22981	35.23	35.11	7.91	6.26
ENSMUSG00000059970.7	protein_coding	Hspa2	8.05636e-37	-3.14445	41.05	34.11	5.08	2.87
ENSMUSG00000033420.12	protein_coding	Antxr1	1.09567e-36	-2.85287	12.21	12.05	1.52	1.63
ENSMUSG00000112943.1	processed_pseudogene	Gm18983	5.05586e-36	-4.1718	11.67	12.12	0.51	0.71
ENSMUSG00000044068.7	protein_coding	Zrsr1	6.51406e-36	-4.15773	22.81	22.43	0.74	1.67
ENSMUSG00000093913.1	unprocessed_pseudogene	Obox4-ps28	2.37967e-35	-4.57357	36.32	36.99	0.64	2.19
ENSMUSG00000093727.1	unprocessed_pseudogene	Obox3-ps5	2.64027e-35	-8.8234	82.29	53.44	0.07	0.21
ENSMUSG00000096144.3	lncRNA	B020004C17Rik	2.94402e-35	-8.73683	26.59	20.44	0.02	0.08
ENSMUSG00000066772.12	protein_coding	Obox3	5.60065e-35	-7.3227	58.49	47.36	0.68	0.14
ENSMUSG00000048371.8	protein_coding	Pdp2	4.20044e-34	-2.54682	11.15	10.71	1.8	1.72
ENSMUSG00000049657.9	protein_coding	Zbtb5	6.39875e-34	-3.24491	12.84	10.28	1.26	1.02
ENSMUSG00000090877.3	protein_coding	Hspa1b	3.50032e-33	-3.76167	16.02	16.03	0.72	1.48
ENSMUSG00000031578.5	protein_coding	Mak16	8.0317e-33	-2.77621	31.1	30.15	3.84	4.55
ENSMUSG00000104831.1	processed_pseudogene	B020017C02Rik	1.14826e-32	-4.70765	16.41	15.59	0.48	0.64
ENSMUSG00000083246.1	processed_pseudogene	Gm11839	1.64866e-32	-3.98977	21.86	16.26	0.87	1.36
ENSMUSG00000030847.8	protein_coding	Bag3	2.13988e-32	-3.81695	18.37	12.82	1.19	0.87
ENSMUSG00000041220.10	protein_coding	Elovl6	4.02979e-32	-4.75785	4.91	4.56	0.12	0.21
ENSMUSG00000107906.1	protein_coding	Eif4a3l2	4.24301e-32	-9.18701	54.11	43.48	0	0.14
ENSMUSG00000094651.2	protein_coding	Gal3st2	1.34496e-31	-5.13273	12.91	7.61	0.21	0.31
ENSMUSG00000113847.1	lncRNA	Gm48799	2.13131e-31	-5.68789	63.27	59.57	1.44	0.72
ENSMUSG00000102169.1	unprocessed_pseudogene	Gm9113	2.53901e-31	-7.08112	32.81	30.72	0.27	0.16
ENSMUSG00000058028.14	protein_coding	Zscan5b	3.00494e-31	-3.98352	24.16	16.69	1	1.38
ENSMUSG00000096049.1	protein_coding	Gm2075	2.24616e-30	-6.56153	95.31	93.4	1.19	0.68
ENSMUSG00000031939.16	protein_coding	Taf1d	1.01735e-29	-1.57744	179.76	159.77	56.23	51.66
ENSMUSG00000053536.7	protein_coding	Cstf2t	1.36605e-29	-2.65808	14.49	13.23	2.36	1.75
ENSMUSG00000000275.16	protein_coding	Trim25	1.73125e-29	-5.19201	5.16	5.49	0.1	0.16
ENSMUSG00000026107.11	protein_coding	Nabp1	1.97992e-29	-2.21787	41.06	37.65	6.35	9.58
ENSMUSG00000095514.2	protein_coding	D13Ertd608e	3.87265e-29	-5.64622	73.89	77.66	2.06	0.55
ENSMUSG00000046818.7	protein_coding	Ddit4l	5.64845e-29	-3.33124	17.67	14.55	1.43	1.54
ENSMUSG00000035293.13	protein_coding	G2e3	6.81617e-29	-2.39267	17.22	18.94	2.94	3.51
ENSMUSG00000041583.8	protein_coding	Obox6	6.81617e-29	-4.10335	25.46	21.2	1.56	0.94
ENSMUSG00000035161.7	protein_coding	Ints6	7.09783e-29	-2.46833	52.91	43.42	6.99	9.41
ENSMUSG00000114771.1	lncRNA	Gm49064	9.32673e-29	-4.485	20.67	18.81	0.74	0.88
ENSMUSG00000094195.2	protein_coding	Gm6509	9.5059e-29	-3.92551	16.96	18.96	0.99	1.16
ENSMUSG00000053470.13	protein_coding	Kdm3a	1.95873e-28	-2.25853	23.54	21.3	4.28	4.53
ENSMUSG00000013415.9	protein_coding	Igf2bp1	2.64549e-28	-3.77986	12.17	11.71	1.01	0.62
ENSMUSG00000096333.7	protein_coding	Gm13871	3.29989e-28	-5.26227	40.33	15.86	0.6	0.75
ENSMUSG00000034391.12	protein_coding	Fbxo15	3.85568e-28	-2.34863	59.01	53.68	10.77	10
ENSMUSG00000017677.11	protein_coding	Wsb1	7.50074e-28	-2.31687	33.77	27.18	6.02	5.48
ENSMUSG00000058550.15	protein_coding	Dppa4	8.34136e-28	-4.67419	36.13	31.43	0.84	1.75
ENSMUSG00000067274.10	protein_coding	Rplp0	9.49147e-28	-1.52852	120.72	117.52	38.28	40.04
ENSMUSG00000041075.8	protein_coding	Fzd7	9.94e-28	-2.90353	10.74	8.58	1.29	1.12
ENSMUSG00000022905.12	protein_coding	Kpna1	1.32865e-27	-2.48547	20.91	20.73	3.21	3.76
ENSMUSG00000022565.15	protein_coding	Plec	2.02848e-27	-2.37266	5.91	5.44	0.82	1.23
ENSMUSG00000027079.15	protein_coding	Clp1	2.13049e-27	-3.01265	28.78	22.98	3.49	2.5
ENSMUSG00000113322.1	lncRNA	Gm48492	3.0294e-27	-5.23594	7.28	7.74	0.15	0.22
ENSMUSG00000034509.9	protein_coding	Mad2l1bp	5.15054e-27	-2.47371	43.04	43.5	6.95	7.63
ENSMUSG00000074365.13	protein_coding	Crxos	9.60535e-27	-8.52334	69.36	81.28	0.27	0.13
ENSMUSG00000063406.11	protein_coding	Tmed5	1.27804e-26	-2.22211	55.3	49.11	10.57	10.46
ENSMUSG00000032580.12	protein_coding	Rbm5	1.43762e-26	-3.04284	41.13	28.93	2.79	5.15
ENSMUSG00000046372.4	transcribed_processed_pseudogene	Gm5590	1.50738e-26	-6.07215	81.41	104.74	0.3	1.77
ENSMUSG00000043998.10	protein_coding	Mgat2	1.99171e-26	-2.84733	17.15	14.59	2.05	2.06
ENSMUSG00000067889.6	protein_coding	Sptbn2	2.0928e-26	-5.46253	3.89	3.3	0.02	0.12
ENSMUSG00000029246.14	protein_coding	Ppat	7.35808e-26	-3.42266	16.73	10.02	1.25	1.05
ENSMUSG00000095996.4	protein_coding	Gm16513	1.25603e-25	-5.02678	12.39	6.3	0.18	0.35
ENSMUSG00000014905.4	protein_coding	Dnajb9	1.31547e-25	-1.99365	45.61	35.29	9.43	9.71
ENSMUSG00000030554.16	protein_coding	Synm	1.31547e-25	-2.87061	6.85	9.15	0.94	1.08
ENSMUSG00000113971.1	protein_coding	Gm2022	1.38527e-25	-6.95528	98.7	76.44	0.53	0.66
ENSMUSG00000037573.5	protein_coding	Tob1	2.14013e-25	-2.4501	27.94	24.53	5.07	3.92
ENSMUSG00000038095.15	protein_coding	Sbno1	2.19413e-25	-1.61314	53.7	42.86	15.13	14.75
ENSMUSG00000110365.1	lncRNA	Gm38947	2.2934e-25	-5.07245	8.81	6.58	0.28	0.13
ENSMUSG00000036822.6	protein_coding	Topors	4.00498e-25	-1.35919	47.21	55.2	18.45	19.39
ENSMUSG00000047139.9	protein_coding	Cd24a	4.84098e-25	-2.49043	32.78	32.99	5.41	5.52
ENSMUSG00000060256.1	protein_coding	Tdpoz4	5.42923e-25	-7.83254	39.77	21.47	0.15	0.09
ENSMUSG00000019942.13	protein_coding	Cdk1	6.57368e-25	-2.3251	55.77	55.25	11.04	9.71
ENSMUSG00000102462.1	unprocessed_pseudogene	Gm5542	1.33796e-24	-9.13589	47.02	47.58	0	0.14
ENSMUSG00000008348.9	protein_coding	Ubc	1.79428e-24	-1.93563	34.76	36.13	7.51	9.95
ENSMUSG00000034429.15	protein_coding	Zfp707	1.79428e-24	-4.92685	14.07	11.47	0.64	0.15
ENSMUSG00000015656.17	protein_coding	Hspa8	2.91834e-24	-1.66678	78.24	63.04	21.68	20.4
ENSMUSG00000112495.1	protein_coding	Gm9048	4.43213e-24	-5.29994	61.39	81.07	1.05	2.19
ENSMUSG00000024843.15	protein_coding	Chka	5.42459e-24	-2.38581	27.31	22.17	4.05	4.8
ENSMUSG00000054272.6	protein_coding	Zscan4c	5.93544e-24	-6.89072	82.81	83.73	0.91	0.32
ENSMUSG00000017400.10	protein_coding	Stac2	6.83818e-24	-3.8831	9.99	6.89	0.58	0.47
ENSMUSG00000000276.11	protein_coding	Dgke	9.51383e-24	-2.56582	9.87	8.08	1.29	1.54
ENSMUSG00000095071.2	protein_coding	AF067061	9.56518e-24	-9.00746	51.06	42.41	0.13	0.04
ENSMUSG00000001105.15	protein_coding	Ift20	1.8256e-23	-3.24691	59.1	52.38	4.56	6.26
ENSMUSG00000048732.5	protein_coding	Klhl11	3.68959e-23	-1.64034	58.08	51.64	14.86	18.42
ENSMUSG00000085403.1	lncRNA	Gm13068	4.35388e-23	-4.27107	43.18	29.08	2.37	1.04
ENSMUSG00000031508.14	protein_coding	Ankrd10	4.52644e-23	-3.18826	14.57	11.16	1.35	1.26
ENSMUSG00000075269.5	protein_coding	Bex6	6.86253e-23	-7.97314	37.59	40.65	0.19	0.07
ENSMUSG00000022178.11	protein_coding	Ajuba	7.58517e-23	-4.58741	6.47	5.15	0.21	0.23
ENSMUSG00000031107.6	protein_coding	Rbmx2	1.90005e-22	-2.9874	28.02	26.52	2.13	4.23
ENSMUSG00000115167.1	lncRNA	Gm49015	3.93247e-22	-5.67556	7.14	5.64	0.05	0.17
ENSMUSG00000031060.16	protein_coding	Rbm10	5.15456e-22	-3.43009	11.99	10.88	0.61	1.37
ENSMUSG00000037465.10	protein_coding	Klf10	5.71618e-22	-2.43363	25.69	17.35	3.65	3.79
ENSMUSG00000021592.18	protein_coding	Arsk	8.45339e-22	-3.09937	18.47	13.05	1.86	1.52
ENSMUSG00000023892.8	protein_coding	Zfp51	9.48724e-22	-1.70654	47.04	48.12	15.7	11.73
ENSMUSG00000002658.9	protein_coding	Gtf2f1	1.0559e-21	-2.58543	45.07	34.87	4.47	7.93
ENSMUSG00000112216.1	protein_coding	Gm32717	1.08332e-21	-6.06106	5.86	10.27	0.02	0.18
ENSMUSG00000112252.1	protein_coding	Gm32802	1.33955e-21	-6.06106	5.86	10.27	0.02	0.18
ENSMUSG00000026246.12	protein_coding	Alppl2	1.36789e-21	-4.43702	9.57	9.62	0.25	0.55
ENSMUSG00000109516.1	protein_coding	Gm6882	1.44934e-21	-10.3559	33.27	40.53	0	0.04
ENSMUSG00000031628.9	protein_coding	Casp3	2.90516e-21	-2.58768	20.08	14.88	2.44	2.97
ENSMUSG00000034765.6	protein_coding	Dusp5	3.03446e-21	-4.59947	5.74	9.14	0.27	0.28
ENSMUSG00000054604.7	protein_coding	Cggbp1	3.36556e-21	-2.40585	23.54	17.88	3.46	3.83
ENSMUSG00000071646.9	protein_coding	Mta2	3.9778e-21	-2.87588	30.9	24.12	2.48	4.51
ENSMUSG00000025362.6	protein_coding	Rps26	4.02545e-21	-2.90963	87.07	73.31	7.22	12.56
ENSMUSG00000074011.4	protein_coding	Gm7682	4.317e-21	-4.07594	11.73	14.33	0.59	0.78
ENSMUSG00000086431.1	lncRNA	Gm14929	5.8234e-21	-7.23638	9.12	13.73	0.08	0.05
ENSMUSG00000025764.14	protein_coding	Jade1	6.06861e-21	-2.72232	11.02	8.45	1.38	1.35
ENSMUSG00000114632.1	lncRNA	Gm48399	6.0929e-21	-6.50306	69.2	73.12	0.41	0.94
ENSMUSG00000058546.8	protein_coding	Rpl23a	6.20436e-21	-2.30839	108.12	109.75	19.21	21.86
ENSMUSG00000028820.13	protein_coding	Sfpq	7.1829e-21	-1.37669	121.94	108.66	41.8	42.29
ENSMUSG00000082088.1	unprocessed_pseudogene	Gm15753	7.74119e-21	-3.53166	29.39	21.55	1.95	2.09
ENSMUSG00000096879.2	protein_coding	Tdpoz8	1.00097e-20	-10.0027	37.34	39.28	0	0.05
ENSMUSG00000070619.5	protein_coding	Gm13119	1.01015e-20	-4.26307	8.7	8.3	0.44	0.34
ENSMUSG00000028172.5	protein_coding	Tacr3	1.02987e-20	-7.75677	7.39	4.84	0.04	0.01
ENSMUSG00000028330.8	protein_coding	Ncbp1	1.12987e-20	-2.52703	14.72	13.22	1.98	2.51
ENSMUSG00000024045.6	protein_coding	Akap8	1.53929e-20	-1.65802	43.99	41.4	12.19	13.31
ENSMUSG00000066009.8	protein_coding	Zfp987	1.98308e-20	-1.97306	19.85	19.38	4.57	4.79
ENSMUSG00000032515.8	protein_coding	Csrnp1	2.39633e-20	-2.77252	22.14	17.08	1.99	3.34
ENSMUSG00000028233.6	protein_coding	Tgs1	2.46715e-20	-3.93265	26.01	10.52	1.24	0.95
ENSMUSG00000025351.14	protein_coding	Cd63	2.70314e-20	-6.30079	10.65	5.92	0.16	0.03
ENSMUSG00000027947.11	protein_coding	Il6ra	3.25521e-20	-4.69979	3.16	2.31	0.07	0.13
ENSMUSG00000041598.7	protein_coding	Cdc42ep4	3.58442e-20	-4.90125	5.38	5.4	0.21	0.12
ENSMUSG00000096192.2	transcribed_processed_pseudogene	Gm18856	5.09566e-20	-10.1312	78.72	49.54	0	0.07
ENSMUSG00000117759.1	transcribed_processed_pseudogene	AA684185	5.16691e-20	-7.1518	55.73	39.1	0.1	0.48
ENSMUSG00000093674.7	protein_coding	Rpl41	5.52253e-20	-2.94083	105.48	83.75	12.02	10.6
ENSMUSG00000086598.9	protein_coding	Btbd18	1.34495e-19	-3.25001	17.84	9.87	1.31	1.36
ENSMUSG00000052415.5	protein_coding	Tchh	1.89817e-19	-1.82313	10.34	11.79	3.07	2.79
ENSMUSG00000009291.13	protein_coding	Pttg1ip	2.6822e-19	-2.69801	15.98	15.88	2.37	2.16
ENSMUSG00000032221.14	protein_coding	Mns1	2.7965e-19	-2.72112	10.17	12.24	1.49	1.65
ENSMUSG00000007892.8	protein_coding	Rplp1	3.40146e-19	-2.40131	120.48	107.95	18.55	21.59
ENSMUSG00000082264.1	processed_pseudogene	Gm12799	4.44851e-19	-3.56621	8.8	9.85	0.45	0.98
ENSMUSG00000092019.4	protein_coding	Gm4027	5.05696e-19	-5.86431	88.25	88.4	1.88	0.73
ENSMUSG00000109409.1	processed_pseudogene	Gm9343	5.61204e-19	-4.39207	16.45	5.51	0.35	0.59
ENSMUSG00000091971.3	protein_coding	Hspa1a	9.06454e-19	-2.91574	8.77	10.87	0.95	1.43
ENSMUSG00000117091.1	protein_coding	Gm5698	1.47154e-18	-5.16927	21.99	31.95	1.02	0.31
ENSMUSG00000093978.1	processed_pseudogene	Gm12612	1.69202e-18	-14.2932	59.11	43.59	0	0
ENSMUSG00000046546.3	protein_coding	Fam43a	1.85518e-18	-4.08992	6.38	4.74	0.34	0.25
ENSMUSG00000109969.1	protein_coding	Zscan4-ps3	2.40671e-18	-14.216	39.51	43.97	0	0
ENSMUSG00000000594.7	protein_coding	Gm2a	3.97444e-18	-3.74847	7.66	5.21	0.23	0.64
ENSMUSG00000059013.12	protein_coding	Sh2d3c	4.25603e-18	-2.23585	12.9	15.11	2.87	2.66
ENSMUSG00000095251.1	protein_coding	Tdpoz7	4.81985e-18	-9.39934	43.13	42.33	0	0.13
ENSMUSG00000094163.1	protein_coding	Tdpoz5	9.33747e-18	-9.39934	43.13	42.33	0	0.13
ENSMUSG00000030507.6	protein_coding	Dbx1	1.10553e-17	-4.34752	7	7.99	0.21	0.44
ENSMUSG00000026238.14	protein_coding	Ptma	1.30917e-17	-1.87208	54.15	51.14	12.03	14.89
ENSMUSG00000032423.12	protein_coding	Syncrip	1.44389e-17	-1.62328	24.55	25.07	7.38	7.76
ENSMUSG00000011179.8	protein_coding	Odc1	1.50141e-17	-1.62364	39.09	35.49	10.95	11.8
ENSMUSG00000031245.8	protein_coding	Hmgn5	1.5113e-17	-1.29631	105.59	108.69	46.52	35.83
ENSMUSG00000103406.1	unprocessed_pseudogene	Gm5541	1.91481e-17	-7.98356	20.71	21.77	0	0.14
ENSMUSG00000094682.2	protein_coding	Gm6902	1.91503e-17	-14.0425	61.98	56.16	0	0
ENSMUSG00000022673.5	protein_coding	Mcm4	2.16562e-17	-1.4314	36.58	30.18	11.47	11.89
ENSMUSG00000046574.8	protein_coding	Prr12	3.05079e-17	-2.5624	5.83	5.11	0.78	0.93
ENSMUSG00000038279.10	protein_coding	Nop2	3.65081e-17	-3.62366	13.5	7.34	0.77	0.76
ENSMUSG00000090693.4	protein_coding	Trim43a	1.02514e-16	-6.80345	12.55	9.39	0.13	0
ENSMUSG00000069910.2	protein_coding	Spdl1	1.27384e-16	-1.79618	36.63	33.8	7.58	11.42
ENSMUSG00000040435.12	protein_coding	Ppp1r15a	1.40634e-16	-1.33554	95.31	75.1	33.8	29.98
ENSMUSG00000022009.1	protein_coding	Nufip1	1.5678e-16	-2.69464	8.77	6.19	1.15	0.97
ENSMUSG00000004044.9	protein_coding	Cavin1	1.68877e-16	-2.11101	12.58	11.72	2.84	2.39
ENSMUSG00000104059.1	unprocessed_pseudogene	Gm9124	2.26565e-16	-4.27027	17.12	12.98	0.48	0.87
ENSMUSG00000032902.1	protein_coding	Slc16a1	2.54097e-16	-2.00296	10.71	9.52	2.5	2.2
ENSMUSG00000003814.8	protein_coding	Calr	2.67171e-16	-1.02561	140.01	135.12	63.93	64.43
ENSMUSG00000022749.8	protein_coding	Tbc1d23	2.92443e-16	-2.69895	15.42	22.12	3.4	1.87
ENSMUSG00000110103.1	protein_coding	Zscan4-ps1	2.93785e-16	-2.84901	11.25	19.93	1.9	2.04
ENSMUSG00000095409.1	protein_coding	Gm13043	3.2885e-16	-13.3523	27.42	27.79	0	0
ENSMUSG00000074863.5	protein_coding	Platr25	4.52684e-16	-2.52795	20.29	14.67	2.66	2.93
ENSMUSG00000001525.10	protein_coding	Tubb5	4.8119e-16	-1.53239	27.79	26.97	9.09	8.69
ENSMUSG00000074502.4	protein_coding	Ubtfl1	4.9545e-16	-7.44704	48.49	43.49	0.08	0.37
ENSMUSG00000003437.14	protein_coding	Paf1	5.59469e-16	-2.23597	29.63	33.32	4.75	7.71
ENSMUSG00000032575.16	protein_coding	Manf	5.59469e-16	-1.87421	52.85	64.7	13.73	16.13
ENSMUSG00000094560.1	protein_coding	A430089I19Rik	5.59469e-16	-4.10197	14.07	12.84	1.16	0.23
ENSMUSG00000020526.12	protein_coding	Znhit3	5.69402e-16	-3.94838	28.8	20.06	1.35	1.48
ENSMUSG00000081406.4	processed_pseudogene	Rps6-ps4	5.93249e-16	-2.4741	58.69	49.42	10.2	7.71
ENSMUSG00000106632.1	lncRNA	Gm33466	7.07461e-16	-13.3763	36.75	32.71	0	0
ENSMUSG00000070034.13	protein_coding	Sp110	7.39506e-16	-1.10816	143.52	119.87	54.49	61.51
ENSMUSG00000092341.3	lncRNA	Malat1	7.83567e-16	-1.09364	43.58	42.38	20.27	17.93
ENSMUSG00000023951.17	protein_coding	Vegfa	8.37125e-16	-3.54962	10.18	9.31	0.82	0.69
ENSMUSG00000031984.8	protein_coding	2810004N23Rik	8.41011e-16	-3.23062	12.34	10.7	0.64	1.59
ENSMUSG00000030744.13	protein_coding	Rps3	1.32383e-15	-3.00904	10.85	15.78	1.42	1.57
ENSMUSG00000109166.1	protein_coding	Gm5890	1.61471e-15	-13.0784	35.02	40.77	0	0
ENSMUSG00000025364.13	protein_coding	Pa2g4	1.70956e-15	-1.4849	49.08	39.98	13.13	16.84
ENSMUSG00000021264.12	protein_coding	Yy1	2.04826e-15	-1.66134	21.83	15.87	4.99	6.2
ENSMUSG00000070493.3	protein_coding	Chchd2	2.06387e-15	-2.48639	31.2	31.85	5.09	5.22
ENSMUSG00000114409.1	processed_pseudogene	Gm9042	2.06387e-15	-3.85302	12.97	19.85	1.61	0.4
ENSMUSG00000074424.3	protein_coding	Spopfm2	2.46822e-15	-11.6705	48.71	42.12	0	0.02
ENSMUSG00000102311.1	unprocessed_pseudogene	Gm5543	2.5225e-15	-13.1901	47.21	55.96	0	0
ENSMUSG00000034936.2	protein_coding	Arl4d	2.82387e-15	-3.35347	13.46	13.11	1.32	1.02
ENSMUSG00000003032.8	protein_coding	Klf4	3.63783e-15	-1.34369	28.85	29.46	10.26	11.4
ENSMUSG00000107032.2	processed_pseudogene	Gm5301	3.99031e-15	-2.18978	17.23	19.68	4.25	3.22
ENSMUSG00000089696.3	protein_coding	Spopfm1	4.17977e-15	-8.70379	20.89	28.52	0.05	0.05
ENSMUSG00000027787.14	protein_coding	Nmd3	5.05028e-15	-2.20099	17.79	19.31	3.13	4.34
ENSMUSG00000028800.15	protein_coding	Hdac1	5.07737e-15	-2.37107	33.28	28.08	3.86	7.07
ENSMUSG00000109396.1	protein_coding	Gm4565	5.95015e-15	-12.8863	35.56	25.99	0	0
ENSMUSG00000093584.1	unprocessed_pseudogene	Obox3-ps2	6.05862e-15	-7.55924	21.31	15.44	0.15	0
ENSMUSG00000109060.1	protein_coding	Gm4513	6.06361e-15	-12.8863	35.56	25.99	0	0
ENSMUSG00000026819.15	protein_coding	Slc25a25	6.29342e-15	-2.28544	12.55	10.74	2.24	2.16
ENSMUSG00000052253.6	protein_coding	Zfp622	6.91156e-15	-6.71571	39.88	31.99	0.12	0.46
ENSMUSG00000060675.13	protein_coding	Plaat3	7.741e-15	-4.31116	7.73	6.39	0.11	0.53
ENSMUSG00000025762.15	protein_coding	Larp1b	7.93193e-15	-1.63885	55.23	45.16	12.6	17.67
ENSMUSG00000109172.1	processed_pseudogene	Gm21035	8.94576e-15	-12.8948	16.77	15.27	0	0
ENSMUSG00000068879.4	protein_coding	Gm5773	9.20325e-15	-6.39236	12.02	10.85	0.19	0.04
ENSMUSG00000052397.8	protein_coding	Ezr	1.25132e-14	-2.53051	11.32	9.41	1.54	1.75
ENSMUSG00000117217.1	processed_pseudogene	Gm4766	1.35843e-14	-6.37633	15.66	13.23	0.24	0.06
ENSMUSG00000027225.7	protein_coding	Duoxa2	1.4549e-14	-4.34482	9.23	8.16	0.54	0.21
ENSMUSG00000101436.1	protein_coding	Gm5157	1.56606e-14	-12.7302	26.19	24.06	0	0
ENSMUSG00000007216.6	protein_coding	Zfp775	1.69757e-14	-3.94617	4.71	3.91	0.29	0.22
ENSMUSG00000042903.8	protein_coding	Foxo4	1.88223e-14	-2.65976	6.99	7.49	1.15	0.94
ENSMUSG00000046957.5	protein_coding	Spz1	2.19706e-14	-2.82455	18.08	12.78	1.97	1.99
ENSMUSG00000095935.1	protein_coding	Gm11238	2.87727e-14	-12.5602	27.89	27.98	0	0
ENSMUSG00000078625.10	protein_coding	Gm12789	3.33845e-14	-12.5634	65.31	64.69	0	0
ENSMUSG00000074501.6	processed_pseudogene	Gm5612	3.34657e-14	-5.22999	73.55	42.59	2.01	0.68
ENSMUSG00000104243.1	processed_pseudogene	Gm38153	3.95765e-14	-5.74415	30.53	38.37	0.49	0.59
ENSMUSG00000073724.12	protein_coding	Pramel4	4.22652e-14	-5.34063	8.78	6.61	0.15	0.19
ENSMUSG00000040413.15	protein_coding	Timd2	4.37722e-14	-5.12687	6.34	5.28	0.26	0.04
ENSMUSG00000036693.12	protein_coding	Nop14	4.44338e-14	-2.03233	15.48	12.63	3.14	3.22
ENSMUSG00000026319.13	protein_coding	Relch	4.70751e-14	-1.29198	39.16	32.05	13.38	14.05
ENSMUSG00000050953.10	protein_coding	Gja1	4.92958e-14	-3.53243	6.88	6.49	0.25	0.78
ENSMUSG00000018906.14	protein_coding	P4ha2	5.56966e-14	-3.99656	11.13	9.75	0.36	0.75
ENSMUSG00000094027.2	protein_coding	Gm21762	5.84342e-14	-12.6	60.23	59.46	0	0
ENSMUSG00000024014.8	protein_coding	Pim1	6.27021e-14	-1.6669	29.18	23.75	7.77	7.81
ENSMUSG00000048661.14	protein_coding	Lemd3	6.74215e-14	-3.01551	4.12	3.42	0.36	0.48
ENSMUSG00000078502.10	protein_coding	Gm13212	8.53672e-14	-1.87002	12.96	13.81	3.08	3.73
ENSMUSG00000032116.18	protein_coding	Stt3a	8.95497e-14	-1.8622	47.76	55	13.58	12.64
ENSMUSG00000112135.1	processed_pseudogene	Gm9029	9.47161e-14	-12.4758	11.97	15.03	0	0
ENSMUSG00000022797.16	protein_coding	Tfrc	9.71998e-14	-2.25346	26.64	13.02	4.45	3.22
ENSMUSG00000008976.16	protein_coding	Gabpa	1.09655e-13	-1.63154	31.38	25.88	9.65	7.61
ENSMUSG00000034274.11	protein_coding	Thoc5	1.11417e-13	-3.08567	10.91	8.58	1.32	0.75
ENSMUSG00000040836.15	protein_coding	Gpr161	1.15166e-13	-4.05116	3.87	2.65	0.13	0.26
ENSMUSG00000060519.11	protein_coding	Tor3a	1.46359e-13	-5.4129	7.01	2.48	0.03	0.16
ENSMUSG00000029657.15	protein_coding	Hsph1	1.56955e-13	-1.36608	46.98	35.68	14.15	16.04
ENSMUSG00000022528.8	protein_coding	Hes1	1.62051e-13	-2.76525	20.93	26.38	4.37	1.94
ENSMUSG00000104460.1	unprocessed_pseudogene	Gm9121	1.72166e-13	-12.3771	27.24	36.89	0	0
ENSMUSG00000003970.9	protein_coding	Rpl8	1.74046e-13	-1.66564	81.08	68.71	23.35	20.68
ENSMUSG00000011263.16	protein_coding	Exoc3l2	2.04053e-13	-8.45971	5.82	5.3	0	0.02
ENSMUSG00000023243.9	protein_coding	Kcnk5	2.06205e-13	-3.34112	6.13	7.33	0.28	0.9
ENSMUSG00000017144.8	protein_coding	Rnd3	2.29282e-13	-2.08131	14.48	16.08	4.11	2.53
ENSMUSG00000045005.9	protein_coding	Fzd5	2.8564e-13	-2.64601	3.57	3.9	0.65	0.44
ENSMUSG00000044201.10	protein_coding	Cdc25c	2.89424e-13	-2.87544	13.8	9.3	1.26	1.59
ENSMUSG00000003444.8	protein_coding	Med29	3.36442e-13	-2.75378	18.27	17.05	1.9	2.84
ENSMUSG00000042677.7	protein_coding	Zc3h12a	3.9299e-13	-5.91783	3.22	4.21	0.09	0.02
ENSMUSG00000087166.9	protein_coding	L1td1	4.15051e-13	-2.56556	8.77	8.99	1.07	1.66
ENSMUSG00000001056.3	protein_coding	Nhp2	5.27782e-13	-2.36881	27.43	28.52	4.13	5.76
ENSMUSG00000026020.9	protein_coding	Nop58	5.36854e-13	-1.87738	81.09	70.58	23.94	14.32
ENSMUSG00000034424.5	protein_coding	Gcsh	6.59901e-13	-1.60091	40.16	36.3	11.99	11.54
ENSMUSG00000016526.8	protein_coding	Dyrk3	7.81618e-13	-2.85676	8.29	5.07	0.9	0.76
ENSMUSG00000001785.13	protein_coding	Pwp1	8.14598e-13	-3.63027	6.23	6.59	0.29	0.58
ENSMUSG00000095724.1	protein_coding	Gm21319	8.46443e-13	-12.0639	14.78	13.03	0	0
ENSMUSG00000003153.10	protein_coding	Slc2a3	8.82813e-13	-4.34055	2.06	2.31	0.07	0.11
ENSMUSG00000029422.15	protein_coding	Rsrc2	8.82813e-13	-1.10106	115.28	100.12	46.09	48.94
ENSMUSG00000038214.15	protein_coding	Bend3	9.08058e-13	-1.64708	8	7.8	2.34	2.36
ENSMUSG00000113342.1	TEC	AA414992	1.0483e-12	-12.088	21.65	12.59	0	0
ENSMUSG00000059498.13	protein_coding	Fcgr3	1.0504e-12	-4.30456	11.65	12.12	0.89	0.15
ENSMUSG00000029401.8	protein_coding	Rilpl2	1.19387e-12	-3.85423	4.98	5.86	0.34	0.31
ENSMUSG00000047649.9	protein_coding	Cd3eap	1.20087e-12	-3.52234	7.11	9	0.88	0.39
ENSMUSG00000047714.14	protein_coding	Ppp1r2	1.30656e-12	-1.92747	22.51	24.44	6.91	4.52
ENSMUSG00000094043.2	protein_coding	Gm7971	1.33048e-12	-4.48048	4.24	7.3	0.19	0.26
ENSMUSG00000099623.2	unprocessed_pseudogene	Gm4526	1.39131e-12	-11.93	29.9	29.12	0	0
ENSMUSG00000060938.14	protein_coding	Rpl26	1.41146e-12	-1.6158	124.27	130.65	40.35	37
ENSMUSG00000094084.2	protein_coding	Tdpoz1	1.43475e-12	-10.8045	20.15	29.9	0	0.03
ENSMUSG00000004891.16	protein_coding	Nes	1.62963e-12	-1.80971	9.25	9.24	2.66	2.25
ENSMUSG00000026568.6	protein_coding	Mpc2	2.05173e-12	-2.79104	44.43	28.75	6.62	3.09
ENSMUSG00000035011.15	protein_coding	Zbtb7a	2.13907e-12	-2.34675	5.45	4.62	0.97	0.84
ENSMUSG00000078184.1	protein_coding	Rbm8a2	2.38887e-12	-3.61875	8.76	10.27	0.59	0.77
ENSMUSG00000025340.14	protein_coding	Rabgef1	2.53318e-12	-2.72767	10.33	13.48	1.88	1.38
ENSMUSG00000059995.12	protein_coding	Atxn7l3	2.54063e-12	-3.25749	5.04	4.36	0.28	0.59
ENSMUSG00000066141.2	protein_coding	Gm11232	2.73011e-12	-4.24625	8.31	5.16	0.36	0.25
ENSMUSG00000005566.14	protein_coding	Trim28	3.36055e-12	-1.32374	46.27	48.36	17.98	17.5
ENSMUSG00000029394.11	protein_coding	Cdk2ap1	3.65994e-12	-2.23178	49.68	30.97	7.89	7.81
ENSMUSG00000021918.10	protein_coding	Nek4	5.30236e-12	-2.10792	8.42	5.81	1.57	1.46
ENSMUSG00000003779.16	protein_coding	Kif20a	5.40777e-12	-1.09084	36.57	36.78	15.65	16.89
ENSMUSG00000039886.8	protein_coding	Tmem120a	5.40913e-12	-2.87089	13.35	10.3	1.25	1.65
ENSMUSG00000062421.13	protein_coding	Arf2	6.06869e-12	-2.66683	10.98	16.13	1.73	2.1
ENSMUSG00000043183.18	protein_coding	Simc1	6.28517e-12	-2.66412	6.15	6.92	0.79	1.07
ENSMUSG00000030738.11	protein_coding	Eif3c	6.43988e-12	-1.94652	21.37	14.08	3.78	4.71
ENSMUSG00000067399.10	protein_coding	Trim43c	6.65977e-12	-4.11292	7.08	4.48	0.25	0.34
ENSMUSG00000012429.9	protein_coding	Mplkip	7.24623e-12	-2.41178	13.62	12.94	2.01	2.52
ENSMUSG00000035666.14	protein_coding	Gtf3c4	7.29989e-12	-2.70362	8.58	7.08	0.57	1.62
ENSMUSG00000043091.9	protein_coding	Tuba1c	7.44091e-12	-1.55451	26.27	26.27	7.49	9.21
ENSMUSG00000099693.1	unprocessed_pseudogene	Gm29284	7.54203e-12	-4.67951	142.39	107.67	6.28	2.37
ENSMUSG00000100205.1	processed_pseudogene	Gm4850	7.69645e-12	-11.6127	54.65	42.62	0	0
ENSMUSG00000103362.1	protein_coding	Tdpoz2	7.71924e-12	-7.04984	15.41	6.99	0.05	0.09
ENSMUSG00000096284.2	protein_coding	Tcstv1	8.43767e-12	-1.66698	52.5	65.44	17.4	17.03
ENSMUSG00000022545.13	protein_coding	Ercc4	8.83311e-12	-1.91846	8.24	6.78	1.99	1.68
ENSMUSG00000026788.13	protein_coding	Zbtb43	8.99427e-12	-2.85191	6.5	6.22	0.86	0.72
ENSMUSG00000027248.13	protein_coding	Pdia3	9.15965e-12	-1.21537	29.38	28.61	10.92	12.59
ENSMUSG00000103210.1	unprocessed_pseudogene	Gm5852	9.62609e-12	-11.5979	18.94	23.53	0	0
ENSMUSG00000090417.4	protein_coding	Vmn2r94	1.21447e-11	-3.63934	1.57	1.19	0.09	0.1
ENSMUSG00000032425.15	protein_coding	Zfp949	1.39341e-11	-2.17644	9.17	7.98	1.73	1.75
ENSMUSG00000025869.11	protein_coding	Nop16	1.46957e-11	-3.50825	13.76	10.64	1.16	0.71
ENSMUSG00000048720.8	protein_coding	Tbc1d12	1.5149e-11	-3.71179	2.79	2.23	0.17	0.17
ENSMUSG00000050071.8	protein_coding	Bex1	1.63953e-11	-3.96695	11.19	18.12	0.87	0.77
ENSMUSG00000039231.18	protein_coding	Suv39h1	1.71454e-11	-2.96186	4.7	5.86	0.63	0.58
ENSMUSG00000044707.7	protein_coding	Ccnjl	1.72095e-11	-4.50299	3.7	3.65	0.05	0.22
ENSMUSG00000062867.13	protein_coding	Impdh2	1.88747e-11	-2.87142	23.71	23.86	1.66	4.18
ENSMUSG00000093770.1	unprocessed_pseudogene	Obox3-ps4	1.94559e-11	-11.4805	23.8	16.65	0	0
ENSMUSG00000032078.17	protein_coding	Zpr1	1.96197e-11	-2.31542	12.49	8.97	2.16	1.77
ENSMUSG00000108550.1	lncRNA	Gm44736	2.11081e-11	-4.03938	20.66	19.1	0.67	1.41
ENSMUSG00000032786.16	protein_coding	Alas1	2.15836e-11	-2.97707	9.72	8.08	0.93	1.09
ENSMUSG00000113201.1	protein_coding	Gm21936	2.16357e-11	-11.3619	60	66.59	0	0
ENSMUSG00000094237.2	protein_coding	AF067063	2.86236e-11	-9.92713	74.33	48.64	0	0.1
ENSMUSG00000040952.16	protein_coding	Rps19	2.96078e-11	-2.53512	35.63	21.73	4.25	4.7
ENSMUSG00000096750.7	protein_coding	Gm11757	3.01459e-11	-11.4033	10.76	19.58	0	0
ENSMUSG00000073631.2	lncRNA	Gm10553	3.70301e-11	-3.65454	7.64	6.93	0.4	0.61
ENSMUSG00000025027.18	protein_coding	Xpnpep1	4.29735e-11	-2.64393	13.99	10.22	1.76	1.72
ENSMUSG00000104338.1	unprocessed_pseudogene	Gm9131	4.98091e-11	-7.6962	10.84	14.82	0	0.11
ENSMUSG00000024827.10	protein_coding	Gldc	5.00468e-11	-3.80024	5.91	3.9	0.1	0.51
ENSMUSG00000016382.15	protein_coding	Pls3	5.87376e-11	-2.51756	7.05	6.28	1.12	0.97
ENSMUSG00000000134.17	protein_coding	Tfe3	6.47489e-11	-1.16801	32.42	31.3	12.34	14.37
ENSMUSG00000028106.13	protein_coding	Rprd2	8.21822e-11	-2.05872	10.42	7.28	1.49	2.42
ENSMUSG00000005148.8	protein_coding	Klf5	8.77743e-11	-1.60021	11.79	13.61	3.6	4.17
ENSMUSG00000096363.1	unprocessed_pseudogene	Gm12621	1.22386e-10	-10.9012	60.45	62.99	0	0
ENSMUSG00000108654.1	unprocessed_pseudogene	Gm9519	1.28173e-10	-4.41499	7.38	6.07	0.31	0.22
ENSMUSG00000028882.13	protein_coding	Ppp1r8	1.40557e-10	-1.74426	47.18	31.7	12.71	9.08
ENSMUSG00000021051.10	protein_coding	Ppp2r5e	1.41986e-10	-1.41319	19.99	18.39	6.38	7.09
ENSMUSG00000040363.15	protein_coding	Bcor	1.44294e-10	-1.75332	10.16	9.33	3.39	1.97
ENSMUSG00000074212.7	protein_coding	Dnajb14	1.49465e-10	-1.97449	4.49	5.73	1.08	1.29
ENSMUSG00000050213.6	protein_coding	Snip1	1.49614e-10	-2.83486	6.78	6.39	0.98	0.66
ENSMUSG00000093421.1	unprocessed_pseudogene	Obox3-ps6	1.66258e-10	-10.9508	13.95	15.61	0	0
ENSMUSG00000038335.13	protein_coding	Tsr1	1.79145e-10	-1.84826	14.5	10.11	3.29	3
ENSMUSG00000071415.6	protein_coding	Rpl23	1.87469e-10	-2.80315	31.65	37.01	6.43	2.22
ENSMUSG00000020149.17	protein_coding	Rab1a	2.10621e-10	-1.76947	15.35	13.71	3.94	3.91
ENSMUSG00000033669.8	protein_coding	Zfp7	2.129e-10	-3.21047	4.35	4.05	0.31	0.48
ENSMUSG00000026674.9	protein_coding	Ddr2	2.15844e-10	-1.83037	7.46	9.63	2.4	2
ENSMUSG00000097525.2	lncRNA	Platr31	2.2205e-10	-4.52218	5.68	8.11	0.07	0.43
ENSMUSG00000067860.11	protein_coding	Zic3	2.24194e-10	-3.23115	4.15	4.91	0.59	0.26
ENSMUSG00000042821.7	protein_coding	Snai1	2.25191e-10	-3.26794	9.41	8.38	0.47	1.14
ENSMUSG00000029265.4	protein_coding	Dr1	2.29054e-10	-1.59979	13.34	12.94	4.42	3.6
ENSMUSG00000025838.12	protein_coding	Pramel6	2.44059e-10	-6.66721	7.39	8.19	0.1	0
ENSMUSG00000086048.7	lncRNA	Drr1	3.14288e-10	-3.63737	3.41	3.33	0.19	0.27
ENSMUSG00000096230.4	protein_coding	Gm16429	3.16183e-10	-3.84777	4.24	7.3	0.33	0.36
ENSMUSG00000032583.7	protein_coding	Mon1a	3.80579e-10	-3.38059	4.91	5.22	0.3	0.54
ENSMUSG00000100592.1	processed_pseudogene	Gm28645	3.84258e-10	-10.8227	36.57	23.55	0	0
ENSMUSG00000090714.10	protein_coding	Zscan4d	4.57032e-10	-7.57396	76.06	63.7	0.48	0.06
ENSMUSG00000028992.13	protein_coding	Nmnat1	4.80161e-10	-4.747	4.6	4.91	0.21	0.09
ENSMUSG00000037315.15	protein_coding	Jade3	4.95276e-10	-2.23333	3.92	4.47	0.83	0.78
ENSMUSG00000034120.18	protein_coding	Srsf2	5.11197e-10	-1.10978	42.6	40.64	18.2	18.12
ENSMUSG00000057706.7	protein_coding	Mex3b	5.50758e-10	-1.73094	12.01	9.85	2.53	3.54
ENSMUSG00000113348.1	unprocessed_pseudogene	Gm8607	6.29118e-10	-10.7496	32.68	57.73	0	0
ENSMUSG00000000581.8	protein_coding	C1d	6.3565e-10	-2.44227	23.75	18.71	4.52	2.6
ENSMUSG00000095717.1	protein_coding	Gm2056	6.87398e-10	-10.6779	36.34	48.37	0	0
ENSMUSG00000096745.1	processed_pseudogene	Gm12622	7.39136e-10	-10.5417	49.82	49.9	0	0
ENSMUSG00000018846.8	protein_coding	Pank3	7.90073e-10	-1.0567	24.58	17.84	9.78	9.46
ENSMUSG00000048330.14	protein_coding	Ric3	7.96386e-10	-3.54871	7.39	2.79	0.34	0.41
ENSMUSG00000100786.1	lncRNA	Gm28940	8.43599e-10	-2.49701	14.88	12.89	2.98	1.4
ENSMUSG00000002625.10	protein_coding	Akap8l	8.59172e-10	-2.50396	13.12	13	1.21	2.96
ENSMUSG00000020700.11	protein_coding	Map3k3	8.59172e-10	-2.97182	6.45	6.47	0.43	1.04
ENSMUSG00000113011.1	processed_pseudogene	Gm1995	9.1603e-10	-6.83519	15.76	13.17	0.02	0.18
ENSMUSG00000003545.3	protein_coding	Fosb	9.48924e-10	-1.98707	8.56	7.14	1.81	1.8
ENSMUSG00000118133.1	transcribed_processed_pseudogene	Gm6978	9.53914e-10	-9.53962	48.89	41.44	0.1	0
ENSMUSG00000061787.15	protein_coding	Rps17	1.00177e-09	-2.32209	58.48	49.89	10.49	9
ENSMUSG00000032715.9	protein_coding	Trib3	1.09878e-09	-4.34152	4.91	3.09	0.15	0.18
ENSMUSG00000070031.11	protein_coding	Sp140	1.22288e-09	-3.22255	12.87	10.78	0.82	1.42
ENSMUSG00000015053.14	protein_coding	Gata2	1.26307e-09	-2.57582	5.26	4.88	0.71	0.81
ENSMUSG00000028234.6	protein_coding	Rps20	1.40489e-09	-2.48397	21.72	14.33	2.67	3.09
ENSMUSG00000025134.2	protein_coding	Alyref	1.42316e-09	-1.79784	48.61	32.86	7.91	13.63
ENSMUSG00000032399.8	protein_coding	Rpl4	1.46039e-09	-1.24748	50.22	47.38	16.4	22.09
ENSMUSG00000031765.8	protein_coding	Mt1	1.49111e-09	-2.24963	74.5	54.19	15.37	8.96
ENSMUSG00000021939.8	protein_coding	Ctsb	1.54288e-09	-2.21041	5.69	4.64	0.96	1.06
ENSMUSG00000093509.1	unprocessed_pseudogene	Obox3-ps3	1.56287e-09	-10.533	8.88	14.41	0	0
ENSMUSG00000044647.16	protein_coding	Csrnp3	1.57384e-09	-1.27319	13.03	13.53	5.06	5.21
ENSMUSG00000018166.8	protein_coding	Erbb3	1.63048e-09	-2.0829	3.58	3.67	0.62	0.93
ENSMUSG00000024097.11	protein_coding	Srsf7	1.63048e-09	-1.52608	21.6	23.39	7.22	7.23
ENSMUSG00000024991.8	protein_coding	Eif3a	1.66373e-09	-1.15514	31.85	23.3	11.03	12.27
ENSMUSG00000046593.3	protein_coding	Tmem215	1.66991e-09	-10.5733	3.62	2.21	0	0
ENSMUSG00000017707.9	protein_coding	Serinc3	1.71177e-09	-1.84378	7.97	7.83	1.97	2.05
ENSMUSG00000045128.9	protein_coding	Rpl18a	1.81474e-09	-1.39098	114.56	108.23	36.52	42.6
ENSMUSG00000093904.2	protein_coding	Tomm20	1.88583e-09	-2.5316	8.64	8.84	1.82	0.91
ENSMUSG00000017264.16	protein_coding	Exosc10	1.92841e-09	-1.64921	15.62	14.03	4.76	3.96
ENSMUSG00000098246.1	processed_pseudogene	Gm7627	2.13087e-09	-10.4317	11.54	10.43	0	0
ENSMUSG00000045969.8	protein_coding	Ing1	2.2224e-09	-1.62427	53.13	48.33	10.86	19.74
ENSMUSG00000096619.1	protein_coding	Gm2035	2.22991e-09	-10.4153	35.01	37.83	0	0
ENSMUSG00000110190.1	protein_coding	Zscan4-ps2	2.38584e-09	-8.16969	60.95	52.82	0.26	0.03
ENSMUSG00000093976.2	processed_pseudogene	Gm8674	2.44319e-09	-4.46581	2.6	2.34	0.14	0.04
ENSMUSG00000016831.12	protein_coding	Tox4	2.44374e-09	-1.67171	11.98	7.33	2.94	2.66
ENSMUSG00000078537.3	protein_coding	B020031M17Rik	2.66665e-09	-7.23274	177.46	156.47	0.18	1.49
ENSMUSG00000062309.8	protein_coding	Rpp25	2.79705e-09	-2.8743	10.09	12.89	1.86	0.88
ENSMUSG00000081593.1	processed_pseudogene	Gm11841	2.80235e-09	-4.64375	44.59	49.06	2.31	0.74
ENSMUSG00000044763.8	protein_coding	Trmt10c	2.82369e-09	-1.62147	11.86	10.83	3.78	3.01
ENSMUSG00000049422.7	protein_coding	Chchd10	2.87469e-09	-5.10016	11.01	20.88	0.36	0.39
ENSMUSG00000063881.11	protein_coding	Olfr376	2.9923e-09	-5.74528	3.33	1.83	0	0.07
ENSMUSG00000031633.4	protein_coding	Slc25a4	3.20025e-09	-2.51905	10.17	9.26	1.95	1.06
ENSMUSG00000074194.4	protein_coding	Zfp791	3.22973e-09	-2.16608	16.3	9.44	2.89	2.3
ENSMUSG00000114905.1	processed_pseudogene	Gm48113	3.23275e-09	-7.14518	10.61	8.54	0.05	0.05
ENSMUSG00000094278.1	processed_pseudogene	Gm12626	3.32413e-09	-6.33083	53.36	54	0.15	0.86
ENSMUSG00000034324.16	protein_coding	Tmem132c	3.4929e-09	-1.67607	25.19	26.25	9.2	5.59
ENSMUSG00000027227.7	protein_coding	Sord	3.75152e-09	-4.11635	5.03	3.49	0.35	0.06
ENSMUSG00000114943.1	protein_coding	Gm8947	3.75152e-09	-3.21094	6.63	7.63	0.9	0.44
ENSMUSG00000074364.6	protein_coding	Ehd2	3.75304e-09	-3.40853	2.01	1.97	0.09	0.23
ENSMUSG00000098010.1	processed_pseudogene	Gm21542	3.88547e-09	-9.145	21.14	22	0.06	0
ENSMUSG00000073600.5	protein_coding	Prob1	4.0156e-09	-2.03393	9.14	8.27	2.52	1.33
ENSMUSG00000094215.2	processed_pseudogene	Gm6489	4.03093e-09	-9.14804	37.46	30.97	0.09	0
ENSMUSG00000091101.2	protein_coding	Gm4302	4.07036e-09	-10.3387	14.24	8.65	0	0
ENSMUSG00000031357.3	protein_coding	Syap1	4.26795e-09	-2.28391	10.43	8.94	2.1	1.46
ENSMUSG00000015312.9	protein_coding	Gadd45b	4.52283e-09	-2.25707	20.16	16.71	2.53	4.39
ENSMUSG00000091730.1	processed_pseudogene	Gm17230	4.5748e-09	-5.86071	1.19	2.28	0.04	0.01
ENSMUSG00000024232.2	protein_coding	Bambi	4.65309e-09	-2.01707	3.8	3.86	0.84	0.87
ENSMUSG00000020534.14	protein_coding	Shmt1	4.80759e-09	-2.24235	10.71	7.99	2.04	1.51
ENSMUSG00000114212.1	protein_coding	Gm47985	4.83579e-09	-3.15068	5.25	8.25	0.55	0.75
ENSMUSG00000060534.16	protein_coding	Dcc	4.86807e-09	-2.14844	1.76	1.74	0.39	0.32
ENSMUSG00000021638.12	protein_coding	Ocln	4.97175e-09	-2.59909	5.45	5.03	0.68	0.85
ENSMUSG00000113050.1	lncRNA	Gm8016	5.90702e-09	-9.11076	14.46	9.7	0	0.04
ENSMUSG00000040463.16	protein_coding	Mybbp1a	5.95706e-09	-2.68174	7.12	8.63	1.36	0.83
ENSMUSG00000096803.1	protein_coding	Gm6803	5.98783e-09	-10.2195	35.95	28.92	0	0
ENSMUSG00000028718.16	protein_coding	Stil	6.13652e-09	-2.05379	6.24	6.74	0.98	1.85
ENSMUSG00000031965.15	protein_coding	Tbx20	6.13652e-09	-2.8146	11.57	4.73	0.89	1.14
ENSMUSG00000078813.3	protein_coding	Leng1	6.16087e-09	-2.71971	6.89	7.32	0.6	1.3
ENSMUSG00000044934.13	protein_coding	Zfp367	7.47094e-09	-2.1767	16.94	8.13	1.99	3.01
ENSMUSG00000053600.8	protein_coding	Zfp472	7.53422e-09	-2.21132	9.51	8.66	1.64	1.88
ENSMUSG00000033166.11	protein_coding	Dis3	7.61614e-09	-1.65622	8.87	8.68	2.11	3.01
ENSMUSG00000033285.15	protein_coding	Wdr3	7.74429e-09	-2.94193	12.08	12.15	0.59	2.22
ENSMUSG00000022351.14	protein_coding	Sqle	8.64962e-09	-1.2819	24.07	20.24	9.22	7.79
ENSMUSG00000029482.4	protein_coding	Aacs	8.72778e-09	-3.1931	3.01	3.2	0.31	0.27
ENSMUSG00000020330.16	protein_coding	Hmmr	1.11038e-08	-1.40772	22.53	17.92	8.28	5.9
ENSMUSG00000003623.4	protein_coding	Crot	1.21529e-08	-2.60949	5.55	3.99	0.66	0.72
ENSMUSG00000060034.5	protein_coding	Ctf2	1.22449e-08	-4.0448	6.71	4.06	0.46	0.08
ENSMUSG00000050721.9	protein_coding	Plekho2	1.22668e-08	-3.09845	3.42	2.37	0.22	0.36
ENSMUSG00000095680.1	unprocessed_pseudogene	Gm12627	1.2984e-08	-10.0983	48.92	28.83	0	0
ENSMUSG00000001288.15	protein_coding	Rarg	1.43054e-08	-2.58071	4.79	5.36	0.76	0.73
ENSMUSG00000020460.15	protein_coding	Rps27a	1.51327e-08	-1.93889	48.91	41.78	12.27	9.12
ENSMUSG00000032788.15	protein_coding	Pdxk	1.52237e-08	-3.90753	2.24	1.33	0.04	0.16
ENSMUSG00000036959.15	protein_coding	Bcorl1	1.57858e-08	-1.05897	24.5	28.44	12.98	10.87
ENSMUSG00000022114.5	protein_coding	Spry2	1.60508e-08	-2.85692	6.72	4.99	0.59	0.82
ENSMUSG00000039546.9	protein_coding	Ajap1	1.69394e-08	-9.74704	3.15	4.14	0	0
ENSMUSG00000086726.3	processed_pseudogene	Gm9458	1.71023e-08	-9.99778	14.47	11.37	0	0
ENSMUSG00000065999.13	protein_coding	Zfp985	1.81189e-08	-2.50334	6.41	6.41	1.34	0.65
ENSMUSG00000032606.7	protein_coding	Nicn1	1.8667e-08	-2.46854	7.88	7.21	1.49	0.93
ENSMUSG00000095363.2	protein_coding	Gm4567	1.88995e-08	-5.34743	37.96	16.41	0.79	0.27
ENSMUSG00000061961.3	protein_coding	Olfr815	1.91636e-08	-9.912	6.02	4.66	0	0
ENSMUSG00000028587.18	protein_coding	Orc1	1.96581e-08	-1.60835	18.26	13.43	4.7	4.85
ENSMUSG00000026686.14	protein_coding	Lmx1a	2.00005e-08	-2.64398	3.55	4.5	0.64	0.49
ENSMUSG00000025130.11	protein_coding	P4hb	2.04356e-08	-1.35004	20.67	16.53	5.92	7.64
ENSMUSG00000035828.11	protein_coding	Pim3	2.10694e-08	-2.0714	9.45	7.01	1.76	1.76
ENSMUSG00000008682.13	protein_coding	Rpl10	2.23065e-08	-1.4273	68.17	59.92	19.83	24.32
ENSMUSG00000027954.9	protein_coding	Efna1	2.23065e-08	-3.37135	6.52	5.55	0.55	0.44
ENSMUSG00000091552.2	unprocessed_pseudogene	Gm8711	2.23478e-08	-9.93597	10.88	8.46	0	0
ENSMUSG00000041805.3	protein_coding	Pramel1	2.39827e-08	-2.43806	4.94	5.11	0.69	0.95
ENSMUSG00000093847.2	protein_coding	Gm5039	2.43122e-08	-6.35897	107.93	96.45	0.27	1.7
ENSMUSG00000036430.8	protein_coding	Tbcc	2.43973e-08	-2.35932	17.79	21.65	4.67	2.11
ENSMUSG00000104941.1	lncRNA	Gm8953	2.50773e-08	-9.92658	7.27	11.52	0	0
ENSMUSG00000029614.13	protein_coding	Rpl6	2.83622e-08	-1.98578	37.02	24.44	5.59	8.4
ENSMUSG00000114075.1	protein_coding	Gm16368	2.88947e-08	-9.90001	22.14	32.32	0	0
ENSMUSG00000052310.9	protein_coding	Slc39a1	2.89897e-08	-2.57654	6.74	5.85	0.64	1.21
ENSMUSG00000041064.13	protein_coding	Pif1	3.03599e-08	-2.36142	4.12	4.83	0.63	0.91
ENSMUSG00000068252.6	protein_coding	Apol7b	3.0881e-08	-8.74735	4.89	8.34	0.02	0
ENSMUSG00000113152.1	lncRNA	Gm48422	3.15665e-08	-5.47591	19.92	19.3	0.55	0.12
ENSMUSG00000024597.11	protein_coding	Slc12a2	3.15967e-08	-1.01818	12.81	11.24	5.22	5.96
ENSMUSG00000081965.1	processed_pseudogene	Gm11620	3.15967e-08	-3.47735	8.55	6.31	0.16	0.96
ENSMUSG00000004364.14	protein_coding	Cul3	3.17471e-08	-1.08065	85.45	59.31	28.49	35.88
ENSMUSG00000036208.13	protein_coding	Nepro	3.26735e-08	-2.31899	5.37	4.83	0.93	0.88
ENSMUSG00000094597.2	processed_pseudogene	Gm4810	3.26735e-08	-3.1293	5.34	8.4	0.89	0.44
ENSMUSG00000041506.15	protein_coding	Rrp9	3.36307e-08	-2.10961	20	24.65	3.96	5.29
ENSMUSG00000117949.1	processed_pseudogene	Gm50180	3.56916e-08	-6.05236	81.17	91.3	2.08	0
ENSMUSG00000104496.1	processed_pseudogene	Gm5837	3.71263e-08	-4.18918	7.34	4.09	0.1	0.38
ENSMUSG00000026803.17	protein_coding	Ttf1	3.73757e-08	-3.31802	2.08	1.85	0.2	0.14
ENSMUSG00000023156.4	protein_coding	Rpp14	4.21328e-08	-1.98257	28.6	21.49	5.15	6.3
ENSMUSG00000045822.4	protein_coding	Zswim3	4.26295e-08	-1.38056	13.08	13.37	4.91	4.48
ENSMUSG00000067038.6	processed_pseudogene	Rps12-ps3	4.27976e-08	-9.78756	32.07	28.59	0	0
ENSMUSG00000060261.15	protein_coding	Gtf2i	4.29473e-08	-3.12755	4.09	3.67	0.44	0.31
ENSMUSG00000040177.10	protein_coding	2310057M21Rik	4.33233e-08	-2.18487	12.56	5.57	1.72	1.83
ENSMUSG00000017837.12	protein_coding	Nkiras2	4.72754e-08	-2.18427	23.71	16.34	4.71	3.21
ENSMUSG00000028850.2	protein_coding	Gpatch3	4.84908e-08	-2.38408	10.71	9.67	1.39	2.04
ENSMUSG00000001420.13	protein_coding	Tmem79	4.98554e-08	-3.94916	4.87	2.75	0.2	0.21
ENSMUSG00000118176.1	processed_pseudogene	Gm50179	5.22381e-08	-9.74439	83.53	75.39	0	0
ENSMUSG00000030064.16	protein_coding	Frmd4b	5.7242e-08	-5.65482	0.78	2.81	0.03	0.03
ENSMUSG00000109173.1	processed_pseudogene	Gm21036	5.7242e-08	-9.76055	3.03	1.98	0	0
ENSMUSG00000061613.13	protein_coding	U2af1	6.06594e-08	-2.1625	19.45	22.33	3.76	4.56
ENSMUSG00000037169.15	protein_coding	Mycn	6.23308e-08	-2.54814	4.54	6.22	0.86	0.75
ENSMUSG00000055493.4	protein_coding	Epm2a	6.23308e-08	-2.62441	5.3	4.31	0.76	0.62
ENSMUSG00000031812.16	protein_coding	Map1lc3b	6.23966e-08	-1.34029	20.47	18.53	7.18	7.12
ENSMUSG00000061062.5	processed_pseudogene	Gm10093	6.57302e-08	-5.14086	5.93	3.68	0.2	0
ENSMUSG00000110119.1	lncRNA	Gm45593	6.61215e-08	-5.33804	12.73	8.02	0.4	0
ENSMUSG00000026558.13	protein_coding	Uck2	6.61993e-08	-1.13399	63	67.22	32.2	23.2
ENSMUSG00000036585.16	protein_coding	Fgf1	6.83306e-08	-2.70298	5.22	4.29	0.93	0.41
ENSMUSG00000106989.1	processed_pseudogene	Gm5989	7.23494e-08	-1.48959	14.63	17.56	4.81	5.73
ENSMUSG00000028081.6	protein_coding	Rps3a1	7.29024e-08	-1.68736	28.12	32.2	7.77	9.26
ENSMUSG00000037447.16	protein_coding	Arid5a	7.73173e-08	-2.03098	19.3	9.36	3.46	2.83
ENSMUSG00000032212.10	protein_coding	Sltm	8.24343e-08	-1.34096	11.68	10.95	4.13	4.15
ENSMUSG00000011837.4	protein_coding	Snapc2	8.28503e-08	-3.70201	6.53	6.11	0.5	0.31
ENSMUSG00000040312.14	protein_coding	Cchcr1	8.46334e-08	-4.23012	2.44	4.32	0.22	0.07
ENSMUSG00000113394.1	lncRNA	Gm48436	8.50963e-08	-5.2467	22	12.1	0.23	0.4
ENSMUSG00000096497.2	protein_coding	Olfr787	8.84953e-08	-8.02492	2.26	2.19	0.01	0
ENSMUSG00000039130.18	protein_coding	Zc3hc1	9.0938e-08	-2.69038	5.06	7.36	0.99	0.67
ENSMUSG00000036916.13	protein_coding	Zfp280c	9.27628e-08	-3.68983	2.39	4.77	0.32	0.15
ENSMUSG00000020677.7	protein_coding	Ddx52	9.52501e-08	-1.51128	9.4	8.92	3.15	2.75
ENSMUSG00000029817.11	protein_coding	Tra2a	9.58938e-08	-1.45095	13.86	13.04	4.78	4.28
ENSMUSG00000038900.17	protein_coding	Rpl12	9.66488e-08	-2.4177	22.29	15.85	3.23	3.05
ENSMUSG00000073510.2	unprocessed_pseudogene	Gm7647	9.84586e-08	-6.70267	5.09	5.14	0	0.07
ENSMUSG00000027177.14	protein_coding	Hipk3	1.01516e-07	-1.08934	11.67	12.77	5.01	5.73
ENSMUSG00000032602.6	protein_coding	Slc25a20	1.05706e-07	-1.71436	11.29	10.66	3.19	2.9
ENSMUSG00000094005.1	unprocessed_pseudogene	Gm12625	1.05813e-07	-5.53591	32.9	24.4	0.88	0
ENSMUSG00000096508.7	protein_coding	Gm7903	1.07298e-07	-9.75107	0.83	2.72	0	0
ENSMUSG00000096044.4	protein_coding	Gm16427	1.08858e-07	-9.59712	3.38	3.76	0	0
ENSMUSG00000015176.11	protein_coding	Nolc1	1.20238e-07	-1.00067	31.85	28.89	12.83	15.73
ENSMUSG00000079658.9	protein_coding	Eloc	1.22017e-07	-1.03024	109.5	104.32	45.15	53.18
ENSMUSG00000056300.14	protein_coding	Zfp981	1.22472e-07	-1.19679	19.45	16.23	7.28	7.26
ENSMUSG00000024790.8	protein_coding	Sac3d1	1.25832e-07	-3.87153	5.64	4.79	0.14	0.44
ENSMUSG00000025034.9	protein_coding	Trim8	1.42024e-07	-2.37126	3.77	3.43	0.54	0.68
ENSMUSG00000089893.1	unprocessed_pseudogene	Gm9141	1.42235e-07	-9.53668	5.52	7.68	0	0
ENSMUSG00000031328.16	protein_coding	Flna	1.67764e-07	-2.28152	3.37	5.47	0.77	0.82
ENSMUSG00000020659.16	protein_coding	Cbll1	1.72473e-07	-1.57327	23.68	13.01	5.86	5.46
ENSMUSG00000072944.11	protein_coding	Nup62cl	1.80086e-07	-3.46391	5.7	4.76	0.65	0.14
ENSMUSG00000032215.15	protein_coding	Rsl24d1	1.87244e-07	-1.36066	45.72	37.64	17.28	12.74
ENSMUSG00000038612.16	protein_coding	Mcl1	2.03179e-07	-1.28142	13.4	14.76	6.02	4.71
ENSMUSG00000043631.8	protein_coding	Ecm2	2.06009e-07	-4.35372	1.71	0.94	0.03	0.07
ENSMUSG00000022504.10	protein_coding	Ciita	2.06135e-07	-9.48179	2.2	0.96	0	0
ENSMUSG00000033174.17	protein_coding	Mgll	2.07326e-07	-6.9363	3.7	1.77	0	0.02
ENSMUSG00000116564.1	protein_coding	Riok2	2.10661e-07	-1.24467	13.98	14.03	5.54	5.44
ENSMUSG00000070348.5	protein_coding	Ccnd1	2.10742e-07	-2.19807	3.69	6.53	1.01	0.95
ENSMUSG00000067878.13	protein_coding	Map7d3	2.15673e-07	-4.5519	1.42	2.44	0.07	0.06
ENSMUSG00000024774.16	protein_coding	Ankrd22	2.17951e-07	-3.68256	5.22	4.74	0.25	0.38
ENSMUSG00000038611.17	protein_coding	Phrf1	2.19061e-07	-2.26423	12.18	5.07	1.52	1.64
ENSMUSG00000054428.12	protein_coding	Atpif1	2.19061e-07	-1.76142	59.3	61.78	18.28	14.03
ENSMUSG00000050565.16	protein_coding	Tor1aip2	2.20834e-07	-2.15346	7.99	5.63	1.48	1.23
ENSMUSG00000025289.15	protein_coding	Prdx4	2.27023e-07	-2.44661	13.42	13.31	1.85	2.42
ENSMUSG00000018541.10	protein_coding	Cwc25	2.27775e-07	-1.93772	6.31	6.1	1.62	1.28
ENSMUSG00000042487.6	protein_coding	Leo1	2.27913e-07	-1.72579	10.85	9.19	2.63	2.86
ENSMUSG00000024640.9	protein_coding	Psat1	2.45626e-07	-2.82369	11.54	6.52	0.48	1.7
ENSMUSG00000038374.10	protein_coding	Rbm8a	2.46465e-07	-1.28093	16.68	15.96	6.32	6.12
ENSMUSG00000037434.7	protein_coding	Slc30a1	2.46783e-07	-1.54497	9.33	8.58	2.46	3.18
ENSMUSG00000032649.14	protein_coding	Colgalt2	2.64561e-07	-2.14856	3.36	3.42	0.67	0.69
ENSMUSG00000020633.14	protein_coding	Dcdc2c	2.96924e-07	-2.03429	13	8.54	2.18	2.52
ENSMUSG00000004207.14	protein_coding	Psap	2.99147e-07	-2.40275	4.74	4.37	0.78	0.72
ENSMUSG00000041453.12	protein_coding	Rpl21	2.99863e-07	-1.88622	18.82	20.66	4.82	4.79
ENSMUSG00000114424.1	lncRNA	Gm47414	3.04799e-07	-4.01089	2.52	3.34	0.21	0.09
ENSMUSG00000078508.1	protein_coding	Gm13128	3.08875e-07	-3.96381	3.47	3.65	0.22	0.13
ENSMUSG00000107392.1	protein_coding	Gm7792	3.08875e-07	-9.43692	3.09	1.37	0	0
ENSMUSG00000095605.1	unprocessed_pseudogene	Gm12624	3.19927e-07	-9.32777	25.82	24.6	0	0
ENSMUSG00000031654.16	protein_coding	Cbln1	3.37704e-07	-1.73023	15.38	11	3.08	4.15
ENSMUSG00000096088.1	unprocessed_pseudogene	Gm12614	3.37704e-07	-9.32777	25.82	24.6	0	0
ENSMUSG00000053560.5	protein_coding	Ier2	3.42836e-07	-2.58284	9.25	6.83	1.35	0.97
ENSMUSG00000021665.9	protein_coding	Hexb	3.54478e-07	-6.53834	3.24	4.32	0	0.05
ENSMUSG00000023982.8	protein_coding	Guca1a	3.63641e-07	-8.13873	14.3	12.03	0	0.06
ENSMUSG00000104046.1	TEC	Gm37567	3.88388e-07	-5.95046	19.44	20.78	0.41	0.06
ENSMUSG00000090862.3	protein_coding	Rps13	4.06102e-07	-2.21161	32.01	27.84	3.82	7.58
ENSMUSG00000045624.15	protein_coding	Esf1	4.0955e-07	-1.31453	17.67	12.72	5.64	5.64
ENSMUSG00000112232.1	lncRNA	Gm48578	4.1059e-07	-4.44819	15.86	19.02	0.65	0.59
ENSMUSG00000031148.14	protein_coding	Gpkow	4.2203e-07	-1.88266	6.44	9.35	1.69	2.13
ENSMUSG00000046062.5	protein_coding	Ppp1r15b	4.25225e-07	-1.40186	10.3	6.87	2.76	3.24
ENSMUSG00000021302.10	protein_coding	Ggps1	4.68664e-07	-1.6844	16.7	18.99	3.98	6.1
ENSMUSG00000101948.1	unprocessed_pseudogene	Gm4557	4.88203e-07	-6.72233	15.13	2.96	0.08	0.06
ENSMUSG00000001827.12	protein_coding	Folr1	5.33625e-07	-9.16949	7.21	7.91	0	0
ENSMUSG00000028483.13	protein_coding	Snapc3	5.42051e-07	-1.62156	12.81	11.54	3.51	3.67
ENSMUSG00000116455.1	lncRNA	Gm35974	5.60648e-07	-4.98085	2.3	1.91	0.06	0.04
ENSMUSG00000096696.1	protein_coding	Zfp960	6.96544e-07	-1.25653	12.64	13.29	4.95	5.09
ENSMUSG00000019773.7	protein_coding	Fbxo5	7.01003e-07	-1.70274	39.24	18.67	8.43	7.71
ENSMUSG00000036766.12	protein_coding	Dner	7.24028e-07	-5.03069	1.48	1.59	0.06	0.01
ENSMUSG00000039756.12	protein_coding	Dnttip2	7.28285e-07	-1.34582	15.44	14.18	5.81	4.92
ENSMUSG00000027349.5	protein_coding	Fam98b	7.29945e-07	-1.50537	13.7	14.29	4.41	4.59
ENSMUSG00000066232.4	protein_coding	Ipo7	7.37335e-07	-1.23249	8.34	8.24	2.93	3.61
ENSMUSG00000018604.18	protein_coding	Tbx3	7.94733e-07	-1.04145	19.01	14.04	7.6	7.44
ENSMUSG00000084034.1	processed_pseudogene	Gm12617	7.95777e-07	-9.13413	21.81	24.02	0	0
ENSMUSG00000019797.11	protein_coding	1700021F05Rik	8.0341e-07	-3.09407	6.98	9.88	0.61	1.02
ENSMUSG00000054252.18	protein_coding	Fgfr3	8.03569e-07	-3.29387	3.95	3.95	0.51	0.19
ENSMUSG00000033446.7	protein_coding	Lpar6	8.10193e-07	-4.95425	0.67	1.35	0	0.05
ENSMUSG00000046157.13	protein_coding	Tmem229b	8.31404e-07	-1.70418	6.78	5.49	1.87	1.53
ENSMUSG00000063846.8	protein_coding	Gm21731	8.39811e-07	-7.86223	95.13	73.72	0.44	0
ENSMUSG00000045394.9	protein_coding	Epcam	8.48166e-07	-2.72391	8.34	4.46	0.9	0.75
ENSMUSG00000100755.1	processed_pseudogene	Rps23-ps1	8.99033e-07	-2.05433	70.56	53.52	12.14	14.22
ENSMUSG00000020893.17	protein_coding	Per1	9.56362e-07	-1.43532	5.97	6.51	2.22	2
ENSMUSG00000030560.17	protein_coding	Ctsc	9.56362e-07	-4.40495	2.64	3.56	0.1	0.13
ENSMUSG00000056941.17	protein_coding	Commd7	9.80686e-07	-3.38028	3.63	3.7	0.23	0.33
ENSMUSG00000027654.2	protein_coding	Fam83d	1.00696e-06	-2.62701	4.23	3.79	0.7	0.42
ENSMUSG00000096259.2	protein_coding	Gm3106	1.03166e-06	-9.05668	1.88	1.89	0	0
ENSMUSG00000095673.1	unprocessed_pseudogene	Gm4308	1.05827e-06	-4.90384	5.57	6.45	0.21	0.12
ENSMUSG00000096640.3	protein_coding	Gm4312	1.05827e-06	-4.90384	5.57	6.45	0.21	0.12
ENSMUSG00000025358.16	protein_coding	Cdk2	1.11573e-06	-1.50767	12.58	10.84	3.16	4.35
ENSMUSG00000049792.6	protein_coding	Bag5	1.12658e-06	-1.50974	19.76	12.69	5.25	5.16
ENSMUSG00000094314.3	protein_coding	Gm4301	1.12979e-06	-4.90384	5.57	6.45	0.21	0.12
ENSMUSG00000095661.1	transcribed_processed_pseudogene	Gm8935	1.13505e-06	-1.58329	8.24	8.49	2.13	2.93
ENSMUSG00000030800.10	protein_coding	Prss8	1.1595e-06	-4.79976	2.31	3.6	0.03	0.13
ENSMUSG00000001918.17	protein_coding	Slc1a5	1.23324e-06	-4.25048	2.57	3.02	0.2	0.03
ENSMUSG00000106747.1	TEC	Gm43025	1.23324e-06	-9.02304	2.29	2.51	0	0
ENSMUSG00000035967.15	protein_coding	Ints6l	1.24886e-06	-2.44316	3.19	5.32	0.72	0.62
ENSMUSG00000025151.16	protein_coding	Maged1	1.25573e-06	-2.11781	6.86	6.15	1.7	0.96
ENSMUSG00000028437.14	protein_coding	Ubap1	1.28925e-06	-1.1773	47.52	49.38	16.06	23.89
ENSMUSG00000008384.8	protein_coding	Sertad1	1.29492e-06	-2.46391	8.53	8.7	1.38	1.29
ENSMUSG00000036749.15	protein_coding	Pramel5	1.30134e-06	-3.47491	3.35	3.56	0.22	0.28
ENSMUSG00000043943.14	protein_coding	Naalad2	1.36698e-06	-1.40771	12.51	10.31	3.33	4.57
ENSMUSG00000040414.8	protein_coding	Slc25a28	1.38833e-06	-1.86478	14.39	11.86	3.11	3.32
ENSMUSG00000020439.17	protein_coding	Smtn	1.39307e-06	-3.9035	2.61	3.41	0.24	0.1
ENSMUSG00000030934.9	protein_coding	Oat	1.39888e-06	-1.01042	29.45	25.44	13.05	12.46
ENSMUSG00000100014.1	lncRNA	Gm29290	1.41698e-06	-6.2621	11.26	12.11	0.11	0.1
ENSMUSG00000019302.16	protein_coding	Atp6v0a1	1.42471e-06	-2.61304	5.52	25.31	2.48	1.74
ENSMUSG00000005374.13	protein_coding	Tbl2	1.46114e-06	-2.08423	4.4	5.23	1.1	0.91
ENSMUSG00000051527.11	protein_coding	Usp29	1.47783e-06	-1.14859	25.72	17.59	10.71	7.44
ENSMUSG00000053907.10	protein_coding	Mat2a	1.56969e-06	-1.48943	26.41	16.89	6.32	7.8
ENSMUSG00000094103.2	protein_coding	Fam177a2	1.57267e-06	-1.80385	5.57	10.53	1.48	2.63
ENSMUSG00000009941.10	protein_coding	Nxf2	1.61293e-06	-3.58316	2.07	3.08	0.18	0.16
ENSMUSG00000082674.1	processed_pseudogene	Gm11914	1.77262e-06	-2.8008	25.84	23.93	3.62	2.44
ENSMUSG00000072964.14	protein_coding	Bhlhb9	1.84908e-06	-2.53594	4.09	5.49	1.03	0.37
ENSMUSG00000068855.3	protein_coding	H2ac20	1.9118e-06	-1.50476	89.12	111.19	39.22	24.86
ENSMUSG00000093397.1	unprocessed_pseudogene	Obox4-ps29	1.91555e-06	-5.59981	3.73	5.78	0.12	0
ENSMUSG00000089844.7	protein_coding	A530032D15Rik	1.99956e-06	-2.47925	11.41	9.34	1.14	2.07
ENSMUSG00000002996.17	protein_coding	Hbp1	2.10732e-06	-1.24547	24.51	17.57	8.34	8.09
ENSMUSG00000032806.13	protein_coding	Slc10a3	2.10732e-06	-1.66098	10	11.42	3.36	2.74
ENSMUSG00000031383.8	protein_coding	Dusp9	2.14468e-06	-3.37711	1.79	3.25	0.14	0.25
ENSMUSG00000090841.2	protein_coding	Myl6	2.1591e-06	-1.66644	57.61	48.68	12.09	18.12
ENSMUSG00000040618.7	protein_coding	Pck2	2.24443e-06	-6.20266	1.2	1.42	0.02	0.01
ENSMUSG00000036160.13	protein_coding	Surf6	2.29771e-06	-1.61889	19.12	17.23	4.17	6.55
ENSMUSG00000072888.2	protein_coding	Samt2	2.31334e-06	-8.88193	5.63	4.7	0	0
ENSMUSG00000036733.16	protein_coding	Rbm42	2.43675e-06	-1.20106	25.78	22.17	9.36	9.97
ENSMUSG00000107187.1	unprocessed_pseudogene	Gm7663	2.75626e-06	-8.89914	2.25	5.17	0	0
ENSMUSG00000102933.1	unprocessed_pseudogene	Gm9116	2.85575e-06	-7.85413	3.34	15.76	0.05	0
ENSMUSG00000099216.1	protein_coding	Obox8	2.95421e-06	-7.65445	6.23	7.37	0	0.04
ENSMUSG00000092125.1	processed_pseudogene	AA543401	3.02442e-06	-8.80716	3.43	3.31	0	0
ENSMUSG00000004359.16	protein_coding	Spic	3.18637e-06	-4.34423	2.58	5.65	0	0.29
ENSMUSG00000106690.1	unprocessed_pseudogene	Gm6348	3.27823e-06	-6.1357	3.06	4.06	0.08	0
ENSMUSG00000115393.1	processed_pseudogene	Gm49052	3.28181e-06	-8.84972	7.86	16.35	0	0
ENSMUSG00000109313.1	lncRNA	Gm44693	3.39345e-06	-8.78653	13.58	13.36	0	0
ENSMUSG00000020248.18	protein_coding	Nfyb	3.49689e-06	-1.55438	12.83	11.96	3.94	3.69
ENSMUSG00000027829.15	protein_coding	Ccnl1	3.60416e-06	-1.24685	28.92	20.24	9.18	9.99
ENSMUSG00000052423.14	protein_coding	B4galt3	3.63354e-06	-2.79846	15.38	8.56	0.57	2.32
ENSMUSG00000019179.10	protein_coding	Mdh2	3.86887e-06	-1.64184	23.63	19.2	5.36	7.02
ENSMUSG00000071537.6	protein_coding	Klrg2	4.08279e-06	-4.19456	1.73	1.76	0.04	0.11
ENSMUSG00000040123.17	protein_coding	Zmym5	4.10575e-06	-1.54488	6.14	6.68	2.16	1.81
ENSMUSG00000057132.16	protein_coding	Rpgrip1	4.34851e-06	-2.36627	7.22	6.07	1.39	0.82
ENSMUSG00000027905.15	protein_coding	Ddx20	4.42673e-06	-1.28257	11.68	12.1	4.87	4.13
ENSMUSG00000108045.1	processed_pseudogene	Gm5576	4.63722e-06	-7.56202	4.81	7.28	0	0.04
ENSMUSG00000025202.8	protein_coding	Scd3	4.67888e-06	-2.31704	8.91	5.64	1.19	1.32
ENSMUSG00000029586.9	protein_coding	Spdye4b	4.95659e-06	-7.24468	5.65	4.12	0.05	0
ENSMUSG00000112583.1	processed_pseudogene	Gm4930	4.95713e-06	-6.16027	2.8	7.53	0.1	0
ENSMUSG00000022538.20	protein_coding	Lsg1	5.06081e-06	-1.46476	10.47	12.23	3.57	3.88
ENSMUSG00000020052.9	protein_coding	Ascl1	5.2616e-06	-1.61866	7.17	8.78	2.58	2.07
ENSMUSG00000044786.6	protein_coding	Zfp36	5.37284e-06	-2.10466	4.91	4.15	0.94	0.89
ENSMUSG00000024935.11	protein_coding	Slc1a1	5.40806e-06	-2.33679	4.11	3.7	0.47	0.84
ENSMUSG00000045252.11	protein_coding	Zfp574	5.60938e-06	-1.12293	11.29	9.86	4.67	4.34
ENSMUSG00000021125.6	protein_coding	Arg2	5.97042e-06	-1.18551	33.89	27.27	12.49	12.43
ENSMUSG00000068452.8	protein_coding	Duox2	6.26708e-06	-2.78736	1.23	1.53	0.13	0.2
ENSMUSG00000078902.3	protein_coding	Gm14443	6.27889e-06	-2.53959	1.69	3.77	0.28	0.5
ENSMUSG00000109644.1	lncRNA	0610005C13Rik	6.27889e-06	-5.24543	4.38	5.27	0	0.16
ENSMUSG00000009555.16	protein_coding	Cdk9	7.35424e-06	-1.11578	26.23	26.05	11.37	11
ENSMUSG00000113954.1	processed_pseudogene	Gm7822	7.53814e-06	-4.39328	12.98	11.68	0	0.86
ENSMUSG00000034382.14	protein_coding	AI661453	7.95125e-06	-4.57855	15.18	10.53	0.15	0.66
ENSMUSG00000112949.1	processed_pseudogene	Gm21939	8.73754e-06	-7.12676	10.47	12.19	0	0.1
ENSMUSG00000022994.9	protein_coding	Adcy6	8.89297e-06	-2.82224	8.75	4.43	0.45	1.09
ENSMUSG00000037028.7	protein_coding	Gm12800	9.05624e-06	-4.39346	28.02	30.85	0.34	1.68
ENSMUSG00000055485.6	protein_coding	Soga1	9.44991e-06	-2.44505	2.2	1.32	0.17	0.38
ENSMUSG00000031889.9	protein_coding	D230025D16Rik	9.49158e-06	-1.65829	6.19	6.64	1.56	2.08
ENSMUSG00000027087.11	protein_coding	Itgav	9.53362e-06	-1.76711	7.68	4.59	1.69	1.49
ENSMUSG00000112777.1	unprocessed_pseudogene	Gm8723	1.00389e-05	-8.65726	8.48	2.4	0	0
ENSMUSG00000028416.12	protein_coding	Bag1	1.05677e-05	-1.49153	19.2	17.9	5.13	6.78
ENSMUSG00000029147.11	protein_coding	Ppm1g	1.0641e-05	-1.56325	9.67	9.99	2.43	3.54
ENSMUSG00000059743.12	protein_coding	Fdps	1.08372e-05	-2.07656	9.2	11.79	2.68	1.6
ENSMUSG00000031595.9	protein_coding	Pdgfrl	1.09409e-05	-4.50396	3.48	1.89	0.1	0.08
ENSMUSG00000056116.18	protein_coding	H2-T22	1.11059e-05	-3.45367	2.09	2.41	0.2	0.12
ENSMUSG00000074637.7	protein_coding	Sox2	1.11059e-05	-1.75319	8.2	7.6	2.33	1.82
ENSMUSG00000026103.14	protein_coding	Gls	1.11344e-05	-1.47028	20.43	20.56	4.65	8.88
ENSMUSG00000075705.12	protein_coding	Msrb1	1.13607e-05	-2.4825	11.47	11.86	2.14	1.36
ENSMUSG00000032518.6	protein_coding	Rpsa	1.13644e-05	-1.55083	35.72	24.91	10.36	8.36
ENSMUSG00000056708.5	protein_coding	Ier5	1.14524e-05	-2.45819	1.98	3.32	0.42	0.38
ENSMUSG00000112428.1	processed_pseudogene	Gm48106	1.14609e-05	-8.67099	7.36	1.64	0	0
ENSMUSG00000017499.15	protein_coding	Cdc6	1.301e-05	-1.49975	9.66	6.29	2.25	2.84
ENSMUSG00000021701.8	protein_coding	Plk2	1.31494e-05	-1.19416	19.71	13.82	6.16	7.39
ENSMUSG00000001467.5	protein_coding	Cyp51	1.33474e-05	-2.64601	4.03	5.07	0.99	0.25
ENSMUSG00000019564.12	protein_coding	Arid3a	1.3409e-05	-1.23582	21.38	15.04	8.51	5.7
ENSMUSG00000027660.16	protein_coding	Skil	1.36264e-05	-1.21791	7.89	8.72	2.84	3.74
ENSMUSG00000030677.8	protein_coding	Kif22	1.40971e-05	-1.47624	17.5	13.2	4.23	5.73
ENSMUSG00000063200.4	protein_coding	Nol7	1.40971e-05	-2.43417	10.02	7.34	1.45	1.24
ENSMUSG00000027981.14	protein_coding	Rnpc3	1.41315e-05	-1.20264	16.44	16.77	7.04	6.26
ENSMUSG00000025580.15	protein_coding	Eif4a3	1.41704e-05	-1.16371	29.06	31.28	10.94	13.86
ENSMUSG00000112480.1	unprocessed_pseudogene	Gm4310	1.42322e-05	-5.52911	10.62	2.26	0.22	0
ENSMUSG00000059327.9	protein_coding	Eda	1.47507e-05	-2.40602	2.19	2.83	0.25	0.55
ENSMUSG00000025856.15	protein_coding	Pdgfa	1.47811e-05	-2.36771	10.6	5.45	0.98	1.65
ENSMUSG00000028884.14	protein_coding	Rpa2	1.55713e-05	-1.98775	8.88	8.35	2.19	1.59
ENSMUSG00000038235.4	protein_coding	F11r	1.63491e-05	-3.11378	2.44	2.73	0.31	0.16
ENSMUSG00000018171.9	protein_coding	Vmp1	1.66267e-05	-1.85366	10.65	8.66	2.73	1.97
ENSMUSG00000009630.10	protein_coding	Ppp2cb	1.73674e-05	-2.35607	12.69	8.24	2.57	0.89
ENSMUSG00000089994.1	lncRNA	Gm16239	1.7726e-05	-8.38801	1.51	0.9	0	0
ENSMUSG00000114591.1	protein_coding	Gm47996	1.83899e-05	-3.77447	4.57	6.88	0.26	0.38
ENSMUSG00000015357.10	protein_coding	Clpx	2.14363e-05	-1.15657	13.84	13.6	4.91	6.44
ENSMUSG00000031504.6	protein_coding	Rab20	2.14462e-05	-4.15974	5.64	2.9	0	0.35
ENSMUSG00000100801.1	processed_pseudogene	Gm15459	2.18866e-05	-1.26815	14.36	16.74	6.61	5.16
ENSMUSG00000020755.9	protein_coding	Sap30bp	2.26909e-05	-1.48	56.1	41.07	11.77	19.82
ENSMUSG00000021831.9	protein_coding	Ero1l	2.35641e-05	-2.99729	3.29	3.57	0.41	0.26
ENSMUSG00000017009.3	protein_coding	Sdc4	2.38372e-05	-2.80812	2.12	5.81	0.55	0.35
ENSMUSG00000031387.14	protein_coding	Renbp	2.46135e-05	-4.092	4.23	2.77	0.28	0.02
ENSMUSG00000107346.1	unprocessed_pseudogene	Gm43225	2.46558e-05	-4.38272	2.76	3.19	0.04	0.17
ENSMUSG00000036376.3	protein_coding	Abt1	2.51185e-05	-1.65019	4.18	3.24	1.09	1.01
ENSMUSG00000074794.10	protein_coding	Arrdc3	2.51677e-05	-1.12545	8.17	8.24	3.56	3.37
ENSMUSG00000081586.3	unprocessed_pseudogene	Gm11544	2.60986e-05	-8.26781	16.71	12.55	0	0
ENSMUSG00000078954.9	protein_coding	Arhgap8	2.64624e-05	-8.44921	4.45	1.9	0	0
ENSMUSG00000031709.15	protein_coding	Tbc1d9	2.68834e-05	-3.51771	1.65	0.72	0.03	0.13
ENSMUSG00000049957.14	protein_coding	Ccdc137	2.81645e-05	-2.91245	11.95	6.73	1.55	0.47
ENSMUSG00000001674.11	protein_coding	Ddx18	2.83228e-05	-1.05127	18.93	17.99	8.47	8.08
ENSMUSG00000034168.7	protein_coding	Irf2bpl	2.83228e-05	-2.67388	1.7	1.52	0.21	0.19
ENSMUSG00000018196.18	protein_coding	Glrx2	2.89643e-05	-3.24149	2.17	4.31	0.16	0.36
ENSMUSG00000093489.1	lncRNA	Gm20625	2.94718e-05	-8.22268	5.38	5.34	0	0
ENSMUSG00000021179.8	protein_coding	Nrde2	2.96438e-05	-2.34941	3.2	5.66	0.57	0.85
ENSMUSG00000018920.11	protein_coding	Cxcl16	2.97518e-05	-5.65797	2.74	1.57	0.06	0
ENSMUSG00000028807.2	protein_coding	Zbtb8a	2.99652e-05	-7.0816	1.91	2.51	0	0.02
ENSMUSG00000101447.1	lncRNA	Gm28826	3.14444e-05	-7.01807	16.42	14.58	0.15	0
ENSMUSG00000072244.11	protein_coding	Trim6	3.15567e-05	-2.57258	3.06	5.93	0.35	0.86
ENSMUSG00000056429.4	protein_coding	Tgoln1	3.15739e-05	-1.16005	7.21	6.53	2.32	3.34
ENSMUSG00000066148.3	protein_coding	Prpf4	3.17203e-05	-1.99938	2.76	2	0.49	0.54
ENSMUSG00000108481.1	lncRNA	Gm33248	3.19709e-05	-4.54104	14.07	7.4	0.16	0.48
ENSMUSG00000107436.1	TEC	Gm44416	3.32739e-05	-4.53218	2.29	1.54	0.1	0.02
ENSMUSG00000020721.16	protein_coding	Helz	3.4814e-05	-1.13966	10.61	13.42	3.91	6.16
ENSMUSG00000037805.15	protein_coding	Rpl10a	3.4814e-05	-2.76051	7.45	9.56	1.49	0.51
ENSMUSG00000030200.13	protein_coding	Bcl2l14	3.87017e-05	-8.06598	1.96	1.76	0	0
ENSMUSG00000052105.17	protein_coding	Mtcl1	3.97095e-05	-2.48335	1.4	4.19	0.43	0.38
ENSMUSG00000029447.11	protein_coding	Cct6a	3.99862e-05	-1.67189	19.94	15.17	3.3	6.46
ENSMUSG00000053205.9	protein_coding	Styx	4.07994e-05	-1.63425	5.03	6.31	1.8	1.44
ENSMUSG00000080829.1	processed_pseudogene	Gm8545	4.23686e-05	-6.97689	6.01	8.57	0	0.07
ENSMUSG00000032024.10	protein_coding	Clmp	4.25316e-05	-4.6345	1.16	1.19	0.03	0.03
ENSMUSG00000009614.16	protein_coding	Sardh	4.29888e-05	-8.06642	3.13	1.65	0	0
ENSMUSG00000025815.13	protein_coding	Dhtkd1	4.35225e-05	-2.12591	3.77	3.33	0.44	0.95
ENSMUSG00000078915.2	processed_pseudogene	Hsp25-ps1	4.39102e-05	-8.14905	3.85	8.3	0	0
ENSMUSG00000033634.7	protein_coding	Nat8f2	4.39819e-05	-1.36804	6.29	6.42	1.93	2.52
ENSMUSG00000110537.1	lncRNA	Gm4316	4.49487e-05	-4.86953	1.74	3.15	0	0.14
ENSMUSG00000078500.3	protein_coding	Zfp986	4.52627e-05	-3.24845	2.02	8.8	0.36	0.51
ENSMUSG00000114506.1	processed_pseudogene	Gm5666	4.54008e-05	-8.09129	5.84	6.58	0	0
ENSMUSG00000026121.13	protein_coding	Sema4c	4.56692e-05	-1.95445	3.68	3.49	0.97	0.64
ENSMUSG00000030717.9	protein_coding	Nupr1	4.60626e-05	-6.95936	1.77	4.51	0	0.02
ENSMUSG00000059824.12	protein_coding	Dbp	4.81896e-05	-2.15294	11.58	7.7	2.02	1.66
ENSMUSG00000038722.17	protein_coding	Bud31	4.93934e-05	-1.25177	34.29	35.25	13.16	13.42
ENSMUSG00000028907.7	protein_coding	Utp11	4.98979e-05	-1.8918	9.48	6.29	2.22	1.44
ENSMUSG00000062743.9	protein_coding	Zfp677	5.16368e-05	-1.5733	7.59	7.53	1.52	3
ENSMUSG00000093513.1	unprocessed_pseudogene	Obox4-ps31	5.28921e-05	-5.65142	2.8	4.41	0.1	0
ENSMUSG00000113206.1	processed_pseudogene	Gm3742	5.42965e-05	-8.16256	1.01	3.52	0	0
ENSMUSG00000001632.16	protein_coding	Brpf1	5.48539e-05	-1.31035	7.37	5.35	2.13	2.54
ENSMUSG00000084902.2	protein_coding	Gm281	5.52024e-05	-3.79509	1.45	1.23	0.08	0.06
ENSMUSG00000035104.14	protein_coding	Eva1a	5.61235e-05	-7.85824	3.06	2.61	0	0
ENSMUSG00000115664.1	lncRNA	Gm32913	5.77817e-05	-7.95352	1.28	2.32	0	0
ENSMUSG00000063785.12	protein_coding	Utp14a	5.83153e-05	-1.59129	7.95	8.02	2.89	1.8
ENSMUSG00000031568.16	protein_coding	Rwdd4a	5.90697e-05	-1.40693	12.01	8.18	3.44	3.4
ENSMUSG00000083170.1	unprocessed_pseudogene	Gm14405	5.91278e-05	-8.08272	0.7	1.7	0	0
ENSMUSG00000039782.15	protein_coding	Cpeb2	5.98351e-05	-1.70627	4.88	4.71	1.34	1.24
ENSMUSG00000020802.8	protein_coding	Ube2o	6.0083e-05	-1.10253	9.51	8.76	3.02	4.84
ENSMUSG00000062170.12	protein_coding	Fmr1nb	6.07198e-05	-1.80904	18.8	22.61	6.14	4.12
ENSMUSG00000010751.15	protein_coding	Tnfrsf22	6.15962e-05	-1.99646	3.98	5.58	1.08	0.96
ENSMUSG00000005899.14	protein_coding	Smpd4	6.2577e-05	-1.42909	4.41	6.08	1.88	1.6
ENSMUSG00000072821.4	protein_coding	Gm6351	6.30814e-05	-6.79981	2.6	4.47	0	0.04
ENSMUSG00000036478.8	protein_coding	Btg1	6.34584e-05	-1.46381	4.44	3.73	1.54	1.12
ENSMUSG00000028923.14	protein_coding	Necap2	6.42282e-05	-1.95498	12.56	6.42	2.21	2.02
ENSMUSG00000110693.1	lncRNA	Gm45899	6.86341e-05	-5.62664	2.72	3.33	0	0.08
ENSMUSG00000083307.1	processed_pseudogene	AA414768	7.13082e-05	-3.84284	3.99	5.41	0	0.47
ENSMUSG00000037364.12	protein_coding	Srrt	7.1851e-05	-1.11736	15.32	18.52	7.53	6.77
ENSMUSG00000083270.1	processed_pseudogene	Gm13498	7.23551e-05	-6.46577	8.1	9.22	0.11	0
ENSMUSG00000074030.3	protein_coding	Exoc8	7.3003e-05	-2.06612	2.06	1.84	0.47	0.31
ENSMUSG00000080990.2	protein_coding	Olfr118	7.36277e-05	-7.95833	2.29	1.36	0	0
ENSMUSG00000051367.8	protein_coding	Six1	7.39609e-05	-1.6408	17.51	11.73	6.04	2.32
ENSMUSG00000026576.12	protein_coding	Atp1b1	7.46216e-05	-1.17164	17.24	16.64	8.13	5.63
ENSMUSG00000008035.12	protein_coding	Mid1ip1	7.53423e-05	-2.95161	2.09	4.65	0.2	0.48
ENSMUSG00000098171.1	processed_pseudogene	Gm9621	7.60208e-05	-4.20611	6.23	3.89	0.39	0
ENSMUSG00000020027.18	protein_coding	Socs2	7.60494e-05	-2.25258	6.02	4.37	0.68	1.15
ENSMUSG00000030792.8	protein_coding	Dkkl1	7.60494e-05	-5.0762	5.12	5.36	0.21	0
ENSMUSG00000001403.13	protein_coding	Ube2c	7.89481e-05	-1.02842	48.62	43.29	22.82	18.88
ENSMUSG00000096472.2	protein_coding	Cdkn2d	7.89481e-05	-2.11633	8.42	6.13	1.39	1.44
ENSMUSG00000109916.1	unprocessed_pseudogene	Gm45551	8.08069e-05	-7.92779	2.93	3.47	0	0
ENSMUSG00000060036.14	protein_coding	Rpl3	8.08985e-05	-1.72448	13.21	10.26	2.61	3.6
ENSMUSG00000078952.9	lncRNA	Lncenc1	8.28852e-05	-7.92297	1	1.61	0	0
ENSMUSG00000027364.14	protein_coding	Usp50	8.30276e-05	-2.75588	2.78	5.13	0.24	0.68
ENSMUSG00000031950.7	protein_coding	Gabarapl2	8.40322e-05	-1.47405	25.79	16.13	6.57	6.93
ENSMUSG00000020857.11	protein_coding	Nme2	8.40716e-05	-2.83708	11.41	7.05	1.4	0.6
ENSMUSG00000006057.15	protein_coding	Atp5g1	8.67163e-05	-1.87924	13.78	14.77	2.74	3.95
ENSMUSG00000074272.10	protein_coding	Ceacam1	8.84551e-05	-3.69166	1.58	2.2	0.05	0.17
ENSMUSG00000029767.16	protein_coding	Calu	8.92026e-05	-1.04725	13.74	12.03	5.11	6.42
ENSMUSG00000018433.14	protein_coding	Nol11	8.98953e-05	-1.89853	9.67	7.55	0.85	3.17
ENSMUSG00000112792.1	lncRNA	Gm38407	9.08178e-05	-8.36221	3.27	1.68	0	0
ENSMUSG00000106590.1	TEC	Gm42879	9.23745e-05	-2.80928	3.71	2.03	0.4	0.25
ENSMUSG00000037725.8	protein_coding	Ckap2	9.37398e-05	-1.00635	17.26	15.54	7.03	8.15
ENSMUSG00000039224.1	protein_coding	D1Pas1	9.45507e-05	-1.15449	12.27	9.23	4.96	3.88
ENSMUSG00000028557.10	protein_coding	Rnf11	9.62199e-05	-1.80442	10.39	8.07	1.38	3.25
ENSMUSG00000023845.7	protein_coding	Lnpep	9.67059e-05	-1.07992	11.15	7.72	4.61	3.63
ENSMUSG00000048895.13	protein_coding	Cdk5r1	9.98771e-05	-2.08921	6.08	7.89	2.18	0.64
ENSMUSG00000117748.1	protein_coding	Gm50241	0.00010002	-8.29814	2.81	1.48	0	0
ENSMUSG00000078202.3	protein_coding	Nrarp	0.000100208	-2.10279	3.65	3.12	0.66	0.67
ENSMUSG00000095609.2	protein_coding	Gm21188	0.000108086	-6.99379	1.79	4.84	0.03	0
ENSMUSG00000031320.9	protein_coding	Rps4x	0.000122586	-1.02127	39.53	38.42	16.2	19.21
ENSMUSG00000041263.14	protein_coding	Rusc1	0.000122924	-1.67581	8.95	7.42	2.08	2.41
ENSMUSG00000032469.12	protein_coding	Dbr1	0.000123889	-1.378	22.46	20.84	10.17	4.88
ENSMUSG00000039244.10	protein_coding	E130309D02Rik	0.000124706	-2.48633	6.9	2.84	1.03	0.39
ENSMUSG00000104775.1	processed_pseudogene	Gm8182	0.000124706	-7.8057	4.55	3.18	0	0
ENSMUSG00000031428.11	protein_coding	Zcchc18	0.000125002	-4.04071	0.8	1.94	0.05	0.06
ENSMUSG00000037275.14	protein_coding	Gemin5	0.000128276	-2.11703	1.7	1.27	0.26	0.31
ENSMUSG00000058099.16	protein_coding	Nfam1	0.000130189	-2.92497	1.11	1.74	0.08	0.2
ENSMUSG00000117857.1	processed_pseudogene	Gm50190	0.000131766	-7.77594	34.65	35.74	0	0.21
ENSMUSG00000095822.2	protein_coding	Gm9117	0.000134533	-6.78807	10.78	6.23	0.08	0
ENSMUSG00000117851.1	processed_pseudogene	Gm50192	0.000134608	-7.77594	34.65	35.74	0	0.21
ENSMUSG00000037204.7	protein_coding	Atg101	0.000136397	-1.04332	25.83	28.56	11.34	12.96
ENSMUSG00000049916.12	protein_coding	2610318N02Rik	0.000136397	-3.31604	4.29	7.38	0.48	0.38
ENSMUSG00000112101.1	processed_pseudogene	Gm47924	0.000139877	-6.64901	4.18	2.52	0.04	0
ENSMUSG00000061477.4	protein_coding	Rps7	0.000146398	-1.27993	26.15	26.7	9.11	10.52
ENSMUSG00000072082.7	protein_coding	Ccnf	0.00014765	-1.25282	9.3	8.85	2.87	4.03
ENSMUSG00000038150.7	protein_coding	Ormdl3	0.000150774	-1.85951	5.52	4.84	1.42	1.03
ENSMUSG00000027284.16	protein_coding	Cdan1	0.000159655	-1.67689	3.66	4.75	0.64	1.68
ENSMUSG00000102399.1	processed_pseudogene	Gm5049	0.000159865	-3.24195	3.04	3.83	0.45	0.09
ENSMUSG00000061079.14	protein_coding	Zfp143	0.000166243	-1.3258	7.03	6.61	2.57	2.32
ENSMUSG00000097776.1	lncRNA	Gm26795	0.000169052	-4.62722	2.81	3.01	0.2	0.02
ENSMUSG00000029851.5	protein_coding	Tcaf2	0.00017669	-1.88152	2.63	3.48	0.94	0.48
ENSMUSG00000072621.13	transcribed_unprocessed_pseudogene	Slfn10-ps	0.000182053	-3.94089	1.14	1.31	0.1	0
ENSMUSG00000110993.1	TEC	Gm47963	0.00018215	-7.77056	1.77	0.52	0	0
ENSMUSG00000063229.15	protein_coding	Ldha	0.000183641	-2.21664	5.86	10.55	2.14	0.71
ENSMUSG00000097195.10	lncRNA	Snhg5	0.00019214	-1.83548	18.4	29.09	7.75	3.66
ENSMUSG00000051548.4	processed_pseudogene	Gm6365	0.000194562	-7.71049	4.84	2.9	0	0
ENSMUSG00000042750.7	protein_coding	Bex2	0.000199167	-6.56078	3.36	6.7	0.06	0
ENSMUSG00000009927.9	protein_coding	Rps25	0.000208257	-1.69334	30.06	22.94	6.47	7.79
ENSMUSG00000032369.13	protein_coding	Plscr1	0.000220046	-2.54692	3.28	3.11	0.45	0.42
ENSMUSG00000008668.15	protein_coding	Rps18	0.00022649	-3.1864	14.23	9.75	1.48	0.44
ENSMUSG00000090744.7	protein_coding	Gm6871	0.000228405	-4.236	2.59	2.25	0.04	0.14
ENSMUSG00000055184.4	protein_coding	Fam72a	0.000229715	-1.35001	9.91	8.55	3.61	2.89
ENSMUSG00000026450.14	protein_coding	Chit1	0.000230549	-2.32981	3.52	5.03	0.73	0.64
ENSMUSG00000027332.11	protein_coding	Ivd	0.00023179	-1.04969	13.3	11.24	5.23	5.68
ENSMUSG00000062081.6	processed_pseudogene	Gm6055	0.00023179	-3.45357	19.16	20.91	2.03	0.74
ENSMUSG00000095315.2	protein_coding	Gm10130	0.00023179	-1.70614	11	5.72	2.3	2.14
ENSMUSG00000041287.5	protein_coding	Sox15	0.000242202	-2.72455	6.09	9.03	1.08	0.69
ENSMUSG00000079509.10	protein_coding	Zfx	0.000244771	-1.44261	7.96	7.26	2.2	2.78
ENSMUSG00000031827.13	protein_coding	Cotl1	0.000250003	-1.72408	8.98	7.03	1.95	2.24
ENSMUSG00000092278.1	processed_pseudogene	Gm8752	0.000250003	-4.57629	2.81	1.33	0	0.11
ENSMUSG00000042659.15	protein_coding	Arrdc4	0.000256875	-2.36042	2.86	1.89	0.46	0.28
ENSMUSG00000089886.1	processed_pseudogene	Gm16184	0.000260704	-6.47243	10.75	6.74	0	0.11
ENSMUSG00000025915.14	protein_coding	Sgk3	0.000262344	-1.68545	4.67	6.38	0.96	2.03
ENSMUSG00000043110.2	protein_coding	Lrrn4	0.000264206	-1.77757	2.99	2.65	0.66	0.75
ENSMUSG00000040703.11	protein_coding	Cyp2s1	0.000264224	-3.84951	2.46	0.69	0.04	0.11
ENSMUSG00000022283.15	protein_coding	Pabpc1	0.00026733	-2.63394	50.03	41.05	2.96	8.41
ENSMUSG00000033863.2	protein_coding	Klf9	0.000277543	-2.48087	2.23	1.15	0.34	0.14
ENSMUSG00000048450.10	protein_coding	Msx1	0.000277543	-2.01208	3.99	4.92	0.96	0.87
ENSMUSG00000070291.4	protein_coding	Ddx43	0.000277543	-1.65126	5.44	5.94	1.45	1.7
ENSMUSG00000046058.7	protein_coding	Eid2	0.00028722	-2.58874	5.45	3.81	0.79	0.42
ENSMUSG00000019837.8	protein_coding	Gtf3c6	0.000293979	-1.78806	9.97	21.45	3.17	4.59
ENSMUSG00000113583.1	unprocessed_pseudogene	Gm10264	0.000294287	-7.71629	11.38	6.82	0	0
ENSMUSG00000095990.1	protein_coding	Zfp97	0.000299159	-1.07732	12.83	15.02	7.07	5.03
ENSMUSG00000093752.1	protein_coding	Gm20716	0.000302938	-1.15026	4.44	4.04	1.73	1.75
ENSMUSG00000028678.13	protein_coding	Kif2c	0.00031085	-1.35549	14.51	9.22	3.22	5.13
ENSMUSG00000024037.13	protein_coding	Wdr4	0.000312292	-2.88884	1.73	5.3	0.3	0.4
ENSMUSG00000031432.3	protein_coding	Prps1	0.000318544	-2.73667	38.6	34.67	6.21	2.08
ENSMUSG00000020397.15	protein_coding	Med7	0.000320385	-1.3292	17.07	15	6.46	5
ENSMUSG00000079435.9	protein_coding	Rpl36a	0.000323607	-1.75986	25.98	40.79	10.4	6.41
ENSMUSG00000039754.10	protein_coding	Alkbh4	0.000326789	-2.61743	3.44	4.84	0.74	0.3
ENSMUSG00000117115.1	processed_pseudogene	Gm9586	0.000326789	-7.51899	1.97	2.62	0	0
ENSMUSG00000023932.9	protein_coding	Cdc5l	0.00032685	-1.26255	9.09	8.18	2.49	3.98
ENSMUSG00000030432.12	protein_coding	Rpl28	0.0003285	-1.75302	17.89	15.79	5.22	3.37
ENSMUSG00000029578.15	protein_coding	Wipi2	0.000334397	-1.04566	10.03	9.62	3.81	4.93
ENSMUSG00000110120.1	TEC	Gm45251	0.000334601	-2.53112	6.67	5.75	0.21	1.45
ENSMUSG00000078917.3	processed_pseudogene	Gm11281	0.000336133	-7.50854	5.64	4.54	0	0
ENSMUSG00000025495.15	protein_coding	Ptdss2	0.000345356	-1.36469	6.09	7.58	2.3	2.43
ENSMUSG00000085236.3	lncRNA	2610206C17Rik	0.00035972	-6.22099	4.18	1.53	0.03	0
ENSMUSG00000020738.16	protein_coding	Sumo2	0.000361751	-1.59708	15.22	15.65	4.78	4.07
ENSMUSG00000090033.1	lncRNA	Gm16243	0.000362249	-7.47971	6.56	6.23	0	0
ENSMUSG00000025816.15	protein_coding	Sec61a2	0.000365028	-2.53503	6.19	6.43	1.18	0.54
ENSMUSG00000038503.15	protein_coding	Mesd	0.000366644	-1.64607	14.42	11.27	1.98	5.21
ENSMUSG00000085878.1	lncRNA	Gm12823	0.000369901	-7.62543	18.31	14.02	0	0
ENSMUSG00000049553.11	protein_coding	Polr1a	0.000370539	-1.03176	8.73	9.03	3.69	4.28
ENSMUSG00000001138.13	protein_coding	Cnnm3	0.000380667	-2.27667	2.68	1.52	0.47	0.24
ENSMUSG00000024805.16	protein_coding	Pcgf5	0.000381006	-1.40205	16.8	17.06	3.57	7.81
ENSMUSG00000015943.11	protein_coding	Bola1	0.00038833	-2.11011	12.53	10.97	1.89	2.57
ENSMUSG00000017802.14	protein_coding	Retreg3	0.000399286	-2.05967	2.9	2.43	0.61	0.43
ENSMUSG00000032688.9	protein_coding	Malt1	0.000404104	-2.22802	4.11	3.19	0.26	1.01
ENSMUSG00000092561.1	unprocessed_pseudogene	Gm4011	0.000404747	-3.98359	1.91	1.04	0	0.12
ENSMUSG00000095110.1	lncRNA	1700003E24Rik	0.000406294	-7.58358	5.17	5.37	0	0
ENSMUSG00000110666.1	processed_pseudogene	Gm9172	0.000407572	-3.00193	4.54	5.89	0.35	0.6
ENSMUSG00000036023.6	protein_coding	Parp2	0.00040861	-2.71422	4.62	2.66	0.51	0.34
ENSMUSG00000037681.13	protein_coding	Esyt3	0.000416094	-3.07073	2.05	0.85	0.18	0.07
ENSMUSG00000031397.11	protein_coding	Tktl1	0.000416395	-1.54348	4.64	8.4	1.81	2.07
ENSMUSG00000021806.4	protein_coding	Nid2	0.000420774	-1.89572	4.3	3.8	1.26	0.63
ENSMUSG00000072109.11	lncRNA	A530040E14Rik	0.000423163	-1.31227	14.12	18.64	6.67	5.08
ENSMUSG00000036223.16	protein_coding	Ska1	0.000427446	-1.09202	14.02	12.04	5.05	6.1
ENSMUSG00000109398.2	protein_coding	Gm3854	0.0004343	-1.80891	3.12	3.56	0.8	0.8
ENSMUSG00000101972.1	protein_coding	H3c11	0.000439727	-2.35519	23.21	28.02	3.59	4.34
ENSMUSG00000002055.9	protein_coding	Spag5	0.00047228	-1.2626	10.11	11.88	2.6	5.65
ENSMUSG00000023043.7	protein_coding	Krt18	0.00047228	-2.72593	2.44	5.77	0.36	0.57
ENSMUSG00000027581.12	protein_coding	Stmn3	0.000476516	-4.69421	2.92	2.71	0	0.13
ENSMUSG00000047281.3	protein_coding	Sfn	0.000476516	-1.50268	7.78	9.69	2.84	2.53
ENSMUSG00000016528.10	protein_coding	Mapkapk2	0.000484412	-1.73989	6.14	3.82	0.92	1.64
ENSMUSG00000030357.10	protein_coding	Fkbp4	0.000488472	-1.30291	11.2	9.04	3.53	3.83
ENSMUSG00000028187.10	protein_coding	Rpf1	0.000495497	-1.13398	18.37	15.37	7.75	6.25
ENSMUSG00000111057.1	processed_pseudogene	Gm3442	0.000499823	-7.50299	3.71	3.8	0	0
ENSMUSG00000022422.13	protein_coding	Dscc1	0.000505936	-1.70182	8.23	7.27	2.02	2.05
ENSMUSG00000038560.7	protein_coding	Sp6	0.000514727	-4.90308	5.3	4.2	0.01	0.17
ENSMUSG00000110097.1	unprocessed_pseudogene	Zscan4a	0.000526071	-5.67244	45.89	46.29	0.86	0.04
ENSMUSG00000114688.1	lncRNA	Gm47381	0.000529415	-3.51301	7.54	4.41	0	0.72
ENSMUSG00000109595.1	processed_pseudogene	Gm18204	0.00054137	-6.21665	3.59	6.25	0.08	0
ENSMUSG00000079011.9	lncRNA	Gm11033	0.000542707	-4.90799	1.27	2.19	0	0.06
ENSMUSG00000069309.2	protein_coding	Hist1h2an	0.000546052	-1.48063	85.19	88.18	35.56	18.81
ENSMUSG00000032120.11	protein_coding	C2cd2l	0.000546776	-1.99332	3.18	4.17	1.13	0.41
ENSMUSG00000058603.10	processed_pseudogene	Rpl28-ps1	0.000555473	-3.93302	10.55	20.51	0	1.23
ENSMUSG00000108928.1	unprocessed_pseudogene	Vmn2r-ps61	0.000555473	-4.67611	4.57	3.02	0	0.18
ENSMUSG00000026816.14	protein_coding	Gtf3c5	0.000558293	-1.77831	6.17	4.71	1.39	1.28
ENSMUSG00000024742.15	protein_coding	Fen1	0.000561986	-1.33066	9.38	6.86	2.52	3.22
ENSMUSG00000029047.13	protein_coding	Pex10	0.000578929	-2.88503	3.77	2.9	0.48	0.19
ENSMUSG00000048039.8	protein_coding	Isg20l2	0.000579898	-1.84123	4.28	3.08	0.61	1.12
ENSMUSG00000004880.11	protein_coding	Lbr	0.000584056	-1.1024	12.45	11.96	5.7	4.63
ENSMUSG00000108808.1	TEC	Gm45204	0.000598107	-4.32522	3.38	1.3	0.04	0.11
ENSMUSG00000109250.1	processed_pseudogene	Gm5053	0.00060546	-2.74231	4.18	2.94	0.15	0.65
ENSMUSG00000053769.5	protein_coding	Lysmd1	0.000609665	-2.70485	2.26	1.64	0.2	0.26
ENSMUSG00000035944.17	protein_coding	Ttc38	0.000636389	-3.48099	2.06	0.73	0.03	0.14
ENSMUSG00000051378.10	protein_coding	Kif18b	0.000642885	-1.15179	7.77	8.53	3.85	2.76
ENSMUSG00000090213.1	protein_coding	Tmem189	0.000654498	-1.48291	6.84	5.89	1.91	2.06
ENSMUSG00000031971.15	protein_coding	Ccsap	0.000660465	-1.27867	7.08	6.94	2.45	2.71
ENSMUSG00000110761.1	processed_pseudogene	Gm29761	0.000692859	-3.0362	2.66	2.04	0.08	0.34
ENSMUSG00000029103.16	protein_coding	Lrpap1	0.000716212	-1.30054	8.47	6.68	2.35	3.16
ENSMUSG00000026857.9	protein_coding	Ntmt1	0.000717926	-2.02263	7.74	7.88	1.85	1.28
ENSMUSG00000031960.14	protein_coding	Aars	0.000733997	-1.01596	5.98	5.46	2.41	2.78
ENSMUSG00000047945.6	protein_coding	Marcksl1	0.000740412	-2.04251	4.82	3.72	0.86	0.8
ENSMUSG00000039989.7	protein_coding	Cbx4	0.000745725	-2.45128	2.14	3.12	0.12	0.65
ENSMUSG00000025047.9	protein_coding	Pdcd11	0.000751274	-1.54302	2.71	1.82	0.55	0.8
ENSMUSG00000021245.15	protein_coding	Mlh3	0.000752732	-2.08343	1.38	1.49	0.18	0.37
ENSMUSG00000050288.6	protein_coding	Fzd2	0.000757227	-2.73571	1.11	2.47	0.34	0.06
ENSMUSG00000002326.6	protein_coding	Gmpr2	0.000799973	-3.39646	2.2	2.2	0.17	0.12
ENSMUSG00000078872.9	protein_coding	Gm14401	0.000800359	-2.26862	8.04	11.8	2.51	0.66
ENSMUSG00000027244.14	protein_coding	Atg13	0.000801198	-1.37793	6.9	4.97	2.02	2.02
ENSMUSG00000106331.1	processed_pseudogene	Gm5309	0.000813416	-3.49123	7.45	9.73	1.03	0
ENSMUSG00000054855.13	protein_coding	Rnd1	0.000822268	-1.81635	5.93	5.79	0.91	1.9
ENSMUSG00000006398.15	protein_coding	Cdc20	0.000824961	-1.38732	12.47	8.79	2.94	4.24
ENSMUSG00000068240.5	protein_coding	Gm11808	0.000834236	-7.40565	3.11	9.06	0	0
ENSMUSG00000028551.14	protein_coding	Cdkn2c	0.000845019	-2.02161	4.03	3.34	0.78	0.69
ENSMUSG00000044703.5	protein_coding	Phf11a	0.000849186	-2.52852	2.83	5.47	0.54	0.54
ENSMUSG00000026806.15	protein_coding	Ddx31	0.000861249	-1.97361	6.07	5.55	1.91	0.59
ENSMUSG00000023906.3	protein_coding	Cldn6	0.000864595	-6.04741	2.45	1.87	0	0.03
ENSMUSG00000027967.8	protein_coding	Neurog2	0.000867834	-1.95505	4.45	3.91	0.51	1.26
ENSMUSG00000000340.10	protein_coding	Dbt	0.000901376	-2.20524	6.99	3.15	0.37	1.39
ENSMUSG00000004895.9	protein_coding	Prcc	0.000912387	-1.04357	17.09	12.49	6.63	6.52
ENSMUSG00000067367.9	protein_coding	Lyar	0.000940134	-1.0386	21.4	18.58	9.02	8.74
ENSMUSG00000005413.8	protein_coding	Hmox1	0.000947058	-2.12506	4.03	4.32	0.98	0.52
ENSMUSG00000057409.7	protein_coding	Zfp53	0.000949484	-3.40202	2.16	1.87	0.26	0
ENSMUSG00000086445.1	lncRNA	Gm13191	0.000952834	-6.01833	15.22	8.61	0.2	0
ENSMUSG00000060636.14	protein_coding	Rpl35a	0.000966021	-1.8328	16.81	19.99	3.96	4.42
ENSMUSG00000022313.10	protein_coding	Utp23	0.000966124	-3.18793	1.41	2.39	0.16	0.13
ENSMUSG00000048924.14	protein_coding	Ccdc125	0.00097784	-3.78859	1.09	2.37	0	0.15
ENSMUSG00000036923.12	protein_coding	Stox1	0.000987611	-1.94492	3.29	1.98	0.6	0.52
ENSMUSG00000031485.15	protein_coding	Plpbp	0.00101455	-1.16699	5.37	5.37	2.05	2.26
ENSMUSG00000103304.1	unprocessed_pseudogene	Gm5979	0.00101455	-3.44582	7.95	7.14	0.6	0.33
ENSMUSG00000029402.8	protein_coding	Snrnp35	0.00102343	-2.98719	5.26	3.95	0.1	0.72
ENSMUSG00000058922.7	processed_pseudogene	Gm10052	0.00102491	-1.88752	14.01	8.37	3.12	1.83
ENSMUSG00000113664.1	processed_pseudogene	Gm47184	0.00102491	-1.79132	33.04	35.67	5.05	11.63
ENSMUSG00000029321.1	protein_coding	Slc10a6	0.00102503	-1.55405	4.88	6.51	1.65	1.69
ENSMUSG00000050786.8	protein_coding	Ccdc126	0.00106805	-2.77456	3.39	1.07	0.17	0.31
ENSMUSG00000032643.12	protein_coding	Fhl3	0.00106856	-4.04719	1.79	2.54	0.15	0
ENSMUSG00000034064.14	protein_coding	Poglut1	0.00107944	-2.58412	1.14	2.85	0.26	0.23
ENSMUSG00000005958.15	protein_coding	Ephb3	0.00108908	-3.44631	0.78	2.7	0.03	0.2
ENSMUSG00000087207.8	transcribed_unprocessed_pseudogene	Gm13147	0.00111779	-1.53112	27.14	13.68	8	4.13
ENSMUSG00000081445.1	processed_pseudogene	Rpl23a-ps4	0.00114662	-7.20488	6.29	6.81	0	0
ENSMUSG00000040097.16	protein_coding	Flywch1	0.00118257	-1.82466	7.42	7.32	1.8	1.62
ENSMUSG00000113685.1	processed_pseudogene	Gm21038	0.00119745	-3.30639	3.26	2.21	0.3	0.07
ENSMUSG00000019087.13	protein_coding	Atp6ap1	0.00119977	-1.82051	7.52	4.76	1.24	1.62
ENSMUSG00000043557.16	protein_coding	Mdga1	0.00122722	-2.76207	1.5	0.77	0.05	0.2
ENSMUSG00000034442.11	protein_coding	Trmt5	0.00122982	-1.26306	11.06	10.46	2.89	5.1
ENSMUSG00000019214.14	protein_coding	Chtf18	0.00125032	-2.49411	1.71	3.98	0.28	0.47
ENSMUSG00000052428.10	protein_coding	Tmco1	0.0012809	-1.07484	14.57	18.04	5.77	8.24
ENSMUSG00000036764.12	protein_coding	Dnajc12	0.00131838	-2.72507	1.75	3.54	0.34	0.24
ENSMUSG00000043661.3	transcribed_processed_pseudogene	Gm9785	0.00132195	-4.47074	2.53	4.16	0.17	0
ENSMUSG00000030180.15	protein_coding	Kdm5a	0.00133715	-1.09706	17.1	11.22	5.13	6.89
ENSMUSG00000052025.9	transcribed_processed_pseudogene	Ppp1r2-ps7	0.00135102	-7.21797	3.5	3.63	0	0
ENSMUSG00000066892.14	protein_coding	Fbxl12	0.00139038	-1.27085	12.96	12.91	4.03	5.52
ENSMUSG00000003051.13	protein_coding	Elf3	0.00139981	-1.22054	9.36	13.25	3.08	5.53
ENSMUSG00000031530.6	protein_coding	Dusp4	0.0014001	-1.99221	2.3	2.64	0.6	0.39
ENSMUSG00000058638.14	protein_coding	Zfp110	0.00143875	-1.38286	5.32	5.24	1.69	1.85
ENSMUSG00000057219.11	protein_coding	Armc7	0.00144306	-2.07104	4.62	4.42	1.04	0.67
ENSMUSG00000118282.1	processed_pseudogene	Gm4840	0.00146476	-5.22832	27.8	21.36	0.03	0.62
ENSMUSG00000020099.8	protein_coding	Unc5b	0.00146679	-1.61981	1.36	1.41	0.39	0.36
ENSMUSG00000089689.1	unprocessed_pseudogene	Gm4982	0.00148681	-3.14868	3.51	3.86	0.12	0.47
ENSMUSG00000027803.14	protein_coding	Wwtr1	0.00150242	-2.20067	1.1	1.16	0.16	0.21
ENSMUSG00000031431.13	protein_coding	Tsc22d3	0.00150456	-2.45966	4.07	3.67	0.73	0.29
ENSMUSG00000042745.9	protein_coding	Id1	0.00152889	-4.18446	2.84	2.96	0.19	0
ENSMUSG00000073700.3	protein_coding	Klhl21	0.00152889	-1.94964	1.63	1.4	0.35	0.27
ENSMUSG00000022394.14	protein_coding	L3mbtl2	0.00154327	-1.12927	7.26	6.91	2.27	3.56
ENSMUSG00000020922.11	protein_coding	Lsm12	0.00155503	-1.10299	9.26	9.56	3.49	4.41
ENSMUSG00000025153.9	protein_coding	Fasn	0.00156285	-1.0617	4.82	4.43	2.39	1.62
ENSMUSG00000062997.6	protein_coding	Rpl35	0.00158111	-1.38501	30.74	30.08	7.4	12.94
ENSMUSG00000031790.8	protein_coding	Mmp15	0.00160277	-1.8913	1.11	1.77	0.36	0.26
ENSMUSG00000019987.9	protein_coding	Arg1	0.00160559	-6.59956	1.82	1.85	0	0
ENSMUSG00000064030.15	protein_coding	Pym1	0.00162916	-2.29404	5.27	5.37	0.51	1.14
ENSMUSG00000083128.1	processed_pseudogene	Gm12723	0.00162916	-3.81891	14.42	7.8	0	0.96
ENSMUSG00000046562.5	protein_coding	Unc119b	0.00167193	-2.40733	2.06	2.19	0.08	0.54
ENSMUSG00000049382.10	protein_coding	Krt8	0.00172412	-2.46225	2.03	2.95	0.42	0.23
ENSMUSG00000024258.4	protein_coding	Polr2d	0.00173251	-1.17328	17.62	23.57	8.26	8.03
ENSMUSG00000028878.11	protein_coding	Fam76a	0.00173554	-1.93492	6.91	2.79	1.09	0.93
ENSMUSG00000048351.14	protein_coding	Coa7	0.00174017	-2.69072	1.95	3.65	0.24	0.37
ENSMUSG00000078626.2	protein_coding	Gm12790	0.00174093	-3.37545	3.51	3.68	0.12	0.33
ENSMUSG00000049517.8	protein_coding	Rps23	0.00178657	-1.79481	18.94	13.12	4.87	2.86
ENSMUSG00000021690.10	protein_coding	Jmy	0.00181529	-1.18441	3.92	2.2	1.39	1.02
ENSMUSG00000094412.1	unprocessed_pseudogene	Obox4-ps16	0.00183768	-6.84906	1.18	1.99	0	0
ENSMUSG00000029009.17	protein_coding	Mthfr	0.00184863	-1.92722	3.36	1.8	0.4	0.69
ENSMUSG00000090137.8	protein_coding	Uba52	0.00186875	-1.4805	58.06	33.85	18.1	10.35
ENSMUSG00000059734.7	protein_coding	Ndufs8	0.0018812	-3.56937	2.38	4.9	0.29	0.11
ENSMUSG00000024826.15	protein_coding	Dpf2	0.00189798	-1.18479	19.68	15.81	7.92	6.02
ENSMUSG00000037152.11	protein_coding	Ndufc1	0.00194017	-2.96062	6.3	7.93	0.77	0.48
ENSMUSG00000115597.1	lncRNA	Gm49030	0.00198063	-2.48725	6.94	11.31	1.6	0.78
ENSMUSG00000112069.1	unprocessed_pseudogene	Gm9476	0.00199765	-7.00667	2.46	3.91	0	0
ENSMUSG00000073207.1	protein_coding	Ccdc160	0.00200153	-2.99572	2.12	2.48	0.27	0.12
ENSMUSG00000114582.1	protein_coding	3110040M04Rik	0.00200153	-2.1533	9.79	6.73	2.09	0.76
ENSMUSG00000074182.8	protein_coding	Znhit6	0.00200515	-1.85495	7.28	5.99	1.9	1.06
ENSMUSG00000096066.4	protein_coding	Gm10424	0.00201335	-2.1736	2.28	4.17	0.51	0.58
ENSMUSG00000096446.1	protein_coding	Gm8104	0.00201335	-5.80621	0.83	2.21	0	0.04
ENSMUSG00000105777.1	lncRNA	Gm43049	0.00201335	-2.74522	16.84	9.82	0.71	2.11
ENSMUSG00000030612.6	protein_coding	Mrpl46	0.00210448	-1.77073	8.53	6.95	2.15	1.55
ENSMUSG00000049751.6	protein_coding	Rpl36al	0.0021086	-1.45543	27.5	39.18	12.57	8.19
ENSMUSG00000063888.7	protein_coding	Rpl7l1	0.0021673	-1.41349	7.25	6.21	1.62	2.78
ENSMUSG00000098274.7	protein_coding	Rpl24	0.00217279	-1.57301	18.29	22.26	4.97	6.58
ENSMUSG00000091931.5	protein_coding	Gon7	0.00217728	-1.24928	16.34	14.52	4.68	6.79
ENSMUSG00000047676.6	processed_pseudogene	Rpsa-ps10	0.00220031	-3.15336	6.14	6.28	0.89	0
ENSMUSG00000048478.7	protein_coding	Spata33	0.0022068	-2.04933	2.43	1.73	0.43	0.35
ENSMUSG00000025203.6	protein_coding	Scd2	0.00224008	-1.48104	2.1	1.97	0.53	0.71
ENSMUSG00000051341.6	protein_coding	Zfp52	0.0023169	-2.13458	1.77	3.06	0.46	0.39
ENSMUSG00000016534.15	protein_coding	Lamp2	0.00232723	-1.03728	6.04	8.06	3.04	3.16
ENSMUSG00000071302.10	protein_coding	2610044O15Rik8	0.00235556	-1.90765	2.88	9.56	1.36	1.24
ENSMUSG00000046865.7	protein_coding	Fbl	0.00244258	-1.55069	8.32	6.83	2.36	1.99
ENSMUSG00000036850.4	protein_coding	Mrpl41	0.00247142	-2.14329	10.03	11.53	2.86	0.86
ENSMUSG00000085477.7	lncRNA	Gm13335	0.00256067	-5.68401	10.67	5.27	0	0.15
ENSMUSG00000033931.9	protein_coding	Rbm34	0.00258698	-1.59578	6	4.48	1.26	1.65
ENSMUSG00000086147.2	protein_coding	Zfp989	0.00262641	-1.78116	5.99	5.75	0.54	2.24
ENSMUSG00000051159.16	protein_coding	Cited1	0.00263014	-2.00535	8.78	8.57	1.02	2.36
ENSMUSG00000028126.16	protein_coding	Pip5k1a	0.0026363	-1.52606	4.45	3.9	1.18	1.27
ENSMUSG00000049511.5	protein_coding	Htr1b	0.0026408	-1.53606	2.44	2.94	0.65	0.93
ENSMUSG00000047246.7	protein_coding	H2bc6	0.00270334	-1.55038	3.52	5.16	1.5	0.99
ENSMUSG00000111411.1	processed_pseudogene	Gm33778	0.00272218	-2.53192	11.86	4.66	1.15	0.92
ENSMUSG00000027006.13	protein_coding	Dnajc10	0.00282041	-1.29598	4.96	8.59	2.66	2.13
ENSMUSG00000053581.13	protein_coding	Zfand2a	0.00282041	-1.0122	19.92	13.99	5.73	9.73
ENSMUSG00000027782.10	protein_coding	Kpna4	0.00282283	-1.61194	2.97	2.96	1.14	0.51
ENSMUSG00000036390.8	protein_coding	Gadd45a	0.002835	-1.50821	32.92	26.49	13.74	3.91
ENSMUSG00000030413.7	protein_coding	Pglyrp1	0.00283561	-2.81665	6.32	9.04	0.69	0.79
ENSMUSG00000096917.2	lncRNA	2500002B13Rik	0.00288274	-1.16494	14.1	11.57	5.01	5.18
ENSMUSG00000118520.1	processed_pseudogene	AC140192.1	0.00289542	-2.74573	1.51	2.23	0.13	0.26
ENSMUSG00000113489.1	protein_coding	Gm16381	0.00290778	-4.97146	33.9	33.72	0.88	0
ENSMUSG00000112850.1	processed_pseudogene	Gm9176	0.00294906	-3.05815	5.74	2.37	0.05	0.59
ENSMUSG00000079641.3	protein_coding	Rpl39	0.00295972	-1.97983	14.38	13.24	3.48	1.99
ENSMUSG00000020493.8	protein_coding	Prr11	0.00296845	-1.24478	6.93	3.81	1.85	2.17
ENSMUSG00000005917.15	protein_coding	Otx1	0.00297768	-1.12037	7	6.58	2.23	3.37
ENSMUSG00000098115.1	processed_pseudogene	Gm8816	0.0031326	-6.59372	1.11	1.7	0	0
ENSMUSG00000041560.12	protein_coding	Nop53	0.00320636	-2.37673	6.18	1.26	0.65	0.4
ENSMUSG00000095718.2	protein_coding	Gm6502	0.00320636	-5.3124	10.45	8.97	0	0.21
ENSMUSG00000074925.4	protein_coding	Ptar1	0.0033337	-1.06073	5.88	5.82	2.83	2.24
ENSMUSG00000047675.15	protein_coding	Rps8	0.00333513	-1.10172	25.16	27.55	11.82	10.12
ENSMUSG00000030116.14	protein_coding	Mfap5	0.00336459	-3.51883	3.23	1.32	0	0.21
ENSMUSG00000018899.16	protein_coding	Irf1	0.00337416	-1.25457	13.88	11.35	5.55	3.76
ENSMUSG00000118357.1	processed_pseudogene	Gm36627	0.00341764	-6.56948	8.73	36.54	0	0
ENSMUSG00000084256.1	processed_pseudogene	Gm14976	0.00345299	-6.75399	1.28	1.1	0	0
ENSMUSG00000093623.1	unprocessed_pseudogene	Obox4-ps14	0.00346479	-6.76473	1.14	1.96	0	0
ENSMUSG00000112058.1	lncRNA	Gm47593	0.00350543	-5.54954	5.69	3.43	0.09	0
ENSMUSG00000029664.10	protein_coding	Tfpi2	0.00354361	-6.51588	2.58	1.06	0	0
ENSMUSG00000035969.15	protein_coding	Rusc2	0.00363517	-1.93084	2.69	1.27	0.28	0.51
ENSMUSG00000079042.10	protein_coding	Apela	0.00365285	-6.46636	1.12	2.31	0	0
ENSMUSG00000025283.15	protein_coding	Sat1	0.00370305	-1.04467	27.81	21.56	12.75	8.88
ENSMUSG00000071041.4	processed_pseudogene	Impdh2-ps	0.00371215	-6.77045	1.6	0.58	0	0
ENSMUSG00000090475.1	processed_pseudogene	Gm6245	0.0037275	-4.12524	4.59	2.47	0.08	0.15
ENSMUSG00000033705.17	protein_coding	Stard9	0.00376006	-1.37394	1.09	1.18	0.47	0.29
ENSMUSG00000037405.8	protein_coding	Icam1	0.00376006	-1.84368	2.89	2.3	0.64	0.5
ENSMUSG00000015747.5	protein_coding	Vps45	0.00390805	-2.03396	2.04	12.64	1.34	1.35
ENSMUSG00000020720.13	protein_coding	Psmd12	0.00390867	-1.19432	8.69	8.73	3.52	3.22
ENSMUSG00000029911.14	protein_coding	Ssbp1	0.00390867	-1.26347	8.98	8.34	3.02	3.27
ENSMUSG00000041773.8	protein_coding	Enc1	0.00392482	-1.36033	2.39	3.04	1.09	0.73
ENSMUSG00000040752.16	protein_coding	Myh6	0.00395383	-1.80804	2.98	6.85	0.98	1.22
ENSMUSG00000030079.15	protein_coding	Ruvbl1	0.00410641	-1.43342	6.83	6.26	1.86	2.3
ENSMUSG00000053216.15	protein_coding	Btn2a2	0.00415844	-3.7485	1.28	0.76	0.07	0.02
ENSMUSG00000047044.7	protein_coding	D030056L22Rik	0.00433672	-1.0012	13.42	13.77	5.57	6.76
ENSMUSG00000025902.13	protein_coding	Sox17	0.00434415	-3.41809	1.41	1.82	0.14	0.05
ENSMUSG00000001034.17	protein_coding	Mapk7	0.00440328	-1.72874	3.48	5.48	0.62	1.57
ENSMUSG00000073794.3	protein_coding	I0C0044D17Rik	0.00444224	-3.93121	1.42	1.52	0	0.11
ENSMUSG00000057561.10	protein_coding	Eif1a	0.00447579	-1.17379	8.03	8.34	2.57	3.85
ENSMUSG00000085973.1	lncRNA	Gm14742	0.00447579	-6.20188	7.27	5.34	0	0
ENSMUSG00000022529.11	protein_coding	Zfp263	0.00450075	-1.44732	2.85	2.24	0.77	0.78
ENSMUSG00000079008.2	protein_coding	Gm14124	0.00452358	-2.18807	1.46	1.65	0.16	0.35
ENSMUSG00000067148.15	protein_coding	Polr1c	0.00458423	-1.92595	6.61	4.6	1.29	0.98
ENSMUSG00000063856.7	protein_coding	Gpx1	0.00460603	-1.12564	18.82	20.29	5.83	10.03
ENSMUSG00000025995.16	protein_coding	Wdr75	0.00460671	-1.04518	11.37	9.71	4.68	4.53
ENSMUSG00000042389.13	protein_coding	Tsen2	0.00460671	-2.05207	1.43	1.5	0.31	0.22
ENSMUSG00000113951.1	protein_coding	Gm2001	0.00472005	-4.97146	33.9	33.72	0.88	0
ENSMUSG00000004446.12	protein_coding	Bid	0.00473745	-2.50792	1.19	3.33	0.33	0.21
ENSMUSG00000027800.14	protein_coding	Tm4sf1	0.00473745	-4.81091	0.74	1.49	0.03	0
ENSMUSG00000006720.16	protein_coding	Zfp184	0.00475071	-1.42272	4.68	4.17	1.39	1.4
ENSMUSG00000034667.8	protein_coding	Xpot	0.00479294	-1.42322	2.64	4.46	0.82	1.4
ENSMUSG00000067424.13	protein_coding	Zfp563	0.0048435	-1.53801	2.71	1.87	0.83	0.48
ENSMUSG00000028101.18	protein_coding	Pias3	0.00486573	-1.61395	4.79	4.67	0.83	1.73
ENSMUSG00000039942.15	protein_coding	Ptger4	0.00493232	-1.30855	3.62	3.54	1.27	1.24
ENSMUSG00000025722.16	protein_coding	Wdr73	0.00496769	-1.50665	7.42	3.93	1.59	1.77
ENSMUSG00000107176.1	processed_pseudogene	Gm9794	0.00497517	-3.74684	17.53	4.38	0	0.82
ENSMUSG00000039646.5	protein_coding	Vasn	0.00497612	-2.42575	1.1	1.54	0.14	0.21
ENSMUSG00000029186.12	protein_coding	Pi4k2b	0.00516347	-1.98228	1.85	2.23	0.25	0.53
ENSMUSG00000096153.1	lncRNA	BC061195	0.005227	-2.29544	4.73	25.24	2.24	2.06
ENSMUSG00000030741.15	protein_coding	Spns1	0.00529461	-2.08639	4.3	1.51	0.48	0.53
ENSMUSG00000043716.13	protein_coding	Rpl7	0.00539104	-1.14829	17.21	14.74	5.96	6.87
ENSMUSG00000031434.15	protein_coding	Morc4	0.0054771	-2.03391	0.97	5.82	0.81	0.41
ENSMUSG00000108195.1	TEC	Gm44415	0.00548232	-5.56867	1.31	0.86	0	0.02
ENSMUSG00000114694.1	protein_coding	Gm47995	0.00553796	-3.45294	2.47	4.89	0.39	0
ENSMUSG00000048376.6	protein_coding	F2r	0.00565895	-2.52283	1.26	0.81	0.09	0.16
ENSMUSG00000058454.15	protein_coding	Dhcr7	0.00575629	-1.43295	5.31	3.6	1.2	1.53
ENSMUSG00000022867.11	protein_coding	Usp25	0.00578085	-2.05298	2.66	0.95	0.33	0.33
ENSMUSG00000110944.1	processed_pseudogene	Gm19174	0.0057873	-6.1866	1.97	1.14	0	0
ENSMUSG00000017999.16	protein_coding	Ddx27	0.00583714	-1.30511	5.15	5.22	2.2	1.43
ENSMUSG00000041375.18	protein_coding	Ccdc9	0.00583913	-1.35176	46.23	30.91	15.91	10.1
ENSMUSG00000113450.1	protein_coding	Gm49359	0.00590972	-1.74256	2.53	2.62	0.72	0.49
ENSMUSG00000012535.14	protein_coding	Tnpo3	0.00591052	-1.42839	8.39	6.08	1	3.57
ENSMUSG00000023075.9	protein_coding	Akirin1	0.00611292	-1.15282	14.53	8.65	5.42	3.73
ENSMUSG00000072822.2	protein_coding	BC061212	0.00633133	-2.65374	2.5	1.14	0.14	0.24
ENSMUSG00000021275.16	protein_coding	Tecpr2	0.00633137	-1.42625	1.67	1.16	0.35	0.54
ENSMUSG00000068566.12	protein_coding	Myadm	0.00633137	-1.02152	7.42	5.1	2.36	3.16
ENSMUSG00000039001.12	protein_coding	Rps21	0.00636707	-1.33765	51.75	51.07	19.46	15.45
ENSMUSG00000039349.5	protein_coding	C130074G19Rik	0.0063873	-2.46892	1.98	0.82	0.27	0.07
ENSMUSG00000096139.4	protein_coding	Gm7978	0.00646248	-2.65374	2.5	1.14	0.14	0.24
ENSMUSG00000064037.13	protein_coding	Gpn1	0.00647724	-1.58219	10.97	6.05	0.91	3.83
ENSMUSG00000095648.7	protein_coding	Gm2004	0.0065081	-2.07017	2.55	12.77	1.4	1.07
ENSMUSG00000108213.1	lncRNA	Gm44172	0.00651099	-3.12296	1.75	2.54	0.17	0.12
ENSMUSG00000032123.5	protein_coding	Dpagt1	0.00662525	-2.10414	2.19	2.57	0.27	0.54
ENSMUSG00000002486.15	protein_coding	Tchp	0.00674235	-1.47131	2.68	4.3	1.29	0.74
ENSMUSG00000078510.3	protein_coding	Gm13101	0.00678476	-3.88228	1.25	1.19	0.06	0.03
ENSMUSG00000038354.13	protein_coding	Ankrd35	0.00680199	-1.7324	2.26	2.38	0.27	0.82
ENSMUSG00000060583.4	protein_coding	Olfr881	0.00684486	-2.36899	1.06	1.58	0.04	0.29
ENSMUSG00000024772.9	protein_coding	Ehd1	0.00687753	-1.0922	9.29	6.06	3.48	2.88
ENSMUSG00000031776.17	protein_coding	Arl2bp	0.00687921	-1.1506	24.26	20.53	5.71	12.1
ENSMUSG00000030337.16	protein_coding	Vamp1	0.00689828	-1.2799	7.68	4.71	2.77	1.67
ENSMUSG00000019297.9	protein_coding	Nop9	0.00695224	-1.41886	3.14	2.2	0.86	0.81
ENSMUSG00000031734.13	protein_coding	Irx3	0.00705587	-1.43446	3.14	3	0.96	0.93
ENSMUSG00000101751.1	unprocessed_pseudogene	Gm2427	0.00708868	-2.6691	7.17	2.11	0.48	0.48
ENSMUSG00000030335.6	protein_coding	Mrpl51	0.00715163	-1.00202	16.25	14.52	6.69	7.07
ENSMUSG00000020205.8	protein_coding	Phlda1	0.00716141	-1.30216	5.1	7.02	2.4	1.79
ENSMUSG00000084349.3	processed_pseudogene	Rpl3-ps1	0.00717029	-2.2547	3.48	7.55	0.24	1.42
ENSMUSG00000025899.14	protein_coding	Alkbh8	0.00723821	-1.59546	1.92	6.47	0.83	1.4
ENSMUSG00000009739.17	protein_coding	Pou6f1	0.00727885	-1.99029	2.59	1.32	0.21	0.52
ENSMUSG00000086660.1	lncRNA	Gm12594	0.00727885	-6.25683	4.46	3.44	0	0
ENSMUSG00000041329.13	protein_coding	Atp1b2	0.0073133	-2.17336	1.1	2.12	0.25	0.26
ENSMUSG00000030002.15	protein_coding	Dusp11	0.00742678	-1.53266	3.23	7.62	0.96	2.1
ENSMUSG00000074965.5	protein_coding	Olfr1277	0.00759508	-2.92369	1.21	1.25	0.02	0.22
ENSMUSG00000068732.5	protein_coding	Tmem167b	0.00763178	-1.57361	3.29	2.65	0.52	1.1
ENSMUSG00000086249.1	lncRNA	Gm12724	0.00771661	-2.76053	6.25	4.55	0.38	0.62
ENSMUSG00000033386.10	protein_coding	Frrs1	0.00771863	-2.66937	5.52	1.62	0.27	0.48
ENSMUSG00000031737.11	protein_coding	Irx5	0.00775402	-1.23949	5.07	4.86	2.05	1.59
ENSMUSG00000031490.6	protein_coding	Eif4ebp1	0.00777987	-2.14403	1.73	2.56	0.27	0.42
ENSMUSG00000109469.1	unprocessed_pseudogene	Gm8486	0.00783214	-1.66293	5.43	8.72	0.6	2.96
ENSMUSG00000084838.3	processed_pseudogene	Gm10241	0.00784851	-3.05013	47.64	20.02	4.92	0
ENSMUSG00000042684.8	protein_coding	Npl	0.00794648	-2.54667	2.43	1.43	0.23	0.2
ENSMUSG00000084766.1	lncRNA	Gm12714	0.00802868	-6.24335	2.36	2.69	0	0
ENSMUSG00000049676.14	protein_coding	Catsperg1	0.00809848	-1.26532	4.67	4.54	1.51	1.72
ENSMUSG00000055069.3	protein_coding	Rab39	0.00811213	-1.575	4.23	1.91	0.97	0.69
ENSMUSG00000018698.15	protein_coding	Lhx1	0.00816885	-2.56139	1.86	2.19	0.23	0.22
ENSMUSG00000047215.14	protein_coding	Rpl9	0.00822491	-2.2269	4.58	6.96	0.38	1.41
ENSMUSG00000039097.5	protein_coding	Rln1	0.00833731	-3.36517	3.24	3.23	0	0.38
ENSMUSG00000109834.1	processed_pseudogene	Gm5650	0.00834398	-6.18337	3.96	1.97	0	0
ENSMUSG00000045064.5	protein_coding	Zc2hc1c	0.00843416	-1.95703	1.81	5.36	1.03	0.32
ENSMUSG00000094219.1	protein_coding	Calhm3	0.00856497	-5.42744	3.68	1.02	0	0.05
ENSMUSG00000096414.1	unprocessed_pseudogene	Obox4-ps15	0.00864355	-5.0519	1.52	2.04	0.05	0
ENSMUSG00000029145.12	protein_coding	Eif2b4	0.00865124	-1.32849	12.32	9.17	4.44	2.92
ENSMUSG00000022003.7	protein_coding	Slc25a30	0.0086835	-1.44256	2.68	2.8	0.74	0.93
ENSMUSG00000094942.7	protein_coding	Gm3604	0.00868987	-1.51325	3.74	2.78	1.12	0.71
ENSMUSG00000024410.15	protein_coding	Rmc1	0.00883128	-1.36772	5.19	5.11	1.4	1.87
ENSMUSG00000024036.16	protein_coding	Slc37a1	0.00884865	-2.32997	4.45	0.96	0.48	0.23
ENSMUSG00000026547.15	protein_coding	Tagln2	0.00896305	-2.91782	2.11	1.97	0.1	0.23
ENSMUSG00000021250.13	protein_coding	Fos	0.00903777	-2.52784	2.29	2.07	0.23	0.26
ENSMUSG00000033047.5	protein_coding	Eif3l	0.00915654	-1.58986	5.44	3.42	1.1	1.25
ENSMUSG00000031762.7	protein_coding	Mt2	0.00919629	-1.00909	63.12	49.06	25.55	24.57
ENSMUSG00000095974.1	unprocessed_pseudogene	Obox4-ps13	0.0092277	-5.89679	0.64	1.69	0	0
ENSMUSG00000034892.8	protein_coding	Rps29	0.00927572	-1.83855	29.52	25.2	8.12	3.44
ENSMUSG00000057497.8	protein_coding	Fam136a	0.00946928	-1.31247	8.76	6.4	2.05	3.14
ENSMUSG00000018707.13	protein_coding	Dync1h1	0.00957015	-1.01545	3.77	7.72	2.36	2.71
ENSMUSG00000032119.5	protein_coding	Hinfp	0.00979089	-1.13692	9.86	9.11	2.23	5.33
ENSMUSG00000036646.13	protein_coding	Man1b1	0.00979353	-1.91331	1.86	2.23	0.48	0.34
ENSMUSG00000106904.1	TEC	Gm43029	0.00990156	-1.67504	6.12	4.02	0.74	1.75
ENSMUSG00000021054.6	protein_coding	Sgpp1	0.00992066	-1.75438	2.21	1.27	0.44	0.35
ENSMUSG00000091956.2	protein_coding	C2cd4b	0.0101708	-3.22946	2.39	1.73	0.24	0
ENSMUSG00000108127.1	protein_coding	Gm12845	0.0101708	-1.17057	8.2	10.52	2.82	4.41
ENSMUSG00000043522.8	unprocessed_pseudogene	A430060F13Rik	0.0102127	-6.05744	3.82	8.63	0	0
ENSMUSG00000002897.5	protein_coding	Il17ra	0.0102569	-1.71075	1.51	2.48	0.16	0.75
ENSMUSG00000014601.13	protein_coding	Strip1	0.0102569	-1.21627	5.34	4.16	1.24	2.3
ENSMUSG00000034584.3	protein_coding	Exph5	0.0102569	-1.27259	2.07	2.07	0.56	0.91
ENSMUSG00000056167.8	protein_coding	Cnot10	0.0102569	-1.29226	6.97	4.17	1.54	2.32
ENSMUSG00000075040.9	protein_coding	Zfp408	0.0102577	-1.53279	3.45	5.62	1.05	1.46
ENSMUSG00000030424.15	transcribed_unprocessed_pseudogene	Zfp939	0.0103916	-1.21857	4.2	7.16	2.2	2
ENSMUSG00000097736.8	lncRNA	9530059O14Rik	0.0105255	-1.99467	1.6	1.26	0.27	0.25
ENSMUSG00000035049.4	protein_coding	Rrp12	0.0107887	-1.56661	1.47	1.46	0.45	0.33
ENSMUSG00000045087.8	protein_coding	S1pr5	0.0108664	-3.03122	0.75	1.66	0	0.16
ENSMUSG00000071151.3	processed_pseudogene	Gm4799	0.0108926	-3.73744	2.15	6.04	0.31	0
ENSMUSG00000068114.7	protein_coding	Ccdc134	0.0109964	-2.13965	1.35	2.65	0.22	0.4
ENSMUSG00000110348.1	processed_pseudogene	Gm4157	0.0110016	-5.57595	2.89	1.23	0	0
ENSMUSG00000028191.11	protein_coding	Bcl10	0.0110289	-1.0932	8.39	8.74	3.4	3.68
ENSMUSG00000041649.13	protein_coding	Klf8	0.01114	-2.1014	0.75	1.34	0.14	0.2
ENSMUSG00000003541.6	protein_coding	Ier3	0.0112545	-2.36631	3.29	3.17	0.24	0.58
ENSMUSG00000096039.8	protein_coding	D830030K20Rik	0.0113851	-6.32862	3.08	0.5	0	0
ENSMUSG00000020108.4	protein_coding	Ddit4	0.0113894	-1.26228	5.43	7.25	2.09	2.41
ENSMUSG00000031371.14	protein_coding	Haus7	0.0113894	-1.39075	12.71	15.92	4.2	4.79
ENSMUSG00000021965.3	protein_coding	Ska3	0.0114078	-1.16865	9.12	9.51	2.49	4.81
ENSMUSG00000024953.17	protein_coding	Prdx5	0.0114879	-1.09711	21.12	27.49	10.13	9.8
ENSMUSG00000034006.17	protein_coding	Pqlc1	0.0116787	-1.51147	3.93	3.13	0.76	1.25
ENSMUSG00000045350.15	protein_coding	Fam186a	0.0117023	-1.06526	2.73	2.27	1	1.12
ENSMUSG00000028836.14	protein_coding	Slc30a2	0.0117363	-1.52291	2.22	2.91	0.39	0.98
ENSMUSG00000082676.1	processed_pseudogene	Gm11843	0.0117798	-5.82871	0.81	9.2	0	0
ENSMUSG00000038886.10	protein_coding	Man2a2	0.011992	-1.86261	0.73	1.51	0.23	0.22
ENSMUSG00000068923.14	protein_coding	Syt11	0.0123852	-1.59619	2.14	2.44	0.44	0.74
ENSMUSG00000037761.16	protein_coding	Actr5	0.0124547	-1.96403	1.68	1.55	0.2	0.39
ENSMUSG00000078768.2	protein_coding	Zfp566	0.0125914	-1.25028	6.71	6.24	2.42	2.24
ENSMUSG00000049728.14	protein_coding	Zfp668	0.0126587	-2.24531	1.52	0.76	0.07	0.24
ENSMUSG00000040824.3	protein_coding	Snrpd2	0.0127703	-1.54168	5.01	5.68	1.06	1.86
ENSMUSG00000027835.11	protein_coding	Pdcd10	0.0128495	-1.08719	24.7	15.47	9.46	7.23
ENSMUSG00000112931.1	protein_coding	Gm4303	0.013067	-3.2215	3.4	2.07	0.22	0.04
ENSMUSG00000052783.16	protein_coding	Grk4	0.01331	-1.60304	4.02	3.52	0.83	1.1
ENSMUSG00000112979.1	processed_pseudogene	Gm8634	0.0133363	-4.85076	0.87	1.75	0	0.04
ENSMUSG00000022427.4	protein_coding	Tomm22	0.0134653	-1.40046	7.95	9.52	1.79	3.64
ENSMUSG00000106717.1	TEC	Gm42798	0.0135227	-1.61797	1.77	1.2	0.33	0.42
ENSMUSG00000086290.9	lncRNA	Snhg12	0.0135362	-2.31828	4.55	7.88	0.36	1.25
ENSMUSG00000049892.7	protein_coding	Rasd1	0.0139136	-2.1484	1.38	4.16	0.54	0.3
ENSMUSG00000030512.13	protein_coding	Snrpa1	0.0145303	-1.35065	9.21	10.2	2.44	3.88
ENSMUSG00000104660.1	TEC	Gm43601	0.0147632	-5.11339	3.29	1.28	0	0.06
ENSMUSG00000102256.1	lncRNA	Gm38258	0.0151008	-3.77702	3.6	4.08	0.28	0
ENSMUSG00000028618.11	protein_coding	Tmem59	0.0153247	-1.23457	7.54	10.59	3.68	2.68
ENSMUSG00000040734.14	protein_coding	Ppp1r13l	0.0153519	-2.63817	2.96	0.36	0.03	0.27
ENSMUSG00000060477.14	protein_coding	Irak2	0.015494	-2.70769	2.68	2.93	0.24	0.25
ENSMUSG00000028318.14	protein_coding	Polr1e	0.0155737	-1.56931	4.51	2.3	0.62	1.17
ENSMUSG00000040548.16	protein_coding	Tex2	0.0156518	-1.32193	3.01	2	0.62	1.06
ENSMUSG00000026452.15	protein_coding	Syt2	0.0156614	-2.01323	0.69	1.86	0.17	0.25
ENSMUSG00000094036.1	protein_coding	Gm6465	0.0158377	-5.45602	1.59	0.54	0	0
ENSMUSG00000044496.6	protein_coding	2510039O18Rik	0.0158513	-1.86738	2.22	1.6	0.18	0.58
ENSMUSG00000045010.14	protein_coding	Gm4779	0.0158609	-1.40921	6.59	5.66	2.23	1.51
ENSMUSG00000106738.1	lncRNA	Gm5	0.0158609	-1.52791	22.7	19.66	4.19	7.37
ENSMUSG00000094777.2	protein_coding	Hist1h2ap	0.0159632	-1.24573	84.21	28.81	23.94	16
ENSMUSG00000051234.6	protein_coding	Rnf7	0.01608	-1.38306	14.77	7.88	2.76	4.33
ENSMUSG00000019539.11	protein_coding	Rcn3	0.016112	-5.52095	2.83	0.49	0	0
ENSMUSG00000052837.6	protein_coding	Junb	0.0161719	-2.33794	1.1	2.43	0.28	0.16
ENSMUSG00000096528.1	TEC	G430049J08Rik	0.0161803	-1.71936	2.72	2.24	0.23	0.89
ENSMUSG00000028641.16	protein_coding	P3h1	0.0163226	-1.46079	2.76	2.47	0.64	0.88
ENSMUSG00000035184.15	protein_coding	Fam124a	0.0163269	-1.09881	7.36	5.16	2.19	2.95
ENSMUSG00000079225.3	transcribed_processed_pseudogene	Gm9531	0.0164377	-2.20252	6.38	8.01	0.31	1.72
ENSMUSG00000112554.1	lncRNA	Gm47224	0.0164705	-5.69475	4.3	3.48	0	0
ENSMUSG00000085111.3	protein_coding	Ascl4	0.0165204	-3.15499	0.82	1.29	0.07	0.05
ENSMUSG00000023953.9	protein_coding	Polh	0.0166015	-1.30842	3.62	2.27	0.87	1.1
ENSMUSG00000052760.16	protein_coding	A630001G21Rik	0.016708	-3.49444	1.6	2.34	0.17	0
ENSMUSG00000038530.11	protein_coding	Rgs4	0.016748	-2.76764	0.63	1.68	0.15	0.04
ENSMUSG00000031617.16	protein_coding	Tmem184c	0.0167791	-1.09462	7.68	8.29	4.53	1.95
ENSMUSG00000084106.4	processed_pseudogene	Gm6136	0.0168571	-2.23003	6.07	3.75	1.08	0.27
ENSMUSG00000037921.15	protein_coding	Ddx60	0.0169928	-1.50732	1.04	4.54	0.64	0.89
ENSMUSG00000063235.16	protein_coding	Ptpmt1	0.0171771	-3.39249	2.37	1.05	0	0.15
ENSMUSG00000113566.1	lncRNA	Gm40977	0.0174512	-2.01346	6.03	4.43	1.06	0.7
ENSMUSG00000020778.12	protein_coding	Ten1	0.0175062	-4.34717	3.23	3.4	0	0.17
ENSMUSG00000017734.15	protein_coding	Dbndd2	0.0176336	-1.66418	1.68	1.28	0.37	0.33
ENSMUSG00000072980.3	protein_coding	Oip5	0.0177234	-2.20681	2.19	1.89	0.28	0.29
ENSMUSG00000018599.5	protein_coding	Mief2	0.0179251	-3.86053	0.72	1.46	0	0.05
ENSMUSG00000037940.17	protein_coding	Inpp4b	0.0180977	-1.75897	1.36	2.2	0.27	0.49
ENSMUSG00000072235.6	protein_coding	Tuba1a	0.0181113	-1.51575	4.13	5.14	1.87	0.66
ENSMUSG00000025716.14	protein_coding	Myo3a	0.0181483	-1.25259	3.7	2.66	1.35	0.84
ENSMUSG00000083768.1	processed_pseudogene	Gm15362	0.0181483	-5.59738	4.84	5.38	0	0
ENSMUSG00000027498.14	protein_coding	Cstf1	0.0183179	-1.22047	6.7	4.06	1.26	2.66
ENSMUSG00000061469.3	protein_coding	Gm12569	0.0186287	-3.90701	2.21	1.98	0	0.14
ENSMUSG00000096744.1	protein_coding	Gm4307	0.0188535	-3.2215	3.4	2.07	0.22	0.04
ENSMUSG00000007039.12	protein_coding	Ddah2	0.0189274	-3.73591	3.14	0.77	0	0.12
ENSMUSG00000002325.15	protein_coding	Irf9	0.0189563	-1.87142	2.57	2	0.22	0.67
ENSMUSG00000027540.13	protein_coding	Ptpn1	0.0189563	-1.57903	10	8.53	0.91	4.07
ENSMUSG00000045176.3	protein_coding	Borcs6	0.0191922	-1.83857	2.46	2.05	0.54	0.35
ENSMUSG00000022945.12	protein_coding	Chaf1b	0.0192997	-1.25103	4.11	6.55	1.89	1.82
ENSMUSG00000112856.1	protein_coding	Gm4305	0.0198298	-3.2215	3.4	2.07	0.22	0.04
ENSMUSG00000028413.13	protein_coding	B4galt1	0.0198941	-1.41754	2.05	1.52	0.6	0.46
ENSMUSG00000060935.6	protein_coding	Tmem263	0.0199854	-1.35503	3.05	3.17	1.32	0.65
ENSMUSG00000028064.17	protein_coding	Sema4a	0.0201933	-3.50999	0.77	2.44	0.1	0.04
ENSMUSG00000048234.13	protein_coding	Rnf149	0.0205592	-1.56973	5.24	2.65	0.6	1.46
ENSMUSG00000091080.2	protein_coding	Prr23a1	0.021029	-1.56906	6.87	9.44	1.3	2.84
ENSMUSG00000115420.1	lncRNA	Rmrp	0.0211538	-1.11262	81.48	100.16	36.34	34.16
ENSMUSG00000028397.13	protein_coding	Kdm4c	0.0218617	-1.41649	3.11	2.51	0.59	1.08
ENSMUSG00000019494.14	protein_coding	Cops6	0.0218677	-1.17441	6.71	7.86	3.08	2.23
ENSMUSG00000037279.13	protein_coding	Ovol2	0.0219191	-2.24242	2.11	1.6	0.23	0.25
ENSMUSG00000048388.3	protein_coding	Fam171b	0.0220398	-1.48069	1.96	0.82	0.4	0.38
ENSMUSG00000118178.1	lncRNA	Gm32932	0.0222218	-2.0282	2.98	1.4	0.49	0.21
ENSMUSG00000017760.16	protein_coding	Ctsa	0.0226845	-1.57816	3.6	3.57	0.9	0.91
ENSMUSG00000020400.17	protein_coding	Tnip1	0.0228464	-1.05502	7.35	6.4	1.67	4.05
ENSMUSG00000006335.16	protein_coding	Tfpt	0.02306	-1.01634	15.86	13.08	5.83	6.75
ENSMUSG00000025173.13	protein_coding	Wdr45b	0.0230649	-1.14345	8.41	8.03	3.18	3.14
ENSMUSG00000030401.16	protein_coding	Rtn2	0.023116	-1.89898	3.35	1.3	0.52	0.34
ENSMUSG00000026401.15	protein_coding	Cd55b	0.023329	-2.19	2.93	1.9	0.37	0.3
ENSMUSG00000012848.15	protein_coding	Rps5	0.0235355	-1.45477	10.23	8.49	2.82	2.5
ENSMUSG00000045928.2	lncRNA	4933440M02Rik	0.0235355	-2.32464	1.75	0.71	0.18	0.11
ENSMUSG00000111133.1	processed_pseudogene	Gm5831	0.0235355	-1.70599	4.02	3.81	0.76	0.97
ENSMUSG00000113691.1	unprocessed_pseudogene	Gm38699	0.0235355	-1.44635	3.03	4.31	0.93	1.18
ENSMUSG00000090132.2	protein_coding	Cypt2	0.0238257	-3.68601	2.7	2.81	0	0.17
ENSMUSG00000101655.1	lncRNA	2310040G24Rik	0.0246217	-4.28007	3.85	1.25	0	0.07
ENSMUSG00000080756.1	processed_pseudogene	Gm12633	0.0246916	-1.1993	5.12	5.29	1.93	1.85
ENSMUSG00000028540.6	protein_coding	Dph2	0.0247175	-1.6111	1.8	2.3	0.45	0.53
ENSMUSG00000106821.1	unprocessed_pseudogene	Gm7961	0.0249396	-2.87673	1.97	1.16	0	0.2
ENSMUSG00000110788.1	processed_pseudogene	Gm33700	0.0251487	-1.34818	15.2	13.06	3.04	5.86
ENSMUSG00000020904.11	protein_coding	Cfap52	0.0252221	-2.14622	2.5	1.04	0.18	0.32
ENSMUSG00000101896.1	processed_pseudogene	Gm6244	0.0253163	-5.30202	1.59	1.27	0	0
ENSMUSG00000022822.16	protein_coding	Abcc5	0.0253759	-1.22187	5.2	6.09	1.33	2.73
ENSMUSG00000028435.8	protein_coding	Aqp3	0.0253759	-2.55963	1.99	1.77	0	0.32
ENSMUSG00000102644.5	transcribed_unitary_pseudogene	Thap6	0.0254802	-1.64739	1.93	3.59	0.32	0.95
ENSMUSG00000067870.5	processed_pseudogene	Rpl31-ps8	0.0255356	-1.98611	13.85	22.68	1.59	4.53
ENSMUSG00000096439.1	unprocessed_pseudogene	Obox4-ps23	0.0263101	-5.42456	1.83	0.27	0	0
ENSMUSG00000018143.10	protein_coding	Mafk	0.0263808	-1.3814	2.41	3.3	0.5	1.23
ENSMUSG00000033540.18	protein_coding	Idua	0.0265905	-1.88354	1.79	2.11	0.57	0.13
ENSMUSG00000000916.15	protein_coding	Nsun5	0.0265961	-2.63236	1.4	1.16	0.05	0.16
ENSMUSG00000047220.5	protein_coding	Ccdc36	0.026814	-1.18436	3.02	2.76	1.1	1.02
ENSMUSG00000054727.2	protein_coding	1700013H16Rik	0.0268238	-2.29728	1.9	3.37	0.52	0.08
ENSMUSG00000033762.8	protein_coding	Recql4	0.0268328	-1.48855	1.2	1.57	0.36	0.38
ENSMUSG00000063689.4	protein_coding	H2ac21	0.0269614	-1.68677	19.33	16.06	5.63	2.15
ENSMUSG00000004561.14	protein_coding	Mettl17	0.0270997	-1.39596	3.17	15.98	2.32	2.99
ENSMUSG00000042184.11	protein_coding	1700069L16Rik	0.0272056	-3.54786	3.74	1.43	0.09	0.08
ENSMUSG00000061414.8	protein_coding	Cracr2a	0.0272056	-1.83048	0.64	1.47	0.09	0.32
ENSMUSG00000107315.1	unprocessed_pseudogene	BC080696	0.0279344	-3.12472	1.27	2	0	0.17
ENSMUSG00000009733.9	protein_coding	Tfcp2	0.0279811	-1.11519	4.1	6.23	1.52	2.57
ENSMUSG00000039826.13	protein_coding	Trub2	0.0281176	-1.60108	3.42	4.86	0.51	1.54
ENSMUSG00000113895.1	lncRNA	Gm48383	0.0284369	-3.45834	3.37	6.52	0	0.39
ENSMUSG00000071721.5	lncRNA	1700010D01Rik	0.0287427	-1.80416	8.09	14.13	2.31	1.99
ENSMUSG00000097971.3	lncRNA	Gm26917	0.0292014	-1.19772	3.35	2.51	1.18	0.93
ENSMUSG00000004394.12	protein_coding	Tmed4	0.0294509	-1.55434	3.06	2.65	0.82	0.62
ENSMUSG00000006641.12	protein_coding	Slc5a6	0.029464	-1.34553	6.6	4.96	2.93	0.62
ENSMUSG00000089804.2	lncRNA	Gm16136	0.0295531	-1.61122	5.27	4.38	1.47	0.8
ENSMUSG00000097755.2	lncRNA	2010110K18Rik	0.0298192	-1.19431	10.44	6.82	2.89	3.16
ENSMUSG00000032280.16	protein_coding	Tle3	0.030155	-1.33224	3.51	6.07	1.82	1.22
ENSMUSG00000031755.6	protein_coding	Bbs2	0.0301782	-1.52404	3.67	1.82	0.78	0.64
ENSMUSG00000030790.15	protein_coding	Adm	0.0303804	-2.8902	1.6	1.45	0.07	0.14
ENSMUSG00000084950.7	lncRNA	Gm5577	0.0304852	-2.04189	2.89	2.1	0.51	0.24
ENSMUSG00000087596.1	lncRNA	Gm11715	0.0306498	-5.18292	2.24	1.37	0	0
ENSMUSG00000027255.14	protein_coding	Arfgap2	0.0307285	-1.39494	3.51	3.35	1.24	0.76
ENSMUSG00000081007.1	unprocessed_pseudogene	Gm11543	0.0310545	-2.12086	11.71	22.4	3.87	0.7
ENSMUSG00000051457.7	protein_coding	Spn	0.03158	-1.75327	1.14	2.93	0.13	0.71
ENSMUSG00000051786.15	protein_coding	Tubgcp6	0.0316315	-1.43003	1.25	1.84	0.42	0.46
ENSMUSG00000103900.1	TEC	Gm37500	0.0318164	-2.0222	2.69	2.27	0.61	0.13
ENSMUSG00000006215.12	protein_coding	Zbtb17	0.0318678	-1.16865	4.67	2.1	1.29	1.13
ENSMUSG00000023905.15	protein_coding	Tnfrsf12a	0.0319863	-1.67936	4.6	6.46	1.02	1.39
ENSMUSG00000107356.1	unprocessed_pseudogene	Gm18118	0.0322066	-3.84017	3.73	2.73	0	0.18
ENSMUSG00000036863.12	protein_coding	Syde2	0.0322928	-1.1471	6.06	2.74	2.06	1.31
ENSMUSG00000021573.15	protein_coding	Tppp	0.0323073	-1.55432	0.68	3.86	0.66	0.44
ENSMUSG00000035277.15	protein_coding	Arx	0.0325071	-1.20795	3.23	4.16	0.96	1.71
ENSMUSG00000055407.14	protein_coding	Map6	0.0325167	-1.24143	1.02	2.94	0.62	0.68
ENSMUSG00000005054.7	protein_coding	Cstb	0.0325489	-2.6887	3.2	5.69	0.55	0.1
ENSMUSG00000024900.5	protein_coding	Cpt1a	0.0325505	-1.47789	2.11	1.46	0.46	0.5
ENSMUSG00000059070.16	protein_coding	Rpl18	0.0325505	-1.30166	26.25	24.46	3.72	12.98
ENSMUSG00000023809.10	protein_coding	Rps6ka2	0.0327511	-1.93536	0.7	1.39	0.16	0.18
ENSMUSG00000037628.10	protein_coding	Cdkn3	0.0327669	-2.33568	2.37	4.68	0.2	0.51
ENSMUSG00000001482.15	protein_coding	Def8	0.0329046	-1.07116	6.04	7.82	2.39	3.29
ENSMUSG00000014769.10	protein_coding	Psmb1	0.0329046	-1.10748	5.9	6.09	2.29	2.47
ENSMUSG00000059040.5	protein_coding	Eno1b	0.0329104	-1.63346	4.32	1.7	0.56	0.83
ENSMUSG00000090258.7	protein_coding	Churc1	0.0329148	-1.42535	5.36	8.19	1.67	2.17
ENSMUSG00000094230.5	lncRNA	Gm21847	0.033816	-2.5951	3.08	2.43	0	0.42
ENSMUSG00000027222.14	protein_coding	Pex16	0.0339316	-1.79588	3.49	3.58	0.37	0.98
ENSMUSG00000093805.7	protein_coding	Gal3st2b	0.0344494	-2.07862	0.43	2.28	0.27	0.09
ENSMUSG00000103313.1	TEC	Gm38357	0.0344494	-1.59016	2.4	1.29	0.37	0.5
ENSMUSG00000014773.13	protein_coding	Dll1	0.0346886	-1.51501	2.13	3.42	0.82	0.6
ENSMUSG00000057895.11	protein_coding	Zfp105	0.034926	-1.74424	2.03	2.01	0.31	0.48
ENSMUSG00000032705.9	protein_coding	Exd2	0.0349473	-1.48577	3.06	3.96	1.35	0.54
ENSMUSG00000114777.1	processed_pseudogene	Gm46427	0.0349473	-1.20805	4.68	5.58	2.07	1.52
ENSMUSG00000059689.15	protein_coding	Zfp637	0.0351169	-1.97476	2.84	3.37	0.56	0.4
ENSMUSG00000035495.15	protein_coding	Tstd2	0.036063	-1.12262	5.43	4.91	1.66	2.32
ENSMUSG00000029701.15	protein_coding	Rbm28	0.0362141	-1.12163	3.26	6.21	1.18	2.5
ENSMUSG00000023067.14	protein_coding	Cdkn1a	0.0362909	-1.22967	4.5	4.82	2.19	1.01
ENSMUSG00000054519.8	protein_coding	Zfp867	0.0373105	-1.21807	1.98	2.17	0.6	0.85
ENSMUSG00000093665.2	unprocessed_pseudogene	Obox3-ps1	0.0374123	-3.02613	15.12	18.17	0.06	1.25
ENSMUSG00000016256.10	protein_coding	Ctsz	0.0376563	-4.46514	1.16	0.95	0	0.03
ENSMUSG00000100111.2	lncRNA	A330087D11Rik	0.0379504	-3.34068	2.09	0.76	0.12	0
ENSMUSG00000036775.13	protein_coding	Decr2	0.0384822	-1.63657	2.14	1.77	0.35	0.52
ENSMUSG00000073243.2	protein_coding	Gm9	0.038888	-1.6069	4.95	8.13	2.02	0.94
ENSMUSG00000097589.9	lncRNA	Dleu2	0.0392706	-1.18702	4.22	5.95	1.89	1.72
ENSMUSG00000022330.5	protein_coding	Osr2	0.0393377	-1.05685	10.37	8.8	4.82	3.09
ENSMUSG00000038777.19	protein_coding	Sema6c	0.0394846	-1.83114	1.66	1.34	0.1	0.45
ENSMUSG00000041346.11	protein_coding	Wrap53	0.0395246	-1.59075	3.67	2.15	0.48	0.88
ENSMUSG00000097375.3	lncRNA	6720427I07Rik	0.0396358	-1.19068	1.22	1.24	0.42	0.46
ENSMUSG00000031352.10	protein_coding	Hccs	0.0396798	-1.11014	7.26	5.2	1.46	3.46
ENSMUSG00000002983.17	protein_coding	Relb	0.0400773	-1.2618	2.74	2.63	0.87	0.9
ENSMUSG00000020988.9	protein_coding	L2hgdh	0.0401367	-1.57953	2.85	3.68	1.09	0.48
ENSMUSG00000024824.7	protein_coding	Rad9a	0.0403714	-1.72313	1.69	1.95	0.21	0.5
ENSMUSG00000037736.20	protein_coding	Limch1	0.0405314	-1.16288	4.19	3.38	1.97	0.67
ENSMUSG00000097217.2	lncRNA	Gm26549	0.0412595	-2.03462	1.47	3.24	0.4	0.25
ENSMUSG00000039529.9	protein_coding	Atp8b1	0.0413841	-1.32104	4.22	2.32	1.26	0.76
ENSMUSG00000070953.13	protein_coding	Rabepk	0.0427896	-2.39687	1.68	1.85	0.18	0.19
ENSMUSG00000031603.14	protein_coding	Fgf20	0.0429423	-4.27697	0.65	1.6	0	0.03
ENSMUSG00000023984.17	protein_coding	Gm20517	0.0430283	-1.85382	2.71	1.99	0.54	0.27
ENSMUSG00000031168.14	protein_coding	Ebp	0.043148	-1.85637	3.5	1.75	0.23	0.67
ENSMUSG00000046997.5	protein_coding	Spsb4	0.04319	-1.69726	3.63	1.09	0.26	0.7
ENSMUSG00000034684.12	protein_coding	Sema3f	0.0439414	-1.97056	2.12	1.98	0.22	0.37
ENSMUSG00000031158.11	protein_coding	Timm17b	0.0439893	-1.4651	2.96	3.51	0.7	1
ENSMUSG00000017765.17	protein_coding	Slc12a4	0.0441912	-2.19558	0.36	2.28	0.13	0.13
ENSMUSG00000021536.7	protein_coding	Adcy2	0.0443021	-1.66419	2.34	0.35	0.3	0.26
ENSMUSG00000068220.6	protein_coding	Lgals1	0.0447101	-3.11849	2.39	3.84	0.31	0
ENSMUSG00000030407.2	protein_coding	Qpctl	0.0447963	-1.58894	1.85	1.79	0.19	0.64
ENSMUSG00000035172.15	protein_coding	Plekhh3	0.0452837	-2.12491	1.04	1.48	0.11	0.19
ENSMUSG00000007739.10	protein_coding	Cct4	0.0453725	-1.04934	4.89	9.95	2.41	3.69
ENSMUSG00000074250.11	transcribed_processed_pseudogene	Gm10653	0.0455585	-2.2648	2.61	2.29	0.42	0.07
ENSMUSG00000105388.1	processed_pseudogene	Rpl36a-ps2	0.0458855	-1.69037	51.88	15.36	3.64	10.18
ENSMUSG00000066315.9	processed_pseudogene	Gm12918	0.0460832	-2.44602	8.62	1.39	0.71	0
ENSMUSG00000107118.1	TEC	Gm42986	0.0465723	-1.11512	2.85	2.45	1.43	0.5
ENSMUSG00000030727.12	protein_coding	Rabep2	0.0465805	-1.56705	6.32	3.72	2	0.39
ENSMUSG00000025192.13	protein_coding	Entpd7	0.0475114	-1.32166	2.02	1.39	0.66	0.37
ENSMUSG00000074783.10	lncRNA	AU019990	0.0477501	-1.74436	2.49	2.97	0.7	0.32
ENSMUSG00000073758.10	protein_coding	Sh3d21	0.0481483	-1.50958	1.47	4.37	0.74	0.69
ENSMUSG00000028039.11	protein_coding	Efna3	0.0481927	-2.14954	0.92	2.65	0.23	0.15
ENSMUSG00000003235.13	protein_coding	Eif2b5	0.0482258	-1.06672	4.5	5.04	1.54	2.25
ENSMUSG00000033688.10	protein_coding	1300017J02Rik	0.0482258	-3.17416	1.6	1.12	0	0.11
ENSMUSG00000106004.4	lncRNA	Gm43391	0.0482847	-3.57112	1.64	2.29	0.11	0
ENSMUSG00000109472.1	processed_pseudogene	Gm18943	0.0482847	-2.06133	2.77	1.32	0.36	0.16
ENSMUSG00000025512.15	protein_coding	Chid1	0.0487225	-1.34386	2.21	1.75	0.57	0.6
ENSMUSG00000028688.13	protein_coding	Toe1	0.0487629	-1.39057	2.73	4.73	1.17	0.92
ENSMUSG00000019892.13	protein_coding	Lrriq1	0.0488423	-1.13072	2.51	3.89	0.93	1.5
ENSMUSG00000114031.1	processed_pseudogene	Gm48136	0.0488423	-2.4974	3.73	1.79	0.38	0.09
ENSMUSG00000022761.12	protein_coding	Lztr1	0.0488522	-1.76487	1.14	1.2	0.26	0.16
ENSMUSG00000078193.2	protein_coding	Gm2000	0.0489134	-1.01899	31.54	36.89	15.31	13.14
ENSMUSG00000022705.5	protein_coding	Drd3	0.0493422	-3.47001	1.11	0.91	0	0.07
ENSMUSG00000084260.1	processed_pseudogene	Gm12844	0.0499048	-1.78828	7.67	6.68	1.92	0.69

## Sheet: A485 vs DMSO up
Dataset EV3. List of early 2-cell down-regulated and up-regulated genes after CBP/p300 inhibition by A-485 treatment.
gene_id	gene_type	gene_name	padj	log2FoldChange	FPKM
					e2C_DMSO_rep1	e2C_DMSO_rep2	e2C_A485_rep1	e2C_A485_rep2
ENSMUSG00000091844.2	protein_coding	Gm8251	3.10741e-54	3.8554	0.28	0.23	3.65	3.57
ENSMUSG00000105509.1	lncRNA	C130013H08Rik	6.94495e-30	3.98565	0.48	0.42	7.4	6.74
ENSMUSG00000069833.13	protein_coding	Ahnak	1.0804e-13	1.85249	1.33	0.89	3.66	4.25
ENSMUSG00000070814.15	protein_coding	Zswim9	8.51984e-13	3.5697	0.35	0.23	3.68	3.44
ENSMUSG00000114800.1	lncRNA	Gm31600	1.34796e-08	5.75707	0.04	0.01	2.05	1.09
ENSMUSG00000109724.1	transcribed_processed_pseudogene	Gm18194	5.22381e-08	4.0785	0.14	0.18	1.53	4.77
ENSMUSG00000110368.1	lncRNA	Gm45518	1.09671e-07	5.57845	0	0.08	1.67	2.77
ENSMUSG00000078901.8	protein_coding	Gm14440	2.87922e-06	8.88922	0	0	0.58	1.85
ENSMUSG00000113475.1	protein_coding	Gm49366	1.03651e-05	8.59914	0	0	22.31	6.02
ENSMUSG00000062168.12	protein_coding	Ppef1	1.22084e-05	1.90806	3.67	2.13	11.98	10.76
ENSMUSG00000084188.1	processed_pseudogene	Gm12851	1.94108e-05	4.93232	0	0.8	12.6	19.59
ENSMUSG00000030530.15	protein_coding	Furin	2.38372e-05	1.10759	8.57	6.42	18.55	13.63
ENSMUSG00000097174.2	lncRNA	Gm4890	4.9474e-05	3.23891	0.06	0.17	1.31	1.27
ENSMUSG00000079083.3	protein_coding	Jrkl	0.000108979	1.97498	0.69	0.56	2.73	2.63
ENSMUSG00000026567.16	protein_coding	Adcy10	0.000124706	5.62686	0	0.03	1.79	0.37
ENSMUSG00000012422.14	protein_coding	Tmem167	0.000211056	1.6165	0.54	0.82	2.1	2.25
ENSMUSG00000085715.2	lncRNA	Tsix	0.000308615	1.93427	0.45	0.62	2.81	1.71
ENSMUSG00000072647.6	protein_coding	Adam1a	0.000523026	2.03689	0.41	0.36	1.41	2.17
ENSMUSG00000051054.4	protein_coding	1700014D04Rik	0.000651649	2.75027	0.09	0.33	2.03	1.44
ENSMUSG00000072929.6	unprocessed_pseudogene	Gm15109	0.000729181	6.14916	0	0.01	1.75	1.22
ENSMUSG00000029420.14	protein_coding	Rimbp2	0.000736537	1.35119	1.44	1.26	3.4	3.73
ENSMUSG00000028096.13	protein_coding	Gpr89	0.00082563	1.98021	0.59	0.55	3.03	2.03
ENSMUSG00000059003.12	protein_coding	Grin2a	0.000878659	2.78008	0.08	0.33	1.73	1.64
ENSMUSG00000021578.17	protein_coding	Ccdc127	0.00107821	1.09583	8.21	5.56	12.9	17.04
ENSMUSG00000118477.1	processed_pseudogene	Gm18126	0.00114669	7.15334	0	0	1.63	1.3
ENSMUSG00000094417.1	processed_pseudogene	Gm13243	0.00120644	4.05533	0.19	0.18	6.03	6.17
ENSMUSG00000107320.1	TEC	Gm42549	0.00126196	2.15135	0.37	0.1	0.87	1.58
ENSMUSG00000052479.5	lncRNA	A330008L17Rik	0.00251688	3.1522	0.16	0.02	1.27	0.89
ENSMUSG00000032101.6	protein_coding	Ddx25	0.00260781	1.68449	0.35	0.26	0.93	1.29
ENSMUSG00000085603.3	transcribed_processed_pseudogene	Gm11346	0.00310222	3.27491	0.26	0	2.25	1.66
ENSMUSG00000105636.1	lncRNA	Gm43625	0.0033995	3.58766	0.21	0	2.37	1.49
ENSMUSG00000107068.1	protein_coding	Gm42742	0.00367318	6.74409	0	0	1.06	1.34
ENSMUSG00000105447.1	lncRNA	Gm43653	0.00406614	3.36819	0.16	0.06	2.79	0.8
ENSMUSG00000093536.7	protein_coding	Smim17	0.00541202	6.64472	0	0	1.16	1.18
ENSMUSG00000050677.2	protein_coding	Ccdc96	0.00542078	2.24278	0.21	0.15	1.04	1.1
ENSMUSG00000083893.1	processed_pseudogene	Gm13347	0.00550247	4.56343	0	0.08	2.75	0.65
ENSMUSG00000108319.1	TEC	Gm44552	0.00655226	6.06574	0	0	1.28	0.83
ENSMUSG00000025969.15	protein_coding	Nrp2	0.00675374	1.94536	0.24	0.21	0.75	1.35
ENSMUSG00000085371.1	processed_pseudogene	Gm3160	0.00705587	5.91406	0	0	4.04	1.21
ENSMUSG00000108701.1	TEC	Gm44616	0.00791174	4.23762	0.06	0	1.19	0.98
ENSMUSG00000030352.15	protein_coding	Tspan9	0.00840603	1.1483	3.9	5.48	6.81	15.23
ENSMUSG00000106959.1	TEC	Gm42548	0.00892517	1.88067	0.35	0.24	0.9	1.78
ENSMUSG00000010175.13	protein_coding	Prox1	0.012939	1.02669	1.51	1.92	4.35	2.84
ENSMUSG00000042961.13	protein_coding	Egflam	0.013816	1.9892	0.19	0.2	1.28	0.76
ENSMUSG00000023235.14	protein_coding	Ccl25	0.0156524	1.32925	1.18	2.33	4.2	5.8
ENSMUSG00000115424.1	lncRNA	D130079A08Rik	0.0166998	1.79539	0.27	0.25	0.73	1.55
ENSMUSG00000116475.1	processed_pseudogene	Gm19945	0.0202135	5.47682	0	0	21.82	11.98
ENSMUSG00000029816.10	protein_coding	Gpnmb	0.0208246	1.14715	1.87	2.8	4.53	6.5
ENSMUSG00000066643.12	protein_coding	Wdr35	0.021564	1.7481	0.39	0.28	1.7	1.2
ENSMUSG00000050192.8	protein_coding	Eif5a2	0.0216135	1.20056	0.49	0.88	2.16	1.34
ENSMUSG00000022366.12	protein_coding	Slc22a22	0.0216671	3.45715	0	0.11	0.59	1.98
ENSMUSG00000053390.16	protein_coding	Zfp952	0.0221902	1.18661	1.22	2.04	4.64	3.34
ENSMUSG00000022704.16	protein_coding	Qtrt2	0.0228307	1.00738	4.39	3.81	8.86	8.32
ENSMUSG00000042642.13	protein_coding	Flad1	0.0228598	1.17816	1.55	2.27	4.82	4.42
ENSMUSG00000093817.7	lncRNA	Gm2101	0.0241231	4.28749	0	0.27	19.66	7.12
ENSMUSG00000096911.7	lncRNA	Gm2165	0.0241231	4.28749	0	0.27	19.66	7.12
ENSMUSG00000054484.14	protein_coding	Tmem62	0.0263808	1.2328	1.44	1.36	3.61	3.69
ENSMUSG00000022401.12	protein_coding	Xpnpep3	0.0272875	1.10617	1.1	2.01	3	4.14
ENSMUSG00000022494.15	protein_coding	Shisa9	0.0280914	1.67541	0.4	0.48	2.07	1.56
ENSMUSG00000083333.3	unprocessed_pseudogene	Magea7-ps	0.0281176	5.25594	0	0	1.58	0.76
ENSMUSG00000106384.1	TEC	Gm43188	0.0290447	1.95309	0.31	0.21	1.53	1.32
ENSMUSG00000005107.13	protein_coding	Slc2a9	0.0297474	1.60046	0.36	0.7	1.87	2.17
ENSMUSG00000037593.12	protein_coding	Rskr	0.0310648	3.05556	0	0.12	0.25	2.25
ENSMUSG00000103233.1	TEC	Gm37159	0.0319874	2.01111	0.03	0.36	0.97	1.35
ENSMUSG00000055805.15	protein_coding	Fmnl1	0.0322391	2.17034	0.11	0.48	3.17	1.03
ENSMUSG00000012819.15	protein_coding	Cdh23	0.0322472	1.57218	0.17	0.43	1.65	0.63
ENSMUSG00000029231.15	protein_coding	Pdgfra	0.0358609	1.61209	0.09	0.5	1.12	1.22
ENSMUSG00000037601.11	protein_coding	Nme1	0.0371427	1.76619	0.3	0.38	1.49	1.71
ENSMUSG00000020807.15	protein_coding	4933427D14Rik	0.0380569	1.07038	1.36	1.29	2.54	3.4
ENSMUSG00000075053.3	unprocessed_pseudogene	Vdac3-ps1	0.0381666	1.32636	2.15	3.64	9.42	7.63
ENSMUSG00000025188.15	protein_coding	Hps1	0.0391998	1.59813	0.34	0.41	1.68	1.28
ENSMUSG00000040213.13	protein_coding	Kyat3	0.0394846	1.47423	0.69	1.16	4.13	2.32
ENSMUSG00000035245.12	protein_coding	Eogt	0.0401485	1.19993	0.83	0.83	2	2.33
ENSMUSG00000026904.17	protein_coding	Slc4a10	0.0401717	1.24415	1.27	0.8	2.47	3.18
ENSMUSG00000030323.13	protein_coding	Ift122	0.0401778	1.04122	2.33	3.95	8.9	4.94
ENSMUSG00000079055.10	protein_coding	Slc8a3	0.0407735	1.78662	0.08	0.44	1	1.52
ENSMUSG00000059195.10	processed_pseudogene	Gm12715	0.0414127	1.447	1.14	1.6	5.18	4.12
ENSMUSG00000026342.10	protein_coding	Slc35f5	0.0414508	1.75829	0.26	0.43	2.01	1.27
ENSMUSG00000028012.15	protein_coding	Rrh	0.041749	1.43569	1.07	1.26	3.79	3.99
ENSMUSG00000042156.16	protein_coding	Dzip1	0.043322	1.00905	1.72	2.32	3.62	5.02
ENSMUSG00000069662.5	protein_coding	Marcks	0.0460832	1.11736	0.7	0.77	1.83	1.72
ENSMUSG00000028107.14	protein_coding	Tars2	0.0478242	1.78695	0.26	0.28	1.46	1.31
ENSMUSG00000037605.16	protein_coding	Adgrl3	0.0480889	1.60663	0.34	0.29	1.34	1.25
