# Supplementary material for: CBP/p300 and HDAC activities regulate H3K27 acetylation dynamics and zygotic genome activation in mouse preimplantation embryos
Source: EMBO J. 2022 Oct 10;41(22):e112012. doi: 10.15252/embj.2022112012 (PMC9670200; doi:10.15252/embj.2022112012)
Supplement: Supplementary file 6 — Dataset EV4 [file EMBJ-41-e112012-s004.xlsx]

## Sheet: A485 vs DMSO down
Dataset EV4. List of late 2-cell down-regulated and up-regulated genes after CBP/p300 inhibition by A-485 treatment.
gene_id	gene_type	gene_name	padj	log2FoldChange	FPKM
					l2C_DMSO_rep1	l2C_DMSO_rep2	l2C_A485_rep1	l2C_A485_rep2
ENSMUSG00000008730.17	protein_coding	Hipk1	1.25681e-157	-5.21104	180.75	145.67	4.51	5.1
ENSMUSG00000074804.3	processed_pseudogene	AU015228	2.00066e-113	-5.27601	244.63	209.02	5.65	7
ENSMUSG00000026246.12	protein_coding	Alppl2	4.76529e-111	-8.12329	124.33	150.6	0.62	0.46
ENSMUSG00000113226.1	lncRNA	Gm47808	5.77226e-111	-3.77767	207.84	220.51	16.46	17.41
ENSMUSG00000024217.10	protein_coding	Snrpc	2.34419e-109	-4.53567	259.33	244.85	11.24	12.36
ENSMUSG00000038611.17	protein_coding	Phrf1	2.99643e-107	-4.77589	81.9	83.27	3.63	2.92
ENSMUSG00000025364.13	protein_coding	Pa2g4	1.41122e-102	-3.77495	252.72	235.6	19.53	19.23
ENSMUSG00000029599.13	protein_coding	Ddx54	4.53556e-101	-4.90872	45.55	53.52	1.89	1.68
ENSMUSG00000034391.12	protein_coding	Fbxo15	7.48106e-100	-4.82624	229.13	244.68	11.1	7.11
ENSMUSG00000011263.16	protein_coding	Exoc3l2	1.63182e-99	-7.01409	71.32	80.36	0.76	0.51
ENSMUSG00000034429.15	protein_coding	Zfp707	2.37562e-99	-5.44912	93.53	103.14	2.17	2.71
ENSMUSG00000052253.6	protein_coding	Zfp622	1.05917e-96	-4.2477	156.65	140.32	9.04	7.93
ENSMUSG00000028954.11	protein_coding	Nub1	3.90719e-93	-3.77748	122.04	118.32	9.01	9.99
ENSMUSG00000020063.16	protein_coding	Sirt1	1.86788e-92	-3.80241	162.54	145.31	11.06	12.87
ENSMUSG00000095954.4	protein_coding	Gm3183	9.99299e-92	-5.99407	177.05	135.03	1.8	3.43
ENSMUSG00000028330.8	protein_coding	Ncbp1	2.66079e-91	-4.30996	81.8	97.4	5.23	4.55
ENSMUSG00000012535.14	protein_coding	Tnpo3	3.03813e-91	-4.0484	87.74	100.82	5.78	6.54
ENSMUSG00000021690.10	protein_coding	Jmy	3.03813e-91	-3.87504	34.1	34.18	2.45	2.59
ENSMUSG00000049957.14	protein_coding	Ccdc137	3.62317e-90	-7.46982	94.47	99.21	0.62	0.54
ENSMUSG00000026558.13	protein_coding	Uck2	1.05865e-89	-3.77297	256.93	266.21	19.44	21.98
ENSMUSG00000028893.8	protein_coding	Sesn2	1.6156e-89	-4.26936	85.35	119.72	5.72	5.73
ENSMUSG00000094374.2	processed_pseudogene	Gm5435	2.23597e-89	-5.54199	161.13	137.28	3.25	3.64
ENSMUSG00000019942.13	protein_coding	Cdk1	4.04436e-88	-3.90589	230.81	226.35	17.75	15.28
ENSMUSG00000020923.17	protein_coding	Ubtf	2.50821e-87	-4.51799	170.41	143.88	6.08	8.79
ENSMUSG00000041815.14	protein_coding	Poldip3	3.84157e-85	-3.83222	118.3	119.75	9.57	8.53
ENSMUSG00000079455.9	transcribed_unprocessed_pseudogene	Gm16026	4.76932e-85	-4.49185	448.48	424.9	16.26	25.73
ENSMUSG00000061755.10	protein_coding	Bod1l	1.17174e-84	-3.27551	91.16	83.38	9.74	9.88
ENSMUSG00000028948.16	protein_coding	Nol9	1.21621e-84	-3.69196	104.41	99.23	8.11	8.95
ENSMUSG00000014550.14	protein_coding	Rbsn	2.23338e-84	-3.32592	108.99	110.31	11.52	12.19
ENSMUSG00000028953.10	protein_coding	Abcf2	4.41662e-82	-3.62817	145.78	135.62	12.79	11.89
ENSMUSG00000093904.2	protein_coding	Tomm20	1.20552e-81	-5.42598	89.99	87.15	1.45	2.99
ENSMUSG00000040463.16	protein_coding	Mybbp1a	5.0612e-81	-5.02815	118.32	122.86	5.29	2.75
ENSMUSG00000113011.1	processed_pseudogene	Gm1995	8.60495e-81	-5.2765	46.68	59.73	1.36	1.57
ENSMUSG00000075701.9	protein_coding	Selenos	1.4663e-80	-5.50072	201.66	144.7	3.79	4.44
ENSMUSG00000096192.2	transcribed_processed_pseudogene	Gm18856	2.34856e-80	-5.23809	195.91	180.95	5.07	5.72
ENSMUSG00000025495.15	protein_coding	Ptdss2	1.10206e-79	-5.3356	89.8	111.96	3.6	1.91
ENSMUSG00000029394.11	protein_coding	Cdk2ap1	1.3789e-79	-4.37983	358.01	312.9	20.59	14.34
ENSMUSG00000096144.3	lncRNA	B020004C17Rik	1.51479e-79	-4.50872	74.19	67.36	3.29	3.48
ENSMUSG00000038560.7	protein_coding	Sp6	5.31616e-78	-5.0306	46.31	49.58	2.01	1.17
ENSMUSG00000025027.18	protein_coding	Xpnpep1	8.14623e-78	-5.53309	75.38	69.17	1.09	2.23
ENSMUSG00000118128.1	lncRNA	Gm50331	2.63514e-77	-3.79256	137.45	164.49	10.17	13.3
ENSMUSG00000008976.16	protein_coding	Gabpa	5.80805e-77	-3.25451	190.26	219.92	24.23	22.3
ENSMUSG00000017999.16	protein_coding	Ddx27	1.54701e-76	-4.52212	63.46	63.25	2.87	3.08
ENSMUSG00000094649.1	protein_coding	Gm7102	3.5484e-76	-4.28214	127.78	113.88	7.21	6.22
ENSMUSG00000093727.1	unprocessed_pseudogene	Obox3-ps5	5.94134e-76	-4.59912	177.52	175.45	8.92	6.87
ENSMUSG00000063200.4	protein_coding	Nol7	4.91014e-75	-6.22312	120.39	97.34	1.47	1.66
ENSMUSG00000040435.12	protein_coding	Ppp1r15a	7.40924e-75	-3.34477	235.15	259.05	28.92	23.79
ENSMUSG00000027947.11	protein_coding	Il6ra	4.3382e-74	-5.68787	17.22	16.09	0.36	0.33
ENSMUSG00000005481.18	protein_coding	Ddx39	7.46956e-74	-3.46121	160.29	160.31	14.91	16.6
ENSMUSG00000114118.1	lncRNA	Gm48829	1.37925e-73	-3.65593	114.46	144.99	11.98	10.24
ENSMUSG00000112496.2	lncRNA	Gm48764	1.82894e-73	-3.68375	59.12	68.1	5.45	5.25
ENSMUSG00000017677.11	protein_coding	Wsb1	3.53728e-73	-3.56438	113.41	116.83	10.09	10.95
ENSMUSG00000026238.14	protein_coding	Ptma	3.97005e-73	-3.73241	271.84	251.91	23.24	19.42
ENSMUSG00000038496.16	protein_coding	Slc19a3	1.38708e-72	-3.67434	177.79	154.57	15.48	12.76
ENSMUSG00000095567.8	protein_coding	Noc2l	1.01099e-71	-5.31614	52.59	66.06	1.08	2.06
ENSMUSG00000054766.13	protein_coding	Set	1.6171e-71	-3.28411	627.16	602.36	61.37	75.37
ENSMUSG00000001569.10	protein_coding	Nom1	6.88409e-71	-4.00265	39.7	34.28	2.84	2.15
ENSMUSG00000071655.12	protein_coding	Ubxn1	8.52721e-71	-4.00449	192.81	166.79	12.48	11.75
ENSMUSG00000043998.10	protein_coding	Mgat2	1.50701e-70	-3.94774	105.47	104.48	8.66	6.05
ENSMUSG00000009630.10	protein_coding	Ppp2cb	2.42552e-69	-4.14601	114.48	109.45	6.54	7.09
ENSMUSG00000031765.8	protein_coding	Mt1	4.31316e-69	-4.16702	364.78	384.25	25	19.98
ENSMUSG00000074502.4	protein_coding	Ubtfl1	7.51433e-69	-3.96339	97.17	89.75	6.89	6.05
ENSMUSG00000031812.16	protein_coding	Map1lc3b	1.17339e-68	-3.89016	138.66	153.73	8.72	12.54
ENSMUSG00000113847.1	lncRNA	Gm48799	3.23687e-68	-3.61298	96.32	126.64	10.98	8.66
ENSMUSG00000031432.3	protein_coding	Prps1	5.16268e-68	-3.37459	169.86	184.41	20.11	16.78
ENSMUSG00000093978.1	processed_pseudogene	Gm12612	5.69488e-68	-4.32031	163.04	155.16	6.31	10.81
ENSMUSG00000113342.1	TEC	AA414992	2.70759e-67	-6.35694	67.96	79.42	0.5	1.38
ENSMUSG00000032727.14	protein_coding	Mier3	4.6767e-67	-2.73008	295.26	302.3	50.67	47.04
ENSMUSG00000030662.10	protein_coding	Ipo5	1.01438e-66	-3.04628	90.61	92.96	12.56	11.51
ENSMUSG00000029147.11	protein_coding	Ppm1g	1.13598e-66	-3.63416	106.74	108.8	8.79	9.95
ENSMUSG00000040413.15	protein_coding	Timd2	1.17077e-66	-4.41797	74.56	72.47	4.38	3.04
ENSMUSG00000002658.9	protein_coding	Gtf2f1	1.75665e-66	-3.75768	159.43	136.16	10.92	12.69
ENSMUSG00000034994.10	protein_coding	Eef2	9.39443e-66	-3.1811	109.64	120.09	14.53	12.87
ENSMUSG00000038028.9	protein_coding	Tigar	2.45052e-65	-3.61192	88.27	87.7	8.13	7.43
ENSMUSG00000001056.3	protein_coding	Nhp2	6.50807e-65	-4.7125	136.2	126.42	6.02	4.77
ENSMUSG00000104046.1	TEC	Gm37567	8.16402e-65	-6.27753	45.09	77.68	1.18	0.52
ENSMUSG00000002068.16	protein_coding	Ccne1	1.20215e-64	-2.97466	314.54	293.59	42.64	41.14
ENSMUSG00000042207.17	protein_coding	Kdm5b	3.35347e-64	-3.34871	130.09	123.41	15.68	11.06
ENSMUSG00000079470.8	protein_coding	Utp14b	6.33859e-64	-3.14078	188	176.36	25.46	19.37
ENSMUSG00000029246.14	protein_coding	Ppat	6.46653e-64	-3.44372	65.63	73.53	7.4	6.41
ENSMUSG00000024045.6	protein_coding	Akap8	1.50052e-63	-2.86244	288.59	283.9	41.08	44.24
ENSMUSG00000086598.9	protein_coding	Btbd18	2.02015e-63	-4.13011	194.11	219.99	16.42	9.17
ENSMUSG00000024597.11	protein_coding	Slc12a2	2.43878e-63	-2.83094	82.86	85.2	13.28	12.32
ENSMUSG00000034424.5	protein_coding	Gcsh	3.98211e-63	-3.29104	177	184.6	19.61	20.3
ENSMUSG00000025762.15	protein_coding	Larp1b	5.97343e-63	-3.74941	320.79	288.05	29.98	19.08
ENSMUSG00000058028.14	protein_coding	Zscan5b	8.62735e-63	-4.91045	135.68	139.05	6.81	3.16
ENSMUSG00000070697.4	protein_coding	Utp3	2.09118e-62	-4.01894	96.95	90.14	5.8	6.62
ENSMUSG00000026788.13	protein_coding	Zbtb43	2.66577e-62	-4.508	39.53	36.38	2.17	1.45
ENSMUSG00000108473.1	lncRNA	Gm44739	4.91297e-62	-4.02362	257.53	254.34	12.61	21.19
ENSMUSG00000003444.8	protein_coding	Med29	6.46969e-62	-4.55108	105.95	111.73	6.06	3.95
ENSMUSG00000113673.1	lncRNA	Gm47486	2.11326e-61	-3.74298	50.43	66.18	5.15	4.24
ENSMUSG00000039967.14	protein_coding	Zfp292	2.20917e-61	-4.88707	12.33	10.08	0.33	0.48
ENSMUSG00000028557.10	protein_coding	Rnf11	3.50736e-61	-3.92274	78.98	69.17	5.68	4.88
ENSMUSG00000025362.6	protein_coding	Rps26	1.22055e-60	-3.56728	342.95	370.98	32.55	32.43
ENSMUSG00000082088.1	unprocessed_pseudogene	Gm15753	1.75262e-60	-4.18973	145.81	133.49	7.41	8.97
ENSMUSG00000011179.8	protein_coding	Odc1	1.89724e-60	-3.1188	224.45	257.8	26.97	32.97
ENSMUSG00000066772.12	protein_coding	Obox3	3.53461e-60	-4.88741	132.73	110.07	5.36	3.51
ENSMUSG00000061787.15	protein_coding	Rps17	3.67446e-60	-4.06282	383.51	353.34	24.94	22.64
ENSMUSG00000095683.2	protein_coding	Gm10662	1.11109e-59	-5.61528	31.89	38.56	0.78	0.76
ENSMUSG00000095976.2	protein_coding	Gm5891	1.11109e-59	-5.61528	31.89	38.56	0.78	0.76
ENSMUSG00000053334.6	protein_coding	Ficd	1.64486e-59	-3.83867	75.65	83.32	7.28	4.7
ENSMUSG00000017400.10	protein_coding	Stac2	1.71763e-59	-4.07329	37.9	43.39	2.49	2.69
ENSMUSG00000018433.14	protein_coding	Nol11	1.74905e-59	-3.40712	58.38	60.33	6.18	5.91
ENSMUSG00000071646.9	protein_coding	Mta2	1.14927e-58	-3.56816	212.95	215.37	23.44	15.56
ENSMUSG00000035049.4	protein_coding	Rrp12	6.03635e-58	-4.8387	22.37	25.18	1.12	0.67
ENSMUSG00000109396.1	protein_coding	Gm4565	2.43187e-57	-7.0344	91.76	60.12	0.88	0.4
ENSMUSG00000109060.1	protein_coding	Gm4513	2.62248e-57	-7.0344	91.76	60.12	0.88	0.4
ENSMUSG00000029578.15	protein_coding	Wipi2	4.83751e-57	-3.78575	58.15	60.84	5.46	3.88
ENSMUSG00000024827.10	protein_coding	Gldc	1.47688e-56	-5.35134	28.31	37.84	1.17	0.57
ENSMUSG00000028668.5	protein_coding	Eloa	1.8497e-56	-3.08345	106.45	116.31	16.2	11.96
ENSMUSG00000045078.12	protein_coding	Rnf216	3.42042e-56	-3.93798	69.92	74.79	3.79	6.3
ENSMUSG00000099216.1	protein_coding	Obox8	8.07956e-56	-5.80221	66.56	95.73	1.84	1.26
ENSMUSG00000118206.1	lncRNA	Gm50358	1.10463e-55	-4.01123	68.91	93.79	6.58	4.25
ENSMUSG00000038279.10	protein_coding	Nop2	1.12351e-55	-4.20145	64.48	76.67	4.98	3.37
ENSMUSG00000007892.8	protein_coding	Rplp1	1.2272e-55	-3.60161	712.39	621.65	67.4	51.4
ENSMUSG00000057982.8	protein_coding	Zfp809	1.36718e-55	-4.49465	68.58	61.41	3.27	2.92
ENSMUSG00000034382.14	protein_coding	AI661453	2.26063e-55	-4.16718	49.38	56.55	4.07	2.25
ENSMUSG00000049792.6	protein_coding	Bag5	3.63079e-55	-4.05098	118.82	95.87	8.6	5.37
ENSMUSG00000094328.2	protein_coding	Tdpoz9	1.40256e-54	-3.90846	85.07	110.91	5.51	8.44
ENSMUSG00000110779.1	TEC	Gm48271	1.63609e-54	-3.92235	34.65	36.24	2.19	2.82
ENSMUSG00000038214.15	protein_coding	Bend3	3.72092e-54	-3.11341	38.88	39.59	4.95	4.84
ENSMUSG00000025880.11	protein_coding	Smad7	4.91332e-54	-3.49491	92.4	89.45	10.16	7.29
ENSMUSG00000030738.11	protein_coding	Eif3c	5.29136e-54	-3.28427	214.35	171.72	23.92	19.04
ENSMUSG00000025277.14	protein_coding	Abhd6	5.86926e-54	-4.4787	57.88	53.64	3.3	2.08
ENSMUSG00000023944.14	protein_coding	Hsp90ab1	1.10309e-53	-2.98857	245.61	245.75	38.38	28.63
ENSMUSG00000025869.11	protein_coding	Nop16	2.74667e-53	-4.59961	70.7	74.68	2.99	3.44
ENSMUSG00000048732.5	protein_coding	Klhl11	7.00188e-53	-2.78563	175.54	169.69	28.95	25.29
ENSMUSG00000036752.4	protein_coding	Tubb4b	9.55001e-53	-2.65246	280.2	291.04	49.22	49.13
ENSMUSG00000005899.14	protein_coding	Smpd4	1.03378e-52	-4.15379	27.03	33.88	1.53	2.12
ENSMUSG00000046372.4	transcribed_processed_pseudogene	Gm5590	1.40031e-52	-5.43981	354.56	255.74	7.85	7.11
ENSMUSG00000094027.2	protein_coding	Gm21762	2.18741e-52	-5.34933	320.15	230.49	4.38	9.61
ENSMUSG00000039041.15	protein_coding	Adrm1	3.86825e-52	-3.75087	110.57	105.3	8.64	8.6
ENSMUSG00000041220.10	protein_coding	Elovl6	3.86825e-52	-3.71791	23.61	29.05	2.29	2
ENSMUSG00000059995.12	protein_coding	Atxn7l3	4.04373e-52	-4.23741	24.66	30.83	1.7	1.45
ENSMUSG00000030079.15	protein_coding	Ruvbl1	4.44176e-52	-4.34672	59.74	58.45	3.51	2.68
ENSMUSG00000004364.14	protein_coding	Cul3	6.8344e-52	-3.24477	487.37	335.54	48.39	45.65
ENSMUSG00000024613.16	protein_coding	Tcof1	1.35961e-51	-3.10967	54.78	59.98	6.24	7.94
ENSMUSG00000040952.16	protein_coding	Rps19	1.35961e-51	-4.06564	147.53	160.34	11.61	8.06
ENSMUSG00000027177.14	protein_coding	Hipk3	4.52916e-51	-2.87421	55.45	56.57	8.37	8.15
ENSMUSG00000040688.16	protein_coding	Tbl3	1.11771e-50	-5.33639	24.77	17.13	0.53	0.57
ENSMUSG00000031986.6	protein_coding	Sprtn	1.53764e-50	-3.12384	57.46	56.48	6.3	7.79
ENSMUSG00000039200.16	protein_coding	Atf7ip2	2.02585e-50	-3.55746	109.25	100.59	10.78	8.49
ENSMUSG00000093862.2	processed_pseudogene	Gm5117	3.38175e-50	-3.96188	134.95	114.95	11.26	6.01
ENSMUSG00000046062.5	protein_coding	Ppp1r15b	3.74341e-50	-2.67775	63.95	68.39	11.62	10.74
ENSMUSG00000021477.9	protein_coding	Ctsl	4.21393e-50	-2.79121	214.76	247.55	37.47	34.66
ENSMUSG00000070034.13	protein_coding	Sp110	4.94048e-50	-2.80083	287.04	286.73	39.06	49.87
ENSMUSG00000032481.17	protein_coding	Smarcc1	6.95577e-50	-2.95221	82.57	73.02	11.01	10.74
ENSMUSG00000001785.13	protein_coding	Pwp1	6.98977e-50	-4.78307	34.87	32.54	1.06	1.55
ENSMUSG00000040836.15	protein_coding	Gpr161	6.98977e-50	-4.39913	22.15	29.77	0.9	1.73
ENSMUSG00000113386.1	lncRNA	Gm47357	7.46795e-50	-3.85904	42.25	61.21	3.7	3.94
ENSMUSG00000009555.16	protein_coding	Cdk9	9.95003e-50	-3.324	106.13	125.89	11.53	13.38
ENSMUSG00000094682.2	protein_coding	Gm6902	1.00558e-49	-3.70258	79.38	87.02	7.34	6.39
ENSMUSG00000017707.9	protein_coding	Serinc3	1.16176e-49	-3.58998	43.38	49.2	4.73	3.53
ENSMUSG00000022797.16	protein_coding	Tfrc	1.82339e-49	-2.49985	111.32	118.98	21.82	22.2
ENSMUSG00000055493.4	protein_coding	Epm2a	2.235e-49	-4.57669	23.75	29.84	0.96	1.42
ENSMUSG00000037434.7	protein_coding	Slc30a1	2.29656e-49	-3.88597	82.53	112.2	9.03	5.13
ENSMUSG00000028609.6	protein_coding	Magoh	3.43844e-49	-3.00298	535.68	468.99	70.16	65.38
ENSMUSG00000096283.2	protein_coding	Gm6176	4.3188e-49	-5.20858	78.63	67.19	1.25	2.98
ENSMUSG00000039244.10	protein_coding	E130309D02Rik	4.75102e-49	-4.26741	47.86	54.97	2.31	3.47
ENSMUSG00000024660.9	protein_coding	Incenp	6.1138e-49	-3.0264	81.4	95.07	12.57	10.79
ENSMUSG00000001403.13	protein_coding	Ube2c	6.25156e-49	-3.57836	127.36	137.63	11.13	12.67
ENSMUSG00000039886.8	protein_coding	Tmem120a	7.0384e-49	-5.08749	59.48	68.63	1.37	2.44
ENSMUSG00000049300.11	protein_coding	Prmt6	9.64851e-49	-3.99879	71.55	72	3.39	6.19
ENSMUSG00000081593.1	processed_pseudogene	Gm11841	1.06172e-48	-3.10571	115.99	126.2	17.08	13.28
ENSMUSG00000047714.14	protein_coding	Ppp1r2	1.09352e-48	-3.00787	144.48	126.55	17.75	18.65
ENSMUSG00000030057.15	protein_coding	Cnbp	3.52444e-48	-2.93955	191.91	181.99	23.1	29.41
ENSMUSG00000026622.15	protein_coding	Nek2	3.65554e-48	-2.57411	134.47	140.93	24.18	25.84
ENSMUSG00000032777.9	protein_coding	Gtf3c1	3.70544e-48	-2.93645	50.14	54.6	8.38	6.4
ENSMUSG00000017264.16	protein_coding	Exosc10	5.89155e-48	-3.23495	71.97	63.09	8	7.48
ENSMUSG00000060499.7	protein_coding	Rpl10l	6.32706e-48	-4.48143	155.81	113.17	8	4.96
ENSMUSG00000045128.9	protein_coding	Rpl18a	8.42499e-48	-3.36953	352.94	448.17	46.84	36.45
ENSMUSG00000013415.9	protein_coding	Igf2bp1	1.14346e-47	-4.27238	24.59	44.47	1.73	2.05
ENSMUSG00000006056.13	protein_coding	Calcoco2	2.57e-47	-4.09604	148.71	166.82	13.29	6.49
ENSMUSG00000011267.8	protein_coding	Zfp296	3.32436e-47	-2.88449	146.98	150.54	22.3	21.18
ENSMUSG00000038762.15	protein_coding	Abcf1	3.77199e-47	-3.84646	97.23	80.86	5.07	8.17
ENSMUSG00000049969.3	protein_coding	Plekhf2	8.51046e-47	-3.49144	56.62	46.5	4.53	5.33
ENSMUSG00000059013.12	protein_coding	Sh2d3c	1.22736e-46	-4.34608	35.31	41.97	2.56	1.57
ENSMUSG00000050144.13	protein_coding	Slc25a44	2.44657e-46	-3.02888	84.13	93.65	13.68	9.8
ENSMUSG00000068039.13	protein_coding	Tcp1	3.59189e-46	-2.8376	176.04	153.79	25.68	24.22
ENSMUSG00000050244.9	protein_coding	Heatr1	3.85521e-46	-3.63289	38.84	61.61	3.91	4.72
ENSMUSG00000027855.13	protein_coding	Sycp1	3.92105e-46	-3.17259	64.48	57.08	7.82	6.73
ENSMUSG00000033863.2	protein_coding	Klf9	3.92225e-46	-3.77566	20.69	21.81	1.63	1.69
ENSMUSG00000018379.17	protein_coding	Srsf1	4.78235e-46	-2.72579	300.19	240.62	42.69	45.9
ENSMUSG00000047675.15	protein_coding	Rps8	6.64712e-46	-3.82638	173.55	188.69	16.55	10.89
ENSMUSG00000034274.11	protein_coding	Thoc5	1.08237e-45	-4.99837	40.12	32.11	1.2	1.2
ENSMUSG00000094566.1	processed_pseudogene	Gm12620	1.22032e-45	-3.40374	90.14	104.33	11.75	7.99
ENSMUSG00000095822.2	protein_coding	Gm9117	2.38969e-45	-5.13634	42.23	30.35	0.84	1.33
ENSMUSG00000027613.15	protein_coding	Eif6	3.24764e-45	-3.16418	140.21	157.21	18.27	17.41
ENSMUSG00000038943.16	protein_coding	Prc1	3.85708e-45	-2.8037	261.9	225.59	42.12	33.48
ENSMUSG00000079162.8	protein_coding	Trim43b	4.18166e-45	-2.9486	104.94	101.81	15.6	13.32
ENSMUSG00000004359.16	protein_coding	Spic	5.64687e-45	-5.69654	42.37	42.79	0.87	0.87
ENSMUSG00000062794.8	protein_coding	Zfp599	6.57728e-45	-2.80137	62.8	62.57	9.17	10.23
ENSMUSG00000003437.14	protein_coding	Paf1	7.94546e-45	-3.09407	174.17	142.82	21.59	18.51
ENSMUSG00000112795.1	processed_pseudogene	Gm2027	9.26418e-45	-3.62883	103.45	91.41	10.13	6.81
ENSMUSG00000112731.1	lncRNA	Gm47739	1.0455e-44	-3.40329	60.63	77.05	5.8	8.13
ENSMUSG00000021149.8	protein_coding	Gtpbp4	1.32319e-44	-2.82143	133.23	119.85	21.42	17.31
ENSMUSG00000020116.7	protein_coding	Pno1	1.63467e-44	-3.74402	86.3	77.27	5.49	7.58
ENSMUSG00000108942.1	TEC	Gm44660	2.67574e-44	-4.01764	53.53	55.83	4.69	2.56
ENSMUSG00000006641.12	protein_coding	Slc5a6	2.6897e-44	-3.98973	61.86	78.11	6.03	3.43
ENSMUSG00000056962.11	protein_coding	Jmjd6	5.34679e-44	-2.73568	110.55	117.43	18.42	18.5
ENSMUSG00000006398.15	protein_coding	Cdc20	6.55226e-44	-3.74915	58.57	71.87	5	5.38
ENSMUSG00000029614.13	protein_coding	Rpl6	9.38664e-44	-3.42942	162.52	163.03	19.05	13.42
ENSMUSG00000028318.14	protein_coding	Polr1e	1.07903e-43	-4.92481	68.17	58.09	3.34	1.28
ENSMUSG00000041920.14	protein_coding	Slc16a6	1.1471e-43	-3.00848	106.57	101.86	12.66	15.23
ENSMUSG00000067274.10	protein_coding	Rplp0	1.15375e-43	-2.88695	321.31	269.5	48.41	37.93
ENSMUSG00000078625.10	protein_coding	Gm12789	1.63036e-43	-5.34833	187.85	142.53	3.27	5.15
ENSMUSG00000030424.15	transcribed_unprocessed_pseudogene	Zfp939	1.68872e-43	-3.908	33.83	36.96	2.39	2.64
ENSMUSG00000041583.8	protein_coding	Obox6	2.17127e-43	-3.29801	109.02	123.5	14.34	11.07
ENSMUSG00000016831.12	protein_coding	Tox4	2.28245e-43	-2.60254	45.75	49.23	8.61	8.28
ENSMUSG00000083246.1	processed_pseudogene	Gm11839	2.3718e-43	-3.33706	116.57	94.06	12.98	9.51
ENSMUSG00000093674.7	protein_coding	Rpl41	2.42431e-43	-3.16853	503.98	645.06	72.47	64.72
ENSMUSG00000037331.15	protein_coding	Larp1	2.51194e-43	-2.96967	28.54	27.75	3.81	3.93
ENSMUSG00000030357.10	protein_coding	Fkbp4	2.52223e-43	-3.92887	73.65	88.1	4.38	7.06
ENSMUSG00000033166.11	protein_coding	Dis3	2.53376e-43	-3.0865	80.44	61.38	8.45	9.57
ENSMUSG00000056076.13	protein_coding	Eif3b	2.99077e-43	-3.91585	63.37	50.87	4.87	3.31
ENSMUSG00000090013.1	lncRNA	Gm6507	3.0484e-43	-4.36754	164.25	182.15	6.64	11.1
ENSMUSG00000022283.15	protein_coding	Pabpc1	1.10113e-42	-3.39008	315.22	216.73	33.06	21.8
ENSMUSG00000053536.7	protein_coding	Cstf2t	1.11406e-42	-2.91001	45.01	53.26	7.74	6.33
ENSMUSG00000041037.8	protein_coding	Irgq	1.22275e-42	-4.40876	10.23	15.77	0.63	0.66
ENSMUSG00000073700.3	protein_coding	Klhl21	1.3658e-42	-4.25154	16.25	22.71	1.11	1.07
ENSMUSG00000046410.10	protein_coding	Kcnk6	1.38477e-42	-6.84872	15.25	12.99	0.1	0.16
ENSMUSG00000047649.9	protein_coding	Cd3eap	1.38477e-42	-3.78088	36.55	41.16	2.96	3.07
ENSMUSG00000001416.13	protein_coding	Cct3	1.53825e-42	-3.04563	81.74	86.17	10.34	11.54
ENSMUSG00000028106.13	protein_coding	Rprd2	1.66257e-42	-2.83269	37.22	35	5.45	5.48
ENSMUSG00000028416.12	protein_coding	Bag1	3.74968e-42	-3.47425	112.01	111.9	9.15	12.45
ENSMUSG00000095996.4	protein_coding	Gm16513	4.15534e-42	-4.08347	36.62	27.84	1.97	2.1
ENSMUSG00000033706.13	protein_coding	Smyd5	8.24052e-42	-5.72763	33.74	25.39	0.69	0.5
ENSMUSG00000051316.8	protein_coding	Taf7	8.24052e-42	-2.44085	109.49	113.02	20.88	23.4
ENSMUSG00000113152.1	lncRNA	Gm48422	8.24052e-42	-3.93675	35.6	39.81	3.27	2.02
ENSMUSG00000081406.4	processed_pseudogene	Rps6-ps4	8.45873e-42	-3.42056	220.49	202.62	24.04	18.45
ENSMUSG00000025047.9	protein_coding	Pdcd11	1.64983e-41	-3.178	22.21	26.32	3.06	2.69
ENSMUSG00000050786.8	protein_coding	Ccdc126	1.66292e-41	-5.42456	31.72	24.4	0.43	0.94
ENSMUSG00000025355.7	protein_coding	Mmp19	2.5313e-41	-6.50186	15.17	15.87	0.21	0.15
ENSMUSG00000024843.15	protein_coding	Chka	3.21374e-41	-2.74628	115.25	130.12	22.11	17.68
ENSMUSG00000062369.2	protein_coding	Usp17lb	4.44449e-41	-4.85479	35.64	45.51	1.53	1.44
ENSMUSG00000026848.14	protein_coding	Tor1b	4.50056e-41	-4.25569	33.97	39.81	2.79	1.32
ENSMUSG00000108337.1	processed_pseudogene	Gm4971	4.81824e-41	-4.03999	88.45	110.83	8	4.93
ENSMUSG00000095680.1	unprocessed_pseudogene	Gm12627	5.65827e-41	-6.57437	290.87	285.28	4.32	2.23
ENSMUSG00000000439.9	protein_coding	Mkrn2	5.72935e-41	-2.78372	36.63	46.45	6.84	6.13
ENSMUSG00000028693.15	protein_coding	Nasp	7.97346e-41	-2.2075	260.01	264.87	60.45	62.76
ENSMUSG00000051223.14	protein_coding	Bzw1	1.02515e-40	-2.36141	226.89	205.2	47.69	43.4
ENSMUSG00000059409.9	protein_coding	Ppp2r5d	1.07668e-40	-2.84752	66.1	76.01	11.67	9.57
ENSMUSG00000004100.12	protein_coding	Ppan	1.86467e-40	-3.7666	55.17	51.35	4.68	3.73
ENSMUSG00000018848.4	protein_coding	Rars	2.16446e-40	-3.22363	60.71	56.22	6.45	6.99
ENSMUSG00000118064.1	lncRNA	Gm50210	2.20653e-40	-3.14628	47.15	62.22	6.9	6.34
ENSMUSG00000106632.1	lncRNA	Gm33466	2.4312e-40	-3.28403	65.91	67.53	7.62	7.08
ENSMUSG00000039826.13	protein_coding	Trub2	2.65989e-40	-4.76352	25.65	26.55	1.22	0.8
ENSMUSG00000095363.2	protein_coding	Gm4567	2.99014e-40	-5.38217	47.8	44.15	1.16	1.19
ENSMUSG00000113206.1	processed_pseudogene	Gm3742	3.31091e-40	-5.03533	37.42	53.21	1.52	1.36
ENSMUSG00000044791.16	protein_coding	Setd2	3.77848e-40	-2.1464	274.38	248.98	63.1	65.17
ENSMUSG00000064145.12	protein_coding	Arih2	4.97661e-40	-3.54876	91.58	61.31	6.78	7.27
ENSMUSG00000090693.4	protein_coding	Trim43a	5.7836e-40	-3.44397	58.09	65.87	7.03	5.21
ENSMUSG00000109516.1	protein_coding	Gm6882	7.00144e-40	-6.06816	33.16	36.1	0.87	0.22
ENSMUSG00000113100.1	lncRNA	Gm48754	1.0526e-39	-3.69331	22.86	30.25	1.91	2.45
ENSMUSG00000025839.3	protein_coding	Pramel7	1.48667e-39	-3.0216	121.76	147.76	16.9	18.68
ENSMUSG00000003778.14	protein_coding	Brd8	1.53246e-39	-2.87076	78.24	64.49	11.29	9.76
ENSMUSG00000071054.12	protein_coding	Safb	1.62396e-39	-2.64451	128.24	110.42	22.37	19.2
ENSMUSG00000059208.15	protein_coding	Hnrnpm	2.4112e-39	-3.00926	81.01	71.1	9.63	10.7
ENSMUSG00000074212.7	protein_coding	Dnajb14	2.59518e-39	-3.4984	30.9	27.64	2.18	3.36
ENSMUSG00000025351.14	protein_coding	Cd63	3.76971e-39	-4.65316	63.62	86.31	4.33	2.18
ENSMUSG00000074030.3	protein_coding	Exoc8	3.85818e-39	-3.74682	16.44	16.33	1.23	1.38
ENSMUSG00000037487.7	protein_coding	Ubr5	3.92623e-39	-2.1481	176.77	164.49	41.16	42.72
ENSMUSG00000003500.13	protein_coding	Impdh1	3.96404e-39	-5.84648	36.55	39.49	0.33	0.87
ENSMUSG00000060938.14	protein_coding	Rpl26	4.26943e-39	-2.95751	406.2	438.71	63.5	53.35
ENSMUSG00000046865.7	protein_coding	Fbl	4.3847e-39	-4.14726	79.5	73.75	6.04	3.14
ENSMUSG00000052477.15	protein_coding	C130026I21Rik	7.83558e-39	-2.8083	194.14	191.09	30.45	28.78
ENSMUSG00000040139.14	protein_coding	9430038I01Rik	8.7431e-39	-3.73125	59.93	64.94	5.27	4.76
ENSMUSG00000104158.2	protein_coding	Gm38100	1.21085e-38	-5.04442	27.8	33.44	1.16	0.81
ENSMUSG00000036208.13	protein_coding	Nepro	1.31705e-38	-3.16183	37.82	39.11	4.69	4.53
ENSMUSG00000024081.9	protein_coding	Cebpz	1.78977e-38	-3.08595	54.73	48.73	7.68	5.45
ENSMUSG00000032042.11	protein_coding	Srpr	1.9506e-38	-3.31934	57.42	56	6.84	5.36
ENSMUSG00000032215.15	protein_coding	Rsl24d1	2.65574e-38	-2.98743	155.86	141.75	17.79	22.54
ENSMUSG00000015176.11	protein_coding	Nolc1	2.73044e-38	-2.3503	187.1	169.17	37.5	38.07
ENSMUSG00000031504.6	protein_coding	Rab20	2.73968e-38	-4.58231	41.76	47.76	2.32	1.65
ENSMUSG00000031889.9	protein_coding	D230025D16Rik	3.22642e-38	-4.05291	37.52	49.31	1.87	3.62
ENSMUSG00000078676.9	protein_coding	Casc3	3.93886e-38	-4.46752	28.99	29.71	0.97	1.91
ENSMUSG00000090137.8	protein_coding	Uba52	4.21223e-38	-3.83768	381.57	298.89	18.92	31.96
ENSMUSG00000058546.8	protein_coding	Rpl23a	4.97335e-38	-2.93062	428.33	373.79	59.3	54.1
ENSMUSG00000049878.13	protein_coding	Rlf	7.05706e-38	-2.39494	45	45.98	9.19	9.49
ENSMUSG00000027405.16	protein_coding	Nop56	7.48421e-38	-2.52847	167.81	164.84	29.56	32.63
ENSMUSG00000060739.8	protein_coding	Nsa2	9.5491e-38	-2.87411	140.97	117.31	17.05	20.9
ENSMUSG00000090637.2	processed_pseudogene	Gm6189	1.07152e-37	-3.38289	46.28	61.77	5.98	5.09
ENSMUSG00000035769.9	protein_coding	Xylb	1.36985e-37	-3.79878	30.7	43.82	2.62	3.06
ENSMUSG00000029402.8	protein_coding	Snrnp35	1.47353e-37	-5.19806	50.87	47.37	1.74	1.11
ENSMUSG00000073294.4	protein_coding	AU022751	1.84252e-37	-2.26598	254.86	279.44	55.3	64.65
ENSMUSG00000027014.14	protein_coding	Cwc22	1.8881e-37	-2.63995	100.95	108.37	20.04	16.19
ENSMUSG00000066232.4	protein_coding	Ipo7	2.25122e-37	-2.46576	81.21	69.78	14.03	15.51
ENSMUSG00000025580.15	protein_coding	Eif4a3	2.71117e-37	-3.18895	100.11	102.22	10.56	13.26
ENSMUSG00000036223.16	protein_coding	Ska1	2.8591e-37	-2.95063	59.65	59.95	8.87	7.77
ENSMUSG00000042684.8	protein_coding	Npl	3.16318e-37	-5.37845	26.47	42.28	1.04	0.7
ENSMUSG00000014905.4	protein_coding	Dnajb9	4.36986e-37	-2.50066	191.39	169.35	38.39	30.52
ENSMUSG00000032078.17	protein_coding	Zpr1	4.69935e-37	-3.50961	54.82	53.46	3.87	6.25
ENSMUSG00000037447.16	protein_coding	Arid5a	4.77088e-37	-3.15157	48.57	48.69	5.81	5.92
ENSMUSG00000044134.9	protein_coding	Pheta1	5.31672e-37	-5.81966	17.65	23.58	0.29	0.47
ENSMUSG00000026473.16	protein_coding	Glul	8.64854e-37	-2.75862	98.97	114.36	14.26	19.56
ENSMUSG00000019303.14	protein_coding	Psmc3ip	9.14124e-37	-4.51562	74.15	54.55	2.54	3.4
ENSMUSG00000061024.8	protein_coding	Rrs1	1.35647e-36	-3.4192	62.35	52.89	6.75	4.82
ENSMUSG00000032580.12	protein_coding	Rbm5	1.56697e-36	-2.64208	189.37	149.14	30.51	28.01
ENSMUSG00000006715.11	protein_coding	Gmnn	1.69177e-36	-2.72433	194.19	208.71	34.74	30.84
ENSMUSG00000034889.8	protein_coding	Cactin	2.19358e-36	-3.20876	40.65	43.02	5.55	4.15
ENSMUSG00000039834.17	protein_coding	Zfp335	4.33285e-36	-3.76423	13.56	15.75	1.11	1.18
ENSMUSG00000024949.17	protein_coding	Sf1	5.82591e-36	-2.45355	225.34	191.7	42.04	40.26
ENSMUSG00000018846.8	protein_coding	Pank3	6.35023e-36	-2.0188	91.43	94.75	25.05	24.72
ENSMUSG00000025982.13	protein_coding	Sf3b1	6.3726e-36	-2.24609	81	95.93	20.87	19.36
ENSMUSG00000022009.1	protein_coding	Nufip1	8.23493e-36	-3.16024	48.83	42.56	6.7	4.29
ENSMUSG00000023982.8	protein_coding	Guca1a	1.30083e-35	-4.9198	59.35	71.28	2.2	2.33
ENSMUSG00000028873.16	protein_coding	Cdca8	1.53572e-35	-2.71614	307.7	237.08	43.42	46.02
ENSMUSG00000025290.17	protein_coding	Rps24	1.82394e-35	-2.68084	283.03	297.08	51.91	45.49
ENSMUSG00000102311.1	unprocessed_pseudogene	Gm5543	2.53754e-35	-3.75716	66.73	72.3	5.2	5.73
ENSMUSG00000026857.9	protein_coding	Ntmt1	3.28572e-35	-4.67802	50.41	62.54	2.46	2.17
ENSMUSG00000041506.15	protein_coding	Rrp9	3.37624e-35	-3.74457	126.77	96.59	9.01	8.79
ENSMUSG00000067367.9	protein_coding	Lyar	3.49691e-35	-2.7951	161.1	136.66	22.63	23.54
ENSMUSG00000032423.12	protein_coding	Syncrip	3.92355e-35	-2.41167	199.32	159.43	36.36	36.58
ENSMUSG00000017404.12	protein_coding	Rpl19	5.24714e-35	-3.96957	145.22	187.39	14.7	8.07
ENSMUSG00000038095.15	protein_coding	Sbno1	5.55092e-35	-2.32493	235.87	206.67	41.92	53.13
ENSMUSG00000068252.6	protein_coding	Apol7b	5.79886e-35	-5.98252	36.06	29.81	0.42	0.7
ENSMUSG00000020526.12	protein_coding	Znhit3	5.94731e-35	-5.16483	87.52	71.51	1.68	2.88
ENSMUSG00000031950.7	protein_coding	Gabarapl2	5.94731e-35	-3.53728	62.28	77.45	6.22	6.6
ENSMUSG00000074501.6	processed_pseudogene	Gm5612	6.12373e-35	-4.74875	308.66	397.32	19.5	8.45
ENSMUSG00000025280.8	protein_coding	Polr3a	7.24993e-35	-2.86489	27.66	34.2	4.68	4.42
ENSMUSG00000036160.13	protein_coding	Surf6	8.34357e-35	-3.70664	112.97	105.68	12.35	5.72
ENSMUSG00000005893.14	protein_coding	Nr2c2	9.02388e-35	-2.83898	35.55	45.59	6.07	6.06
ENSMUSG00000020135.13	protein_coding	Apc2	9.25414e-35	-4.64504	10	13.82	0.26	0.75
ENSMUSG00000022466.6	protein_coding	Rpap3	9.25462e-35	-2.98878	53.69	52.76	7.77	6.64
ENSMUSG00000024073.16	protein_coding	Birc6	1.03116e-34	-2.12604	66.47	65.24	16.75	15.91
ENSMUSG00000034509.9	protein_coding	Mad2l1bp	1.11709e-34	-3.11823	84.65	104.9	12.65	10.68
ENSMUSG00000002052.6	protein_coding	Supt6	1.16946e-34	-2.26584	52.78	53.98	11.1	12.86
ENSMUSG00000075610.9	protein_coding	Tmem92	1.75257e-34	-3.5105	48.38	42.94	4.66	3.93
ENSMUSG00000058550.15	protein_coding	Dppa4	2.21052e-34	-3.59362	199.69	177.85	12.12	21.64
ENSMUSG00000041057.10	protein_coding	Wdr43	2.49703e-34	-2.64337	309.82	222.56	49.3	42.71
ENSMUSG00000003779.16	protein_coding	Kif20a	2.6194e-34	-2.37888	70.56	77.43	15.67	14.98
ENSMUSG00000030677.8	protein_coding	Kif22	2.78827e-34	-3.35124	69.58	77.11	7.7	7.62
ENSMUSG00000063800.5	protein_coding	Prpf38a	2.89783e-34	-2.98181	100.46	80.2	12.72	11.87
ENSMUSG00000038612.16	protein_coding	Mcl1	3.66331e-34	-2.39451	59.35	62.21	12.1	12.82
ENSMUSG00000041075.8	protein_coding	Fzd7	3.72209e-34	-2.83897	28.25	28.84	4.72	3.85
ENSMUSG00000064194.10	protein_coding	Zfp936	3.72388e-34	-3.24721	88.43	83.39	6.87	12.49
ENSMUSG00000004980.16	protein_coding	Hnrnpa2b1	3.78741e-34	-2.16583	251.46	240.72	56.78	61.81
ENSMUSG00000037608.16	protein_coding	Bclaf1	3.79204e-34	-2.50976	313.36	230.07	48.11	55
ENSMUSG00000039968.9	protein_coding	Rsbn1l	4.19608e-34	-3.18857	38.26	32.41	5.16	3.17
ENSMUSG00000028392.15	protein_coding	Bspry	4.21638e-34	-2.87104	61.83	70.32	10.57	8.79
ENSMUSG00000000276.11	protein_coding	Dgke	4.5611e-34	-2.6491	35.4	41.8	5.83	7.37
ENSMUSG00000021134.17	protein_coding	Srsf5	5.21758e-34	-2.3152	212.87	200	45.15	44.5
ENSMUSG00000024732.7	protein_coding	Ccdc86	6.30662e-34	-3.19348	33.36	29.76	4.14	3.25
ENSMUSG00000022538.20	protein_coding	Lsg1	6.36626e-34	-3.12838	58.91	61.85	6.01	8.75
ENSMUSG00000033420.12	protein_coding	Antxr1	9.27149e-34	-2.90505	27.7	25.38	3.53	4.07
ENSMUSG00000029068.16	protein_coding	Ccnl2	1.11915e-33	-2.36762	87.99	96.67	19.72	18.83
ENSMUSG00000071415.6	protein_coding	Rpl23	1.20876e-33	-3.41027	142.77	154.78	18.63	11.42
ENSMUSG00000049751.6	protein_coding	Rpl36al	1.96193e-33	-3.35515	236.45	208.78	26.2	20.56
ENSMUSG00000025366.8	protein_coding	Esyt1	2.0128e-33	-2.94026	31.95	43.7	5.58	4.94
ENSMUSG00000031357.3	protein_coding	Syap1	2.43591e-33	-2.82115	71.54	64.3	11.03	9.65
ENSMUSG00000024966.9	protein_coding	Stip1	2.63481e-33	-2.88579	101.41	110.05	18.72	11.98
ENSMUSG00000003235.13	protein_coding	Eif2b5	2.77676e-33	-3.70283	30.66	32.15	3.08	2.06
ENSMUSG00000029313.18	protein_coding	Aff1	2.86222e-33	-2.024	135.47	124.79	35.98	33.35
ENSMUSG00000058290.4	protein_coding	Espl1	2.86222e-33	-3.20733	49.86	95.84	7.71	9.01
ENSMUSG00000055491.14	protein_coding	Pprc1	2.91471e-33	-3.27444	60.04	65.71	9.24	4.76
ENSMUSG00000022427.4	protein_coding	Tomm22	3.8443e-33	-4.20978	41.8	59.87	3.4	2.42
ENSMUSG00000062762.17	protein_coding	Ei24	4.20647e-33	-2.35263	209.17	204.64	39.43	47.93
ENSMUSG00000030245.10	protein_coding	Golt1b	4.3998e-33	-3.12018	37.35	36.14	4.78	4.27
ENSMUSG00000072419.5	protein_coding	Dppa2	5.65727e-33	-2.8608	101.94	88.66	16.6	11.64
ENSMUSG00000056429.4	protein_coding	Tgoln1	6.00352e-33	-2.57446	35.74	38.75	5.94	7.48
ENSMUSG00000026377.12	protein_coding	Nifk	6.57431e-33	-3.15573	94.93	72.15	9.79	10.3
ENSMUSG00000079104.4	protein_coding	Prps1l3	7.64139e-33	-2.96446	60.66	69.96	8.28	9.61
ENSMUSG00000034206.15	protein_coding	Polq	8.1754e-33	-2.83786	33.94	32.45	6.08	3.94
ENSMUSG00000035828.11	protein_coding	Pim3	8.57574e-33	-4.07211	48.17	60.95	4.92	2
ENSMUSG00000035027.18	protein_coding	Map2k2	8.7495e-33	-4.17857	51.46	48.72	1.83	4.02
ENSMUSG00000026819.15	protein_coding	Slc25a25	1.07903e-32	-2.90873	50.29	54.77	6.65	8.36
ENSMUSG00000054604.7	protein_coding	Cggbp1	1.20812e-32	-2.48467	108.64	104.33	21.97	19.08
ENSMUSG00000046562.5	protein_coding	Unc119b	1.37289e-32	-4.67543	17.23	25.11	0.94	0.82
ENSMUSG00000026319.13	protein_coding	Relch	1.6999e-32	-2.97026	85.46	115.34	11.04	16.28
ENSMUSG00000113685.1	processed_pseudogene	Gm21038	1.89928e-32	-4.80507	40.75	60.42	2.76	1.09
ENSMUSG00000046323.8	protein_coding	Dppa3	2.59364e-32	-2.27358	1205.21	986.93	220.42	265.77
ENSMUSG00000020534.14	protein_coding	Shmt1	2.77149e-32	-3.23788	37.43	46.75	4.93	4.57
ENSMUSG00000022749.8	protein_coding	Tbc1d23	3.20771e-32	-3.56893	50.52	57.7	3.53	6.13
ENSMUSG00000002486.15	protein_coding	Tchp	3.21648e-32	-3.59553	26.01	23.59	2.41	1.97
ENSMUSG00000048371.8	protein_coding	Pdp2	3.43572e-32	-2.7442	48.88	49.81	9.69	6.14
ENSMUSG00000007216.6	protein_coding	Zfp775	3.58308e-32	-3.55944	27.8	42.35	2.84	3.47
ENSMUSG00000000028.15	protein_coding	Cdc45	3.58899e-32	-3.02726	52.02	61.03	7.07	7.73
ENSMUSG00000117001.1	processed_pseudogene	Gm49858	5.3333e-32	-3.91612	45.89	71.32	4.36	3.83
ENSMUSG00000005566.14	protein_coding	Trim28	5.63441e-32	-3.0406	175.1	169.89	28.41	16.8
ENSMUSG00000045969.8	protein_coding	Ing1	6.16451e-32	-2.37206	212.58	219.05	49.61	40.3
ENSMUSG00000095190.3	protein_coding	Gm10668	7.69153e-32	-5.43723	41.47	33.64	0.73	1.19
ENSMUSG00000038252.13	protein_coding	Ncapd2	7.95932e-32	-2.6677	56.62	52.12	9.38	9.02
ENSMUSG00000017802.14	protein_coding	Retreg3	1.25259e-31	-4.14969	17.81	23.18	0.92	1.5
ENSMUSG00000022360.8	protein_coding	Atad2	1.36134e-31	-2.12489	88.54	77.95	20.93	20.37
ENSMUSG00000037204.7	protein_coding	Atg101	1.36134e-31	-3.76024	53.78	49.12	3.75	4.31
ENSMUSG00000001674.11	protein_coding	Ddx18	1.44652e-31	-2.87355	55.76	57.08	7.13	9.33
ENSMUSG00000034931.15	protein_coding	Dhx8	1.50093e-31	-2.71385	63.78	75.95	13.6	9.24
ENSMUSG00000003970.9	protein_coding	Rpl8	1.65592e-31	-2.80167	152.21	178.33	27.18	23.58
ENSMUSG00000118133.1	transcribed_processed_pseudogene	Gm6978	1.73272e-31	-5.159	99.03	81.76	3.52	1.73
ENSMUSG00000032396.17	protein_coding	Dis3l	1.80739e-31	-2.84774	66.99	57.59	7.39	11.15
ENSMUSG00000018921.11	protein_coding	Pelp1	2.07443e-31	-2.913	30.96	31.66	4.24	4.66
ENSMUSG00000025130.11	protein_coding	P4hb	2.46489e-31	-2.82177	119.65	103	13.03	20.7
ENSMUSG00000021054.6	protein_coding	Sgpp1	3.24114e-31	-3.03126	25.84	26.29	3.55	3.27
ENSMUSG00000063457.14	protein_coding	Rps15	3.38999e-31	-4.92891	127.94	130.96	3.49	5.33
ENSMUSG00000019814.5	protein_coding	Ltv1	3.42731e-31	-2.75133	84.41	69.49	13.63	10.96
ENSMUSG00000029076.14	protein_coding	Sdf4	4.09858e-31	-2.69725	72.01	65.91	10.18	12.66
ENSMUSG00000021939.8	protein_coding	Ctsb	5.1909e-31	-2.79841	34.21	38.89	5.36	5.91
ENSMUSG00000093584.1	unprocessed_pseudogene	Obox3-ps2	5.99716e-31	-5.08479	63.57	57.04	0.88	2.78
ENSMUSG00000032525.15	protein_coding	Nktr	6.22039e-31	-2.01535	94.96	105.35	25.41	28.06
ENSMUSG00000024991.8	protein_coding	Eif3a	6.95529e-31	-2.74211	254.06	192.71	27.6	44.17
ENSMUSG00000055334.4	protein_coding	Snupn	7.18698e-31	-4.72645	31.33	33.16	1.49	1.08
ENSMUSG00000064105.13	protein_coding	Cnnm2	8.07525e-31	-2.43293	69.57	68.03	12.57	14.83
ENSMUSG00000057788.13	protein_coding	Ddx49	1.02519e-30	-4.66569	33.79	39.39	1.34	1.63
ENSMUSG00000048878.6	protein_coding	Hexim1	1.06217e-30	-2.3015	53.26	61.78	12.46	12.64
ENSMUSG00000020109.13	protein_coding	Dnajb12	1.21204e-30	-3.23439	27.61	29.86	2.82	3.69
ENSMUSG00000058976.4	protein_coding	Usp17lc	1.37781e-30	-2.63425	72.68	68.27	10.71	13.67
ENSMUSG00000046591.10	protein_coding	Ticrr	1.4492e-30	-2.29383	77.41	100.99	17.3	21.76
ENSMUSG00000001105.15	protein_coding	Ift20	2.0829e-30	-3.27604	121.23	162.23	16.93	14.23
ENSMUSG00000002015.5	protein_coding	Bcap31	2.15828e-30	-3.85103	46.42	51.73	4.01	3.19
ENSMUSG00000063888.7	protein_coding	Rpl7l1	2.26328e-30	-3.24267	33.77	37.79	4.39	3.69
ENSMUSG00000033326.15	protein_coding	Kdm4a	2.61037e-30	-2.2502	50.89	54.73	12.89	11.03
ENSMUSG00000067399.10	protein_coding	Trim43c	2.7436e-30	-3.15655	52.13	44.16	5.31	6.22
ENSMUSG00000028678.13	protein_coding	Kif2c	3.24026e-30	-2.87417	63.4	52.17	9.44	7.45
ENSMUSG00000031004.8	protein_coding	Mki67	3.42184e-30	-1.82077	236.32	236.81	77.8	67.07
ENSMUSG00000002319.16	protein_coding	Ipo4	3.87192e-30	-3.92954	62.59	73.56	5.14	4.23
ENSMUSG00000002897.5	protein_coding	Il17ra	4.49353e-30	-3.634	16	14.14	1	1.59
ENSMUSG00000033909.17	protein_coding	Usp36	4.53613e-30	-2.96389	30.11	33.23	3.36	5.3
ENSMUSG00000051343.11	protein_coding	Rab11fip5	4.57429e-30	-2.4397	52.21	47	9.35	10.34
ENSMUSG00000059498.13	protein_coding	Fcgr3	4.63855e-30	-3.57883	48.37	56.74	4.14	5.15
ENSMUSG00000058006.12	protein_coding	Mdn1	5.94442e-30	-2.94077	22.42	32.67	2.9	4.75
ENSMUSG00000113050.1	lncRNA	Gm8016	6.51067e-30	-5.44698	23.12	25.08	0.52	0.65
ENSMUSG00000022601.11	protein_coding	Zbtb11	7.05337e-30	-2.12593	61.49	57.06	14.96	14.38
ENSMUSG00000022961.18	protein_coding	Son	7.64744e-30	-2.0693	155.76	151.72	34.69	44.44
ENSMUSG00000041375.18	protein_coding	Ccdc9	7.92593e-30	-3.84697	148.09	132.6	9.59	10.89
ENSMUSG00000028517.8	protein_coding	Plpp3	8.72287e-30	-3.76075	18.95	20.91	1.18	1.91
ENSMUSG00000031060.16	protein_coding	Rbm10	9.03088e-30	-2.38916	50.33	50.37	10.87	9.81
ENSMUSG00000039231.18	protein_coding	Suv39h1	9.7634e-30	-2.94395	33.77	30.12	4.61	4.28
ENSMUSG00000036875.15	protein_coding	Dna2	1.07426e-29	-3.01746	30.41	39.09	3.84	5.29
ENSMUSG00000045328.11	protein_coding	Cenpe	1.1628e-29	-2.35142	104.59	83.41	22.8	16.99
ENSMUSG00000052415.5	protein_coding	Tchh	1.17076e-29	-2.62152	20.46	21.3	3.32	3.94
ENSMUSG00000020738.16	protein_coding	Sumo2	1.58676e-29	-2.9315	108.51	111.94	14.41	16.41
ENSMUSG00000093770.1	unprocessed_pseudogene	Obox3-ps4	1.59634e-29	-4.92894	53.9	62.37	1	2.95
ENSMUSG00000029145.12	protein_coding	Eif2b4	1.64568e-29	-3.75507	60.81	63.22	6.5	3.31
ENSMUSG00000073705.10	protein_coding	Cenps	1.97064e-29	-3.43262	130.96	108.56	9.16	14.32
ENSMUSG00000042502.10	protein_coding	Cd2bp2	2.00486e-29	-2.8736	90.44	72.81	10.62	13.27
ENSMUSG00000045983.16	protein_coding	Eif4g1	2.35016e-29	-1.89143	213.15	190.7	58.5	59.42
ENSMUSG00000055531.12	protein_coding	Cpsf6	3.25938e-29	-2.24577	108.21	108.92	24.82	24.76
ENSMUSG00000050721.9	protein_coding	Plekho2	3.45839e-29	-3.60682	12.99	12.71	1.07	1.17
ENSMUSG00000028882.13	protein_coding	Ppp1r8	4.10635e-29	-2.44667	105.86	124.09	24.95	20.35
ENSMUSG00000018583.5	protein_coding	G3bp1	4.13195e-29	-3.62176	38.35	42.56	1.96	5.03
ENSMUSG00000045252.11	protein_coding	Zfp574	4.57331e-29	-2.99653	37.68	38.17	6.33	3.87
ENSMUSG00000082585.3	processed_pseudogene	Gm15387	4.91798e-29	-2.46464	401.83	372.96	66.88	83.87
ENSMUSG00000052557.11	protein_coding	Gan	4.94001e-29	-3.08089	6.69	6.54	0.84	0.82
ENSMUSG00000026798.10	protein_coding	Coq4	5.14414e-29	-7.02247	18.59	43.75	0.37	0.15
ENSMUSG00000053907.10	protein_coding	Mat2a	6.0709e-29	-2.7261	108.5	84.36	16.16	15.15
ENSMUSG00000047030.15	protein_coding	Spata2	6.97216e-29	-2.75885	38.84	57.27	7.12	8
ENSMUSG00000062867.13	protein_coding	Impdh2	7.66862e-29	-2.76642	100.79	99.47	17.1	14.5
ENSMUSG00000029482.4	protein_coding	Aacs	8.31379e-29	-3.92126	19.22	21.6	1.76	1.14
ENSMUSG00000000916.15	protein_coding	Nsun5	1.10354e-28	-4.98572	20.03	17.04	0.66	0.57
ENSMUSG00000117217.1	processed_pseudogene	Gm4766	1.16721e-28	-5.92643	38.3	49.14	0.84	0.64
ENSMUSG00000053581.13	protein_coding	Zfand2a	1.34728e-28	-2.57407	76.01	99.76	17.2	14.41
ENSMUSG00000036733.16	protein_coding	Rbm42	1.35241e-28	-3.49619	82.41	85.1	10.81	5.03
ENSMUSG00000032280.16	protein_coding	Tle3	1.38553e-28	-3.66027	25.49	41.22	2.22	3.33
ENSMUSG00000078566.8	protein_coding	Bnip3	1.38553e-28	-2.63205	145.78	131.15	24.98	22.95
ENSMUSG00000029454.15	protein_coding	Mapkapk5	1.38784e-28	-2.53981	300.43	237.34	53.58	46.01
ENSMUSG00000022905.12	protein_coding	Kpna1	2.0417e-28	-3.05846	104.15	67.54	8.49	13.63
ENSMUSG00000035201.15	protein_coding	B020004J07Rik	2.04404e-28	-3.96001	35.58	39.31	3.53	1.6
ENSMUSG00000003269.17	protein_coding	Cyth2	2.19025e-28	-3.3231	58.31	53.66	5.7	6.2
ENSMUSG00000020841.5	protein_coding	Cpd	2.67911e-28	-2.78405	15.48	20.78	2.43	3.17
ENSMUSG00000029512.11	protein_coding	Ulk1	3.2257e-28	-2.55084	41.85	61.2	8.43	10.33
ENSMUSG00000112183.1	lncRNA	Gm48306	3.60775e-28	-5.13627	41.39	43.57	1.14	1.36
ENSMUSG00000087412.4	transcribed_processed_pseudogene	Gm15501	4.36692e-28	-3.46398	125.47	118.46	10.85	12.48
ENSMUSG00000074397.5	protein_coding	Foxr1	4.58917e-28	-4.02369	66.54	60.37	2.34	5.84
ENSMUSG00000020029.6	protein_coding	Nudt4	5.11141e-28	-2.27791	73.55	65.95	14.21	16.77
ENSMUSG00000047554.14	protein_coding	Tmem41b	5.13854e-28	-2.00903	313.96	287.43	75.65	85.82
ENSMUSG00000051378.10	protein_coding	Kif18b	7.14865e-28	-2.96283	42.65	65.29	8.48	6.24
ENSMUSG00000003752.9	protein_coding	Itpkc	8.39794e-28	-4.24872	13.59	18.25	0.83	0.92
ENSMUSG00000027806.9	protein_coding	Tsc22d2	8.91188e-28	-2.0767	105.8	95.43	23.86	27.63
ENSMUSG00000041264.16	protein_coding	Uspl1	9.079e-28	-2.08355	100.46	94.6	26.87	22.88
ENSMUSG00000020700.11	protein_coding	Map3k3	1.05964e-27	-3.35364	30.87	30.55	4.08	2.32
ENSMUSG00000022682.8	protein_coding	Rrn3	1.29013e-27	-2.03324	75.49	73.52	19.29	20
ENSMUSG00000003226.7	protein_coding	Ranbp2	1.40669e-27	-1.89689	62.62	56.59	16.75	17.89
ENSMUSG00000000594.7	protein_coding	Gm2a	1.49234e-27	-3.01696	17.26	22.82	2.48	2.77
ENSMUSG00000015357.10	protein_coding	Clpx	1.72489e-27	-2.9983	63.94	59.54	6.02	10.5
ENSMUSG00000024384.4	protein_coding	Iws1	1.96776e-27	-2.27341	99.91	85.76	22.89	18.54
ENSMUSG00000108963.1	processed_pseudogene	Gm16478	1.98835e-27	-2.3268	26.45	28.97	6.07	5.84
ENSMUSG00000113261.1	lncRNA	Gm47404	2.16542e-27	-3.75362	41.11	60.08	2.28	5.58
ENSMUSG00000067995.4	protein_coding	Gtf2f2	2.42098e-27	-2.83922	89.63	70.93	11.1	12.92
ENSMUSG00000035021.13	protein_coding	Baz1a	2.8767e-27	-2.64747	107.09	92.42	12.55	21.62
ENSMUSG00000001415.10	protein_coding	Smg5	2.9517e-27	-2.85583	40.57	46.66	7.92	4.96
ENSMUSG00000053801.18	protein_coding	Grwd1	3.21864e-27	-4.54624	38.53	42.25	2.84	0.81
ENSMUSG00000094311.1	protein_coding	Rfpl4b	3.73237e-27	-5.94447	34.16	41.37	0.27	0.95
ENSMUSG00000027981.14	protein_coding	Rnpc3	4.43138e-27	-2.51574	74.98	63.53	12.83	13.19
ENSMUSG00000028992.13	protein_coding	Nmnat1	4.64062e-27	-4.82098	19.74	20.09	0.44	0.99
ENSMUSG00000024785.7	protein_coding	Rcl1	4.69662e-27	-2.78608	46.88	56.39	8.08	7.88
ENSMUSG00000031508.14	protein_coding	Ankrd10	4.83965e-27	-2.7195	90.61	92.83	18.72	11.26
ENSMUSG00000028495.14	protein_coding	Rps6	5.40263e-27	-2.84049	119.68	132.69	21.2	16.33
ENSMUSG00000095975.3	protein_coding	Cphx1	5.40263e-27	-2.11955	183.95	162.98	42.45	43.74
ENSMUSG00000032115.14	protein_coding	Hyou1	5.67884e-27	-2.31432	34.5	38.47	7.71	8.04
ENSMUSG00000038274.13	protein_coding	Fau	6.40425e-27	-2.88334	248.54	210.56	33.45	33.06
ENSMUSG00000028790.13	protein_coding	Khdrbs1	6.42205e-27	-2.01669	99.99	93.22	24.3	27.23
ENSMUSG00000022391.16	protein_coding	Rangap1	6.58497e-27	-3.24559	34.14	33.4	2.84	4.75
ENSMUSG00000051527.11	protein_coding	Usp29	7.84458e-27	-2.26582	45.64	41.32	9.1	10.37
ENSMUSG00000098274.7	protein_coding	Rpl24	8.34077e-27	-3.58351	97.22	111.58	8.71	9.63
ENSMUSG00000089911.4	protein_coding	Mfsd14a	8.79399e-27	-1.9945	92.97	107.13	27.8	26.28
ENSMUSG00000048039.8	protein_coding	Isg20l2	8.84323e-27	-3.01455	26.5	25.76	3.82	3.07
ENSMUSG00000094116.1	protein_coding	Gm11237	9.72372e-27	-3.71188	54.02	120.03	7	6.88
ENSMUSG00000001767.5	protein_coding	Crnkl1	1.0774e-26	-2.11827	105.54	102.4	22.66	28.77
ENSMUSG00000042506.15	protein_coding	Usp22	1.0813e-26	-3.63635	79.48	54.45	7.83	3.69
ENSMUSG00000078184.1	protein_coding	Rbm8a2	1.08725e-26	-4.2344	41.49	29.85	1.96	2.03
ENSMUSG00000033014.12	protein_coding	Trim33	1.1641e-26	-1.9927	70.62	68.08	18.29	19.33
ENSMUSG00000027654.2	protein_coding	Fam83d	1.26813e-26	-4.07192	17.18	24.9	1.02	1.57
ENSMUSG00000020705.6	protein_coding	Ddx42	1.45985e-26	-2.40073	32.38	30.85	6.54	6.32
ENSMUSG00000038354.13	protein_coding	Ankrd35	1.55144e-26	-3.42779	14.31	18.12	1.48	1.7
ENSMUSG00000031709.15	protein_coding	Tbc1d9	1.55484e-26	-4.08015	11.61	13.26	0.53	1
ENSMUSG00000031162.14	protein_coding	Gata1	1.61018e-26	-5.91793	23.53	20.3	0.09	0.63
ENSMUSG00000022983.16	protein_coding	Scaf4	1.66072e-26	-2.06588	117.07	104.69	26.2	30.95
ENSMUSG00000034667.8	protein_coding	Xpot	1.97007e-26	-3.05522	21.88	28.68	3.97	2.49
ENSMUSG00000022035.6	protein_coding	Ccdc25	2.04927e-26	-2.94485	44.34	42.75	7.18	4.89
ENSMUSG00000039349.5	protein_coding	C130074G19Rik	2.11252e-26	-3.96033	14.66	21.76	0.91	1.52
ENSMUSG00000014226.10	protein_coding	Cacybp	2.64402e-26	-3.43463	29.28	36.15	2.7	3.66
ENSMUSG00000020075.8	protein_coding	Ddx21	2.64402e-26	-2.46608	54.14	51.75	8.17	12.35
ENSMUSG00000043943.14	protein_coding	Naalad2	2.78339e-26	-3.76862	50.33	49.43	2.07	5.64
ENSMUSG00000024312.10	protein_coding	Wdr46	3.00433e-26	-4.6921	17.84	16.7	0.86	0.54
ENSMUSG00000027469.16	protein_coding	Tpx2	3.02946e-26	-1.92026	125.97	117.8	32.59	37
ENSMUSG00000041203.9	protein_coding	Trir	3.29481e-26	-2.92601	102.73	105.91	13.08	16.11
ENSMUSG00000026020.9	protein_coding	Nop58	3.96354e-26	-2.04478	431.9	376.01	109.59	101.86
ENSMUSG00000014769.10	protein_coding	Psmb1	4.07799e-26	-3.16763	37.11	40.44	5.08	4.08
ENSMUSG00000036371.6	protein_coding	Serbp1	4.30565e-26	-2.18652	524.6	405.73	98.25	122.19
ENSMUSG00000019794.13	protein_coding	Katna1	4.54437e-26	-2.25412	92.45	100.18	20.27	23.08
ENSMUSG00000042079.13	protein_coding	Hnrnpf	4.62616e-26	-1.79289	316.96	306.51	93.8	100.86
ENSMUSG00000027905.15	protein_coding	Ddx20	5.23275e-26	-2.10869	74.14	78.73	20.73	17.57
ENSMUSG00000046312.4	protein_coding	Myorg	5.26344e-26	-3.33382	29.29	43.59	2.59	5.03
ENSMUSG00000032187.16	protein_coding	Smarca4	6.16821e-26	-1.8974	55.94	56	15.51	16.93
ENSMUSG00000027349.5	protein_coding	Fam98b	6.25436e-26	-2.95005	50.93	43.07	5.87	7.09
ENSMUSG00000054469.14	protein_coding	Lclat1	6.57896e-26	-2.87004	118.82	92.11	12.69	18.11
ENSMUSG00000035578.16	protein_coding	Iqcg	7.21138e-26	-3.29615	47.32	34.48	4.17	4.66
ENSMUSG00000020329.12	protein_coding	Polrmt	7.75457e-26	-5.16083	23.42	28.51	0.83	0.63
ENSMUSG00000006498.16	protein_coding	Ptbp1	7.88709e-26	-1.787	158.85	159.35	50.36	49.41
ENSMUSG00000031311.17	protein_coding	Nono	7.88709e-26	-2.2955	74.33	95.58	17.91	19.12
ENSMUSG00000079423.6	protein_coding	Gm3286	7.88709e-26	-3.72457	27.58	37.73	2.74	2.46
ENSMUSG00000029475.17	protein_coding	Kdm2b	7.9395e-26	-2.17656	78.68	70.53	18.37	17.21
ENSMUSG00000102462.1	unprocessed_pseudogene	Gm5542	8.09094e-26	-3.84096	51.71	49.29	2.87	4.54
ENSMUSG00000028309.14	protein_coding	Rnf20	8.43166e-26	-1.83429	143.66	137.66	41.61	43.72
ENSMUSG00000018541.10	protein_coding	Cwc25	9.91013e-26	-3.48958	19.53	19.36	1.44	2.21
ENSMUSG00000074129.14	protein_coding	Rpl13a	9.91013e-26	-2.59204	283.12	253.31	55.84	39.57
ENSMUSG00000025178.9	protein_coding	Pi4k2a	9.98454e-26	-3.49653	21.61	27.54	3.01	1.59
ENSMUSG00000003731.13	protein_coding	Kpna6	1.13053e-25	-2.10558	34.27	38.19	9.36	8.75
ENSMUSG00000031939.16	protein_coding	Taf1d	1.21485e-25	-1.95889	561.28	459.43	143.03	140.91
ENSMUSG00000041360.8	protein_coding	Pum3	1.25038e-25	-2.62181	62.48	56.46	9.17	11.54
ENSMUSG00000051234.6	protein_coding	Rnf7	1.25208e-25	-3.90779	51.83	80.77	6.14	3.14
ENSMUSG00000027498.14	protein_coding	Cstf1	1.29747e-25	-3.0647	40.12	44.07	6.76	3.9
ENSMUSG00000036430.8	protein_coding	Tbcc	1.3705e-25	-3.51991	57.13	55.6	6.41	4.01
ENSMUSG00000040010.10	protein_coding	Slc7a5	1.43446e-25	-3.09683	40.03	35.89	3.26	6.14
ENSMUSG00000027472.14	protein_coding	Pdrg1	1.66219e-25	-3.64744	97.18	80.63	6.68	8.35
ENSMUSG00000027227.7	protein_coding	Sord	1.70717e-25	-4.00186	19.16	16.68	1.03	1.32
ENSMUSG00000078941.9	protein_coding	Ak6	2.46277e-25	-2.21083	149.06	174.66	40.31	34.69
ENSMUSG00000003435.9	protein_coding	Supt5	2.52015e-25	-2.19386	52.68	55.11	13.64	11.71
ENSMUSG00000037526.7	protein_coding	Atg14	2.52015e-25	-2.64742	37.41	35.75	7.2	5.34
ENSMUSG00000019837.8	protein_coding	Gtf3c6	2.56636e-25	-3.11591	148.43	115.26	20.48	12.26
ENSMUSG00000048410.17	protein_coding	Zfp407	2.69171e-25	-2.50544	33.72	34.73	5	7.89
ENSMUSG00000069114.8	protein_coding	Zbtb10	3.2532e-25	-1.67059	84.92	88.6	29.8	29.19
ENSMUSG00000070319.6	protein_coding	Eif3g	3.25875e-25	-3.82882	64.46	60.8	3.31	6.04
ENSMUSG00000020482.4	protein_coding	Ccdc117	3.44041e-25	-1.99408	70.7	70.66	18.09	20.15
ENSMUSG00000028483.13	protein_coding	Snapc3	3.92156e-25	-2.77954	45.9	50.25	8.76	6.22
ENSMUSG00000028820.13	protein_coding	Sfpq	4.38378e-25	-2.10378	276.95	224.77	62.39	62.55
ENSMUSG00000041645.14	protein_coding	Ddx24	5.67922e-25	-2.36446	64.24	76.97	16.27	13.17
ENSMUSG00000039630.10	protein_coding	Hnrnpu	6.05688e-25	-2.06573	352.14	272.46	72.3	88.72
ENSMUSG00000056300.14	protein_coding	Zfp981	6.63704e-25	-2.10159	67.69	64.56	15.53	17.63
ENSMUSG00000059991.7	protein_coding	Nptx2	6.69959e-25	-2.76599	37.9	43.98	7.58	5.25
ENSMUSG00000045394.9	protein_coding	Epcam	7.73982e-25	-3.01558	50.86	45.83	7.54	5.2
ENSMUSG00000071866.12	protein_coding	Ppia	7.95752e-25	-3.15383	84.18	96.76	13.29	8.44
ENSMUSG00000027940.18	protein_coding	Tpm3	8.335e-25	-2.05722	155.98	141.66	38.21	38.87
ENSMUSG00000031729.6	protein_coding	Ist1	8.54553e-25	-2.2956	52.28	61.9	11.1	13.79
ENSMUSG00000074643.12	protein_coding	Cpne1	8.91758e-25	-4.47924	13.91	16.42	0.42	0.94
ENSMUSG00000036777.8	protein_coding	Anln	9.09031e-25	-2.03289	44.04	45.99	11.57	12.12
ENSMUSG00000115708.1	TEC	Gm49187	9.3597e-25	-3.97428	40.91	58.51	2.01	4.52
ENSMUSG00000021681.8	protein_coding	Aggf1	9.72716e-25	-2.07474	77.27	67.6	19.55	17.54
ENSMUSG00000011257.19	protein_coding	Pabpc4	1.01139e-24	-2.04247	122.42	120.4	28.76	34.71
ENSMUSG00000028800.15	protein_coding	Hdac1	1.17036e-24	-2.44799	89.06	98.84	15.71	21.15
ENSMUSG00000090213.1	protein_coding	Tmem189	1.29852e-24	-4.0083	22.83	22.78	1.14	1.89
ENSMUSG00000055024.12	protein_coding	Ep300	1.32326e-24	-1.60798	115.95	124.09	42.21	43.03
ENSMUSG00000020114.12	protein_coding	Cand1	1.32667e-24	-1.66983	113.28	110.54	39.88	36.47
ENSMUSG00000026568.6	protein_coding	Mpc2	1.34716e-24	-2.62829	105.51	108.09	17.34	19.51
ENSMUSG00000044201.10	protein_coding	Cdc25c	1.43522e-24	-2.82062	47.48	55.1	9.23	6.22
ENSMUSG00000074365.13	protein_coding	Crxos	1.61049e-24	-3.70489	188.59	257.64	26.13	9.98
ENSMUSG00000020659.16	protein_coding	Cbll1	1.86269e-24	-2.16699	43.75	46.72	10.83	10.65
ENSMUSG00000019297.9	protein_coding	Nop9	2.0171e-24	-3.07817	17.39	21.14	2.86	1.98
ENSMUSG00000118167.1	lncRNA	Gm50216	2.06344e-24	-3.42164	20.75	32.13	2.08	3.09
ENSMUSG00000042406.8	protein_coding	Atf4	2.51593e-24	-1.88508	212.09	190.32	58.92	58.72
ENSMUSG00000079029.2	protein_coding	Gm5662	2.73894e-24	-2.92123	41.13	37.2	5.21	5.79
ENSMUSG00000037028.7	protein_coding	Gm12800	2.91284e-24	-3.19254	40.12	41.38	5.03	4.42
ENSMUSG00000004460.17	protein_coding	Dnajb11	2.99227e-24	-2.79821	48.33	40.88	7.18	6.5
ENSMUSG00000112495.1	protein_coding	Gm9048	3.33477e-24	-2.5365	42.77	60.42	9.71	9.22
ENSMUSG00000039713.17	protein_coding	Plekhg5	3.3438e-24	-4.00101	13.35	10.27	0.95	0.61
ENSMUSG00000019214.14	protein_coding	Chtf18	3.3589e-24	-4.20418	24.85	20.08	1.65	0.97
ENSMUSG00000020290.14	protein_coding	Xpo1	3.70865e-24	-1.75162	160.85	149.47	47.06	52.64
ENSMUSG00000023852.14	protein_coding	Chd1	3.74689e-24	-1.79429	99.59	85.74	28.2	29.65
ENSMUSG00000027649.15	protein_coding	Ctnnbl1	4.16798e-24	-3.49545	25.17	30.16	3.37	1.79
ENSMUSG00000056952.13	protein_coding	Tatdn2	4.56652e-24	-2.09524	107.58	111.67	31.15	24.1
ENSMUSG00000021546.18	protein_coding	Hnrnpk	5.85514e-24	-1.84451	298.04	285.38	83.28	92.19
ENSMUSG00000036442.8	protein_coding	Thap11	6.29129e-24	-2.31284	70.27	90.75	17.75	16.89
ENSMUSG00000026234.12	protein_coding	Ncl	6.70749e-24	-1.77578	240.03	224.22	80.23	66.48
ENSMUSG00000014601.13	protein_coding	Strip1	6.97677e-24	-2.87767	26.91	28.63	4.55	3.52
ENSMUSG00000096259.2	protein_coding	Gm3106	7.14628e-24	-4.80643	15.4	14.36	0.79	0.31
ENSMUSG00000014767.17	protein_coding	Tbp	7.59635e-24	-2.4856	69.17	73.81	15.51	11.8
ENSMUSG00000069910.2	protein_coding	Spdl1	8.45494e-24	-1.88371	112.28	126.48	35.95	33.76
ENSMUSG00000030286.6	protein_coding	Emc3	8.94126e-24	-3.06412	33.11	46.29	5.46	4.58
ENSMUSG00000004207.14	protein_coding	Psap	1.26863e-23	-3.52271	23.7	29.59	1.61	3.22
ENSMUSG00000052488.7	protein_coding	Cherp	1.35995e-23	-2.20524	38.38	44.79	10.27	9.06
ENSMUSG00000004897.16	protein_coding	Hdgf	1.61862e-23	-2.26803	242.41	207.24	40.81	59.35
ENSMUSG00000032120.11	protein_coding	C2cd2l	1.69804e-23	-2.97564	18.96	19.48	2.73	2.45
ENSMUSG00000071537.6	protein_coding	Klrg2	1.79427e-23	-4.53428	17.66	18.71	1.3	0.4
ENSMUSG00000027422.15	protein_coding	Rrbp1	1.87476e-23	-2.91952	64.86	49.94	5.77	10.5
ENSMUSG00000061477.4	protein_coding	Rps7	1.87878e-23	-2.84431	98.64	141.03	16.26	19.02
ENSMUSG00000028409.11	protein_coding	Smu1	1.89529e-23	-2.17622	67.65	77.05	18.94	15.4
ENSMUSG00000040414.8	protein_coding	Slc25a28	2.22464e-23	-3.38885	60.08	67.56	8.75	4.22
ENSMUSG00000100205.1	processed_pseudogene	Gm4850	2.29333e-23	-4.67281	74.68	84.43	3.78	2.7
ENSMUSG00000056941.17	protein_coding	Commd7	2.41463e-23	-3.6966	17.05	19.98	1.77	1.22
ENSMUSG00000029464.10	protein_coding	Gpn3	2.49083e-23	-3.54998	46.17	41.55	3.88	4.01
ENSMUSG00000006585.3	protein_coding	Cdt1	2.62557e-23	-2.56373	58.59	57.16	11.98	9.05
ENSMUSG00000063696.7	processed_pseudogene	Gm8730	2.72716e-23	-3.50699	56.93	72.72	7.29	4.74
ENSMUSG00000032399.8	protein_coding	Rpl4	2.76386e-23	-2.07092	130.43	137.6	37.39	31.2
ENSMUSG00000035666.14	protein_coding	Gtf3c4	2.82646e-23	-3.23611	23.22	29	4.1	1.78
ENSMUSG00000018446.8	protein_coding	C1qbp	3.83516e-23	-2.92473	76.29	80.72	13.64	8.32
ENSMUSG00000068823.10	protein_coding	Csde1	4.44242e-23	-1.63866	205.42	221.51	77.42	70.98
ENSMUSG00000045624.15	protein_coding	Esf1	5.30064e-23	-2.04245	75.86	72.5	17.53	21.18
ENSMUSG00000114771.1	lncRNA	Gm49064	6.44588e-23	-3.47568	41.17	52.68	5.52	3.36
ENSMUSG00000060475.13	protein_coding	Wtap	6.49874e-23	-1.62873	663.59	632.41	234.9	220.46
ENSMUSG00000063511.11	protein_coding	Snrnp70	6.52827e-23	-2.27694	101.63	88.99	22.85	19.41
ENSMUSG00000043323.17	protein_coding	Fbrsl1	6.57351e-23	-1.58609	392.2	410.09	142	147.32
ENSMUSG00000030200.13	protein_coding	Bcl2l14	6.76972e-23	-4.77237	15.91	19.02	0.58	0.73
ENSMUSG00000112614.1	processed_pseudogene	Gm9030	6.98728e-23	-2.77209	203.62	141.06	35.29	18.66
ENSMUSG00000030180.15	protein_coding	Kdm5a	7.92206e-23	-2.12439	112.68	83.22	25.23	23.19
ENSMUSG00000029634.15	protein_coding	Rnf6	9.8155e-23	-1.93856	97.66	125.65	31.99	30.58
ENSMUSG00000000301.16	protein_coding	Pemt	9.88105e-23	-5.60677	40.59	41.99	1.42	0.36
ENSMUSG00000046058.7	protein_coding	Eid2	9.95734e-23	-3.32771	39.39	34.75	3.94	3.86
ENSMUSG00000074194.4	protein_coding	Zfp791	1.06725e-22	-3.14555	38.06	35.46	3.34	5.39
ENSMUSG00000047044.7	protein_coding	D030056L22Rik	1.09298e-22	-2.13295	89.43	97.22	24.62	21.05
ENSMUSG00000097776.1	lncRNA	Gm26795	1.17551e-22	-4.6009	15.58	22.57	0.94	0.69
ENSMUSG00000023025.16	protein_coding	Larp4	1.22421e-22	-1.61711	231.86	211.24	81.13	75.2
ENSMUSG00000045374.18	protein_coding	Wdr81	1.22421e-22	-3.28881	11.62	14.19	1.83	0.96
ENSMUSG00000022476.8	protein_coding	Polr3h	1.37861e-22	-3.07615	33.84	39.44	3.61	5.58
ENSMUSG00000094005.1	unprocessed_pseudogene	Gm12625	1.3862e-22	-4.38389	139.81	216.45	8.61	8.95
ENSMUSG00000028923.14	protein_coding	Necap2	1.40216e-22	-3.75711	37.4	41.34	1.92	4.23
ENSMUSG00000009013.5	protein_coding	Dynll1	1.40416e-22	-1.96815	168.22	175.01	46.13	48.25
ENSMUSG00000018362.14	protein_coding	Kpna2	1.47959e-22	-2.02146	113.54	148.85	36.39	32.86
ENSMUSG00000035834.11	protein_coding	Polr3g	1.7173e-22	-3.45244	22.68	14.68	1.79	1.82
ENSMUSG00000029623.14	protein_coding	Pdap1	1.73596e-22	-2.78226	50.66	51.39	9.56	6.32
ENSMUSG00000020400.17	protein_coding	Tnip1	1.80102e-22	-3.40603	22.3	26.16	1.77	3.03
ENSMUSG00000092576.3	lncRNA	Obox4-ps35	1.93943e-22	-3.80018	73.3	69.46	5.58	5.15
ENSMUSG00000031823.14	protein_coding	Zdhhc7	2.03398e-22	-3.62553	14.68	18.4	1.47	1.34
ENSMUSG00000022312.11	protein_coding	Eif3h	2.24078e-22	-2.63	71.47	75	13.15	12.01
ENSMUSG00000024750.11	protein_coding	Zfand5	2.28536e-22	-1.6345	186.89	193.63	65.85	66.65
ENSMUSG00000044496.6	protein_coding	2510039O18Rik	2.56277e-22	-4.14854	12.05	14.87	1.03	0.56
ENSMUSG00000021944.15	protein_coding	Gata4	2.84961e-22	-2.02282	55.88	57.54	14.32	15.67
ENSMUSG00000025040.13	protein_coding	Fundc1	3.09511e-22	-3.29873	136.47	95.19	16.5	8.57
ENSMUSG00000026355.11	protein_coding	Mcm6	3.26995e-22	-2.21064	54.35	74.32	13.81	15.86
ENSMUSG00000027244.14	protein_coding	Atg13	3.41667e-22	-3.3367	14.51	17.42	1.44	1.86
ENSMUSG00000031654.16	protein_coding	Cbln1	3.43934e-22	-2.63317	38.26	39.92	7.11	6.32
ENSMUSG00000032077.5	protein_coding	Bud13	3.47057e-22	-3.08971	24.29	24.1	2.45	3.54
ENSMUSG00000029657.15	protein_coding	Hsph1	3.77553e-22	-1.84921	111.82	111	36.56	30.16
ENSMUSG00000028907.7	protein_coding	Utp11	3.86704e-22	-3.22323	38.68	37.53	3.04	5.56
ENSMUSG00000036376.3	protein_coding	Abt1	4.33183e-22	-2.87553	13.87	12.96	1.82	2.05
ENSMUSG00000031578.5	protein_coding	Mak16	4.36057e-22	-2.11243	113.88	101.5	29.83	23.74
ENSMUSG00000048758.14	protein_coding	Rpl29	4.45365e-22	-3.51515	97.53	113.88	12.65	7.07
ENSMUSG00000113489.1	protein_coding	Gm16381	4.79495e-22	-4.52883	150.05	139.06	10.37	2.75
ENSMUSG00000027248.13	protein_coding	Pdia3	4.98265e-22	-1.77841	102.82	107.38	31.32	34.74
ENSMUSG00000113951.1	protein_coding	Gm2001	4.98265e-22	-4.52883	150.05	139.06	10.37	2.75
ENSMUSG00000030779.16	protein_coding	Rbbp6	5.43964e-22	-1.8719	278.68	267.47	93.82	67.19
ENSMUSG00000034120.18	protein_coding	Srsf2	5.59332e-22	-2.18833	87.77	94.83	19.12	23.79
ENSMUSG00000022407.10	protein_coding	Adsl	5.6339e-22	-3.63143	53.88	46.78	6.22	2.56
ENSMUSG00000109202.1	processed_pseudogene	Gm21037	5.63943e-22	-2.50596	38.07	39.62	8.46	6.13
ENSMUSG00000094084.2	protein_coding	Tdpoz1	6.45485e-22	-3.26009	26.83	38.3	4.57	2.59
ENSMUSG00000070643.11	protein_coding	Sox13	6.51087e-22	-4.02065	16.93	13.2	1.05	0.89
ENSMUSG00000029430.13	protein_coding	Ran	6.84079e-22	-2.20966	81.7	95.82	22.88	18.2
ENSMUSG00000027496.15	protein_coding	Aurka	6.84921e-22	-2.27568	62.01	79.93	15.95	15.33
ENSMUSG00000033386.10	protein_coding	Frrs1	6.94858e-22	-4.53643	11.18	12.86	0.81	0.23
ENSMUSG00000033099.10	protein_coding	Nol12	7.71962e-22	-3.41949	40.66	31.57	3.58	3.53
ENSMUSG00000081402.4	processed_pseudogene	Gm15455	7.89184e-22	-2.11334	100.29	127.43	32.77	23.58
ENSMUSG00000026353.9	protein_coding	Ubxn4	9.09976e-22	-1.83365	102.01	100.43	30.98	30.26
ENSMUSG00000020668.10	protein_coding	Kif3c	9.82346e-22	-3.2886	9.08	12.45	1.02	1.29
ENSMUSG00000048546.8	protein_coding	Tob2	9.82346e-22	-2.10175	65.32	78.91	21.08	14.95
ENSMUSG00000032515.8	protein_coding	Csrnp1	1.26072e-21	-2.4329	44.22	45.36	8.02	9.74
ENSMUSG00000055835.10	protein_coding	Zfp1	1.30014e-21	-4.11112	25.38	25.34	0.92	2.08
ENSMUSG00000028034.15	protein_coding	Fubp1	1.36178e-21	-2.04587	68.99	69.89	18.93	17.21
ENSMUSG00000029480.13	protein_coding	Dhx37	1.3672e-21	-4.04081	12.47	20.58	1.12	0.98
ENSMUSG00000037415.6	protein_coding	Ranbp10	1.40044e-21	-2.87447	23.42	28.37	4.97	2.57
ENSMUSG00000033124.16	protein_coding	Atg9a	1.66482e-21	-2.57185	23.41	31.33	5.16	4.63
ENSMUSG00000026816.14	protein_coding	Gtf3c5	1.67333e-21	-3.00208	42.65	53.18	4.75	8.09
ENSMUSG00000031590.8	protein_coding	Frg1	1.97502e-21	-2.86554	61.7	76.45	10.89	9.15
ENSMUSG00000000148.17	protein_coding	Brat1	1.99698e-21	-3.81982	11.42	13.13	1.17	0.65
ENSMUSG00000032288.9	protein_coding	Imp3	1.99858e-21	-3.79049	53.67	76.82	6.66	3.2
ENSMUSG00000001827.12	protein_coding	Folr1	2.0886e-21	-4.32838	79.23	76.4	6.37	1.57
ENSMUSG00000022385.11	protein_coding	Gtse1	2.25322e-21	-2.66309	27.59	36.78	6.09	4.68
ENSMUSG00000001482.15	protein_coding	Def8	2.25324e-21	-3.74847	41.03	53.54	5.48	1.96
ENSMUSG00000020782.18	protein_coding	Llgl2	2.25324e-21	-2.23082	64.85	86.37	17.11	17.25
ENSMUSG00000038150.7	protein_coding	Ormdl3	2.31354e-21	-3.49373	17.97	20.38	2.04	1.53
ENSMUSG00000021692.9	protein_coding	Dimt1	2.32808e-21	-3.19404	36.67	39.26	4.21	4.5
ENSMUSG00000024575.16	protein_coding	Pde6a	2.35477e-21	-3.22559	11.77	13.7	1.26	1.6
ENSMUSG00000022557.11	protein_coding	Bop1	2.42136e-21	-3.74194	22.98	23.05	1.42	2.16
ENSMUSG00000001632.16	protein_coding	Brpf1	2.51878e-21	-2.16441	26.45	30.9	6.79	6.89
ENSMUSG00000050017.11	protein_coding	Pitpnb	2.74238e-21	-3.45506	18.3	19.38	2.04	1.59
ENSMUSG00000060073.9	protein_coding	Psma3	2.78697e-21	-2.92273	74.65	72.04	8.57	11.86
ENSMUSG00000001420.13	protein_coding	Tmem79	2.89743e-21	-3.73061	16.93	21.35	1.24	1.74
ENSMUSG00000044783.16	protein_coding	Hjurp	3.35629e-21	-1.84694	74.24	86.64	21.65	26.33
ENSMUSG00000024241.7	protein_coding	Sos1	3.54374e-21	-2.29897	21.11	18.78	5.03	3.65
ENSMUSG00000035764.5	protein_coding	Fbxo45	3.64941e-21	-2.18741	27.44	32.35	7.67	6.37
ENSMUSG00000028172.5	protein_coding	Tacr3	3.72713e-21	-5.40277	7.83	6.58	0.28	0.08
ENSMUSG00000024935.11	protein_coding	Slc1a1	3.87667e-21	-2.77375	22.79	21.42	3.26	3.59
ENSMUSG00000008384.8	protein_coding	Sertad1	3.98025e-21	-3.24518	37.9	43.17	4.11	4.86
ENSMUSG00000078508.1	protein_coding	Gm13128	4.00239e-21	-3.61539	33.66	30.61	3.78	1.73
ENSMUSG00000026398.14	protein_coding	Nr5a2	4.39528e-21	-2.46627	73.61	78.6	18.6	10.84
ENSMUSG00000024687.11	protein_coding	Osbp	5.01821e-21	-2.03748	30.4	30.3	7.54	8.32
ENSMUSG00000079260.3	protein_coding	Tmppe	5.07034e-21	-3.44878	12.54	17.57	1.29	1.58
ENSMUSG00000042677.7	protein_coding	Zc3h12a	5.26127e-21	-4.54157	11.03	15.24	0.3	0.84
ENSMUSG00000009614.16	protein_coding	Sardh	5.38497e-21	-10.2042	25.27	26.07	0.03	0.02
ENSMUSG00000012405.16	protein_coding	Rpl15	5.6074e-21	-2.48473	123.96	116.91	18.57	27.32
ENSMUSG00000062248.5	protein_coding	Cks2	6.40084e-21	-1.93716	321.76	389.61	96.36	102.87
ENSMUSG00000024604.7	protein_coding	Rbm22	6.58117e-21	-2.43448	58.15	65.06	9.55	14.68
ENSMUSG00000028936.15	protein_coding	Rpl22	7.03335e-21	-2.91022	204.27	220.64	23.16	36.45
ENSMUSG00000029148.15	protein_coding	Nrbp1	7.80344e-21	-2.16587	77.03	82.49	17.5	20.53
ENSMUSG00000031954.6	protein_coding	Cfdp1	7.83469e-21	-2.3525	114.9	100.3	25.34	19.76
ENSMUSG00000079658.9	protein_coding	Eloc	8.65979e-21	-2.21263	184.66	189.29	44.86	41.49
ENSMUSG00000022394.14	protein_coding	L3mbtl2	8.87122e-21	-3.12442	44.22	55.95	3.55	8.53
ENSMUSG00000020358.17	protein_coding	Hnrnpab	9.02488e-21	-1.54011	455.11	439.21	164.65	168.3
ENSMUSG00000036281.13	protein_coding	Snapc4	9.62632e-21	-3.76356	19.22	22.6	1.07	2.14
ENSMUSG00000002524.17	protein_coding	Puf60	9.83556e-21	-2.5358	48.49	50.64	9.12	9.05
ENSMUSG00000023764.18	protein_coding	Sfi1	1.04768e-20	-1.72608	212.66	203.71	69.27	66.65
ENSMUSG00000033983.14	protein_coding	Coil	1.06994e-20	-2.6986	27.58	27.13	5.11	3.84
ENSMUSG00000040033.16	protein_coding	Stat2	1.11694e-20	-3.5784	20.56	27.31	1.82	2.38
ENSMUSG00000017478.15	protein_coding	Zc3h18	1.13052e-20	-1.75057	113.67	99.46	34.64	33.78
ENSMUSG00000018040.9	protein_coding	Rrp7a	1.19512e-20	-2.99288	32.45	26.41	3.1	4.69
ENSMUSG00000020458.16	protein_coding	Rtn4	1.19512e-20	-1.79591	82.58	71.14	24.13	23.68
ENSMUSG00000030512.13	protein_coding	Snrpa1	1.19512e-20	-3.48608	56.92	48.01	3.76	6.03
ENSMUSG00000066878.5	protein_coding	Gm10184	1.26249e-20	-2.01276	148.93	123.82	40.52	32.31
ENSMUSG00000045098.19	protein_coding	Kmt5b	1.3854e-20	-2.56461	72.02	51.77	9.11	13.24
ENSMUSG00000011837.4	protein_coding	Snapc2	1.59987e-20	-4.16326	32.3	34.45	1.53	2.44
ENSMUSG00000041431.16	protein_coding	Ccnb1	1.65499e-20	-1.59034	257.33	252.61	92.14	91
ENSMUSG00000010097.15	protein_coding	Nxf1	1.69829e-20	-2.48208	75.69	65.85	16.64	10.54
ENSMUSG00000032834.11	protein_coding	Pwp2	1.76342e-20	-4.20337	12.4	13.69	0.31	1.14
ENSMUSG00000028729.15	protein_coding	Ebna1bp2	1.78421e-20	-2.4747	41.63	43.61	9.12	7.23
ENSMUSG00000030867.7	protein_coding	Plk1	1.90732e-20	-2.32213	53.38	68.29	13.99	11.95
ENSMUSG00000002129.11	protein_coding	Sf3a1	1.98235e-20	-2.02581	32.36	28.68	8.15	7.96
ENSMUSG00000057113.13	protein_coding	Npm1	2.20655e-20	-1.65759	495.24	433.77	155.77	162.64
ENSMUSG00000024393.14	protein_coding	Prrc2a	2.21387e-20	-1.77592	67.77	70.73	24.45	19.16
ENSMUSG00000022000.11	protein_coding	Zc3h13	2.55263e-20	-1.78995	43.01	42.74	12.33	14.38
ENSMUSG00000025134.2	protein_coding	Alyref	2.56232e-20	-2.78251	172.16	165.7	16.68	35.5
ENSMUSG00000022024.10	protein_coding	Sugt1	2.64077e-20	-1.79548	199.28	187.87	62.72	57.6
ENSMUSG00000095251.1	protein_coding	Tdpoz7	2.73232e-20	-3.7122	60.13	65.77	7.23	2.84
ENSMUSG00000031948.14	protein_coding	Kars	2.8515e-20	-2.16099	68.65	83.44	15.72	20.55
ENSMUSG00000029504.5	protein_coding	Ddx51	2.90418e-20	-3.25067	13.73	22.22	1.84	2.09
ENSMUSG00000037761.16	protein_coding	Actr5	3.09572e-20	-3.82377	11.21	16.59	1.14	0.9
ENSMUSG00000001918.17	protein_coding	Slc1a5	3.37436e-20	-4.00259	12.69	16.99	1.19	0.71
ENSMUSG00000022978.11	protein_coding	Mis18a	3.39327e-20	-2.89938	43.44	46.24	5.31	7.35
ENSMUSG00000094163.1	protein_coding	Tdpoz5	3.3949e-20	-3.7122	60.13	65.77	7.23	2.84
ENSMUSG00000024410.15	protein_coding	Rmc1	3.52684e-20	-3.32925	42.56	57.99	3.46	7.06
ENSMUSG00000085403.1	lncRNA	Gm13068	3.52684e-20	-2.6624	142.76	109.6	24.54	17.95
ENSMUSG00000028081.6	protein_coding	Rps3a1	3.94067e-20	-2.29203	110.69	106.71	24.77	22.69
ENSMUSG00000028587.18	protein_coding	Orc1	4.31695e-20	-2.32817	50.61	43.81	8.66	11.41
ENSMUSG00000029265.4	protein_coding	Dr1	4.31726e-20	-2.06086	51.11	52.87	15.14	11.58
ENSMUSG00000037905.13	protein_coding	Bri3bp	4.31726e-20	-3.22009	8.05	6.82	0.68	1
ENSMUSG00000081249.3	processed_pseudogene	Gm11517	4.75313e-20	-4.23821	165.96	168.85	12.86	5.65
ENSMUSG00000002833.11	protein_coding	Hdgfl2	4.92288e-20	-3.2073	33.56	32.84	4.92	2.82
ENSMUSG00000032212.10	protein_coding	Sltm	4.99865e-20	-1.91326	60.84	53.89	15.64	17.14
ENSMUSG00000025340.14	protein_coding	Rabgef1	5.0699e-20	-2.45335	65.78	59.25	13.9	10.55
ENSMUSG00000032575.16	protein_coding	Manf	5.15101e-20	-2.23178	130.65	126.29	31.36	27.13
ENSMUSG00000029314.14	protein_coding	Gpat3	5.85933e-20	-2.23362	31.36	35.03	7.81	7.25
ENSMUSG00000047215.14	protein_coding	Rpl9	6.27212e-20	-3.46443	53.13	48.43	5.93	3.76
ENSMUSG00000039662.16	protein_coding	Icmt	6.33396e-20	-2.61018	15.5	21.97	3.69	2.81
ENSMUSG00000004667.18	protein_coding	Polr2e	6.45596e-20	-2.64044	49.18	60.69	9.36	9.28
ENSMUSG00000044068.7	protein_coding	Zrsr1	6.54029e-20	-2.38524	62.39	54.73	10.32	13.63
ENSMUSG00000048787.13	protein_coding	Dcun1d3	7.06489e-20	-2.4966	56.08	54.24	13.3	7.55
ENSMUSG00000021116.10	protein_coding	Eif2s1	7.58436e-20	-2.23916	95.67	65.42	18.26	18.34
ENSMUSG00000028878.11	protein_coding	Fam76a	8.03502e-20	-3.17684	28.08	19.42	3.26	2.29
ENSMUSG00000035329.7	protein_coding	Fbxo33	8.32913e-20	-1.85735	78.33	64.88	20.98	21.63
ENSMUSG00000031148.14	protein_coding	Gpkow	8.39501e-20	-2.76891	21.87	22.43	4.08	2.8
ENSMUSG00000037851.13	protein_coding	Iars	8.6291e-20	-1.95423	48.4	56.93	12.6	16.49
ENSMUSG00000048661.14	protein_coding	Lemd3	9.89866e-20	-2.28748	23.65	21.69	4.3	5.61
ENSMUSG00000023830.14	protein_coding	Igf2r	1.02025e-19	-2.06435	18.78	23.72	6.17	4.71
ENSMUSG00000029249.15	protein_coding	Rest	1.06615e-19	-1.43715	179.92	172.58	71.69	69.22
ENSMUSG00000026466.16	protein_coding	Tor1aip1	1.17223e-19	-3.05994	26.33	50.64	4.59	5.01
ENSMUSG00000048429.10	protein_coding	Timm29	1.19277e-19	-2.91858	15.9	17.52	2.69	1.97
ENSMUSG00000059796.16	protein_coding	Eif4a1	1.20729e-19	-1.68844	253.76	227.45	81.54	79.74
ENSMUSG00000029188.14	protein_coding	Slc34a2	1.2156e-19	-5.58595	358.52	431.41	4.87	11.61
ENSMUSG00000024790.8	protein_coding	Sac3d1	1.30676e-19	-4.01046	25.58	35.03	1.11	2.72
ENSMUSG00000062328.8	protein_coding	Rpl17	1.31465e-19	-2.09007	171.41	155.38	42.95	39.48
ENSMUSG00000054079.12	protein_coding	Utp18	1.40014e-19	-2.23667	52.45	51.53	9.86	13.64
ENSMUSG00000038374.10	protein_coding	Rbm8a	1.49875e-19	-2.32232	48.04	43.73	10.91	8.74
ENSMUSG00000073775.4	protein_coding	Kti12	1.53562e-19	-2.58763	42.66	40.79	7.84	6.9
ENSMUSG00000106989.1	processed_pseudogene	Gm5989	1.66347e-19	-2.3454	54.23	43.28	10.01	10.45
ENSMUSG00000042608.15	protein_coding	Stk40	1.74022e-19	-2.04675	54.54	64.44	16.9	13.9
ENSMUSG00000053841.15	protein_coding	Txlna	1.82301e-19	-2.3942	51.57	47.12	7.44	12.58
ENSMUSG00000023106.15	protein_coding	Denr	1.84435e-19	-2.47979	81.36	68.18	12.27	16.34
ENSMUSG00000037275.14	protein_coding	Gemin5	1.91081e-19	-2.78181	17.35	20.07	3.81	1.96
ENSMUSG00000030744.13	protein_coding	Rps3	1.9735e-19	-3.0885	60.33	50.61	8.67	5.03
ENSMUSG00000036112.15	protein_coding	Metap2	2.15367e-19	-1.97161	264.87	204.61	57.31	71.54
ENSMUSG00000040225.15	protein_coding	Prrc2c	2.27654e-19	-1.63186	170.96	151.8	62.78	50.22
ENSMUSG00000041598.7	protein_coding	Cdc42ep4	2.31618e-19	-3.50237	10.21	12.42	0.93	1.14
ENSMUSG00000070493.3	protein_coding	Chchd2	2.48381e-19	-3.00466	114.45	112.76	20.54	9.46
ENSMUSG00000032621.8	protein_coding	Srek1	2.52734e-19	-2.33455	44	34.73	7.6	9.06
ENSMUSG00000045665.5	protein_coding	Mfsd5	2.69149e-19	-4.22995	17.7	17.28	0.64	1.26
ENSMUSG00000026131.20	protein_coding	Dst	2.93737e-19	-1.51907	70.95	68.41	27.76	25.19
ENSMUSG00000090733.6	protein_coding	Rps27	2.95886e-19	-4.99951	108.22	144.66	1.88	5.59
ENSMUSG00000006333.14	protein_coding	Rps9	2.96294e-19	-2.68664	130.89	162.64	30.77	17.39
ENSMUSG00000052056.14	protein_coding	Zfp217	2.97225e-19	-1.81239	59.73	59.92	21.03	15.66
ENSMUSG00000032518.6	protein_coding	Rpsa	3.47473e-19	-2.5647	134.94	135.93	31.78	17.25
ENSMUSG00000064030.15	protein_coding	Pym1	3.67852e-19	-3.1585	41.42	39.65	5.19	4.36
ENSMUSG00000026643.16	protein_coding	Nmt2	3.71637e-19	-2.64543	20.62	21.63	2.98	4.16
ENSMUSG00000055762.16	protein_coding	Eef1d	4.35146e-19	-2.92723	53.37	55.09	6.91	8.14
ENSMUSG00000023015.14	protein_coding	Racgap1	4.46447e-19	-1.91215	95.03	95.85	23.86	30.6
ENSMUSG00000031668.14	protein_coding	Eif2ak3	4.51082e-19	-1.95388	47.55	43.13	13.01	12.14
ENSMUSG00000009927.9	protein_coding	Rps25	4.82505e-19	-2.90729	98.62	120.55	18.3	12.7
ENSMUSG00000032855.6	protein_coding	Pkd1	4.84221e-19	-3.23768	11.44	25.26	2.28	1.77
ENSMUSG00000031762.7	protein_coding	Mt2	5.02306e-19	-2.59717	185.38	216.25	32.59	37.61
ENSMUSG00000070677.8	protein_coding	D5Ertd577e	5.51625e-19	-2.22941	37.34	35.16	8.15	8.36
ENSMUSG00000099693.1	unprocessed_pseudogene	Gm29284	5.6113e-19	-3.78075	494.42	443.17	32.2	37.75
ENSMUSG00000017760.16	protein_coding	Ctsa	6.03996e-19	-3.67283	28.09	33.77	1.58	3.47
ENSMUSG00000073409.12	protein_coding	H2-Q6	6.03996e-19	-6.0304	8.1	17.41	0.28	0.11
ENSMUSG00000050640.16	protein_coding	Tmem150c	6.62927e-19	-3.23879	13.05	12.52	1.56	1.28
ENSMUSG00000020719.14	protein_coding	Ddx5	6.65892e-19	-1.73867	279.58	212.54	79.62	78.41
ENSMUSG00000038047.18	protein_coding	Haus6	6.67531e-19	-1.6359	69.81	62.2	23.28	22.62
ENSMUSG00000074424.3	protein_coding	Spopfm2	6.93973e-19	-3.04321	44.58	43.09	7.8	3.39
ENSMUSG00000022247.12	protein_coding	Brix1	7.11135e-19	-1.94417	72.47	69.31	17.99	21.5
ENSMUSG00000078193.2	protein_coding	Gm2000	7.6633e-19	-3.3885	144.22	146.41	11.97	16.97
ENSMUSG00000038299.16	protein_coding	Wdr36	7.94132e-19	-2.0243	37.82	39.67	11.02	9.38
ENSMUSG00000061479.15	protein_coding	Snrpa	8.07459e-19	-2.61087	59.64	58.21	12.07	8.37
ENSMUSG00000093752.1	protein_coding	Gm20716	8.14255e-19	-2.37759	25.48	28.62	6.97	4.11
ENSMUSG00000027582.16	protein_coding	Zgpat	8.75419e-19	-3.30823	24.08	24.32	2.04	3.1
ENSMUSG00000000827.18	protein_coding	Tpd52l2	8.83604e-19	-2.35103	77.9	62.03	13.48	15.74
ENSMUSG00000034765.6	protein_coding	Dusp5	1.00397e-18	-3.44069	24.3	14.22	1.88	1.84
ENSMUSG00000021111.15	protein_coding	Papola	1.0417e-18	-1.98345	110.19	114.59	25.84	34.97
ENSMUSG00000029415.4	protein_coding	Sdad1	1.13951e-18	-2.90947	18.5	22.11	2.44	3.24
ENSMUSG00000020988.9	protein_coding	L2hgdh	1.19154e-18	-4.152	28.01	24.01	2.53	0.64
ENSMUSG00000042354.7	protein_coding	Gnl3	1.42649e-18	-1.89575	125.67	108.72	34.24	33.5
ENSMUSG00000058569.8	protein_coding	Tmed9	1.44696e-18	-2.59357	40.33	39.37	7.27	6.72
ENSMUSG00000000740.12	protein_coding	Rpl13	1.47329e-18	-2.6012	87.13	99.84	17.97	14.63
ENSMUSG00000031568.16	protein_coding	Rwdd4a	1.51357e-18	-2.57029	31.56	39.5	6.56	6.06
ENSMUSG00000024791.10	protein_coding	Cdca5	1.59763e-18	-1.88047	81.17	96.79	28.11	23.71
ENSMUSG00000040843.10	protein_coding	Tiprl	1.67652e-18	-2.1923	98.14	116.94	28.75	21.41
ENSMUSG00000006057.15	protein_coding	Atp5g1	1.78583e-18	-2.71656	56.09	70.55	11.8	8.55
ENSMUSG00000022529.11	protein_coding	Zfp263	1.99385e-18	-2.87233	15.61	13.64	1.99	2.21
ENSMUSG00000032449.13	protein_coding	Slc25a36	1.99919e-18	-2.86934	20.07	21.82	4	2.04
ENSMUSG00000041147.10	protein_coding	Brca2	2.03794e-18	-1.39724	243.81	225.31	97.5	95.59
ENSMUSG00000078512.8	protein_coding	Pramef6	2.2201e-18	-4.24975	11.6	15.61	0.69	0.78
ENSMUSG00000022194.15	protein_coding	Pabpn1	2.27464e-18	-1.76004	669.96	607.22	176.37	229.58
ENSMUSG00000025873.16	protein_coding	Faf2	2.41877e-18	-2.62845	33	33.73	6.02	5.39
ENSMUSG00000062081.6	processed_pseudogene	Gm6055	2.42779e-18	-5.70838	113.41	112.87	2.75	1.49
ENSMUSG00000036932.14	protein_coding	Aifm1	2.50903e-18	-2.91708	28.33	27.54	4.25	3.56
ENSMUSG00000041453.12	protein_coding	Rpl21	2.58821e-18	-2.17107	90.74	93.18	19.81	23.75
ENSMUSG00000021244.15	protein_coding	Ylpm1	2.79217e-18	-1.72846	62.69	54.91	17.56	20.35
ENSMUSG00000043872.14	protein_coding	Zmym1	2.86841e-18	-1.78349	56.69	69.49	20.33	18.98
ENSMUSG00000036822.6	protein_coding	Topors	3.03734e-18	-1.48658	102.42	104.97	39.46	40.52
ENSMUSG00000075227.6	protein_coding	Znhit2	3.54863e-18	-3.85761	21.2	29.46	1.64	1.94
ENSMUSG00000006005.18	protein_coding	Tpr	3.5532e-18	-2.06488	374.75	327.17	65.54	114.05
ENSMUSG00000042202.15	protein_coding	Slc35e2	3.78688e-18	-3.49329	7.03	8.42	0.86	0.56
ENSMUSG00000093665.2	unprocessed_pseudogene	Obox3-ps1	3.95461e-18	-4.14715	30.49	36.76	2.63	1.28
ENSMUSG00000042699.11	protein_coding	Dhx9	4.21907e-18	-1.6899	140.78	117.37	40.06	46.33
ENSMUSG00000023994.13	protein_coding	Nfya	4.3377e-18	-2.11046	72.46	87.88	15.86	23.78
ENSMUSG00000031903.7	protein_coding	Pla2g15	4.35785e-18	-2.33937	39.63	34.65	7.93	7.7
ENSMUSG00000051518.8	protein_coding	Rps19bp1	4.50007e-18	-3.69507	51.71	54.33	3.18	5.3
ENSMUSG00000093509.1	unprocessed_pseudogene	Obox3-ps3	4.50007e-18	-4.0564	26.79	35.02	2.15	1.69
ENSMUSG00000034543.15	protein_coding	Morc2a	4.5879e-18	-1.65686	59.94	59.25	19.33	21.4
ENSMUSG00000020485.14	protein_coding	Supt4a	4.96218e-18	-3.49305	57.83	81.6	4.82	7.89
ENSMUSG00000055401.14	protein_coding	Fbxo6	5.20487e-18	-4.97822	12.23	15.21	0.57	0.31
ENSMUSG00000030055.16	protein_coding	Rab43	5.53093e-18	-3.52276	20.64	24.32	1.4	2.92
ENSMUSG00000055069.3	protein_coding	Rab39	5.55948e-18	-3.22878	12.96	11.61	1.43	1.31
ENSMUSG00000058230.12	protein_coding	Arhgap35	5.77272e-18	-1.63429	29.95	31.81	11.14	10.3
ENSMUSG00000009733.9	protein_coding	Tfcp2	5.98558e-18	-3.22058	24.49	17.96	2.27	2.5
ENSMUSG00000024498.16	protein_coding	Tcerg1	7.25492e-18	-2.16541	199.31	118.65	37.95	38.08
ENSMUSG00000063273.11	protein_coding	Naa15	7.55033e-18	-2.22826	103.36	62.66	19.33	18.65
ENSMUSG00000033107.6	protein_coding	Rnf125	7.59729e-18	-2.44513	60.3	52.22	10.1	11.84
ENSMUSG00000055302.5	protein_coding	Mrfap1	7.60442e-18	-2.25216	55.77	49.23	11.55	11.95
ENSMUSG00000028126.16	protein_coding	Pip5k1a	9.18631e-18	-2.82252	29.19	36.69	3.44	6.38
ENSMUSG00000021255.17	protein_coding	Esrrb	9.41165e-18	-3.47406	9.01	8.17	0.63	0.98
ENSMUSG00000037805.15	protein_coding	Rpl10a	1.15878e-17	-3.55067	47.36	65.4	3.24	6.6
ENSMUSG00000008348.9	protein_coding	Ubc	1.17134e-17	-1.93843	90.92	102.37	32.25	21.79
ENSMUSG00000027247.16	protein_coding	Arhgap1	1.21732e-17	-2.23477	41.72	41.41	7.86	10.96
ENSMUSG00000046435.7	protein_coding	Gm13078	1.38612e-17	-2.9842	38.89	45.4	7.77	3.41
ENSMUSG00000055884.8	protein_coding	Fancm	1.44214e-17	-1.45088	145.06	141.83	57.88	55.65
ENSMUSG00000030880.14	protein_coding	Polr3e	1.4465e-17	-3.90718	15.14	17.97	1.84	0.58
ENSMUSG00000040025.17	protein_coding	Ythdf2	1.46223e-17	-1.69282	71.27	69.36	21.07	25.67
ENSMUSG00000028397.13	protein_coding	Kdm4c	1.48959e-17	-2.50297	17.85	16.16	3.21	3.15
ENSMUSG00000021039.9	protein_coding	Snw1	1.57796e-17	-2.22774	47.61	38.69	10.27	9.41
ENSMUSG00000022109.6	protein_coding	Med4	1.58385e-17	-2.14348	65.18	74.89	17.1	16.71
ENSMUSG00000001138.13	protein_coding	Cnnm3	1.796e-17	-3.2791	9.15	7.54	0.82	0.97
ENSMUSG00000069020.9	protein_coding	Urm1	1.88177e-17	-4.04601	22.22	19.03	1.59	1
ENSMUSG00000021418.15	protein_coding	Rpp40	1.93051e-17	-3.61191	12.84	10.97	1.13	0.89
ENSMUSG00000094796.2	protein_coding	BC147527	1.93051e-17	-3.2717	130.58	87.75	14.35	9.31
ENSMUSG00000033323.14	protein_coding	Ctdp1	1.98038e-17	-2.32374	58.93	52.75	8.94	14.86
ENSMUSG00000096745.1	processed_pseudogene	Gm12622	2.03369e-17	-4.11453	259.65	280.8	26.47	5.87
ENSMUSG00000075232.6	protein_coding	Amd1	2.09138e-17	-1.53561	122.6	147.65	52.42	48.06
ENSMUSG00000033174.17	protein_coding	Mgll	2.17706e-17	-5.28015	8.74	4.97	0.26	0.1
ENSMUSG00000046957.5	protein_coding	Spz1	2.18893e-17	-2.5048	48.52	47.25	10.51	7.38
ENSMUSG00000021870.17	protein_coding	Slmap	2.2272e-17	-2.81481	101.98	84.72	8.33	19.78
ENSMUSG00000032902.1	protein_coding	Slc16a1	2.31684e-17	-2.32266	27.75	22.02	6.3	4.31
ENSMUSG00000045248.6	protein_coding	Med26	2.46538e-17	-2.30312	24.22	23.32	5.51	4.74
ENSMUSG00000023988.8	protein_coding	Bysl	2.49747e-17	-2.87256	10.36	11.55	1.46	1.67
ENSMUSG00000053877.12	protein_coding	Srcap	2.64047e-17	-1.55878	86.66	85.38	27.85	34.81
ENSMUSG00000033629.6	protein_coding	Hacd3	2.66458e-17	-2.29837	25.31	28.81	5.35	6.31
ENSMUSG00000028850.2	protein_coding	Gpatch3	2.74775e-17	-2.62061	78.79	74.36	9.49	16.98
ENSMUSG00000084034.1	processed_pseudogene	Gm12617	2.94251e-17	-3.28044	167.26	204.74	17.44	22.17
ENSMUSG00000039536.16	protein_coding	Stau1	3.08755e-17	-2.19221	67.77	70.48	12.06	20.07
ENSMUSG00000029836.15	protein_coding	Cbx3	3.21387e-17	-1.75042	132.14	116.59	40.51	39.07
ENSMUSG00000037896.17	protein_coding	Rcor1	3.21935e-17	-1.53405	59.27	65.43	24.14	22.32
ENSMUSG00000095935.1	protein_coding	Gm11238	3.27244e-17	-5.03423	18.36	20.74	0.18	0.95
ENSMUSG00000107032.2	processed_pseudogene	Gm5301	3.42838e-17	-2.66981	65.49	40.2	7.06	10.5
ENSMUSG00000002546.16	protein_coding	Golga2	3.49139e-17	-1.84514	48.25	43.75	12.2	15.26
ENSMUSG00000029701.15	protein_coding	Rbm28	3.49139e-17	-2.506	19.67	21.44	3.23	4.44
ENSMUSG00000106738.1	lncRNA	Gm5	3.73255e-17	-4.0361	110.42	94.95	3.96	8.88
ENSMUSG00000026024.14	protein_coding	Als2	3.74014e-17	-1.58231	44.72	50.41	17.13	17.28
ENSMUSG00000031488.14	protein_coding	Rab11fip1	4.13777e-17	-2.07681	32.61	48.64	11.87	8.61
ENSMUSG00000033943.15	protein_coding	Mga	4.43207e-17	-1.41862	87.8	84.92	37.44	32.51
ENSMUSG00000054428.12	protein_coding	Atpif1	4.49708e-17	-2.84723	121.23	118.28	14.42	20.51
ENSMUSG00000040363.15	protein_coding	Bcor	4.50565e-17	-1.77925	25.14	28.32	9.23	7.48
ENSMUSG00000026669.14	protein_coding	Mcm10	4.57041e-17	-2.17434	26.23	33.79	7.12	6.99
ENSMUSG00000022757.19	protein_coding	Tfg	4.58415e-17	-2.36191	49.68	48	11.22	9.03
ENSMUSG00000025612.5	protein_coding	Bach1	5.1427e-17	-1.83427	28.97	30.61	9.33	8.59
ENSMUSG00000017831.8	protein_coding	Rab5a	5.15611e-17	-2.02737	39.22	37.15	10.37	9.66
ENSMUSG00000030560.17	protein_coding	Ctsc	5.23283e-17	-2.31666	26.19	31.41	6.22	6.03
ENSMUSG00000023075.9	protein_coding	Akirin1	5.41782e-17	-3.11258	37.73	31.72	5.78	2.65
ENSMUSG00000028618.11	protein_coding	Tmem59	5.88898e-17	-2.68997	42.42	54.21	7.83	7.88
ENSMUSG00000054717.7	protein_coding	Hmgb2	5.89721e-17	-1.54401	199.79	189.71	66.24	77.88
ENSMUSG00000003814.8	protein_coding	Calr	6.09253e-17	-1.70453	265.2	213.09	74.73	82.76
ENSMUSG00000029625.16	protein_coding	Cpsf4	6.5986e-17	-3.10109	22.6	28.75	3.69	2.56
ENSMUSG00000094870.8	protein_coding	Zfp131	7.02308e-17	-1.51641	133.16	129.41	46.95	52.16
ENSMUSG00000031996.17	protein_coding	Aplp2	7.36069e-17	-1.91588	68.32	56.09	19.1	16.29
ENSMUSG00000062647.16	protein_coding	Rpl7a	7.45002e-17	-2.38961	102.94	127.91	27.96	18.68
ENSMUSG00000015217.11	protein_coding	Hmgb3	8.4889e-17	-1.67286	349.51	274.19	109.34	101.74
ENSMUSG00000061136.15	protein_coding	Prpf40a	8.83722e-17	-1.86474	324.21	216.76	78.31	81.59
ENSMUSG00000030353.15	protein_coding	Tead4	8.8685e-17	-5.4486	7.43	11.31	0.05	0.39
ENSMUSG00000044533.15	protein_coding	Rps2	8.95952e-17	-2.56891	95.15	124.64	24.84	14.2
ENSMUSG00000030401.16	protein_coding	Rtn2	9.09838e-17	-3.99259	14.94	15.7	1.4	0.59
ENSMUSG00000038697.15	protein_coding	Taf5l	1.0185e-16	-2.87108	14.26	20.14	2.1	2.81
ENSMUSG00000026135.17	protein_coding	Zfp142	1.135e-16	-1.92548	22.44	28.31	7.96	6.31
ENSMUSG00000036749.15	protein_coding	Pramel5	1.16589e-16	-4.80462	15.55	14.86	0.44	0.62
ENSMUSG00000090268.1	protein_coding	Spopfm3	1.34485e-16	-2.42717	37.94	39.51	7.22	8.02
ENSMUSG00000100592.1	processed_pseudogene	Gm28645	1.3492e-16	-4.43517	56.7	57.7	3.51	1.9
ENSMUSG00000066688.4	protein_coding	Gm13083	1.37577e-16	-3.05918	14.99	16.09	2.28	1.64
ENSMUSG00000085156.8	lncRNA	Snhg15	1.38986e-16	-3.87335	50.04	62.87	6.06	2.06
ENSMUSG00000060550.16	protein_coding	H2-Q7	1.59162e-16	-6.17947	7.7	8.11	0.17	0
ENSMUSG00000029550.11	protein_coding	Sppl3	1.66476e-16	-3.93932	12.12	10.74	0.48	1.04
ENSMUSG00000100153.2	transcribed_processed_pseudogene	Ppp1ccb	1.7091e-16	-2.11216	105.97	154.22	33.64	30.18
ENSMUSG00000028452.7	protein_coding	Vcp	1.73403e-16	-1.92901	48.48	42.08	13.92	11.57
ENSMUSG00000112428.1	processed_pseudogene	Gm48106	1.99959e-16	-4.50984	40.87	21.03	1.38	1.43
ENSMUSG00000067148.15	protein_coding	Polr1c	2.18214e-16	-3.90163	28.13	35.28	2.04	2.33
ENSMUSG00000046691.14	protein_coding	Chtf8	2.18237e-16	-3.57612	21.21	31.86	1.43	3.2
ENSMUSG00000072905.5	protein_coding	Gm2016	2.24269e-16	-3.23476	30.45	35.94	5.2	2.17
ENSMUSG00000039828.7	protein_coding	Wdr70	2.40365e-16	-2.68138	36.92	39.96	7.34	5.29
ENSMUSG00000029345.13	protein_coding	Tfip11	2.50891e-16	-2.54226	13.39	14.45	2.49	2.54
ENSMUSG00000040481.17	protein_coding	Bptf	2.51068e-16	-1.44675	119.86	124.95	53.97	43.04
ENSMUSG00000044763.8	protein_coding	Trmt10c	2.52723e-16	-2.91863	35.87	33.86	6.97	2.71
ENSMUSG00000030980.17	protein_coding	Knop1	2.64093e-16	-2.24562	21.41	15.94	4.25	4.14
ENSMUSG00000022314.10	protein_coding	Rad21	2.79754e-16	-1.43722	222.49	198.46	80.69	88.83
ENSMUSG00000006335.16	protein_coding	Tfpt	2.88896e-16	-2.92375	49.14	53.23	8.29	6.04
ENSMUSG00000024805.16	protein_coding	Pcgf5	3.08562e-16	-2.16183	72.48	78.54	21.03	14.9
ENSMUSG00000050628.6	protein_coding	Ubald2	3.58538e-16	-3.4906	24.14	30.17	3.4	1.61
ENSMUSG00000057738.14	protein_coding	Sptan1	3.62155e-16	-1.49353	54.73	53.85	21.59	20.05
ENSMUSG00000031728.10	protein_coding	Zfp821	3.98017e-16	-2.01492	42.63	41.97	11.79	10.56
ENSMUSG00000031278.12	protein_coding	Acsl4	4.23703e-16	-2.14631	14.09	13.55	3.47	3.18
ENSMUSG00000017764.2	protein_coding	Zswim1	4.68686e-16	-2.71465	16.45	15.54	2.59	2.53
ENSMUSG00000032604.16	protein_coding	Qars	4.71624e-16	-2.18803	145.89	109.45	35.11	24.78
ENSMUSG00000090862.3	protein_coding	Rps13	5.00081e-16	-2.72195	89.88	102.24	13.64	16.95
ENSMUSG00000000340.10	protein_coding	Dbt	5.72832e-16	-2.67089	17.37	21.03	3.13	3.19
ENSMUSG00000093962.7	protein_coding	Gm11756	5.72832e-16	-4.3451	14.94	20.29	0.81	0.92
ENSMUSG00000024642.17	protein_coding	Tle4	5.86467e-16	-1.69116	32.89	32.1	10.56	11.07
ENSMUSG00000070871.10	protein_coding	Ccnyl1	6.28016e-16	-1.99226	90.96	78.86	21.27	24.3
ENSMUSG00000079247.2	protein_coding	Gm13691	6.5295e-16	-2.05033	40.83	34.83	10.23	9.27
ENSMUSG00000020737.12	protein_coding	Jpt1	6.55062e-16	-2.14478	66.6	76.71	18.83	15.6
ENSMUSG00000024974.10	protein_coding	Smc3	6.62145e-16	-1.72571	63.46	49.7	19.43	17.41
ENSMUSG00000078713.8	protein_coding	Tomm5	7.0587e-16	-4.50198	44.34	38.5	1.75	1.94
ENSMUSG00000046774.17	protein_coding	8030474K03Rik	7.51518e-16	-3.35064	17.57	24.2	2.73	1.49
ENSMUSG00000038705.13	protein_coding	Gmeb2	7.70698e-16	-4.31852	12.7	8.02	0.25	0.8
ENSMUSG00000042590.17	protein_coding	Ipo11	7.81335e-16	-2.39824	14.18	17.93	3.33	3.09
ENSMUSG00000095074.4	protein_coding	Gm3139	7.84805e-16	-13.1322	48.84	70.06	0	0
ENSMUSG00000057036.7	processed_pseudogene	Gm7536	7.88184e-16	-4.18011	94.83	75.59	4.64	4.92
ENSMUSG00000024014.8	protein_coding	Pim1	8.12116e-16	-2.44927	48.41	68.49	14.72	7.86
ENSMUSG00000003119.14	protein_coding	Cdk12	8.51644e-16	-1.29174	154.69	159.06	69.7	69.8
ENSMUSG00000072258.10	protein_coding	Taf1a	8.63719e-16	-2.20714	73.45	82.45	14.54	21.17
ENSMUSG00000034453.8	protein_coding	Polr3b	8.77687e-16	-2.67959	14.49	13.25	2.81	1.8
ENSMUSG00000074863.5	protein_coding	Platr25	8.89987e-16	-2.21175	55.24	41.44	10.62	11.62
ENSMUSG00000037253.8	protein_coding	Mex3c	9.07238e-16	-1.59777	58.36	55.96	19	21.65
ENSMUSG00000027502.11	protein_coding	Rtf2	9.0798e-16	-2.07046	44.21	55.54	12.05	13.15
ENSMUSG00000039219.18	protein_coding	Arid4b	9.24808e-16	-1.69469	68	54	21.11	19.49
ENSMUSG00000026803.17	protein_coding	Ttf1	9.73068e-16	-2.63477	14.24	15.07	3.14	1.83
ENSMUSG00000001151.10	protein_coding	Pcnt	1.01145e-15	-1.58124	56.3	72.54	21.84	24.37
ENSMUSG00000026674.9	protein_coding	Ddr2	1.03945e-15	-2.16964	16.39	21.01	4.83	3.99
ENSMUSG00000041846.15	protein_coding	Ppp4r3a	1.05209e-15	-1.68916	151.85	162.69	42.84	61.82
ENSMUSG00000037725.8	protein_coding	Ckap2	1.06808e-15	-1.89592	38.78	40.39	11.4	11.33
ENSMUSG00000022351.14	protein_coding	Sqle	1.18295e-15	-1.74252	46.82	53.02	16.98	14.99
ENSMUSG00000040430.18	protein_coding	Pitpnc1	1.23528e-15	-2.81598	7.84	9.33	1.21	1.33
ENSMUSG00000026496.11	protein_coding	Parp1	1.24436e-15	-2.45564	25.46	31.84	4.76	6.24
ENSMUSG00000018417.14	protein_coding	Myo1b	1.41229e-15	-1.99157	31.82	27.69	7.12	8.85
ENSMUSG00000023048.13	protein_coding	Prr13	1.47921e-15	-1.9201	115.52	115.82	36.66	28.69
ENSMUSG00000020409.10	protein_coding	Slu7	1.52475e-15	-1.7269	71.82	59.52	21.09	21.56
ENSMUSG00000039680.10	protein_coding	Mrps6	1.5296e-15	-3.80246	32.3	30.24	2.87	1.7
ENSMUSG00000038806.7	protein_coding	Sde2	1.61573e-15	-2.33384	17.88	23.65	4.68	4
ENSMUSG00000075705.12	protein_coding	Msrb1	1.68805e-15	-3.52543	34.91	44.38	4.43	2.67
ENSMUSG00000025428.15	protein_coding	Atp5a1	1.7326e-15	-1.85769	44.44	48.49	14.56	12.85
ENSMUSG00000043445.7	protein_coding	Pgp	1.96882e-15	-3.4927	10.68	9.85	1.04	0.84
ENSMUSG00000058301.8	protein_coding	Upf1	2.0082e-15	-1.53842	55.24	65.52	20.69	23.97
ENSMUSG00000040364.8	protein_coding	Sec1	2.11415e-15	-4.3511	8.07	9.63	0.27	0.59
ENSMUSG00000022205.15	protein_coding	Sub1	2.23543e-15	-1.71882	122.75	120.16	38.5	40.67
ENSMUSG00000028248.15	protein_coding	Pnisr	2.23543e-15	-2.05554	39.87	34.88	7.65	11.56
ENSMUSG00000113322.1	lncRNA	Gm48492	2.24454e-15	-3.62654	11.3	14.8	0.61	1.54
ENSMUSG00000032294.17	protein_coding	Pkm	2.44527e-15	-1.75412	74.22	83.95	28.29	21.96
ENSMUSG00000051786.15	protein_coding	Tubgcp6	2.48084e-15	-2.48963	12.5	15.32	2.47	2.72
ENSMUSG00000103210.1	unprocessed_pseudogene	Gm5852	2.63522e-15	-3.35443	28.36	41.44	3.87	3.11
ENSMUSG00000027722.14	protein_coding	Spata5	2.67549e-15	-2.33029	75.27	48.64	11.93	14.24
ENSMUSG00000006673.14	protein_coding	Qrich1	2.75237e-15	-1.64252	73.33	96.01	30.23	27.88
ENSMUSG00000002477.5	protein_coding	Snrpd1	2.75786e-15	-2.31905	90.17	86.41	19.84	17.65
ENSMUSG00000022858.16	protein_coding	Tra2b	2.75786e-15	-1.51966	285.03	244.04	104.67	94.79
ENSMUSG00000050213.6	protein_coding	Snip1	2.76896e-15	-2.3236	37.26	30.53	7.18	7.18
ENSMUSG00000036550.16	protein_coding	Cnot1	2.79083e-15	-1.32168	88.95	89.52	38.05	39.26
ENSMUSG00000030204.10	protein_coding	Ddx47	2.80242e-15	-2.75747	28.45	28.81	3.35	5.54
ENSMUSG00000019897.8	protein_coding	Ccdc59	2.90774e-15	-2.02194	44.22	38.93	10.44	11.39
ENSMUSG00000096088.1	unprocessed_pseudogene	Gm12614	3.06008e-15	-3.80711	109.95	131.35	8.17	9.41
ENSMUSG00000021270.13	protein_coding	Hsp90aa1	3.21952e-15	-1.54194	360.89	292.68	109.27	132.99
ENSMUSG00000028807.2	protein_coding	Zbtb8a	3.35642e-15	-3.86753	8.69	14.01	0.61	0.95
ENSMUSG00000029621.14	protein_coding	Arpc1a	3.38867e-15	-4.31885	22.96	24.47	1.34	1.08
ENSMUSG00000095605.1	unprocessed_pseudogene	Gm12624	3.45012e-15	-3.80711	109.95	131.35	8.17	9.41
ENSMUSG00000039640.7	protein_coding	Mrpl12	3.50439e-15	-3.34715	25.98	27.14	2.83	2.53
ENSMUSG00000061613.13	protein_coding	U2af1	3.6287e-15	-2.85817	76.23	68.72	7.15	13.7
ENSMUSG00000031628.9	protein_coding	Casp3	3.6983e-15	-2.02373	42.44	40.4	9.33	12.36
ENSMUSG00000046434.16	protein_coding	Hnrnpa1	4.1685e-15	-1.40613	241.81	257.49	109.71	93.66
ENSMUSG00000032897.17	protein_coding	Nfyc	4.20738e-15	-1.60831	111.94	108.81	39.39	38.49
ENSMUSG00000032586.9	protein_coding	Traip	4.28236e-15	-2.59217	21.19	27.97	4.2	4.33
ENSMUSG00000057219.11	protein_coding	Armc7	4.46399e-15	-3.32716	17.45	17.63	2.19	1.41
ENSMUSG00000031669.10	protein_coding	Gins3	4.49701e-15	-3.84484	12.5	11.97	1.28	0.46
ENSMUSG00000035247.16	protein_coding	Hectd1	4.63781e-15	-1.61415	21.52	26.88	8.07	8.87
ENSMUSG00000015656.17	protein_coding	Hspa8	4.98864e-15	-1.48562	152.79	136.34	54.03	57.42
ENSMUSG00000031715.14	protein_coding	Smarca5	5.21325e-15	-1.49739	169.2	135.89	54.66	62.09
ENSMUSG00000023286.16	protein_coding	Ube2j2	5.39994e-15	-2.12921	85.37	79.49	19.84	20.27
ENSMUSG00000020802.8	protein_coding	Ube2o	5.75308e-15	-4.91526	116.86	121.63	2.24	5.59
ENSMUSG00000031984.8	protein_coding	2810004N23Rik	5.80443e-15	-2.51358	32.81	31.79	4.24	7.61
ENSMUSG00000042821.7	protein_coding	Snai1	5.84005e-15	-2.9374	22.81	24.17	3.73	2.66
ENSMUSG00000101436.1	protein_coding	Gm5157	5.888e-15	-12.837	39.06	39.39	0	0
ENSMUSG00000028741.13	protein_coding	Mrto4	6.05181e-15	-2.58343	44.8	47.57	8.38	7.77
ENSMUSG00000004268.11	protein_coding	Emg1	6.63955e-15	-2.95636	23.44	32.9	3.46	4.05
ENSMUSG00000068922.14	protein_coding	Msto1	6.85775e-15	-3.38412	9.84	12.46	1.36	0.84
ENSMUSG00000025358.16	protein_coding	Cdk2	7.37482e-15	-2.13866	26.86	31.86	7.59	6.54
ENSMUSG00000056167.8	protein_coding	Cnot10	7.79269e-15	-2.54257	20.37	22.08	3.58	4.05
ENSMUSG00000019782.10	protein_coding	Rwdd1	8.2035e-15	-2.08582	115.28	93.97	22.51	29.87
ENSMUSG00000114409.1	processed_pseudogene	Gm9042	8.98457e-15	-2.51513	26.41	30.86	5.24	5.27
ENSMUSG00000041841.8	protein_coding	Rpl37	8.98764e-15	-2.45947	71.67	81.66	16.23	13.07
ENSMUSG00000030741.15	protein_coding	Spns1	9.01761e-15	-3.18194	23.6	40.28	2.46	4.75
ENSMUSG00000023953.9	protein_coding	Polh	9.05633e-15	-2.43568	16.64	17.75	3.93	2.77
ENSMUSG00000006299.13	protein_coding	Aamp	9.21981e-15	-2.22066	35.19	35	8.29	7.67
ENSMUSG00000070902.5	protein_coding	Zfp352	9.33906e-15	-1.96381	60.15	59.99	19.34	13.53
ENSMUSG00000092335.1	protein_coding	Zfp977	9.4209e-15	-6.04459	14.52	13.04	0	0.39
ENSMUSG00000012443.4	protein_coding	Kif11	9.8164e-15	-1.56022	37.49	35.2	13.27	13.26
ENSMUSG00000062234.14	protein_coding	Gak	1.02157e-14	-2.52189	32.7	29.9	7.56	4.13
ENSMUSG00000036693.12	protein_coding	Nop14	1.11064e-14	-1.73268	50.28	47.82	16.8	14.86
ENSMUSG00000112252.1	protein_coding	Gm32802	1.12098e-14	-4.3573	7.1	8.21	0.39	0.37
ENSMUSG00000050240.16	protein_coding	Hic2	1.13609e-14	-1.47265	49.68	56.82	22.82	18.5
ENSMUSG00000032171.7	protein_coding	Pin1	1.14101e-14	-2.79751	10.6	10.63	1.25	1.92
ENSMUSG00000031917.12	protein_coding	Nip7	1.2587e-14	-3.0732	71.14	75.07	13.71	4.61
ENSMUSG00000112216.1	protein_coding	Gm32717	1.34146e-14	-4.3573	7.1	8.21	0.39	0.37
ENSMUSG00000029817.11	protein_coding	Tra2a	1.38838e-14	-1.71526	53.72	54.68	18.68	16.7
ENSMUSG00000035150.15	protein_coding	Eif2s3x	1.41438e-14	-1.73328	41.38	43.37	15.37	11.91
ENSMUSG00000059923.13	protein_coding	Grb2	1.43544e-14	-2.41154	30.03	55.87	8.22	8.62
ENSMUSG00000025722.16	protein_coding	Wdr73	1.49102e-14	-2.74508	16.92	27.86	3.84	3.1
ENSMUSG00000028187.10	protein_coding	Rpf1	1.51474e-14	-2.41648	56.7	49.54	13.42	7.64
ENSMUSG00000022848.8	protein_coding	Slc49a4	1.53595e-14	-3.36547	11.43	10.86	1.57	0.71
ENSMUSG00000027667.13	protein_coding	Zfp639	1.53595e-14	-2.60666	45.09	34.21	8.12	5.68
ENSMUSG00000022474.15	protein_coding	Pmm1	1.56048e-14	-3.31976	40.57	66.03	3.31	7.67
ENSMUSG00000049517.8	protein_coding	Rps23	1.56893e-14	-2.4682	77.28	87.49	16.13	15.24
ENSMUSG00000025173.13	protein_coding	Wdr45b	1.63133e-14	-3.08325	41.16	28.59	5.94	2.79
ENSMUSG00000006215.12	protein_coding	Zbtb17	1.66077e-14	-3.63739	21.54	27.13	0.94	3.2
ENSMUSG00000022052.9	protein_coding	Ppp2r2a	1.87187e-14	-1.75549	135.72	104.2	34.37	41.92
ENSMUSG00000028437.14	protein_coding	Ubap1	1.87516e-14	-1.91954	108.22	107.49	36.63	24.25
ENSMUSG00000030407.2	protein_coding	Qpctl	1.89601e-14	-3.78404	10.58	14.41	1.35	0.51
ENSMUSG00000006932.17	protein_coding	Ctnnb1	1.97301e-14	-1.75353	87.53	93.87	33.51	24.18
ENSMUSG00000110365.1	lncRNA	Gm38947	2.04728e-14	-3.25181	10.6	11.77	0.91	1.5
ENSMUSG00000107092.1	processed_pseudogene	Gm7993	2.05035e-14	-5.43494	15.7	11.71	0.5	0.13
ENSMUSG00000058126.7	protein_coding	Tpm3-rs7	2.05052e-14	-2.27716	39	32.47	9.22	6.42
ENSMUSG00000026641.13	protein_coding	Usf1	2.18167e-14	-2.16517	53.87	49.23	11.23	13.12
ENSMUSG00000055319.8	protein_coding	Sec23ip	2.20147e-14	-2.27318	14.69	20.49	4.28	3.39
ENSMUSG00000033335.17	protein_coding	Dnm2	2.23961e-14	-1.91836	37.29	36.75	10.24	10.62
ENSMUSG00000030493.13	protein_coding	Faap24	2.27721e-14	-2.40515	25.48	28.17	5.51	5.14
ENSMUSG00000039001.12	protein_coding	Rps21	2.28568e-14	-2.90357	196.36	157.37	27.7	21.62
ENSMUSG00000021965.3	protein_coding	Ska3	2.32316e-14	-2.17607	51.09	39.31	10.3	10.93
ENSMUSG00000003429.11	protein_coding	Rps11	2.55278e-14	-3.26044	73.62	98.2	12.95	5.53
ENSMUSG00000032407.14	protein_coding	U2surp	2.55509e-14	-1.52572	49.29	47.48	18.03	18.14
ENSMUSG00000005198.15	protein_coding	Polr2a	2.7059e-14	-1.65907	37.46	33.6	13.52	10.65
ENSMUSG00000037894.13	protein_coding	H2az1	2.70954e-14	-2.09914	195.2	221.03	65.42	37.83
ENSMUSG00000039218.17	protein_coding	Srrm2	2.84006e-14	-1.32836	137.38	134.66	64.41	52.98
ENSMUSG00000048707.9	protein_coding	Tprn	2.84666e-14	-2.22769	25	33.75	7.79	5.44
ENSMUSG00000027581.12	protein_coding	Stmn3	2.91734e-14	-8.46931	27.92	32.3	0.08	0.07
ENSMUSG00000040054.17	protein_coding	Baz2a	3.32925e-14	-1.29133	87.1	89.45	36.12	41.85
ENSMUSG00000042308.14	protein_coding	Setd1a	3.44418e-14	-1.41298	54.33	55.81	20.47	24.12
ENSMUSG00000045598.10	protein_coding	Zfp553	3.44729e-14	-2.1884	20.21	27.29	5.73	5.25
ENSMUSG00000040548.16	protein_coding	Tex2	3.56615e-14	-2.79237	13.91	13.71	1.41	2.73
ENSMUSG00000001016.12	protein_coding	Ilf2	3.86242e-14	-1.99141	41.42	38.61	11.89	9.56
ENSMUSG00000023110.12	protein_coding	Prmt5	4.31466e-14	-3.17318	24.76	40.89	2.24	5.44
ENSMUSG00000041241.12	protein_coding	Mul1	4.5517e-14	-3.15436	12.23	10.52	0.91	1.72
ENSMUSG00000025024.7	protein_coding	Smndc1	4.68217e-14	-1.5918	84.17	85.93	28.65	31.92
ENSMUSG00000025838.12	protein_coding	Pramel6	4.82636e-14	-3.68546	25.02	45.25	1.32	4.16
ENSMUSG00000061315.14	protein_coding	Naca	4.83526e-14	-1.78343	167.35	171.38	44.09	60.99
ENSMUSG00000024853.10	protein_coding	Sf3b2	4.93031e-14	-1.60382	56.73	65.14	23.43	19.58
ENSMUSG00000022964.14	protein_coding	Tmem50b	4.96621e-14	-2.26773	28.47	38.44	8.75	5.87
ENSMUSG00000044934.13	protein_coding	Zfp367	4.97025e-14	-1.88253	60.17	52.65	19.34	13.36
ENSMUSG00000025793.17	protein_coding	Hgs	5.2298e-14	-1.98302	28.77	26.51	7.99	6.9
ENSMUSG00000034154.15	protein_coding	Ino80	5.37112e-14	-1.80476	22.13	18.21	5.65	6.7
ENSMUSG00000052798.13	protein_coding	Nup107	5.51708e-14	-2.0132	46.12	51.59	13.4	12.26
ENSMUSG00000035671.6	protein_coding	Zswim4	5.64874e-14	-1.96095	16.32	22.83	5.45	5.19
ENSMUSG00000109166.1	protein_coding	Gm5890	5.65422e-14	-12.3735	36.72	35.1	0	0
ENSMUSG00000054051.7	protein_coding	Ercc6	6.14421e-14	-1.91481	17.11	15.98	5.1	4.26
ENSMUSG00000015365.15	protein_coding	Mov10l1	6.64953e-14	-3.72821	7.84	6.08	0.54	0.53
ENSMUSG00000027326.13	protein_coding	Knl1	6.67568e-14	-1.42233	29.77	30.99	12.72	11.93
ENSMUSG00000096188.1	protein_coding	Cmtm4	6.89833e-14	-2.81461	4.12	5.44	0.57	0.83
ENSMUSG00000003038.15	protein_coding	Hmgn2	7.20351e-14	-2.61337	62.38	48.08	8.74	10.18
ENSMUSG00000042660.8	protein_coding	Wdr55	7.44681e-14	-2.5542	30.68	26.45	4.63	5.55
ENSMUSG00000021748.9	protein_coding	Pdhb	7.65579e-14	-2.00043	54.08	54.68	15.99	12.85
ENSMUSG00000030870.12	protein_coding	Ubfd1	7.69881e-14	-1.67313	175.27	146.08	44.35	63.79
ENSMUSG00000045503.16	protein_coding	Sys1	7.71038e-14	-2.90746	20.72	20.22	2.65	2.98
ENSMUSG00000007610.15	protein_coding	Gtpbp3	8.0053e-14	-3.42312	36.67	37.01	1.75	5.55
ENSMUSG00000115167.1	lncRNA	Gm49015	8.1854e-14	-3.63627	7.79	12.56	1.1	0.56
ENSMUSG00000024539.17	protein_coding	Ptpn2	8.22009e-14	-1.51823	124.97	134.76	53.12	44.33
ENSMUSG00000103362.1	protein_coding	Tdpoz2	9.11125e-14	-3.25602	24.52	25.28	2.58	2.7
ENSMUSG00000021273.11	protein_coding	Fdft1	9.17038e-14	-1.39681	71.47	79.05	31.4	29.94
ENSMUSG00000044308.17	protein_coding	Ubr3	9.22925e-14	-1.54002	72.75	79.15	31.78	24.31
ENSMUSG00000025437.15	protein_coding	Usp33	9.47442e-14	-1.90327	83.07	101.89	32.8	19.85
ENSMUSG00000094651.2	protein_coding	Gal3st2	9.75786e-14	-3.04808	15.08	23.31	3.15	1.7
ENSMUSG00000027547.17	protein_coding	Sall4	9.90091e-14	-1.48434	74.39	95.87	32.53	32.61
ENSMUSG00000001630.13	protein_coding	Stk38l	1.03145e-13	-2.07472	21.3	20.6	6.36	4.22
ENSMUSG00000000568.15	protein_coding	Hnrnpd	1.05808e-13	-1.93093	222.28	151.48	45.83	58.82
ENSMUSG00000051695.6	protein_coding	Pcbp1	1.06026e-13	-1.52489	91.01	95.98	33.04	36.73
ENSMUSG00000060256.1	protein_coding	Tdpoz4	1.08863e-13	-2.32298	57.48	73.69	11.22	16.26
ENSMUSG00000005610.17	protein_coding	Eif4g2	1.11118e-13	-1.15818	403.72	402.72	193.89	199.35
ENSMUSG00000047146.17	protein_coding	Tet1	1.11564e-13	-2.11036	31.31	18.31	6.56	5.68
ENSMUSG00000029033.16	protein_coding	Acap3	1.133e-13	-2.74345	24.52	34.1	3	6.17
ENSMUSG00000039831.16	protein_coding	Arhgap29	1.1342e-13	-1.31164	100.77	102.62	41.61	46.88
ENSMUSG00000037361.8	protein_coding	Sf3b6	1.20608e-13	-3.36051	30.49	33.75	2.36	3.83
ENSMUSG00000046574.8	protein_coding	Prr12	1.21589e-13	-2.41657	13.08	12.43	3.21	1.84
ENSMUSG00000031161.15	protein_coding	Hdac6	1.33873e-13	-2.85724	15.96	33.1	4.1	2.85
ENSMUSG00000016921.14	protein_coding	Srsf6	1.41681e-13	-1.99208	21.1	25.01	5.82	6.46
ENSMUSG00000086583.3	transcribed_processed_pseudogene	Gm15500	1.5238e-13	-1.90513	115.63	122.81	38.58	29.19
ENSMUSG00000020248.18	protein_coding	Nfyb	1.56354e-13	-1.81027	97.44	76.79	27.43	25.75
ENSMUSG00000029422.15	protein_coding	Rsrc2	1.68321e-13	-1.25226	422.06	419.8	190.68	191.86
ENSMUSG00000021413.9	protein_coding	Prpf4b	1.69712e-13	-1.99528	71.64	61.21	12.89	22.55
ENSMUSG00000037458.15	protein_coding	Azin1	1.71574e-13	-1.28141	274.48	267.83	116.79	124.46
ENSMUSG00000038900.17	protein_coding	Rpl12	1.74016e-13	-2.51087	83.83	72.01	18.09	10.71
ENSMUSG00000053769.5	protein_coding	Lysmd1	1.80126e-13	-3.32109	11.59	9.43	1.11	1.05
ENSMUSG00000052428.10	protein_coding	Tmco1	1.84494e-13	-2.05846	37.08	37.42	8.27	10.67
ENSMUSG00000034563.16	protein_coding	Ccpg1	1.85062e-13	-1.60677	70.95	65.09	21.18	26.73
ENSMUSG00000040746.15	protein_coding	Rnf167	1.89604e-13	-1.78176	91.1	103.7	32.45	27.99
ENSMUSG00000057421.12	protein_coding	Las1l	1.91041e-13	-1.57266	56.9	60.49	23.19	19.18
ENSMUSG00000075700.9	protein_coding	Selenot	1.9399e-13	-1.41734	94.75	89.83	34.18	40.35
ENSMUSG00000037313.16	protein_coding	Tacc3	2.02042e-13	-1.83504	94.81	97.21	23.92	33.27
ENSMUSG00000038777.19	protein_coding	Sema6c	2.16411e-13	-4.03417	6.67	8.17	0.47	0.44
ENSMUSG00000072813.5	protein_coding	E330014E10Rik	2.1973e-13	-3.1421	16.27	19.19	2.98	1.17
ENSMUSG00000003316.14	protein_coding	Glg1	2.29657e-13	-2.75594	8.39	8.18	0.94	1.6
ENSMUSG00000048109.10	protein_coding	Rbm15	2.36997e-13	-1.4593	39.58	37.32	14.73	15.4
ENSMUSG00000001054.9	protein_coding	Rmnd5b	2.42102e-13	-3.24534	14.67	29.61	2.67	2.06
ENSMUSG00000113394.1	lncRNA	Gm48436	2.42106e-13	-5.88382	42.76	61.5	0	1.58
ENSMUSG00000049658.13	protein_coding	Bdp1	2.43677e-13	-1.31937	63.45	59.43	27.62	25.6
ENSMUSG00000040651.9	protein_coding	Tasor	2.51573e-13	-1.62766	32.71	27.17	9.21	11.58
ENSMUSG00000039756.12	protein_coding	Dnttip2	2.70482e-13	-1.62748	68.55	66.74	21.49	25.42
ENSMUSG00000008683.16	protein_coding	Rps15a	2.83887e-13	-2.07534	479.81	396.11	93.12	127.6
ENSMUSG00000015697.14	protein_coding	Setdb1	2.98236e-13	-1.54091	29.15	33.06	11.19	11.72
ENSMUSG00000031609.3	protein_coding	Sap30	3.03963e-13	-1.65254	166.77	196.92	52.18	71.29
ENSMUSG00000034902.17	protein_coding	Pip5k1c	3.07736e-13	-1.65081	27.68	32.8	10.01	10.57
ENSMUSG00000090083.11	protein_coding	Rnf8	3.20774e-13	-1.65193	85.56	91.89	34.17	26.28
ENSMUSG00000071076.6	protein_coding	Jund	3.49711e-13	-2.54246	26.78	31.62	6.38	4.1
ENSMUSG00000022999.15	protein_coding	Lmbr1l	3.68808e-13	-2.5116	41.37	49.87	10.52	6.22
ENSMUSG00000042625.16	protein_coding	Safb2	3.68808e-13	-1.94869	49.91	43.65	11.9	13.9
ENSMUSG00000053740.8	processed_pseudogene	Gm6457	3.68808e-13	-4.59569	135.35	58.57	6.99	1.17
ENSMUSG00000018428.15	protein_coding	Akap1	3.74505e-13	-1.8369	51.72	55.77	12.17	19.83
ENSMUSG00000033102.15	protein_coding	Cdc14b	3.85082e-13	-2.06773	24.65	22.2	6.29	5.56
ENSMUSG00000033933.13	protein_coding	Vhl	3.85082e-13	-2.519	14.23	15.79	2.88	2.58
ENSMUSG00000104831.1	processed_pseudogene	B020017C02Rik	3.87406e-13	-2.43888	27.44	41.9	7.58	5.77
ENSMUSG00000053289.8	protein_coding	Ddx10	4.11723e-13	-2.238	39.54	35.85	11.25	5.63
ENSMUSG00000028680.14	protein_coding	Plk3	4.22134e-13	-3.1938	12.78	12.18	1.78	1.02
ENSMUSG00000020783.14	protein_coding	Ncbp3	4.22419e-13	-1.59798	9.69	10.67	3.51	3.69
ENSMUSG00000004895.9	protein_coding	Prcc	4.28223e-13	-2.03288	32.26	37.77	10.23	7.88
ENSMUSG00000031353.13	protein_coding	Rbbp7	4.31853e-13	-1.35446	149.67	155.7	60.05	68.67
ENSMUSG00000041415.10	protein_coding	Dicer1	4.66329e-13	-1.29058	73.37	65.26	31.44	29.86
ENSMUSG00000099623.2	unprocessed_pseudogene	Gm4526	4.97101e-13	-8.20723	35.59	29.38	0	0.22
ENSMUSG00000095341.1	protein_coding	Gm428	5.01486e-13	-2.89001	21.85	34.85	4.04	3.79
ENSMUSG00000010277.7	protein_coding	2610507B11Rik	5.41244e-13	-1.30603	88.32	82.86	37.62	37.19
ENSMUSG00000020954.16	protein_coding	Strn3	5.63881e-13	-1.64067	40.52	39.31	14.54	12.89
ENSMUSG00000059316.2	protein_coding	Slc27a4	5.70395e-13	-4.3306	3.38	4.62	0.24	0.16
ENSMUSG00000070828.10	protein_coding	Zscan4f	5.72602e-13	-2.03511	59.31	64.99	13.37	18.62
ENSMUSG00000025591.6	protein_coding	Tma16	5.92191e-13	-2.5093	18.54	13.38	2.81	3.05
ENSMUSG00000020755.9	protein_coding	Sap30bp	5.96401e-13	-2.22421	122.93	90.64	22.63	25.72
ENSMUSG00000041859.10	protein_coding	Mcm3	6.07882e-13	-1.59545	45.4	42.86	14.83	16.49
ENSMUSG00000059734.7	protein_coding	Ndufs8	6.11723e-13	-4.662	18.99	21.02	0.4	1.13
ENSMUSG00000039329.8	protein_coding	Tex19.1	6.22937e-13	-1.78964	67.64	71.44	24.85	18.09
ENSMUSG00000040717.6	protein_coding	Il17rd	6.24941e-13	-1.63828	17.08	21.48	6.05	7.17
ENSMUSG00000034645.14	protein_coding	Zyg11a	6.2694e-13	-4.3008	5.8	11.62	0.55	0.32
ENSMUSG00000003421.13	protein_coding	Nosip	6.32552e-13	-2.50895	32.37	30.85	5.64	5.95
ENSMUSG00000016181.9	protein_coding	Utp25	6.39561e-13	-2.24805	45.73	43.13	12.53	7.42
ENSMUSG00000032119.5	protein_coding	Hinfp	6.8597e-13	-1.71494	41.71	49.06	14.38	15.09
ENSMUSG00000103406.1	unprocessed_pseudogene	Gm5541	6.9844e-13	-2.8397	28.29	47.72	5.2	5.75
ENSMUSG00000028869.13	protein_coding	Gnl2	7.13814e-13	-2.36546	44.26	36.82	10.5	6.06
ENSMUSG00000051510.13	protein_coding	Mafg	7.62771e-13	-1.67075	68.61	61.85	21.37	22.49
ENSMUSG00000019564.12	protein_coding	Arid3a	8.36434e-13	-1.84787	25.6	33.16	9.14	8.18
ENSMUSG00000024571.15	protein_coding	Gm16286	8.46999e-13	-2.44045	46.06	50.07	12.09	6.59
ENSMUSG00000094125.1	protein_coding	Gm13698	8.92485e-13	-2.39855	110.78	51.84	19.01	13.58
ENSMUSG00000028639.14	protein_coding	Ybx1	9.10716e-13	-1.31553	533.05	478.38	199.08	240.1
ENSMUSG00000072082.7	protein_coding	Ccnf	9.23697e-13	-1.9654	26.49	36.6	8.73	8.33
ENSMUSG00000090744.7	protein_coding	Gm6871	9.57572e-13	-3.67963	29.16	30.89	3.88	0.88
ENSMUSG00000025716.14	protein_coding	Myo3a	9.60244e-13	-2.92698	15.42	12.54	1.72	2.05
ENSMUSG00000030400.17	protein_coding	Ercc2	1.00848e-12	-3.82058	10.77	10.81	1.1	0.38
ENSMUSG00000032425.15	protein_coding	Zfp949	1.0257e-12	-2.12453	19.68	29.52	5.32	6.52
ENSMUSG00000040383.16	protein_coding	Aqr	1.13164e-12	-1.9189	28.56	20.51	7.24	6.59
ENSMUSG00000055371.17	protein_coding	Stam2	1.19597e-12	-3.19397	14.61	11.05	0.81	2.09
ENSMUSG00000117759.1	transcribed_processed_pseudogene	AA684185	1.22597e-12	-4.57881	29.99	46.06	1.84	1.28
ENSMUSG00000020430.12	protein_coding	Pes1	1.24297e-12	-1.57292	45.52	46.25	15.99	17.05
ENSMUSG00000020677.7	protein_coding	Ddx52	1.24297e-12	-1.52437	45.45	43.93	16.7	16.66
ENSMUSG00000024795.11	protein_coding	Kif20b	1.25477e-12	-1.33593	88.88	80.69	38.84	33.7
ENSMUSG00000037470.14	protein_coding	Uggt1	1.26544e-12	-2.01266	13.36	16.19	4.2	3.55
ENSMUSG00000097532.2	transcribed_unprocessed_pseudogene	Gm4349	1.30015e-12	-6.473	11.01	6.61	0.17	0.03
ENSMUSG00000001542.7	protein_coding	Ell2	1.31135e-12	-2.31826	61.3	78.35	21.04	8.47
ENSMUSG00000040459.11	protein_coding	Arglu1	1.318e-12	-1.77569	123.09	86.45	35.28	30.27
ENSMUSG00000007411.16	protein_coding	Mark3	1.32203e-12	-1.8608	30.14	28.07	7.43	9.6
ENSMUSG00000035382.9	protein_coding	Pcsk7	1.36942e-12	-3.15564	11.32	9.83	0.81	1.62
ENSMUSG00000094336.1	protein_coding	Gm13693	1.3765e-12	-1.93632	65.27	51.84	19.01	13.58
ENSMUSG00000096333.7	protein_coding	Gm13871	1.39057e-12	-11.793	27.48	23.5	0	0
ENSMUSG00000067194.6	protein_coding	Eif1ax	1.39932e-12	-2.02822	22.23	23.43	6.16	5.68
ENSMUSG00000096484.1	protein_coding	Gm13696	1.46085e-12	-1.93632	65.27	51.84	19.01	13.58
ENSMUSG00000079435.9	protein_coding	Rpl36a	1.51692e-12	-2.6873	72.37	93.29	12.35	14.19
ENSMUSG00000078919.10	protein_coding	Dpm1	1.51816e-12	-3.29417	8.49	19.93	1.47	1.43
ENSMUSG00000033319.5	protein_coding	Fem1c	1.54003e-12	-1.30305	48.55	52.39	23.13	21.03
ENSMUSG00000025823.9	protein_coding	Pdia4	1.55126e-12	-1.66056	67.8	75.06	27.94	20.44
ENSMUSG00000027651.16	protein_coding	Rprd1b	1.57845e-12	-2.7259	34.87	35.63	8.34	2.99
ENSMUSG00000062203.15	protein_coding	Gspt1	1.5939e-12	-1.78156	33.93	30.12	11.03	8.85
ENSMUSG00000043716.13	protein_coding	Rpl7	1.65729e-12	-2.63504	46.06	43.99	9.67	5.49
ENSMUSG00000020476.14	protein_coding	Dbnl	1.69185e-12	-4.15292	10.8	7.61	0.4	0.63
ENSMUSG00000095824.1	protein_coding	Gm13697	1.721e-12	-1.93632	65.27	51.84	19.01	13.58
ENSMUSG00000096337.1	protein_coding	Gm13694	1.721e-12	-1.93632	65.27	51.84	19.01	13.58
ENSMUSG00000028617.10	protein_coding	Lrrc42	1.74282e-12	-1.87351	86.47	89.63	21.22	29.88
ENSMUSG00000020074.7	protein_coding	Ccar1	1.89948e-12	-1.45785	144.29	111.8	49.87	50.59
ENSMUSG00000028809.16	protein_coding	Srrm1	1.97247e-12	-1.48822	170.17	128.51	57.35	57.38
ENSMUSG00000020515.13	protein_coding	Cnot8	2.20787e-12	-1.24271	201.81	196.2	87.35	94.43
ENSMUSG00000034342.9	protein_coding	Cbl	2.22316e-12	-1.3608	32.58	33.62	14.47	13.31
ENSMUSG00000005374.13	protein_coding	Tbl2	2.34841e-12	-2.11502	14.9	14.55	3.63	3.54
ENSMUSG00000001270.9	protein_coding	Ckb	2.37273e-12	-2.31856	24.14	26.68	5.28	5.38
ENSMUSG00000047220.5	protein_coding	Ccdc36	2.40396e-12	-2.46683	18.19	14.65	3.77	2.45
ENSMUSG00000034247.9	protein_coding	Plekhm1	2.46621e-12	-1.76125	16.51	21.72	6.81	5.17
ENSMUSG00000038683.16	protein_coding	Pak1ip1	2.46645e-12	-1.70373	75.32	88.27	23.45	29.96
ENSMUSG00000035575.11	protein_coding	Utp6	2.5592e-12	-1.52419	66.28	57	22.79	23.29
ENSMUSG00000022635.9	protein_coding	Zcrb1	2.93035e-12	-2.29903	86.22	66.73	16.34	16.32
ENSMUSG00000017210.14	protein_coding	Med24	3.04592e-12	-2.33659	12.86	15.3	3.04	2.78
ENSMUSG00000041278.10	protein_coding	Ttc1	3.14038e-12	-1.83479	113.63	118.33	26.99	41.97
ENSMUSG00000062580.9	protein_coding	Timm17a	3.2161e-12	-2.30161	18.75	34.65	4.73	6.51
ENSMUSG00000075415.13	protein_coding	Fnbp1	3.47918e-12	-3.06603	14.3	18.18	1.49	2.42
ENSMUSG00000051427.14	protein_coding	Ccdc157	3.49323e-12	-3.03049	6.77	10.48	1.41	0.8
ENSMUSG00000026083.12	protein_coding	Eif5b	3.66479e-12	-1.279	86.51	73.16	34.61	36.76
ENSMUSG00000060461.5	protein_coding	Dppa5a	3.68628e-12	-2.69637	63.87	87.75	13.61	10.52
ENSMUSG00000028156.12	protein_coding	Eif4e	3.68728e-12	-1.53976	222.42	228.28	65.69	100.15
ENSMUSG00000037426.18	protein_coding	Depdc5	3.69059e-12	-1.77539	40.19	46.25	11.55	15.25
ENSMUSG00000043183.18	protein_coding	Simc1	3.76548e-12	-2.97284	30.99	30.8	6.34	1.97
ENSMUSG00000023882.15	protein_coding	Zfp54	3.918e-12	-2.03704	20.45	28.11	6.65	5.8
ENSMUSG00000029062.14	protein_coding	Cdk11b	3.96252e-12	-2.42139	73.6	83.96	8.46	22.33
ENSMUSG00000001305.5	protein_coding	Rrp15	4.04354e-12	-2.34075	30.69	29.94	7.11	5.42
ENSMUSG00000036391.16	protein_coding	Sec24a	4.05755e-12	-1.40488	39.49	41.07	17.41	15.32
ENSMUSG00000070544.6	protein_coding	Top1	4.06382e-12	-1.32392	285.23	237.11	101.66	123.77
ENSMUSG00000002996.17	protein_coding	Hbp1	4.0766e-12	-1.80697	49.74	45.23	11.96	16.92
ENSMUSG00000029547.10	protein_coding	Ints1	4.245e-12	-2.20694	22.67	29.41	6.27	5.57
ENSMUSG00000038886.10	protein_coding	Man2a2	4.2554e-12	-2.69983	12.29	16.31	2.89	1.62
ENSMUSG00000027968.11	protein_coding	Larp7	4.27557e-12	-1.70651	45.39	42.04	14.86	13.74
ENSMUSG00000049422.7	protein_coding	Chchd10	4.36927e-12	-3.68265	27.21	36.08	2.82	2.02
ENSMUSG00000024382.13	protein_coding	Ercc3	4.46341e-12	-2.44593	14.5	16.31	3.52	2.38
ENSMUSG00000041849.7	protein_coding	Card6	4.67125e-12	-2.01297	10.98	10.16	2.62	2.91
ENSMUSG00000107176.1	processed_pseudogene	Gm9794	4.96249e-12	-6.14615	74.63	50.79	0	1.56
ENSMUSG00000039737.11	protein_coding	Prkrip1	5.11165e-12	-3.20708	89.22	70.08	4.28	13.84
ENSMUSG00000021243.14	protein_coding	Fcf1	5.14034e-12	-2.60265	63.86	58.2	12.28	8.61
ENSMUSG00000029050.15	protein_coding	Ski	5.17206e-12	-1.319	49.99	53.84	20.6	24.21
ENSMUSG00000048478.7	protein_coding	Spata33	5.34608e-12	-3.28454	7.77	6.51	0.59	0.89
ENSMUSG00000021036.10	protein_coding	Sptlc2	5.36636e-12	-2.07916	72.84	61	12.35	21.16
ENSMUSG00000032435.9	protein_coding	Dync1li1	5.47134e-12	-2.3758	18.88	21.17	5.04	3.03
ENSMUSG00000028233.6	protein_coding	Tgs1	5.48407e-12	-1.83565	65.32	50.91	19.77	15.02
ENSMUSG00000074576.4	protein_coding	Mocs3	5.49095e-12	-3.40984	10.06	11.89	1.25	0.84
ENSMUSG00000073102.7	protein_coding	Drc1	5.52549e-12	-3.64683	21.22	15.95	1.99	1.04
ENSMUSG00000025616.14	protein_coding	Usp16	5.55672e-12	-1.47062	254.23	220.06	107.66	76.56
ENSMUSG00000025508.13	protein_coding	Rplp2	5.59781e-12	-1.5332	713.39	564.93	244.33	230.19
ENSMUSG00000069309.2	protein_coding	Hist1h2an	5.61586e-12	-2.08177	250.21	314.27	62.78	77.17
ENSMUSG00000054836.12	protein_coding	Elp6	5.88328e-12	-3.55321	10.01	13.56	1.24	0.76
ENSMUSG00000020330.16	protein_coding	Hmmr	6.19616e-12	-1.31634	81.55	73.25	34.84	32.28
ENSMUSG00000072944.11	protein_coding	Nup62cl	6.26912e-12	-2.96685	20.23	28.33	3.15	3.18
ENSMUSG00000093976.2	processed_pseudogene	Gm8674	6.31165e-12	-3.80283	6.6	6.2	0.27	0.64
ENSMUSG00000046756.10	protein_coding	Mrps7	6.37522e-12	-2.40553	18.71	25.26	3.97	4.63
ENSMUSG00000057637.13	protein_coding	Prdm2	6.63527e-12	-1.30701	29.54	28.95	13.07	12.33
ENSMUSG00000048170.14	protein_coding	Mcmbp	6.83111e-12	-1.79513	22.81	29.18	8.95	6.96
ENSMUSG00000041560.12	protein_coding	Nop53	6.85056e-12	-3.48	31.68	42.96	1.32	5.89
ENSMUSG00000028633.7	protein_coding	Ctps	7.40171e-12	-1.37243	65.82	74.26	28.35	29.78
ENSMUSG00000042133.16	protein_coding	Ppig	7.53776e-12	-1.39249	328.49	297.06	108.85	147.76
ENSMUSG00000026932.14	protein_coding	Nacc2	7.62429e-12	-2.53725	6.84	6.99	1.22	1.25
ENSMUSG00000031352.10	protein_coding	Hccs	7.69274e-12	-2.0275	31.38	24.82	6.57	8.02
ENSMUSG00000020914.17	protein_coding	Top2a	7.71112e-12	-1.58319	89.26	82.39	37.57	23.87
ENSMUSG00000015749.12	protein_coding	Anp32e	8.5398e-12	-1.61388	153.68	127.84	55.24	43.43
ENSMUSG00000030016.14	protein_coding	Zfp638	8.5398e-12	-1.70034	65.65	59.48	15.5	25.6
ENSMUSG00000006676.16	protein_coding	Usp19	9.29716e-12	-1.69711	81.47	85.35	20.17	34.63
ENSMUSG00000022568.17	protein_coding	Scrib	9.35627e-12	-3.05657	8.69	8.22	1	1.09
ENSMUSG00000028986.12	protein_coding	Klhl7	9.65548e-12	-2.36732	17.33	15.66	3.78	2.9
ENSMUSG00000049657.9	protein_coding	Zbtb5	9.74393e-12	-1.63041	21.85	21.09	7.43	7.39
ENSMUSG00000025439.5	protein_coding	Clns1a	1.03229e-11	-2.43888	34.06	42.88	9.48	5.37
ENSMUSG00000037197.11	protein_coding	Rbm17	1.05756e-11	-1.48928	132.76	112.36	44.15	49.62
ENSMUSG00000004788.11	protein_coding	Eif2b2	1.09321e-11	-3.70704	28.23	19.24	1.27	2.29
ENSMUSG00000016534.15	protein_coding	Lamp2	1.12839e-11	-1.62033	37.77	35.43	13.29	12.17
ENSMUSG00000039130.18	protein_coding	Zc3hc1	1.13031e-11	-2.45044	21.82	33.66	5.06	5.45
ENSMUSG00000059669.8	protein_coding	Taf1b	1.15786e-11	-3.32881	12.89	13.71	0.9	1.7
ENSMUSG00000042472.11	protein_coding	Zfp410	1.17774e-11	-2.61571	19.86	21.76	2.34	4.68
ENSMUSG00000021481.11	protein_coding	Zfp346	1.17781e-11	-2.61369	25.62	21.65	3.84	4.16
ENSMUSG00000038013.14	protein_coding	Wipf2	1.18878e-11	-1.85633	12.19	10.37	3.54	3.08
ENSMUSG00000019804.12	protein_coding	Snx3	1.19756e-11	-2.29807	35.77	41.95	6.55	9.9
ENSMUSG00000031068.8	protein_coding	Glrx3	1.19756e-11	-3.30716	34.94	23.58	4.73	1.48
ENSMUSG00000079225.3	transcribed_processed_pseudogene	Gm9531	1.25307e-11	-3.03684	39.43	41.73	4.65	5.35
ENSMUSG00000030007.8	protein_coding	Cct7	1.25338e-11	-1.76332	32.78	32.27	11.08	9.31
ENSMUSG00000029513.14	protein_coding	Prkab1	1.29434e-11	-2.13059	34.94	34.5	10.4	6.28
ENSMUSG00000023156.4	protein_coding	Rpp14	1.33025e-11	-2.21966	55.96	57.72	12.73	12.82
ENSMUSG00000110097.1	unprocessed_pseudogene	Zscan4a	1.38001e-11	-2.44154	14.59	21.46	3.15	3.71
ENSMUSG00000033047.5	protein_coding	Eif3l	1.39157e-11	-2.49447	18.59	19.54	3.67	3.35
ENSMUSG00000022533.14	protein_coding	Atp13a3	1.40763e-11	-1.17062	184.13	163.08	86.07	80.98
ENSMUSG00000095799.1	protein_coding	Gm8332	1.42654e-11	-2.76781	102.12	139.64	16.09	20.14
ENSMUSG00000096879.2	protein_coding	Tdpoz8	1.43984e-11	-2.41295	28.82	28.93	6.98	4.35
ENSMUSG00000092417.3	protein_coding	Gpank1	1.44478e-11	-2.72106	38.87	33.33	7.22	4.2
ENSMUSG00000034311.3	protein_coding	Kif4	1.45906e-11	-1.51472	78.32	63.08	30.6	22.59
ENSMUSG00000021096.11	protein_coding	Ppm1a	1.48879e-11	-1.14796	354.99	351.51	169.85	176.76
ENSMUSG00000029465.14	protein_coding	Arpc3	1.54826e-11	-2.08474	78.14	73.59	20.62	17.13
ENSMUSG00000010358.13	protein_coding	Ifi35	1.68087e-11	-6.76303	15.55	13.95	0.09	0.15
ENSMUSG00000044730.17	protein_coding	9930104L06Rik	1.68389e-11	-2.32755	32.79	43.28	10.21	5.68
ENSMUSG00000063810.7	protein_coding	Alms1	1.77928e-11	-1.19695	27.87	29.98	14.11	13.13
ENSMUSG00000032116.18	protein_coding	Stt3a	1.78362e-11	-1.70759	149.31	206.69	54.26	61.25
ENSMUSG00000024283.15	protein_coding	Wac	1.84684e-11	-1.15394	203.07	203.33	99.46	96.99
ENSMUSG00000041126.16	protein_coding	H2az2	1.93043e-11	-2.4417	47.98	59.88	11.07	9.5
ENSMUSG00000022663.3	protein_coding	Atg3	1.96895e-11	-2.19972	30.74	26.34	5.11	7.9
ENSMUSG00000034892.8	protein_coding	Rps29	2.09951e-11	-2.86592	116.31	196.67	25.3	18.47
ENSMUSG00000031819.13	protein_coding	Emc8	2.12776e-11	-1.80934	125.74	121.29	31.32	43.37
ENSMUSG00000031711.7	protein_coding	Zfp330	2.23582e-11	-2.4635	21.19	19.91	3.85	3.87
ENSMUSG00000032705.9	protein_coding	Exd2	2.40047e-11	-2.20299	24.29	21.16	5.06	5.28
ENSMUSG00000020918.14	protein_coding	Kat2a	2.51614e-11	-1.83003	21.74	20.33	6.46	6.1
ENSMUSG00000052146.16	protein_coding	Rps10	2.61079e-11	-2.41594	72.77	127.31	19.62	19.03
ENSMUSG00000001229.9	protein_coding	Dpp9	2.61363e-11	-2.68232	7.7	8.17	1.21	1.34
ENSMUSG00000027079.15	protein_coding	Clp1	2.7359e-11	-1.80946	38.58	55.85	13.47	14.96
ENSMUSG00000028274.17	protein_coding	Rngtt	3.02872e-11	-1.91429	52.16	42.13	11.93	14.56
ENSMUSG00000114905.1	processed_pseudogene	Gm48113	3.16482e-11	-4.58019	11.91	18.12	0.56	0.65
ENSMUSG00000043424.10	protein_coding	Eif3j2	3.32403e-11	-1.46255	92.39	77.23	29.8	36.26
ENSMUSG00000029169.11	protein_coding	Dhx15	3.36035e-11	-1.52598	61.17	53.01	23.96	18.55
ENSMUSG00000021178.9	protein_coding	Psmc1	3.53544e-11	-2.24746	35.47	33.02	6.79	8.31
ENSMUSG00000030934.9	protein_coding	Oat	3.61885e-11	-1.71293	37.8	47.91	14.92	12.82
ENSMUSG00000043411.15	protein_coding	Usp48	3.62682e-11	-1.29382	73.53	89.76	34.94	36.59
ENSMUSG00000011960.12	protein_coding	Ccnt1	3.87738e-11	-1.38976	41.14	42.24	17.52	16.64
ENSMUSG00000031858.16	protein_coding	Mau2	3.89035e-11	-1.81611	22.05	20.91	6.52	6.42
ENSMUSG00000027823.9	protein_coding	Gmps	4.14648e-11	-1.83304	8.79	8.87	2.23	3.01
ENSMUSG00000015126.9	protein_coding	Tsr3	4.23561e-11	-3.557	14.48	18.41	1.56	1.23
ENSMUSG00000107392.1	protein_coding	Gm7792	4.25844e-11	-11.0892	9.61	6.86	0	0
ENSMUSG00000114632.1	lncRNA	Gm48399	4.27092e-11	-4.62773	101.52	56.85	0.77	5.27
ENSMUSG00000020629.12	protein_coding	Adi1	4.37553e-11	-2.99321	26	26.36	3.36	3.33
ENSMUSG00000025907.14	protein_coding	Rb1cc1	4.51065e-11	-1.14503	437.72	385.22	195.82	207.35
ENSMUSG00000021125.6	protein_coding	Arg2	4.54266e-11	-1.97989	36.82	44.12	11.4	10.19
ENSMUSG00000029466.11	protein_coding	Anapc7	4.61079e-11	-3.14037	23.13	30	1.3	4.95
ENSMUSG00000039929.14	protein_coding	Urb1	4.64496e-11	-2.19381	6.46	6.56	1.44	1.54
ENSMUSG00000053436.15	protein_coding	Mapk14	4.78479e-11	-1.79645	43.44	74.14	20.43	15.25
ENSMUSG00000095821.2	protein_coding	Tcstv3	4.7874e-11	-3.00522	92.37	73.39	16.25	5.2
ENSMUSG00000028772.19	protein_coding	Zcchc17	5.30918e-11	-1.92591	30.34	29.18	8.26	8.28
ENSMUSG00000090553.8	protein_coding	Snrpe	5.94788e-11	-2.18572	135.05	148.78	26.59	38.32
ENSMUSG00000062997.6	protein_coding	Rpl35	6.14247e-11	-2.12168	100.25	126.14	32.82	21.67
ENSMUSG00000112808.1	processed_pseudogene	Gm4739	6.57127e-11	-1.83866	424.07	293.22	83.23	129.54
ENSMUSG00000026103.14	protein_coding	Gls	6.59592e-11	-1.444	59.72	63.85	25	23.64
ENSMUSG00000014771.13	protein_coding	Pdcd2	6.66101e-11	-2.51035	41.02	58.5	9.15	8.81
ENSMUSG00000024400.16	protein_coding	Wdr33	6.70171e-11	-1.43375	62.1	58.8	26.32	21.73
ENSMUSG00000005625.15	protein_coding	Psmd4	6.94605e-11	-1.68224	131.09	102.13	36.14	41.33
ENSMUSG00000066595.9	protein_coding	Flvcr1	7.01505e-11	-1.78793	25.5	25.74	8.08	7.66
ENSMUSG00000029992.14	protein_coding	Gfpt1	7.02257e-11	-1.73375	31.12	31.99	7.72	12.44
ENSMUSG00000071226.11	protein_coding	Cecr2	7.36111e-11	-1.13502	413.85	358.98	186.82	192.72
ENSMUSG00000029103.16	protein_coding	Lrpap1	7.39041e-11	-2.1586	17.29	18.06	4.18	4.1
ENSMUSG00000038335.13	protein_coding	Tsr1	7.4976e-11	-1.53611	40.38	34.4	14.6	13.03
ENSMUSG00000075273.4	protein_coding	Ttc30b	7.53091e-11	-2.06949	16.29	16.02	3.92	4.16
ENSMUSG00000018239.9	protein_coding	Zcchc10	7.5977e-11	-1.75764	61.49	58.75	18.57	19.19
ENSMUSG00000001627.12	protein_coding	Ifrd1	8.34083e-11	-1.45486	135.22	144.71	53.81	55.49
ENSMUSG00000036769.14	protein_coding	Wdr44	9.08442e-11	-1.63525	34	36.59	14.53	9.67
ENSMUSG00000021948.17	protein_coding	Prkcd	9.27799e-11	-2.35625	18.54	20.58	3.2	4.78
ENSMUSG00000002308.16	protein_coding	Cd320	9.45343e-11	-2.53109	24.81	30.15	3.64	6.07
ENSMUSG00000033161.10	protein_coding	Atp1a1	9.49915e-11	-1.65244	23.02	20.79	7.05	7.79
ENSMUSG00000002010.17	protein_coding	Idh3g	9.59419e-11	-3.00295	27.23	24.98	3.3	3.3
ENSMUSG00000079036.10	protein_coding	Alkbh1	9.72045e-11	-2.16388	25.16	25.11	4.81	6.89
ENSMUSG00000024007.15	protein_coding	Ppil1	9.74503e-11	-3.56867	17.75	25.71	1.04	2.53
ENSMUSG00000022855.9	protein_coding	Senp2	9.78121e-11	-1.92937	24.75	19.92	6.12	6.27
ENSMUSG00000050088.9	protein_coding	1600012H06Rik	9.91749e-11	-3.05697	13.2	15.9	1.85	1.68
ENSMUSG00000020397.15	protein_coding	Med7	1.05285e-10	-2.07782	52.46	57.77	10.4	16.83
ENSMUSG00000047141.5	protein_coding	Zfp654	1.09526e-10	-1.40324	26.55	23.44	9.46	10.84
ENSMUSG00000046572.10	protein_coding	Zfp518b	1.10968e-10	-2.88375	8.25	4.55	1.07	0.73
ENSMUSG00000029066.12	protein_coding	Mrpl20	1.13878e-10	-3.56432	38.21	40.36	2.46	4.08
ENSMUSG00000044700.15	protein_coding	Tmem201	1.16596e-10	-1.39349	41.94	48.05	16.48	20.19
ENSMUSG00000027080.6	protein_coding	Med19	1.18573e-10	-2.02243	23.24	22.31	5.72	6.06
ENSMUSG00000036646.13	protein_coding	Man1b1	1.2156e-10	-3.2465	11.99	17.84	0.67	2.36
ENSMUSG00000034042.16	protein_coding	Gpbp1l1	1.27531e-10	-1.29342	96.17	82.73	36.87	41.82
ENSMUSG00000018920.11	protein_coding	Cxcl16	1.29144e-10	-3.52888	12.37	6.31	0.67	0.94
ENSMUSG00000024391.7	protein_coding	Apom	1.30494e-10	-4.77399	10.68	17.86	0.57	0.42
ENSMUSG00000017428.16	protein_coding	Psmd11	1.34072e-10	-1.53098	56.52	57.54	23.14	19.03
ENSMUSG00000033382.15	protein_coding	Trappc8	1.36547e-10	-1.69739	27.96	24.23	6.69	10.41
ENSMUSG00000039660.16	protein_coding	Spout1	1.37666e-10	-3.43423	10.51	14.39	1.62	0.74
ENSMUSG00000003200.10	protein_coding	Sh3gl1	1.39106e-10	-2.00342	23.7	24.95	5.65	7.09
ENSMUSG00000002957.11	protein_coding	Ap2a2	1.39924e-10	-2.36522	10.55	9.96	2.72	1.42
ENSMUSG00000025995.16	protein_coding	Wdr75	1.41377e-10	-2.06515	37.76	32.33	9.85	7.86
ENSMUSG00000062518.7	protein_coding	Zfp534	1.43579e-10	-1.39066	41.5	46.99	17.67	18.47
ENSMUSG00000051220.2	protein_coding	Ercc6l	1.47336e-10	-1.5121	20.18	20.38	8.4	6.81
ENSMUSG00000009073.16	protein_coding	Nf2	1.47909e-10	-1.37852	88.29	72.85	30.16	36.41
ENSMUSG00000019494.14	protein_coding	Cops6	1.48124e-10	-2.36028	29.01	26.89	6.59	4.73
ENSMUSG00000037921.15	protein_coding	Ddx60	1.48713e-10	-3.49464	4.54	5.15	0.2	0.65
ENSMUSG00000008668.15	protein_coding	Rps18	1.51891e-10	-3.41608	30.18	60.37	3.75	4.79
ENSMUSG00000035011.15	protein_coding	Zbtb7a	1.51891e-10	-2.71207	14.76	12.25	3.17	1.25
ENSMUSG00000025583.15	protein_coding	Rptor	1.53984e-10	-2.10115	8.03	7.28	1.75	1.98
ENSMUSG00000019797.11	protein_coding	1700021F05Rik	1.59732e-10	-2.92086	33.5	23.38	4.85	2.74
ENSMUSG00000048720.8	protein_coding	Tbc1d12	1.61151e-10	-2.22259	10.72	9.57	2.69	1.86
ENSMUSG00000021113.5	protein_coding	Snapc1	1.62341e-10	-2.05821	24.57	33.38	5.03	9.52
ENSMUSG00000020733.3	protein_coding	Slc9a3r1	1.68769e-10	-1.71638	37.25	46.64	14.87	12.17
ENSMUSG00000035407.8	protein_coding	Kank4	1.74053e-10	-2.68319	4.48	6.59	0.89	0.86
ENSMUSG00000055720.10	protein_coding	Ubl7	1.83012e-10	-2.17149	38.29	56.17	9.82	11.94
ENSMUSG00000040446.4	protein_coding	Rprd1a	1.8765e-10	-1.23566	52.03	51.44	24.05	23.3
ENSMUSG00000033054.7	protein_coding	Npat	1.89919e-10	-1.32423	29.15	27.7	13.16	11.29
ENSMUSG00000053470.13	protein_coding	Kdm3a	1.91015e-10	-1.29288	71.6	81.2	36.53	30.53
ENSMUSG00000066551.12	protein_coding	Hmgb1	1.97088e-10	-1.20312	102.69	120.03	53.22	50.9
ENSMUSG00000007721.6	protein_coding	Ccdc124	1.98459e-10	-2.93693	31.91	26.38	2.63	5.29
ENSMUSG00000028821.8	protein_coding	Syf2	1.99253e-10	-1.57336	157.84	135.06	42.42	62.58
ENSMUSG00000078511.3	protein_coding	Pramef25	2.08329e-10	-2.58138	21.66	23.92	2.63	5.14
ENSMUSG00000044352.6	protein_coding	Sowaha	2.13861e-10	-11.0237	8.01	2.33	0	0
ENSMUSG00000090841.2	protein_coding	Myl6	2.14378e-10	-2.31123	92.35	63.81	16.22	16.5
ENSMUSG00000032786.16	protein_coding	Alas1	2.14534e-10	-2.60242	14.66	18.18	2.32	3.19
ENSMUSG00000112814.1	protein_coding	Gm9040	2.15457e-10	-2.47596	42.85	36.33	11	3.74
ENSMUSG00000048922.18	protein_coding	Cdca2	2.16603e-10	-1.56074	33.82	29.75	11.68	11.34
ENSMUSG00000054808.15	protein_coding	Actn4	2.26808e-10	-1.62062	29.01	38.13	13.18	9.99
ENSMUSG00000040738.10	protein_coding	Ints8	2.29931e-10	-1.63401	30.15	41.57	11.81	12.65
ENSMUSG00000040407.18	protein_coding	Akap9	2.32698e-10	-1.71206	24.74	46.31	11.53	11.28
ENSMUSG00000033055.12	protein_coding	Ankrd54	2.56202e-10	-2.75132	13.17	20.37	3.25	1.82
ENSMUSG00000100801.1	processed_pseudogene	Gm15459	2.57758e-10	-1.68121	37.73	35.48	12.38	11.88
ENSMUSG00000071477.10	protein_coding	Zfp777	2.58443e-10	-2.10668	18.09	19.69	3.65	5.49
ENSMUSG00000002718.14	protein_coding	Cse1l	2.63783e-10	-2.11146	39.91	45.79	6.94	13.79
ENSMUSG00000026761.12	protein_coding	Orc4	2.67228e-10	-1.77498	78.75	68.69	19.15	26.48
ENSMUSG00000078235.3	protein_coding	Fam43b	2.69421e-10	-3.4441	9.87	9.54	1.37	0.42
ENSMUSG00000009563.16	protein_coding	Tor2a	2.70067e-10	-2.32283	22.18	31.55	5.31	5.78
ENSMUSG00000112419.1	protein_coding	Gm9044	2.70067e-10	-2.47596	42.85	36.33	11	3.74
ENSMUSG00000022864.14	protein_coding	D16Ertd472e	2.74091e-10	-1.863	30.5	38.04	11.51	8.37
ENSMUSG00000031617.16	protein_coding	Tmem184c	2.77042e-10	-2.1608	44.95	35.34	5.91	12.83
ENSMUSG00000004071.13	protein_coding	Cdip1	2.78494e-10	-1.80891	27.16	28.02	10.05	6.63
ENSMUSG00000007850.16	protein_coding	Hnrnph1	2.88712e-10	-1.28594	101.86	106.23	44.56	47.17
ENSMUSG00000030082.14	protein_coding	Sec61a1	2.96979e-10	-1.69429	55.6	42.05	17.41	14.75
ENSMUSG00000025815.13	protein_coding	Dhtkd1	3.00253e-10	-2.90517	10.31	21.5	3.18	1.16
ENSMUSG00000048222.3	protein_coding	Mfap1b	3.11398e-10	-1.54018	39.49	33.15	11.79	14.88
ENSMUSG00000059273.9	protein_coding	Zc3h4	3.12148e-10	-1.23264	76.97	80.13	38.76	33.28
ENSMUSG00000023845.7	protein_coding	Lnpep	3.17448e-10	-1.57498	27.4	20.93	8.46	8.88
ENSMUSG00000040693.7	protein_coding	Slco4c1	3.21366e-10	-2.26869	7.2	7.95	1.95	1.31
ENSMUSG00000050846.9	protein_coding	Zfp623	3.21712e-10	-2.37453	14.99	13	3.27	2.33
ENSMUSG00000022774.13	protein_coding	Ncbp2	3.23376e-10	-1.64798	49.09	54.57	19.31	15.83
ENSMUSG00000078813.3	protein_coding	Leng1	3.25627e-10	-2.17028	20.1	22.62	3.82	6.03
ENSMUSG00000035529.10	protein_coding	Prdm4	3.35035e-10	-1.44524	38.53	34.91	13.15	15.74
ENSMUSG00000027361.15	protein_coding	Gabpb1	3.8463e-10	-1.43229	62.1	56.06	24.53	22.41
ENSMUSG00000020190.13	protein_coding	Mknk2	3.88097e-10	-1.70739	24.2	33.22	10.49	8.08
ENSMUSG00000019179.10	protein_coding	Mdh2	4.27744e-10	-1.74222	72.25	66.26	20.81	23.07
ENSMUSG00000060636.14	protein_coding	Rpl35a	4.31837e-10	-2.63838	61.36	62.57	9.19	11.15
ENSMUSG00000015461.15	protein_coding	Atf6b	4.37136e-10	-2.80486	8.87	9.3	1.49	1.16
ENSMUSG00000032583.7	protein_coding	Mon1a	4.3721e-10	-2.34225	16.53	22.83	5.11	2.89
ENSMUSG00000051671.7	protein_coding	Coa6	4.50314e-10	-4.37144	17.18	31.73	0.72	1.5
ENSMUSG00000095936.3	protein_coding	Zscan4e	4.51166e-10	-2.76173	27.61	28.26	2.06	6.27
ENSMUSG00000008682.13	protein_coding	Rpl10	4.51355e-10	-2.11387	118.66	156.75	44.7	21.55
ENSMUSG00000042729.11	protein_coding	Wdr74	4.51355e-10	-3.61232	21.9	31.29	2.39	1.92
ENSMUSG00000003848.14	protein_coding	Nob1	4.53872e-10	-3.22905	34.73	30.64	1.47	5.73
ENSMUSG00000005656.9	protein_coding	Snx6	4.54921e-10	-1.89799	49.55	41.42	14.54	11.34
ENSMUSG00000059070.16	protein_coding	Rpl18	4.57546e-10	-2.4571	118.4	136.44	33.52	14.92
ENSMUSG00000027255.14	protein_coding	Arfgap2	4.60301e-10	-3.02933	9.94	20.32	1.33	2.35
ENSMUSG00000036585.16	protein_coding	Fgf1	4.63011e-10	-2.37907	7.9	10.24	1.39	2.19
ENSMUSG00000033669.8	protein_coding	Zfp7	5.09204e-10	-2.4844	16.45	21.66	4.92	2.1
ENSMUSG00000001998.15	protein_coding	Ap4e1	5.10702e-10	-1.65792	20.54	20.14	7.81	5.89
ENSMUSG00000004356.8	protein_coding	Utp20	5.11875e-10	-1.28506	25.18	24.55	10.61	11.33
ENSMUSG00000007613.15	protein_coding	Tgfbr1	5.15794e-10	-1.37259	23.53	26.14	9.78	10.76
ENSMUSG00000025613.13	protein_coding	Cct8	5.1828e-10	-1.93956	60.47	66.59	12.29	22.59
ENSMUSG00000029131.14	protein_coding	Dnajb6	5.1828e-10	-1.23146	270.14	246.39	107.59	129.52
ENSMUSG00000013089.15	protein_coding	Etv5	5.19473e-10	-1.78652	23.69	19.99	6.11	7.31
ENSMUSG00000033191.14	protein_coding	Tie1	5.19473e-10	-3.71452	3.45	3.49	0.2	0.32
ENSMUSG00000030682.4	protein_coding	Cdipt	5.26898e-10	-2.04795	33.98	42.29	7.48	11.83
ENSMUSG00000054321.7	protein_coding	Taf4b	5.38415e-10	-1.15493	54.99	53.64	24.95	27.71
ENSMUSG00000001150.7	protein_coding	Mcm3ap	5.62508e-10	-2.14822	22.85	18.02	3.36	6.27
ENSMUSG00000040649.15	protein_coding	Rimklb	5.6267e-10	-1.28144	170.55	159.91	83.7	62.7
ENSMUSG00000079034.2	protein_coding	Gm8300	5.72753e-10	-2.24898	25.43	18.17	5.1	4.47
ENSMUSG00000027751.13	protein_coding	Supt20	5.84315e-10	-1.45818	44.49	52.95	20.14	17.7
ENSMUSG00000041438.8	protein_coding	Utp4	5.96811e-10	-1.99203	28.54	30.15	5.92	9.52
ENSMUSG00000050917.5	protein_coding	Fgf4	6.01891e-10	-2.18791	18.41	14.95	3.5	4.13
ENSMUSG00000022800.14	protein_coding	Fyttd1	6.28315e-10	-2.01788	39.16	52.73	12.21	11.45
ENSMUSG00000054115.11	protein_coding	Skp2	6.56424e-10	-1.68665	24.97	27.95	10.43	7.01
ENSMUSG00000026209.15	protein_coding	Dnpep	7.4545e-10	-3.63127	8.66	14.4	0.88	0.94
ENSMUSG00000020696.18	protein_coding	Rffl	8.23187e-10	-2.56861	7.46	9.64	1.24	1.67
ENSMUSG00000024258.4	protein_coding	Polr2d	8.33335e-10	-2.00874	45.39	66.05	14.84	14.01
ENSMUSG00000084883.2	protein_coding	Ccdc85c	8.92351e-10	-1.84263	13.41	18.8	4.12	5.3
ENSMUSG00000001017.15	protein_coding	Chtop	9.42459e-10	-1.90011	33.33	42.36	8.7	12.55
ENSMUSG00000034218.16	protein_coding	Atm	9.54339e-10	-1.56836	29.42	25.73	11.9	7.99
ENSMUSG00000079297.4	processed_pseudogene	Gm2223	9.83064e-10	-2.03692	32.47	34.38	7.52	9.51
ENSMUSG00000042489.15	protein_coding	Clspn	9.97519e-10	-1.56124	73.52	67.51	32.04	19.01
ENSMUSG00000044864.16	protein_coding	Ankrd50	9.99717e-10	-1.62856	16.75	15.01	5.81	5.13
ENSMUSG00000024841.8	protein_coding	Eif1ad	1.01902e-09	-1.97701	20.49	28.29	6.29	6.62
ENSMUSG00000036599.10	protein_coding	Chst12	1.02549e-09	-2.82123	10.02	11.76	1.43	1.69
ENSMUSG00000039473.8	protein_coding	Ubn1	1.02667e-09	-1.11936	87.51	75.98	40.04	41.36
ENSMUSG00000027131.3	protein_coding	Emc4	1.03496e-09	-2.61608	28.26	32.54	4.16	5.91
ENSMUSG00000024640.9	protein_coding	Psat1	1.07124e-09	-2.32013	56.18	39.69	6.21	13.93
ENSMUSG00000027787.14	protein_coding	Nmd3	1.1058e-09	-1.69295	60.99	85.78	29.28	18.75
ENSMUSG00000049553.11	protein_coding	Polr1a	1.10827e-09	-1.59092	30.38	30.24	8.54	12.87
ENSMUSG00000016757.11	protein_coding	Ttll12	1.11344e-09	-3.40963	10.35	10.56	1.68	0.28
ENSMUSG00000047534.17	protein_coding	Mis18bp1	1.16206e-09	-1.19022	55.27	57.43	27.2	26
ENSMUSG00000025373.14	protein_coding	Rnf41	1.22826e-09	-2.21461	12.29	16.24	3.79	2.58
ENSMUSG00000040354.14	protein_coding	Mars	1.31483e-09	-3.27664	17.52	13.02	1.43	1.75
ENSMUSG00000082454.3	processed_pseudogene	Gm12183	1.36463e-09	-1.34163	70.68	68.3	30.91	27.93
ENSMUSG00000019948.4	protein_coding	Actr6	1.36794e-09	-2.86837	15.41	24.76	2.64	2.85
ENSMUSG00000053746.8	protein_coding	Ptrh1	1.37265e-09	-3.22023	22.29	41.24	4.28	2.46
ENSMUSG00000026028.12	protein_coding	Trak2	1.384e-09	-1.68978	29.27	22.22	6.79	10.17
ENSMUSG00000015943.11	protein_coding	Bola1	1.3924e-09	-2.49082	43.19	47.65	6.76	9.78
ENSMUSG00000027332.11	protein_coding	Ivd	1.39667e-09	-1.85223	22.37	18.16	5.28	6.56
ENSMUSG00000039529.9	protein_coding	Atp8b1	1.41374e-09	-2.96097	8.73	3.75	0.82	0.8
ENSMUSG00000025925.14	protein_coding	Terf1	1.45752e-09	-1.91081	40.42	39.6	8.56	13.82
ENSMUSG00000021737.4	protein_coding	Psmd6	1.50829e-09	-2.66455	30.23	33.22	2.85	7.31
ENSMUSG00000037536.14	protein_coding	Fbxo34	1.53545e-09	-1.2665	151.76	148.49	57.58	76.64
ENSMUSG00000031107.6	protein_coding	Rbmx2	1.53622e-09	-2.00422	62.12	52.91	20.26	9.91
ENSMUSG00000023047.11	protein_coding	Amhr2	1.5635e-09	-4.63933	6.95	10.67	0.65	0.04
ENSMUSG00000039224.1	protein_coding	D1Pas1	1.5913e-09	-1.4367	34.97	36.86	12.45	15.86
ENSMUSG00000024369.16	protein_coding	Nelfe	1.61904e-09	-3.35209	15.62	33.67	1.62	3.04
ENSMUSG00000027170.12	protein_coding	Eif3m	1.62143e-09	-2.7941	16.98	26.56	3.62	2.75
ENSMUSG00000034926.3	protein_coding	Dhcr24	1.62163e-09	-3.38593	3.14	4.43	0.38	0.33
ENSMUSG00000087166.9	protein_coding	L1td1	1.67627e-09	-1.6727	68.02	63.42	15.84	27.86
ENSMUSG00000006589.8	protein_coding	Aprt	1.67778e-09	-3.98753	33.49	47.87	4.58	0.57
ENSMUSG00000032513.8	protein_coding	Gorasp1	1.74289e-09	-3.33434	4.48	7.04	0.33	0.81
ENSMUSG00000027804.13	protein_coding	Ppid	1.75905e-09	-1.60342	60.2	56.93	17.33	23.56
ENSMUSG00000024359.10	protein_coding	Hspa9	1.84499e-09	-1.19938	115.82	96.99	49.6	50.47
ENSMUSG00000035397.8	protein_coding	Klf16	1.90686e-09	-1.44687	35.38	39.02	15.98	13.15
ENSMUSG00000046157.13	protein_coding	Tmem229b	1.92348e-09	-2.42	12.89	17.4	4.09	1.75
ENSMUSG00000060743.12	protein_coding	H3f3a	1.9276e-09	-1.18891	337.09	294.76	143.25	155.87
ENSMUSG00000052593.16	protein_coding	Adam17	1.93311e-09	-1.47217	47.8	52.33	23.36	15.22
ENSMUSG00000009076.10	protein_coding	Zmat5	1.99927e-09	-5.06444	16.67	25.13	0	1.04
ENSMUSG00000038671.15	protein_coding	Arfrp1	1.99927e-09	-3.34349	20.81	13.42	2.63	0.77
ENSMUSG00000066278.6	protein_coding	Vps37b	2.02346e-09	-2.2416	12.12	14.14	3.16	2.58
ENSMUSG00000027306.15	protein_coding	Nusap1	2.02532e-09	-1.56474	33.56	37.77	15.23	10.38
ENSMUSG00000018481.9	protein_coding	Appbp2	2.03766e-09	-1.19953	23.99	26.66	11.68	12.03
ENSMUSG00000024773.15	protein_coding	Atg2a	2.03766e-09	-1.88425	8.58	11.21	2.91	2.7
ENSMUSG00000033596.5	protein_coding	Rfwd3	2.03913e-09	-1.14044	54.96	54.05	26.3	27.08
ENSMUSG00000029202.12	protein_coding	Pds5a	2.12094e-09	-1.14806	51.68	49.9	25.64	23.85
ENSMUSG00000018171.9	protein_coding	Vmp1	2.20857e-09	-2.28616	32.7	21.8	7.16	4.59
ENSMUSG00000008153.12	protein_coding	Clstn3	2.29805e-09	-4.94155	4.37	3.31	0.15	0.08
ENSMUSG00000037017.15	protein_coding	Zscan21	2.33551e-09	-2.65799	22.94	23.75	1.91	5.72
ENSMUSG00000043648.7	protein_coding	Pld6	2.4864e-09	-4.10354	8.62	10.07	0.15	0.87
ENSMUSG00000025208.9	protein_coding	Mrpl43	2.5644e-09	-3.6524	12.39	13.51	0.45	1.53
ENSMUSG00000025503.5	protein_coding	Taldo1	2.63639e-09	-2.3726	38.77	39.76	5.81	9.66
ENSMUSG00000040550.17	protein_coding	Otud6b	2.69412e-09	-1.09202	94.7	96.83	51	46.05
ENSMUSG00000024759.14	protein_coding	Atl3	2.74962e-09	-2.08917	8.12	12.45	2.69	2.32
ENSMUSG00000018707.13	protein_coding	Dync1h1	2.82298e-09	-2.18288	17.7	15.3	5.64	1.96
ENSMUSG00000038722.17	protein_coding	Bud31	2.8802e-09	-2.0469	67.36	67.82	13.89	20.14
ENSMUSG00000036438.14	protein_coding	Calm2	2.96646e-09	-1.23483	672	573.94	251.53	318.24
ENSMUSG00000079215.8	protein_coding	Zfp664	3.01003e-09	-1.06795	91.15	87.13	44.53	47.45
ENSMUSG00000025283.15	protein_coding	Sat1	3.03624e-09	-1.56744	83.74	84.94	35.28	25.22
ENSMUSG00000024335.20	protein_coding	Brd2	3.06371e-09	-1.10769	327.66	293.81	141.19	170.15
ENSMUSG00000062421.13	protein_coding	Arf2	3.20585e-09	-2.63142	32.85	41.04	9.72	3.07
ENSMUSG00000034216.12	protein_coding	Vps18	3.2249e-09	-3.38337	3.59	4.44	0.28	0.48
ENSMUSG00000041915.9	protein_coding	Ammecr1l	3.29346e-09	-1.14536	60.79	60.59	29.95	29.22
ENSMUSG00000048626.5	protein_coding	Klf17	3.31807e-09	-1.0736	155.34	161.37	87.04	75.57
ENSMUSG00000005370.4	protein_coding	Msh6	3.33746e-09	-1.59758	52.75	33.25	15.98	14.34
ENSMUSG00000027715.9	protein_coding	Ccna2	3.45728e-09	-1.01161	171.63	186.64	95.55	96.66
ENSMUSG00000021494.9	protein_coding	Ddx41	3.47476e-09	-2.21524	17.74	22.59	5.02	3.92
ENSMUSG00000068923.14	protein_coding	Syt11	3.59555e-09	-2.46715	6.55	6.36	1	1.37
ENSMUSG00000034327.17	protein_coding	Kctd9	3.7637e-09	-2.02043	46.75	30.41	7.77	12.15
ENSMUSG00000001280.13	protein_coding	Sp1	3.77959e-09	-1.25609	31.58	31.1	12.5	15.69
ENSMUSG00000062070.12	protein_coding	Pgk1	3.86219e-09	-2.04433	19.32	22.25	5.05	5.4
ENSMUSG00000020964.14	protein_coding	Sel1l	3.88087e-09	-1.58887	28.89	21.23	9.84	7.91
ENSMUSG00000023984.17	protein_coding	Gm20517	4.01529e-09	-3.53392	12.21	12.09	0.87	1.2
ENSMUSG00000030259.12	protein_coding	Rassf8	4.12592e-09	-1.89895	21.64	22.37	6.75	5.62
ENSMUSG00000024137.9	protein_coding	E4f1	4.13504e-09	-3.74883	18.86	25.32	0.34	2.96
ENSMUSG00000018648.15	protein_coding	Dusp14	4.13789e-09	-1.15993	154.51	151.89	78.11	69.69
ENSMUSG00000032300.7	protein_coding	1700017B05Rik	4.14504e-09	-1.93098	15.99	18.17	3.86	5.48
ENSMUSG00000028961.15	protein_coding	Pgd	4.15367e-09	-1.89234	19.62	23.24	6.17	5.9
ENSMUSG00000033634.7	protein_coding	Nat8f2	4.19528e-09	-2.03393	11.36	14.06	3.81	2.65
ENSMUSG00000029610.13	protein_coding	Aimp2	4.19701e-09	-2.47756	25.5	31.09	5.36	4.98
ENSMUSG00000003032.8	protein_coding	Klf4	4.20397e-09	-1.26981	73.8	61.01	30.91	29.3
ENSMUSG00000025139.14	protein_coding	Tollip	4.26733e-09	-1.8172	23.33	22.73	5	8.72
ENSMUSG00000038533.15	protein_coding	Cbfa2t2	4.31762e-09	-1.57859	20.13	16.36	6.84	6.16
ENSMUSG00000029726.16	protein_coding	Mepce	4.37324e-09	-1.80804	32.81	50.16	15.61	9.25
ENSMUSG00000071716.5	protein_coding	Apol7e	4.3798e-09	-10.0324	10.58	7.17	0	0
ENSMUSG00000053208.10	processed_pseudogene	Kat2b-ps	4.42258e-09	-2.19316	21.85	32.12	8.36	3.8
ENSMUSG00000019471.10	protein_coding	Cdc37	4.51866e-09	-2.10465	28.66	21.57	5.2	6.98
ENSMUSG00000020372.15	protein_coding	Rack1	4.85858e-09	-2.24303	26.14	30.22	5.54	6.71
ENSMUSG00000059291.15	protein_coding	Rpl11	4.91193e-09	-2.50896	52.25	80.98	16.06	7.96
ENSMUSG00000022972.10	protein_coding	Cfap298	4.98826e-09	-1.87404	59.89	72.42	20.42	17.32
ENSMUSG00000035161.7	protein_coding	Ints6	5.04527e-09	-2.0686	83.03	63.35	11.04	25.4
ENSMUSG00000020922.11	protein_coding	Lsm12	5.0653e-09	-1.78551	24.15	23.64	7.57	7.01
ENSMUSG00000000838.17	protein_coding	Fmr1	5.13832e-09	-1.19454	80.76	69.1	37.34	33.28
ENSMUSG00000021051.10	protein_coding	Ppp2r5e	5.14287e-09	-1.34888	53.72	47.62	21.99	20.66
ENSMUSG00000021823.10	protein_coding	Vcl	5.56245e-09	-1.51313	15.41	14.2	6.06	4.99
ENSMUSG00000020706.13	protein_coding	Ftsj3	5.69668e-09	-1.5444	31.67	28.73	9.68	12.38
ENSMUSG00000045010.14	protein_coding	Gm4779	6.05847e-09	-2.72351	17.03	34.08	3.55	4.16
ENSMUSG00000112850.1	processed_pseudogene	Gm9176	6.06746e-09	-2.91953	21.89	25.44	1.84	4.36
ENSMUSG00000025001.11	protein_coding	Hells	6.07973e-09	-1.14496	116.77	99.57	51.02	54.57
ENSMUSG00000038002.9	protein_coding	Cramp1l	6.08428e-09	-1.8384	14.42	14.4	3.1	5.37
ENSMUSG00000067889.6	protein_coding	Sptbn2	6.23956e-09	-2.63075	8.36	8.56	2.12	0.73
ENSMUSG00000028132.15	protein_coding	Tmem56	6.28301e-09	-1.74862	12.23	14.42	4.42	3.92
ENSMUSG00000032602.6	protein_coding	Slc25a20	6.31398e-09	-2.11568	16.45	26.28	3.95	6.21
ENSMUSG00000038462.3	protein_coding	Uqcrfs1	6.39514e-09	-2.70319	14.63	18.93	2.32	2.85
ENSMUSG00000022748.8	protein_coding	Cmss1	6.49911e-09	-4.68388	9.74	14.02	0.57	0.29
ENSMUSG00000020232.17	protein_coding	Hmg20b	6.56915e-09	-2.51471	21.98	22.78	4.01	3.96
ENSMUSG00000031826.20	protein_coding	Usp10	6.78376e-09	-1.68583	30.11	25.84	8.17	10.19
ENSMUSG00000004070.15	protein_coding	Hmox2	6.83871e-09	-2.94917	15.68	12.82	1.78	1.91
ENSMUSG00000024999.7	protein_coding	Noc3l	6.89991e-09	-1.5272	41.25	32.3	16.24	10.97
ENSMUSG00000020687.13	protein_coding	Cdc27	6.91147e-09	-1.01206	92.88	94.51	51.56	48.88
ENSMUSG00000001440.5	protein_coding	Kpnb1	6.98516e-09	-1.21525	90.16	86.55	47.58	34.35
ENSMUSG00000022812.14	protein_coding	Gsk3b	7.0299e-09	-1.16885	39.55	43.96	19.27	20.68
ENSMUSG00000006599.13	protein_coding	Gtf2h1	7.1877e-09	-1.46738	57.04	72.15	29.54	20.13
ENSMUSG00000042772.15	protein_coding	Smg7	7.21728e-09	-1.13025	53.77	59.65	29.62	26.18
ENSMUSG00000079259.2	protein_coding	Trim71	7.39982e-09	-1.37765	9.12	9.02	3.77	3.69
ENSMUSG00000033106.6	protein_coding	Slc7a6os	7.41164e-09	-1.63354	58.42	49.32	19.8	17.02
ENSMUSG00000031657.16	protein_coding	Heatr3	7.44001e-09	-1.68153	24.38	26.84	10.11	6.78
ENSMUSG00000066880.15	protein_coding	Zfp617	7.77806e-09	-2.56809	8.01	9.37	1.11	1.83
ENSMUSG00000052997.15	protein_coding	Uba2	7.82411e-09	-1.38049	69.87	88.09	27.4	37.2
ENSMUSG00000053134.13	protein_coding	Supt7l	8.06731e-09	-1.64608	22.69	26.59	7.37	9.22
ENSMUSG00000029110.13	protein_coding	Rnf4	8.13253e-09	-1.01418	203.11	220.97	105.23	121.71
ENSMUSG00000031314.18	protein_coding	Taf1	8.21283e-09	-1.55809	41.47	31.9	16.36	10.22
ENSMUSG00000029028.14	protein_coding	Lrrc47	8.37216e-09	-1.34731	171.21	151.73	65.29	70.66
ENSMUSG00000045822.4	protein_coding	Zswim3	8.59514e-09	-1.7176	20.96	25.38	8.58	6.26
ENSMUSG00000052833.9	protein_coding	Sae1	9.16154e-09	-1.96191	63.99	39.14	12.18	15.55
ENSMUSG00000043702.9	protein_coding	Pde12	9.30583e-09	-1.7779	8.96	6.99	2.07	2.83
ENSMUSG00000040111.17	protein_coding	Gramd1b	9.40611e-09	-3.29952	5.25	4.43	0.39	0.59
ENSMUSG00000027342.14	protein_coding	Pcna	9.55451e-09	-1.56261	64.74	60.95	24.85	20.34
ENSMUSG00000059005.13	protein_coding	Hnrnpa3	1.0654e-08	-1.03399	325.85	302.08	153.04	177.17
ENSMUSG00000044147.8	protein_coding	Arf6	1.09726e-08	-1.25121	80.7	92.69	38.69	39.33
ENSMUSG00000016528.10	protein_coding	Mapkapk2	1.09815e-08	-2.29377	15.28	9.26	2.73	2.44
ENSMUSG00000020457.13	protein_coding	Drg1	1.13696e-08	-1.8499	90.29	61.28	21.24	22.92
ENSMUSG00000030850.17	protein_coding	Ate1	1.16963e-08	-2.11453	21.39	13.34	4.07	4.26
ENSMUSG00000037993.8	protein_coding	Dhx38	1.18758e-08	-1.37339	18.6	20.11	7.73	8.2
ENSMUSG00000007812.16	protein_coding	Zfp655	1.23344e-08	-1.03123	126.25	112.29	61.58	64.75
ENSMUSG00000046791.8	protein_coding	Riox1	1.23344e-08	-2.85863	12.36	7.74	1.82	0.97
ENSMUSG00000045004.3	protein_coding	Spata21	1.28128e-08	-3.97109	5.07	4.15	0.33	0.23
ENSMUSG00000029640.17	protein_coding	Usp12	1.29517e-08	-1.66821	13.74	20.1	5.92	5.26
ENSMUSG00000029722.15	protein_coding	Agfg2	1.29778e-08	-2.39446	11.25	12.42	1.85	2.73
ENSMUSG00000066735.8	protein_coding	Vkorc1l1	1.31297e-08	-1.71691	14.78	15.19	4.42	5.18
ENSMUSG00000027087.11	protein_coding	Itgav	1.37487e-08	-2.16656	22.04	22.45	7.48	2.9
ENSMUSG00000022817.15	protein_coding	Itgb5	1.37813e-08	-2.52657	19.93	16.69	2.07	4.15
ENSMUSG00000018196.18	protein_coding	Glrx2	1.39956e-08	-1.9473	28.07	37.79	9.68	8.03
ENSMUSG00000006818.5	protein_coding	Sod2	1.42105e-08	-1.62079	45.29	53.99	19.93	14.17
ENSMUSG00000021258.10	protein_coding	Ccnk	1.44839e-08	-1.56036	22.78	25.96	9.52	7.98
ENSMUSG00000046330.10	protein_coding	Rpl37a	1.4752e-08	-2.3754	53.2	77.66	11.83	13.72
ENSMUSG00000027173.7	protein_coding	Depdc7	1.49834e-08	-1.2354	89.39	92.84	37.36	45.63
ENSMUSG00000061062.5	processed_pseudogene	Gm10093	1.51019e-08	-2.68843	17.24	17.09	3.55	1.86
ENSMUSG00000025278.9	protein_coding	Flnb	1.55599e-08	-1.31103	13.57	13.91	6.69	5.17
ENSMUSG00000024201.12	protein_coding	Kdm4b	1.57765e-08	-2.93741	4.52	8.15	0.91	0.74
ENSMUSG00000028580.15	protein_coding	Pum1	1.58245e-08	-1.46282	15.99	15.91	6.66	5.66
ENSMUSG00000091780.3	protein_coding	Sco2	1.61064e-08	-3.51141	13.15	12.52	1.54	0.63
ENSMUSG00000115338.2	protein_coding	Pnp	1.63818e-08	-1.16726	50.73	53.02	25.17	24.49
ENSMUSG00000072980.3	protein_coding	Oip5	1.67107e-08	-2.56604	13.28	22.08	3.26	2.74
ENSMUSG00000019987.9	protein_coding	Arg1	1.68151e-08	-2.94423	11.13	12.98	1.56	1.54
ENSMUSG00000074272.10	protein_coding	Ceacam1	1.68362e-08	-3.26761	7.37	5.68	0.63	0.71
ENSMUSG00000020537.9	protein_coding	Drg2	1.72079e-08	-2.9882	15.21	20.08	2.96	1.63
ENSMUSG00000002280.11	protein_coding	Ciao3	1.73976e-08	-3.58014	5.33	8.06	0.75	0.33
ENSMUSG00000071151.3	processed_pseudogene	Gm4799	1.77798e-08	-6.88089	17.26	28.61	0.36	0
ENSMUSG00000048351.14	protein_coding	Coa7	1.79224e-08	-2.52272	7.88	14.56	1.94	1.97
ENSMUSG00000055413.12	polymorphic_pseudogene	H2-Q5	1.79224e-08	-7.51561	14.21	33.34	0.19	0
ENSMUSG00000031796.7	protein_coding	Cfap20	1.82631e-08	-1.66571	78.66	75.9	30.35	21.11
ENSMUSG00000024150.12	protein_coding	Mcfd2	1.88844e-08	-2.11668	17.33	16.65	4.22	3.88
ENSMUSG00000036940.15	protein_coding	Kdm1a	1.8945e-08	-1.80007	21.83	30.46	6.36	9.32
ENSMUSG00000073723.10	protein_coding	Gm13102	1.93099e-08	-9.8379	4.29	4.48	0	0
ENSMUSG00000026942.13	protein_coding	Traf2	1.96646e-08	-2.54721	8.34	6.57	1.12	1.47
ENSMUSG00000005148.8	protein_coding	Klf5	1.96663e-08	-1.29723	30.83	36.94	14.28	15.16
ENSMUSG00000025630.8	protein_coding	Hprt	1.9773e-08	-1.5987	130.55	106.75	30.85	52.06
ENSMUSG00000018565.17	protein_coding	Elp5	1.99563e-08	-1.72381	61.57	55.37	18.21	19.05
ENSMUSG00000036992.10	protein_coding	Nxt1	1.99996e-08	-2.61207	28.87	25.77	3.22	5.76
ENSMUSG00000033788.15	protein_coding	Dysf	2.00694e-08	-4.0767	1.92	2.17	0.12	0.11
ENSMUSG00000024392.17	protein_coding	Bag6	2.07621e-08	-1.61644	30.86	42.66	11.96	13.26
ENSMUSG00000037815.7	protein_coding	Ctnna1	2.07942e-08	-1.30604	50.32	46.91	18.84	23.23
ENSMUSG00000027309.18	protein_coding	4930402H24Rik	2.11207e-08	-1.55388	14.93	16.01	4.64	6.5
ENSMUSG00000028385.14	protein_coding	Snx30	2.12412e-08	-2.78724	11.03	12.92	2.68	0.87
ENSMUSG00000020869.8	protein_coding	Lrrc59	2.19745e-08	-1.3337	37.01	33.53	15.37	14.58
ENSMUSG00000091264.3	protein_coding	Smim13	2.2368e-08	-2.47722	6.27	6.25	0.75	1.52
ENSMUSG00000115420.1	lncRNA	Rmrp	2.25489e-08	-2.69063	205.58	293.77	28.17	48.11
ENSMUSG00000031403.14	protein_coding	Dkc1	2.28142e-08	-1.17247	155.39	168.59	85.88	68.65
ENSMUSG00000035235.13	protein_coding	Trim13	2.28142e-08	-1.51222	44.77	47.35	15.7	18.53
ENSMUSG00000047710.8	protein_coding	Champ1	2.29173e-08	-1.32239	24.9	23.38	9.9	10.75
ENSMUSG00000071516.2	protein_coding	H2ac13	2.30566e-08	-1.26448	519.93	602.52	242.15	257.34
ENSMUSG00000069117.4	protein_coding	Gm10260	2.33528e-08	-4.59971	35.63	19.97	1.87	0.29
ENSMUSG00000026127.13	protein_coding	Imp4	2.40537e-08	-1.56833	16.93	21.69	7.87	5.89
ENSMUSG00000004929.12	protein_coding	Thop1	2.40683e-08	-1.92909	30.66	44.55	7.97	12.57
ENSMUSG00000039615.9	protein_coding	Stub1	2.47911e-08	-2.1051	21	19.71	5.16	4.61
ENSMUSG00000032254.10	protein_coding	Kif23	2.48639e-08	-1.26858	226.74	192.93	76.03	110.87
ENSMUSG00000034958.11	protein_coding	Atcay	2.50543e-08	-3.75747	5.83	6.33	0.82	0.19
ENSMUSG00000007338.10	protein_coding	Mrpl49	2.63847e-08	-2.17331	16.61	18.55	4.36	3.64
ENSMUSG00000005609.16	protein_coding	Ctr9	2.72327e-08	-1.55741	28.17	36.55	8.89	14.3
ENSMUSG00000038290.15	protein_coding	Smg6	2.77069e-08	-1.4551	14.28	13.22	4.87	5.8
ENSMUSG00000085546.1	lncRNA	Gm14252	2.99764e-08	-4.86909	2.16	3.25	0.08	0.09
ENSMUSG00000021772.15	protein_coding	Nkiras1	3.10224e-08	-1.83769	32.75	38.34	11.78	8.98
ENSMUSG00000022099.17	protein_coding	Dmtn	3.18077e-08	-2.66523	6.13	6.87	0.91	1.14
ENSMUSG00000003208.9	protein_coding	Yju2	3.34852e-08	-3.05598	7.4	7.04	1.11	0.59
ENSMUSG00000028990.13	protein_coding	Lzic	3.36817e-08	-2.315	75.36	45	8.69	16.02
ENSMUSG00000056211.13	protein_coding	R3hdm1	3.48741e-08	-1.19003	188.46	139.37	74.04	80.79
ENSMUSG00000025138.14	protein_coding	Sirt7	3.53961e-08	-2.3608	15.24	18.02	3.77	2.85
ENSMUSG00000073460.5	protein_coding	Pnldc1	3.6063e-08	-2.66028	45.18	42.69	9.34	4.75
ENSMUSG00000021645.16	protein_coding	Smn1	3.61135e-08	-2.32262	27.79	22.43	5.96	4.31
ENSMUSG00000024742.15	protein_coding	Fen1	3.66056e-08	-1.99659	19.04	15.25	5	3.94
ENSMUSG00000021276.10	protein_coding	Cinp	3.67974e-08	-4.91895	15.02	19.83	1.05	0.12
ENSMUSG00000030557.17	protein_coding	Mef2a	3.6852e-08	-1.77367	16.78	14.88	4.17	5.51
ENSMUSG00000050148.9	protein_coding	Ubqln2	3.73112e-08	-1.36017	42.45	38.29	19.75	13.87
ENSMUSG00000097248.9	lncRNA	Gm2694	3.732e-08	-2.01991	86.84	80.53	25.2	17.65
ENSMUSG00000028234.6	protein_coding	Rps20	3.73287e-08	-1.82717	61.66	86.45	17.17	26.24
ENSMUSG00000079553.11	protein_coding	Kifc1	3.86465e-08	-2.12148	20.55	22.44	3.41	6.73
ENSMUSG00000037885.18	protein_coding	Stk35	3.87144e-08	-1.08002	75	88.91	37.82	45.57
ENSMUSG00000027433.5	protein_coding	Xrn2	3.93437e-08	-1.59832	19.47	23.14	6.49	8.32
ENSMUSG00000079555.2	protein_coding	Haus3	3.94272e-08	-1.42916	70.16	49.75	23.19	24.35
ENSMUSG00000027404.15	protein_coding	Snrpb	3.99373e-08	-2.49834	23.5	21.31	2.82	5.18
ENSMUSG00000101188.1	processed_pseudogene	Eif4a-ps4	4.03048e-08	-1.97122	28.58	39.7	8.03	9.95
ENSMUSG00000036501.7	protein_coding	Fam13b	4.07973e-08	-1.46275	41.03	51.11	15.61	19.8
ENSMUSG00000022300.10	protein_coding	Dcaf13	4.15413e-08	-2.09409	28.79	28.93	4.55	9.35
ENSMUSG00000003299.10	protein_coding	Mrpl4	4.25874e-08	-2.1336	23.05	27.79	6.79	5.1
ENSMUSG00000018572.10	protein_coding	Phf23	4.39555e-08	-1.05978	133.02	133.35	64.53	72.15
ENSMUSG00000108550.1	lncRNA	Gm44736	4.44884e-08	-2.59005	37.11	51.79	5.74	8.97
ENSMUSG00000071652.8	protein_coding	Ints5	4.50892e-08	-1.84086	14.75	15.97	3.4	5.52
ENSMUSG00000038503.15	protein_coding	Mesd	4.64751e-08	-1.81737	25.12	24.96	6.47	8.37
ENSMUSG00000011752.7	protein_coding	Pgam1	4.79324e-08	-1.56196	32.27	33.3	12.26	11.2
ENSMUSG00000028334.10	protein_coding	Nans	4.83134e-08	-1.57402	32.96	33.73	10.48	13.19
ENSMUSG00000062116.10	protein_coding	Zfp954	4.88869e-08	-2.10205	16.3	16.49	3.12	4.72
ENSMUSG00000037070.10	protein_coding	Rbmxl1	4.95417e-08	-1.94797	23.29	28.08	5.45	8.3
ENSMUSG00000027803.14	protein_coding	Wwtr1	5.02119e-08	-2.44647	5.01	6.97	1.49	0.73
ENSMUSG00000037408.10	protein_coding	Cnnm4	5.14035e-08	-1.66204	13.06	13.02	3.85	4.81
ENSMUSG00000027602.9	protein_coding	Map1lc3a	5.18048e-08	-2.94932	22.48	27.56	4.77	1.71
ENSMUSG00000022034.10	protein_coding	Esco2	5.21197e-08	-1.12886	125.6	124.64	70.83	52.46
ENSMUSG00000041939.14	protein_coding	Mvk	5.31942e-08	-2.70221	12.52	13.8	2.33	1.72
ENSMUSG00000024525.7	protein_coding	Impa2	5.56029e-08	-3.50544	11.59	4.37	0.99	0.44
ENSMUSG00000054727.2	protein_coding	1700013H16Rik	5.79097e-08	-2.31564	20.47	42.69	6.7	6.09
ENSMUSG00000017561.16	protein_coding	Crlf3	5.85736e-08	-1.77545	27.97	21.62	8.17	7.05
ENSMUSG00000023971.9	protein_coding	Rrp36	6.03333e-08	-3.3759	11.5	12.92	1.66	0.7
ENSMUSG00000084838.3	processed_pseudogene	Gm10241	6.07521e-08	-3.81205	147.22	153.38	17.13	3.05
ENSMUSG00000087207.8	transcribed_unprocessed_pseudogene	Gm13147	6.36675e-08	-1.742	45.97	46.88	13.62	15.39
ENSMUSG00000110537.1	lncRNA	Gm4316	6.36675e-08	-3.05617	5.44	8.24	0.95	0.65
ENSMUSG00000027699.19	protein_coding	Ect2	6.40216e-08	-1.16914	62.55	65.38	26.69	34.39
ENSMUSG00000050229.3	protein_coding	Pigm	6.61483e-08	-1.3915	11.55	10.21	4.85	3.99
ENSMUSG00000025958.14	protein_coding	Creb1	6.97062e-08	-1.68693	15.09	12.51	4.58	4.44
ENSMUSG00000022142.8	protein_coding	Nup155	7.53606e-08	-1.48163	37.67	29.28	14.8	10.7
ENSMUSG00000037098.18	protein_coding	Rab11fip3	7.54743e-08	-1.76163	10.29	9.54	2.6	3.51
ENSMUSG00000035248.9	protein_coding	Tut7	7.7037e-08	-1.14488	45.31	44.76	20.64	23.14
ENSMUSG00000022114.5	protein_coding	Spry2	7.79869e-08	-2.00313	14.23	14.7	3.73	3.72
ENSMUSG00000025730.14	protein_coding	Rab40c	7.87585e-08	-4.29738	11.56	9.08	1.01	0.21
ENSMUSG00000070420.4	protein_coding	Zscan25	8.27143e-08	-4.19494	7.25	6.62	0.19	0.54
ENSMUSG00000013646.17	protein_coding	Sh3bp5l	8.32711e-08	-2.73615	5.21	14.1	1.31	1.5
ENSMUSG00000039328.11	protein_coding	Rnf122	8.32711e-08	-1.23149	52.92	60.07	25.59	25.87
ENSMUSG00000022702.16	protein_coding	Hira	8.33205e-08	-1.79738	42.66	32.75	12.84	9.91
ENSMUSG00000029447.11	protein_coding	Cct6a	8.33747e-08	-1.4039	69.34	62.96	24.09	29.15
ENSMUSG00000036315.13	protein_coding	Znrd1	8.4354e-08	-4.78681	15.98	31.61	0.32	1.08
ENSMUSG00000032788.15	protein_coding	Pdxk	8.44214e-08	-6.39884	21.61	28.01	0.06	0.45
ENSMUSG00000026450.14	protein_coding	Chit1	8.5985e-08	-4.04657	8.31	12.8	0.06	1.09
ENSMUSG00000002948.19	protein_coding	Map2k7	8.70621e-08	-2.7166	22.67	8.61	1.7	3.09
ENSMUSG00000040167.16	protein_coding	Ikzf5	8.82384e-08	-1.9196	10.67	17.38	4.11	3.51
ENSMUSG00000047777.9	protein_coding	Phf13	8.83564e-08	-1.12666	43.13	49.8	23.28	22.42
ENSMUSG00000020460.15	protein_coding	Rps27a	8.86504e-08	-1.62376	100.93	92.31	35.27	30.78
ENSMUSG00000029321.1	protein_coding	Slc10a6	8.89218e-08	-2.23921	12.27	16.83	2.35	3.89
ENSMUSG00000039546.9	protein_coding	Ajap1	8.95152e-08	-4.78627	4.19	3.51	0	0.21
ENSMUSG00000027346.15	protein_coding	Gpcpd1	9.08333e-08	-1.07167	54.16	52.47	26.58	28.11
ENSMUSG00000058407.12	protein_coding	Txndc9	9.28582e-08	-1.29601	62.04	73.33	32.68	26.08
ENSMUSG00000017781.17	protein_coding	Pitpna	9.3386e-08	-1.77502	21.41	19.02	7.7	4.7
ENSMUSG00000030342.8	protein_coding	Cd9	9.50394e-08	-2.31061	20.96	19.74	3.98	4.35
ENSMUSG00000021103.12	protein_coding	Mnat1	9.83204e-08	-2.66902	13.2	8.14	1.22	2.14
ENSMUSG00000004642.13	protein_coding	Slbp	9.90384e-08	-1.12605	247.7	209.72	100.41	125.27
ENSMUSG00000035047.9	protein_coding	Kri1	9.9665e-08	-2.42992	12.59	13.95	2.84	2.11
ENSMUSG00000002984.17	protein_coding	Tomm40	1.02169e-07	-2.94297	18.41	28.08	4.9	1.12
ENSMUSG00000029196.9	protein_coding	Tada2b	1.02169e-07	-1.8797	35.83	24.89	6.74	10.45
ENSMUSG00000009566.12	protein_coding	Fpgs	1.03465e-07	-1.38578	36.86	46.64	16.43	17.46
ENSMUSG00000042389.13	protein_coding	Tsen2	1.037e-07	-2.34456	16.51	10.17	3.34	1.99
ENSMUSG00000036737.12	protein_coding	Oxsr1	1.05447e-07	-1.94838	9.67	9.12	3.07	1.98
ENSMUSG00000015869.16	protein_coding	Prpsap1	1.07126e-07	-1.39765	47.63	66.26	24.49	21.27
ENSMUSG00000029911.14	protein_coding	Ssbp1	1.1445e-07	-1.70526	34.12	32.32	10.57	10.78
ENSMUSG00000020412.16	protein_coding	Ascc2	1.18029e-07	-2.45985	4.6	6.1	1.12	0.83
ENSMUSG00000022033.9	protein_coding	Pbk	1.18371e-07	-2.14776	15.9	19.96	4.64	3.64
ENSMUSG00000032534.18	protein_coding	Cep63	1.20823e-07	-1.79103	19.34	19.17	6.47	5.19
ENSMUSG00000078619.10	protein_coding	Smarcd2	1.20997e-07	-1.04216	81.9	83.29	44.61	41.9
ENSMUSG00000024891.6	protein_coding	Slc29a2	1.21506e-07	-3.74628	4.73	7.59	0.66	0.25
ENSMUSG00000059327.9	protein_coding	Eda	1.21768e-07	-2.2042	6.24	8.55	1.71	1.54
ENSMUSG00000033430.10	protein_coding	Terf2ip	1.22746e-07	-2.35683	9.19	7.62	1.93	1.41
ENSMUSG00000027835.11	protein_coding	Pdcd10	1.23487e-07	-1.62269	49.09	49.24	18.41	15.24
ENSMUSG00000020691.13	protein_coding	Mettl2	1.25942e-07	-2.5075	16.28	19.23	1.81	4.36
ENSMUSG00000029250.5	protein_coding	Polr2b	1.26875e-07	-1.0243	53.1	58.16	28.96	29.99
ENSMUSG00000032301.13	protein_coding	Psma4	1.26875e-07	-1.95246	49.7	54.18	9.2	18.43
ENSMUSG00000061079.14	protein_coding	Zfp143	1.31628e-07	-1.35635	30.35	26.63	12.4	11.34
ENSMUSG00000107418.1	processed_pseudogene	Gm4782	1.3262e-07	-9.49104	5.7	2.51	0	0
ENSMUSG00000025050.8	protein_coding	Pcgf6	1.34032e-07	-1.25128	49.54	56.45	26.55	21.01
ENSMUSG00000049755.14	protein_coding	Zfp672	1.34411e-07	-2.22356	11.52	16.32	3.8	2.27
ENSMUSG00000024735.13	protein_coding	Prpf19	1.35643e-07	-1.67224	20.3	20.22	6.84	6.49
ENSMUSG00000032178.14	protein_coding	Ilf3	1.37962e-07	-1.43368	18.58	19.92	6.79	8.3
ENSMUSG00000057236.10	protein_coding	Rbbp4	1.40847e-07	-1.5017	19.99	15.44	7.45	5.82
ENSMUSG00000078954.9	protein_coding	Arhgap8	1.41464e-07	-3.0025	9.53	8.62	1.39	0.81
ENSMUSG00000050424.9	protein_coding	Pnma5	1.4184e-07	-1.32186	39.87	47	20.16	16.82
ENSMUSG00000026254.17	protein_coding	Eif4e2	1.42342e-07	-1.75688	41.51	31.74	12.73	10
ENSMUSG00000018604.18	protein_coding	Tbx3	1.45704e-07	-1.01944	43.49	41.38	22.56	22.64
ENSMUSG00000048118.17	protein_coding	Arid4a	1.46023e-07	-1.12922	50.75	42.41	21.36	24.5
ENSMUSG00000027635.15	protein_coding	Dsn1	1.46561e-07	-1.04998	79.35	85.02	42.08	43.41
ENSMUSG00000034883.9	protein_coding	Lrr1	1.47002e-07	-1.58948	36.37	33.31	12.59	11.81
ENSMUSG00000057322.12	protein_coding	Rpl38	1.4802e-07	-2.78975	93.26	79.75	12.86	11.84
ENSMUSG00000027364.14	protein_coding	Usp50	1.48122e-07	-2.6272	10.96	13.51	1.77	2.13
ENSMUSG00000026955.13	protein_coding	Sapcd2	1.49624e-07	-2.09674	16.91	27.81	6.44	4.28
ENSMUSG00000002870.8	protein_coding	Mcm2	1.49738e-07	-1.08862	44.96	46.4	22.86	23.36
ENSMUSG00000099936.1	lncRNA	Gm28867	1.54576e-07	-3.71755	4.3	4.98	0.35	0.31
ENSMUSG00000025856.15	protein_coding	Pdgfa	1.55989e-07	-2.64065	9.06	10.08	1.77	1.27
ENSMUSG00000001924.15	protein_coding	Uba1	1.57414e-07	-1.04954	51.23	56.25	26.75	29.17
ENSMUSG00000022353.10	protein_coding	Mtss1	1.60547e-07	-1.36517	27.84	40.77	13.65	14.54
ENSMUSG00000047036.8	protein_coding	Zfp445	1.62867e-07	-1.29695	30.73	24.34	11.3	12.68
ENSMUSG00000010376.15	protein_coding	Nedd8	1.66797e-07	-1.97978	60.39	43.75	15.15	12.19
ENSMUSG00000029616.9	protein_coding	Erp29	1.68878e-07	-1.77993	30.29	31.33	8.81	9.86
ENSMUSG00000106331.1	processed_pseudogene	Gm5309	1.69031e-07	-3.7312	40.34	20.28	3.63	0.72
ENSMUSG00000022992.17	protein_coding	Kansl2	1.69262e-07	-1.3501	44.38	39.74	17.83	17.39
ENSMUSG00000031971.15	protein_coding	Ccsap	1.72433e-07	-2.1866	10.87	9.89	2.09	2.55
ENSMUSG00000063785.12	protein_coding	Utp14a	1.72433e-07	-1.52833	30.58	30.47	13.43	8.96
ENSMUSG00000034024.8	protein_coding	Cct2	1.78576e-07	-1.32464	46.68	48.03	18.03	22.22
ENSMUSG00000036893.17	protein_coding	Ehmt1	1.79568e-07	-1.48485	40.77	32.82	13.27	14.59
ENSMUSG00000038072.14	protein_coding	Galnt11	1.85703e-07	-2.38372	7.01	10.59	1.82	1.56
ENSMUSG00000032047.5	protein_coding	Acat1	1.88505e-07	-1.32353	22.6	29.98	11.6	10.71
ENSMUSG00000033624.10	protein_coding	Pdpr	1.92955e-07	-1.34874	27.93	28.8	9.26	14.42
ENSMUSG00000031835.16	protein_coding	Mbtps1	1.93309e-07	-1.59652	18.03	19.32	5.05	7.98
ENSMUSG00000037020.16	protein_coding	Wdr62	1.93534e-07	-2.50184	8.79	17.02	2.23	2.28
ENSMUSG00000018143.10	protein_coding	Mafk	1.93948e-07	-2.2367	12.14	7.9	2.52	1.83
ENSMUSG00000052748.14	protein_coding	Swt1	1.94657e-07	-1.23223	61.68	49.76	28.83	22.03
ENSMUSG00000063802.5	protein_coding	Hspbp1	1.94964e-07	-4.12052	8.83	10.99	0.58	0.45
ENSMUSG00000035545.13	protein_coding	Leng8	1.98094e-07	-1.74657	32.38	33.71	13.88	6.81
ENSMUSG00000014444.17	protein_coding	Piezo1	1.98967e-07	-3.738	2.13	2.74	0.04	0.29
ENSMUSG00000005958.15	protein_coding	Ephb3	1.99352e-07	-3.01618	8.52	4.98	1.16	0.53
ENSMUSG00000074887.4	lncRNA	EU599041	2.00729e-07	-2.06274	24.17	21.27	4.92	6.29
ENSMUSG00000020850.14	protein_coding	Prpf8	2.08113e-07	-1.12982	24.45	27.06	14.38	10.88
ENSMUSG00000030816.8	protein_coding	Rnf40	2.11776e-07	-1.1658	36.7	34.61	18.23	15.89
ENSMUSG00000042359.18	protein_coding	Osbpl6	2.13023e-07	-2.03352	25.24	20.63	6.81	4.85
ENSMUSG00000023150.14	protein_coding	Ivns1abp	2.18342e-07	-1.32079	38.47	29.59	15.38	13.74
ENSMUSG00000028884.14	protein_coding	Rpa2	2.19715e-07	-1.7207	30.74	37.9	13.05	8.63
ENSMUSG00000017499.15	protein_coding	Cdc6	2.20488e-07	-1.4151	18.98	23.43	8.68	8.14
ENSMUSG00000052423.14	protein_coding	B4galt3	2.24175e-07	-1.88784	28.1	31.09	10.06	6.51
ENSMUSG00000056131.13	protein_coding	Pgm3	2.29757e-07	-1.79661	20.88	23.39	8.56	4.71
ENSMUSG00000043284.12	protein_coding	Tmem11	2.30069e-07	-1.96833	19.92	20.69	5.41	5.27
ENSMUSG00000029528.19	protein_coding	Pxn	2.32239e-07	-1.37484	27.47	23.82	9.55	11.5
ENSMUSG00000031953.2	protein_coding	Tmem170	2.34105e-07	-2.17291	6.69	5.7	1.26	1.54
ENSMUSG00000021938.12	protein_coding	Pspc1	2.36154e-07	-1.49266	92.39	73.04	35.72	26.63
ENSMUSG00000038489.8	protein_coding	Polr2l	2.36677e-07	-2.10489	16.52	21.41	3.49	5.47
ENSMUSG00000020272.8	protein_coding	Stk10	2.4242e-07	-1.66451	7.73	10.04	3.26	2.59
ENSMUSG00000022706.16	protein_coding	Mrpl40	2.44671e-07	-2.08897	38.22	46.84	7.48	12.87
ENSMUSG00000029687.16	protein_coding	Ezh2	2.44834e-07	-1.02116	256.92	224.98	131.39	125.08
ENSMUSG00000078784.8	protein_coding	Rbis	2.48969e-07	-1.95308	210.42	145.1	56.67	38.77
ENSMUSG00000060261.15	protein_coding	Gtf2i	2.51547e-07	-1.79733	11.41	12.27	3.83	3.24
ENSMUSG00000001380.7	protein_coding	Hars	2.5981e-07	-2.64027	15.79	12.37	1.4	2.96
ENSMUSG00000000561.14	protein_coding	Wdr77	2.67747e-07	-1.97713	25.14	26.99	10.13	3.63
ENSMUSG00000023980.7	protein_coding	Taf8	2.70098e-07	-1.92128	17.52	18.17	4.91	4.81
ENSMUSG00000041199.3	protein_coding	Rpusd1	2.72289e-07	-2.84108	8.45	9.35	1.15	1.27
ENSMUSG00000039782.15	protein_coding	Cpeb2	2.756e-07	-1.73003	15.76	17.77	4.53	5.98
ENSMUSG00000029439.14	protein_coding	Sfswap	2.80356e-07	-1.99837	56.31	55.67	20.84	8.24
ENSMUSG00000118282.1	processed_pseudogene	Gm4840	2.85777e-07	-2.14094	13.02	14.03	3.09	3.14
ENSMUSG00000029009.17	protein_coding	Mthfr	2.93062e-07	-1.78274	13.05	16.87	4.11	4.89
ENSMUSG00000043110.2	protein_coding	Lrrn4	2.9648e-07	-2.03084	8.45	7.49	1.6	2.39
ENSMUSG00000034263.13	protein_coding	Ints14	2.97995e-07	-1.64857	15.01	22.85	6.14	6.44
ENSMUSG00000026926.14	protein_coding	Pmpca	2.99539e-07	-2.29876	11.3	10.31	1.6	2.79
ENSMUSG00000020899.16	protein_coding	Pfas	3.09639e-07	-3.84707	3.91	1.72	0.18	0.17
ENSMUSG00000047810.9	protein_coding	Ccdc88b	3.15005e-07	-4.20179	2.38	2.83	0.13	0.13
ENSMUSG00000027620.16	protein_coding	Rbm39	3.18445e-07	-1.06826	163.5	141.14	71.81	84.68
ENSMUSG00000001285.12	protein_coding	Myg1	3.23677e-07	-3.25465	14.49	16.5	2.4	0.83
ENSMUSG00000034163.10	protein_coding	Zfc3h1	3.30074e-07	-1.2955	41.22	34.29	13	19.86
ENSMUSG00000047721.8	protein_coding	Bola2	3.34273e-07	-2.46099	14.56	9.93	2.38	2.07
ENSMUSG00000033985.17	protein_coding	Tesk2	3.40629e-07	-1.79086	11.01	13.51	3.73	3.61
ENSMUSG00000027951.16	protein_coding	Adar	3.49815e-07	-1.25047	22.54	25.87	11.48	10.22
ENSMUSG00000002983.17	protein_coding	Relb	3.56786e-07	-2.319	7.9	9.34	1.86	1.62
ENSMUSG00000024160.16	protein_coding	Spsb3	3.57021e-07	-3.15842	6.63	10.72	0.48	1.35
ENSMUSG00000042111.9	protein_coding	Ccdc115	3.59273e-07	-1.2589	48.58	53.55	23.92	21.59
ENSMUSG00000024188.16	protein_coding	Luc7l	3.62104e-07	-1.48214	50.29	45.08	15.78	20.33
ENSMUSG00000064037.13	protein_coding	Gpn1	3.63706e-07	-1.63703	36.74	38.57	9.55	15.89
ENSMUSG00000023243.9	protein_coding	Kcnk5	3.65898e-07	-1.75598	12.52	9.9	3.68	3.25
ENSMUSG00000038970.7	protein_coding	Lmtk2	3.79786e-07	-1.82145	8.41	5.39	1.54	2.51
ENSMUSG00000035632.16	protein_coding	Cnot3	3.82067e-07	-1.07145	66.47	62.31	32.95	33.02
ENSMUSG00000021264.12	protein_coding	Yy1	3.85936e-07	-1.24385	42.86	40.5	22.81	14.91
ENSMUSG00000031320.9	protein_coding	Rps4x	3.87584e-07	-1.54551	74.01	67.21	29.73	21.24
ENSMUSG00000019432.15	protein_coding	Ddx39b	3.92057e-07	-2.30281	12.62	11.16	2.18	2.67
ENSMUSG00000027933.11	protein_coding	Ints3	3.95288e-07	-1.25014	31.75	34.45	17.37	12.36
ENSMUSG00000057841.5	protein_coding	Rpl32	4.21699e-07	-1.77208	83.69	77.92	22.22	26.95
ENSMUSG00000073794.3	protein_coding	I0C0044D17Rik	4.27062e-07	-3.04432	6.67	6.6	0.58	0.95
ENSMUSG00000029247.17	protein_coding	Paics	4.3093e-07	-1.54986	30	37.89	14.35	10.05
ENSMUSG00000036572.16	protein_coding	Upf3b	4.3093e-07	-1.13194	61.46	62.61	29.84	30.88
ENSMUSG00000104460.1	unprocessed_pseudogene	Gm9121	4.32359e-07	-2.23143	21.07	25.84	4.44	5.64
ENSMUSG00000032462.14	protein_coding	Pik3cb	4.35478e-07	-1.09197	21.58	21.77	11.19	10.66
ENSMUSG00000090877.3	protein_coding	Hspa1b	4.47614e-07	-1.68944	15.71	16.36	6.23	4.17
ENSMUSG00000025158.7	protein_coding	Rfng	4.59135e-07	-1.80894	15.77	15.88	5.14	4.22
ENSMUSG00000059040.5	protein_coding	Eno1b	4.59199e-07	-3.72498	7.6	4.27	0.4	0.44
ENSMUSG00000027878.11	protein_coding	Notch2	4.60641e-07	-2.12257	3.44	3.24	1.07	0.51
ENSMUSG00000031072.14	protein_coding	LTO1	4.67853e-07	-2.61464	13.39	16.41	3.36	1.52
ENSMUSG00000007207.10	protein_coding	Stx1a	4.70542e-07	-4.67276	6.35	4.68	0.21	0.18
ENSMUSG00000031731.16	protein_coding	Ap1g1	4.73806e-07	-1.17284	35.7	29.9	16.79	14.44
ENSMUSG00000002055.9	protein_coding	Spag5	4.80048e-07	-1.27595	27.3	29.96	11.95	13.22
ENSMUSG00000022673.5	protein_coding	Mcm4	4.85107e-07	-1.0574	41.52	42.74	22.01	21.54
ENSMUSG00000042487.6	protein_coding	Leo1	4.91041e-07	-1.24199	35.33	37.8	15.84	17.12
ENSMUSG00000033039.10	protein_coding	Micall1	4.97639e-07	-2.29882	6.38	9.22	1.34	1.84
ENSMUSG00000021890.6	protein_coding	Eaf1	4.98299e-07	-1.53497	14.19	17.84	6.13	5.45
ENSMUSG00000031546.6	protein_coding	Gins4	5.01135e-07	-1.4887	37.88	42.12	14.81	15.2
ENSMUSG00000081486.1	processed_pseudogene	Gm14452	5.11499e-07	-9.13184	3.39	5.4	0	0
ENSMUSG00000023087.15	protein_coding	Noct	5.17253e-07	-1.2652	31.19	35.8	12.24	17.39
ENSMUSG00000000275.16	protein_coding	Trim25	5.17573e-07	-1.9224	16.22	11.28	4.24	3.27
ENSMUSG00000052299.9	protein_coding	Ltn1	5.47422e-07	-1.62512	4.62	5.35	1.61	1.76
ENSMUSG00000095339.2	protein_coding	Zscan4b	5.48633e-07	-3.09477	14.02	15.9	0.44	2.89
ENSMUSG00000002835.9	protein_coding	Chaf1a	5.49807e-07	-1.14073	27.57	34.08	12.99	16.9
ENSMUSG00000078500.3	protein_coding	Zfp986	5.49807e-07	-3.07808	7.47	10.88	1.12	0.93
ENSMUSG00000019370.10	protein_coding	Calm3	5.58272e-07	-1.71951	27.85	25.35	10.75	6.13
ENSMUSG00000058799.16	protein_coding	Nap1l1	5.61888e-07	-1.17567	271.38	202.29	96.13	129.17
ENSMUSG00000074796.10	protein_coding	Slc4a11	5.69443e-07	-7.76702	3.9	5.39	0.03	0
ENSMUSG00000020801.8	protein_coding	Med31	5.72822e-07	-1.8776	27.33	30.7	8.76	7.51
ENSMUSG00000022504.10	protein_coding	Ciita	5.74592e-07	-2.98652	4.34	4.36	0.8	0.36
ENSMUSG00000002635.11	protein_coding	Pdcd2l	5.74844e-07	-2.2271	24.22	36.52	5.04	8.09
ENSMUSG00000026491.13	protein_coding	Ahctf1	5.9003e-07	-1.01185	121.71	133.07	79.98	56.12
ENSMUSG00000067870.5	processed_pseudogene	Rpl31-ps8	5.94711e-07	-2.429	84.09	110.47	17.37	18.5
ENSMUSG00000041028.16	protein_coding	Ghitm	6.18195e-07	-1.42808	42.01	54.85	16.49	21.39
ENSMUSG00000006304.14	protein_coding	Arpc2	6.20546e-07	-1.10408	86.82	92.37	44.99	44.42
ENSMUSG00000043683.4	protein_coding	Fem1a	6.2341e-07	-1.20829	11.39	12.22	5.37	5.53
ENSMUSG00000021131.14	protein_coding	Erh	6.34458e-07	-1.39643	90.39	84.25	36.56	33.9
ENSMUSG00000061032.9	protein_coding	Rrp1	6.61149e-07	-2.12843	20.79	19.42	3.78	5.55
ENSMUSG00000082127.2	processed_pseudogene	Gm13577	6.74895e-07	-4.10081	404.35	203.18	12.81	19.04
ENSMUSG00000082925.1	processed_pseudogene	Gm13135	6.91043e-07	-1.18697	40.74	48.65	17.92	23.93
ENSMUSG00000037474.13	protein_coding	Dtl	6.97048e-07	-1.0838	30.31	37.16	17.17	16.94
ENSMUSG00000070327.14	protein_coding	Rnf213	6.97048e-07	-1.01089	19.8	24.94	11.93	11.94
ENSMUSG00000034258.4	protein_coding	Flvcr2	7.05326e-07	-2.2696	5.31	6.24	1.37	1.04
ENSMUSG00000020149.17	protein_coding	Rab1a	7.10033e-07	-1.31892	36.76	33.01	13.3	16.46
ENSMUSG00000032350.9	protein_coding	Gclc	7.19864e-07	-2.32557	5.67	6.83	0.95	1.54
ENSMUSG00000030697.7	protein_coding	Ppp4c	7.22956e-07	-1.27755	66.09	89.08	35.48	32.41
ENSMUSG00000037573.5	protein_coding	Tob1	7.22956e-07	-1.36419	45.44	37.91	20.2	14.24
ENSMUSG00000039382.12	protein_coding	Wdr45	7.23211e-07	-2.95426	34.61	48.7	8.7	1.6
ENSMUSG00000079343.4	protein_coding	C1s2	7.24221e-07	-3.54149	4.21	3.11	0.34	0.25
ENSMUSG00000012848.15	protein_coding	Rps5	7.40068e-07	-2.49197	46.85	60.73	4.76	14.24
ENSMUSG00000045005.9	protein_coding	Fzd5	7.40068e-07	-1.63542	8.27	7.47	3.03	2.27
ENSMUSG00000027406.13	protein_coding	Idh3b	7.41604e-07	-5.23442	10.51	5.86	0.41	0
ENSMUSG00000034714.9	protein_coding	Ttyh2	7.47042e-07	-2.65083	3.97	4.88	0.56	0.82
ENSMUSG00000029729.12	protein_coding	Zkscan1	7.51248e-07	-1.15829	14.16	12.37	6.48	6.28
ENSMUSG00000036955.16	protein_coding	Kif1bp	7.69498e-07	-1.64372	21.07	30.86	10.04	7.24
ENSMUSG00000029922.15	protein_coding	Mkrn1	8.1577e-07	-1.31023	72.13	98.34	43.21	29.68
ENSMUSG00000060373.15	protein_coding	Hnrnpc	8.1577e-07	-1.11811	241.22	191.65	90.74	123.57
ENSMUSG00000090077.9	protein_coding	Lime1	8.21863e-07	-3.4182	13.04	11.78	0.96	1.2
ENSMUSG00000039754.10	protein_coding	Alkbh4	8.80132e-07	-2.54611	10.84	14.58	2.74	1.57
ENSMUSG00000026196.7	protein_coding	Bard1	9.02885e-07	-2.30032	3.11	3.37	0.75	0.57
ENSMUSG00000079487.11	protein_coding	Med12	9.05138e-07	-1.69531	10.19	9.21	2.89	3.34
ENSMUSG00000028252.20	protein_coding	Ccnc	9.23347e-07	-2.02069	12.74	17.59	4.23	3.42
ENSMUSG00000058099.16	protein_coding	Nfam1	9.36392e-07	-2.8073	3.94	2.89	0.37	0.59
ENSMUSG00000020720.13	protein_coding	Psmd12	9.56881e-07	-1.78605	18.06	25.55	5.44	7.57
ENSMUSG00000009030.14	protein_coding	Pdcl	9.58559e-07	-1.50047	29.56	32.98	11.3	11.9
ENSMUSG00000059586.10	protein_coding	Nsmce2	9.67822e-07	-1.56201	53.67	44.67	17.9	17.11
ENSMUSG00000038518.15	protein_coding	Jarid2	9.74042e-07	-1.08436	42.85	37	18.57	21.91
ENSMUSG00000062038.5	processed_pseudogene	Gm10108	9.82332e-07	-8.93347	50.46	49.94	0	0
ENSMUSG00000023932.9	protein_coding	Cdc5l	9.89204e-07	-1.23231	70.41	58.77	24.02	34.78
ENSMUSG00000009291.13	protein_coding	Pttg1ip	9.9748e-07	-3.87655	92.9	103.46	2.8	9.25
ENSMUSG00000018932.9	protein_coding	Map2k3	1.00186e-06	-2.72282	5.82	7.63	0.99	0.98
ENSMUSG00000063889.16	protein_coding	Crem	1.01872e-06	-2.81047	10.46	9.09	1.45	1.24
ENSMUSG00000026516.8	protein_coding	Nvl	1.05051e-06	-1.48196	5.27	7.13	2.34	2.31
ENSMUSG00000026289.15	protein_coding	Atg16l1	1.07198e-06	-1.31065	31.59	33.49	16.28	11.63
ENSMUSG00000032097.10	protein_coding	Ddx6	1.12136e-06	-1.06914	20.37	19.43	10.52	9.88
ENSMUSG00000036775.13	protein_coding	Decr2	1.12447e-06	-2.46499	7.96	11.19	1.96	1.47
ENSMUSG00000042496.18	protein_coding	Prdm10	1.1473e-06	-1.33373	15.31	15.42	6.96	6
ENSMUSG00000064181.6	protein_coding	Rab3ip	1.15357e-06	-1.64936	31.62	29.48	12.78	7.61
ENSMUSG00000017550.14	protein_coding	Atad5	1.16799e-06	-1.03447	24.79	21.73	12.07	12.4
ENSMUSG00000070031.11	protein_coding	Sp140	1.22632e-06	-2.17665	18.3	19.05	5.24	3.07
ENSMUSG00000107478.1	protein_coding	Gm45234	1.24091e-06	-2.23873	5.14	6	0.78	1.57
ENSMUSG00000070867.4	protein_coding	Trabd2b	1.24114e-06	-3.46424	2.07	1.17	0.07	0.2
ENSMUSG00000048327.6	protein_coding	Ckap2l	1.25084e-06	-1.22264	23.65	26.44	10.75	12.1
ENSMUSG00000011306.7	protein_coding	Sugp1	1.26803e-06	-1.73071	14.86	17.71	6.34	3.82
ENSMUSG00000020447.5	protein_coding	Npc1l1	1.30655e-06	-3.18656	1.77	3.12	0.25	0.25
ENSMUSG00000029723.16	protein_coding	Tsc22d4	1.32526e-06	-1.14999	69.8	66.07	35.19	30.39
ENSMUSG00000029703.10	protein_coding	Lrwd1	1.32813e-06	-2.82947	6.64	7.15	0.64	1.17
ENSMUSG00000029433.16	protein_coding	Diablo	1.336e-06	-1.51257	31.85	32.65	10.22	13.48
ENSMUSG00000031467.10	protein_coding	Agpat5	1.336e-06	-1.44866	10.38	10.95	3.89	4.32
ENSMUSG00000090714.10	protein_coding	Zscan4d	1.336e-06	-2.15236	15.53	17.82	5.49	2.07
ENSMUSG00000039456.10	protein_coding	Morc3	1.33814e-06	-1.54941	74.13	38.61	22.75	17.95
ENSMUSG00000085208.3	lncRNA	Brip1os	1.33861e-06	-2.68555	2.93	3.38	0.57	0.38
ENSMUSG00000006464.9	protein_coding	Bbs1	1.34055e-06	-3.82164	3.04	2.79	0.03	0.38
ENSMUSG00000039356.15	protein_coding	Exosc2	1.35036e-06	-1.74759	20.58	22	6.29	6.83
ENSMUSG00000031701.6	protein_coding	Dnaja2	1.39717e-06	-1.05269	170.69	131.98	69.9	87.52
ENSMUSG00000036873.13	protein_coding	2410004B18Rik	1.47803e-06	-1.34302	54.55	62.99	22.53	26.37
ENSMUSG00000075269.5	protein_coding	Bex6	1.47803e-06	-1.80108	43.03	42.24	14.79	10.47
ENSMUSG00000030588.12	protein_coding	Yif1b	1.47968e-06	-3.95099	7.54	8.17	0.52	0.38
ENSMUSG00000020108.4	protein_coding	Ddit4	1.50868e-06	-1.8469	16.94	15.9	4.83	4.56
ENSMUSG00000010392.8	protein_coding	Gosr1	1.52814e-06	-2.38745	25.06	25.8	2.76	7.03
ENSMUSG00000022545.13	protein_coding	Ercc4	1.53059e-06	-1.69055	8.81	6.69	2.65	2.35
ENSMUSG00000116564.1	protein_coding	Riok2	1.54547e-06	-1.36759	23.34	25.53	9.71	10.31
ENSMUSG00000061207.11	protein_coding	Stk19	1.54981e-06	-2.91962	15.9	13.42	2.3	1.36
ENSMUSG00000035104.14	protein_coding	Eva1a	1.561e-06	-2.96772	7	8.53	0.99	0.9
ENSMUSG00000022178.11	protein_coding	Ajuba	1.56491e-06	-1.884	8.55	12.27	3.32	2.45
ENSMUSG00000078537.3	protein_coding	B020031M17Rik	1.56551e-06	-1.89173	157.02	104.47	51.58	21.35
ENSMUSG00000004455.16	protein_coding	Ppp1cc	1.57312e-06	-1.18051	101.65	110.7	39.68	60.22
ENSMUSG00000039512.12	protein_coding	Uhrf1bp1	1.59176e-06	-1.23491	8.46	10.81	4.72	3.98
ENSMUSG00000021665.9	protein_coding	Hexb	1.60015e-06	-4.78524	39.85	37.73	1.98	0.4
ENSMUSG00000055692.21	protein_coding	Tmem191c	1.61054e-06	-4.45262	10.6	13.79	0.1	1.05
ENSMUSG00000026750.6	protein_coding	Psmb7	1.61758e-06	-1.86681	19.59	24.63	6.74	5.67
ENSMUSG00000032431.6	protein_coding	Crtap	1.62696e-06	-3.46344	9.22	6.02	0.99	0.3
ENSMUSG00000035572.16	protein_coding	Dcaf10	1.67907e-06	-1.24073	10.45	11.58	5.29	4.63
ENSMUSG00000000384.15	protein_coding	Tbrg4	1.6955e-06	-2.20733	17.47	32.89	7.39	3.64
ENSMUSG00000038773.11	protein_coding	Kdm3b	1.71283e-06	-1.43845	15.56	18.47	5.4	7.81
ENSMUSG00000084416.3	processed_pseudogene	Rpl10a-ps1	1.71603e-06	-7.57398	24.35	17.02	0	0.19
ENSMUSG00000031595.9	protein_coding	Pdgfrl	1.72868e-06	-3.07382	8.08	5.75	1.04	0.52
ENSMUSG00000060206.11	protein_coding	Zfp462	1.74305e-06	-3.12242	1.5	1.39	0.09	0.22
ENSMUSG00000052406.14	protein_coding	Rexo4	1.7517e-06	-1.82924	38.94	28.45	9.91	9.65
ENSMUSG00000031902.10	protein_coding	Nfatc3	1.75881e-06	-1.13311	18.06	18.85	9.56	8.46
ENSMUSG00000096700.1	protein_coding	Gm11236	1.8035e-06	-1.90252	26.66	27.75	9.52	5.36
ENSMUSG00000026670.15	protein_coding	Uap1	1.80401e-06	-1.56136	63.47	36.74	16.48	19.19
ENSMUSG00000031831.6	protein_coding	Dnaaf1	1.81693e-06	-5.1232	1.9	2.7	0.06	0.05
ENSMUSG00000042138.8	protein_coding	Msantd2	1.82514e-06	-2.35176	34.01	32.95	3.24	10.34
ENSMUSG00000039678.12	protein_coding	Tbc1d13	1.88268e-06	-1.23521	22.87	29.27	11.22	12.29
ENSMUSG00000028683.14	protein_coding	Eif2b3	1.91936e-06	-2.24618	8.39	7.22	1.44	1.86
ENSMUSG00000039458.15	protein_coding	Mtmr12	1.93134e-06	-1.53089	11.5	10.72	4.92	3.18
ENSMUSG00000011158.8	protein_coding	Brf1	2.01679e-06	-1.81043	17.06	14.42	4.01	5.2
ENSMUSG00000034278.3	protein_coding	Dnajc17	2.03585e-06	-3.69964	9.29	13.19	0.61	0.93
ENSMUSG00000047676.6	processed_pseudogene	Rpsa-ps10	2.15295e-06	-2.5396	22.35	18.34	2.98	3.88
ENSMUSG00000005043.13	protein_coding	Sgsh	2.21688e-06	-4.01517	1.92	2.54	0.02	0.22
ENSMUSG00000018909.15	protein_coding	Arrb1	2.22096e-06	-5.12404	2.65	0.29	0.01	0.06
ENSMUSG00000020184.15	protein_coding	Mdm2	2.23233e-06	-1.02563	144.99	119.86	77.57	62.71
ENSMUSG00000020898.18	protein_coding	Ctc1	2.23428e-06	-2.17835	11.03	6.75	1.57	2.39
ENSMUSG00000027365.14	protein_coding	Trpm7	2.29737e-06	-1.24958	47.06	36.89	14.69	22.99
ENSMUSG00000001300.16	protein_coding	Efnb2	2.33674e-06	-1.02117	54.77	60.55	35.32	25.75
ENSMUSG00000032401.15	protein_coding	Lctl	2.39954e-06	-7.50974	7.34	9.47	0.07	0
ENSMUSG00000081766.3	transcribed_processed_pseudogene	2210409E12Rik	2.41008e-06	-4.5982	41.35	51.76	2.87	0.48
ENSMUSG00000057649.6	protein_coding	Brd9	2.41551e-06	-1.42389	31.24	40.64	12.26	15.88
ENSMUSG00000033961.16	protein_coding	Zfp446	2.45243e-06	-2.22583	5.28	6.07	1.43	0.99
ENSMUSG00000094219.1	protein_coding	Calhm3	2.51239e-06	-3.96739	9.41	7.46	0.64	0.32
ENSMUSG00000051344.13	protein_coding	Plekhm3	2.52886e-06	-1.35453	10.54	10.32	4.65	3.98
ENSMUSG00000042428.6	protein_coding	Mgat3	2.54987e-06	-7.47963	1.3	2.62	0	0.02
[truncated: 1,354 more rows]

## Sheet: A485 vs DMSO up
Dataset EV4. List of late 2-cell down-regulated and up-regulated genes after CBP/p300 inhibition by A-485 treatment.
gene_id	gene_type	gene_name	padj	log2FoldChange	FPKM
					l2C_DMSO_rep1	l2C_DMSO_rep2	l2C_A485_rep1	l2C_A485_rep2
ENSMUSG00000069833.13	protein_coding	Ahnak	5.75245e-106	4.61976	0.66	0.57	17.48	16.24
ENSMUSG00000091844.2	protein_coding	Gm8251	2.47927e-67	4.44322	0.28	0.27	6.47	6.97
ENSMUSG00000105509.1	lncRNA	C130013H08Rik	2.76929e-66	5.94455	0.37	0.33	27.7	21.03
ENSMUSG00000014503.15	protein_coding	Pkd2l2	5.01403e-66	2.75646	98.66	112.04	817.16	756.14
ENSMUSG00000070814.15	protein_coding	Zswim9	2.22131e-44	5.40456	0.4	0.26	16.13	15.92
ENSMUSG00000026826.13	protein_coding	Nr4a2	5.71033e-40	5.21896	0.44	0.47	18.83	19.47
ENSMUSG00000049804.9	protein_coding	Armcx4	8.20468e-40	4.74189	0.27	0.21	8.55	6.29
ENSMUSG00000027985.14	protein_coding	Lef1	2.25406e-39	2.60728	23.2	21.03	143.51	156.17
ENSMUSG00000045515.4	protein_coding	Pou3f3	2.27761e-36	6.16124	0.03	0.14	6.16	7.66
ENSMUSG00000000861.15	protein_coding	Bcl11a	1.83971e-34	5.39296	0.1	0.35	11.31	10.26
ENSMUSG00000027168.21	protein_coding	Pax6	5.36024e-33	3.65615	2.69	2.86	42.35	36.52
ENSMUSG00000097536.2	lncRNA	2610037D02Rik	8.35068e-32	5.69926	0.2	0.25	14.67	11.76
ENSMUSG00000051379.12	protein_coding	Flrt3	3.98483e-31	3.68418	1.21	1.28	20.26	15.97
ENSMUSG00000034460.9	protein_coding	Six4	4.11625e-29	4.98728	0.1	0.27	6.39	6.67
ENSMUSG00000041911.3	protein_coding	Dlx1	2.66274e-28	6.13467	0.12	0.11	9.16	9.61
ENSMUSG00000079606.1	protein_coding	Fsip2l	5.85794e-28	7.17758	0.18	0.03	23.48	14
ENSMUSG00000085715.2	lncRNA	Tsix	1.40669e-27	5.18692	0.17	0.28	10.88	8.02
ENSMUSG00000032101.6	protein_coding	Ddx25	1.93967e-27	4.71501	0.14	0.2	4.61	5.42
ENSMUSG00000041703.7	protein_coding	Zic5	3.86403e-27	8.0968	0.01	0.05	8.19	8.9
ENSMUSG00000064220.6	protein_coding	H2ac18	2.11252e-26	1.82465	1263.41	1384.12	5773.34	4600.51
ENSMUSG00000027420.13	protein_coding	Bfsp1	2.07611e-25	1.79933	51.09	50.09	199.06	192.31
ENSMUSG00000042155.3	protein_coding	Klhl23	1.39683e-24	6.03974	0.12	0.06	7.5	6.49
ENSMUSG00000090254.7	lncRNA	Gm1965	4.20453e-24	1.55737	287.95	292.02	968.69	922.04
ENSMUSG00000044461.6	protein_coding	Shisa2	4.37308e-24	4.47648	0.36	0.62	12.95	11.97
ENSMUSG00000030189.15	protein_coding	Ybx3	3.77641e-23	1.80055	58.05	57.06	227.03	218.83
ENSMUSG00000047976.4	protein_coding	Kcna1	3.80151e-23	3.2469	1.15	1.49	15.4	12.93
ENSMUSG00000055980.2	protein_coding	Irs1	8.79942e-23	3.40389	0.36	0.52	4.93	5.7
ENSMUSG00000045350.15	protein_coding	Fam186a	1.49132e-22	2.49497	2.08	2.29	15.39	12.24
ENSMUSG00000026095.15	protein_coding	Asnsd1	5.79831e-22	2.0923	13.07	13.88	62.84	65.58
ENSMUSG00000055723.6	protein_coding	Rras2	1.92124e-21	1.81125	27.97	33.05	120	117.92
ENSMUSG00000074895.10	protein_coding	Eif4e1b	7.52736e-21	1.55935	180.23	189.85	598.59	610.92
ENSMUSG00000033847.15	protein_coding	Pla2g4c	2.01348e-20	1.4668	107.65	111.7	326.17	346.01
ENSMUSG00000044676.10	protein_coding	Zfp612	8.79256e-20	3.54301	0.62	0.8	9.53	9.46
ENSMUSG00000063632.6	protein_coding	Sox11	1.3826e-19	3.73497	0.27	0.84	7.6	9.23
ENSMUSG00000033022.8	protein_coding	Cdo1	8.03493e-19	1.82869	36.51	33.13	134.42	141.6
ENSMUSG00000036309.14	protein_coding	Skp1a	1.1929e-18	1.48258	147	144.62	448.92	455.47
ENSMUSG00000059003.12	protein_coding	Grin2a	4.10118e-18	7.78972	0.04	0.01	6.34	6.94
ENSMUSG00000064341.1	protein_coding	mt-Nd1	5.34427e-18	1.30747	3877.38	3784.99	10405.7	10592.6
ENSMUSG00000014773.13	protein_coding	Dll1	7.25492e-18	3.50386	1.11	1.63	18.51	17.02
ENSMUSG00000030393.8	protein_coding	Zik1	1.03675e-17	3.66717	0.5	0.43	6.87	6.86
ENSMUSG00000000078.7	protein_coding	Klf6	1.08669e-17	3.49353	0.73	1.03	13.9	9.25
ENSMUSG00000039239.14	protein_coding	Tgfb2	1.09692e-17	1.45446	48.75	50.13	145.67	155.04
ENSMUSG00000056043.5	protein_coding	Rgs9bp	1.21832e-17	5.08774	0.09	0.06	2.54	3.42
ENSMUSG00000001819.4	protein_coding	Hoxd13	3.22862e-17	3.64657	0.78	1.09	16.16	10.95
ENSMUSG00000097174.2	lncRNA	Gm4890	1.0253e-16	5.60845	0.05	0.12	4.12	5.37
ENSMUSG00000063015.12	protein_coding	Ccni	1.44497e-16	2.13376	5.92	6.96	32.17	31.35
ENSMUSG00000101111.1	unprocessed_pseudogene	Gm28437	1.65345e-16	1.34962	1701.61	1554.38	4392.63	4820.76
ENSMUSG00000064360.1	protein_coding	mt-Nd3	2.38827e-16	1.30664	2635.22	2871.28	7847.47	7233.94
ENSMUSG00000102070.1	unprocessed_pseudogene	Gm28661	2.72781e-16	1.23819	4101.18	4177.87	11102.6	10509.5
ENSMUSG00000020908.14	protein_coding	Myh3	2.91815e-16	4.35506	0.18	0.11	3.49	3.56
ENSMUSG00000046743.6	protein_coding	Fat4	3.46858e-16	3.30474	0.21	0.17	2.49	1.85
ENSMUSG00000110001.1	lncRNA	C86187	3.73328e-16	1.23195	1529.51	1610.56	4155.74	3998.12
ENSMUSG00000023279.7	protein_coding	Bmp15	3.86603e-16	1.27495	146.74	160.51	407.52	415.17
ENSMUSG00000107948.2	lncRNA	AA545190	3.99837e-16	1.76947	54.3	62.64	218.5	226.76
ENSMUSG00000024376.7	protein_coding	Epb41l4a	4.46101e-16	2.78217	1.87	1.8	14.51	14.43
ENSMUSG00000054074.9	protein_coding	Skida1	4.8407e-16	3.82327	0.28	0.69	8.09	7.83
ENSMUSG00000085060.1	lncRNA	E330016L19Rik	5.22651e-16	1.69886	42.67	34.17	144.45	135.08
ENSMUSG00000033361.13	protein_coding	Prrg3	5.82838e-16	5.20387	0.08	0.09	3.35	4.01
ENSMUSG00000107320.1	TEC	Gm42549	6.5824e-16	4.52512	0.11	0.08	2.65	2.66
ENSMUSG00000032332.17	protein_coding	Col12a1	1.04993e-15	3.36542	0.3	0.42	3.53	5.05
ENSMUSG00000027765.6	protein_coding	P2ry1	1.18078e-15	2.79301	1.49	2.25	15.82	13.64
ENSMUSG00000024079.4	protein_coding	Eif2ak2	1.59183e-15	6.28134	0.02	0.08	3.42	5.63
ENSMUSG00000032356.12	protein_coding	Rasgrf1	1.60926e-15	5.02405	0.14	0.08	5.47	3.46
ENSMUSG00000031365.13	protein_coding	Zfp275	1.66583e-15	4.24576	0.15	0.22	3.13	5.19
ENSMUSG00000114638.1	lncRNA	Gm31834	3.04887e-15	2.64572	2.37	1.73	15.61	13.97
ENSMUSG00000050295.4	protein_coding	Foxc1	3.13781e-15	2.54833	1.87	1.26	11.31	9.72
ENSMUSG00000060416.2	lncRNA	Gm839	3.50116e-15	1.31348	169.35	177.35	509.56	445.64
ENSMUSG00000040296.15	protein_coding	Ddx58	4.40292e-15	3.30706	1.35	1.87	25.45	11.45
ENSMUSG00000041359.14	protein_coding	Tcl1	4.42722e-15	1.47605	405.52	472.18	1551.06	1161.89
ENSMUSG00000025902.13	protein_coding	Sox17	7.82557e-15	6.6268	0	0.18	9.58	12.07
ENSMUSG00000032265.14	protein_coding	Tent5a	1.45495e-14	3.56688	0.35	0.28	4.25	4.43
ENSMUSG00000025189.9	protein_coding	Cnnm1	1.60573e-14	5.23298	0.15	0.08	5.11	5.53
ENSMUSG00000047419.5	protein_coding	Cmya5	1.84858e-14	2.24883	1.05	1.03	6.44	4.78
ENSMUSG00000031212.3	protein_coding	Pgr15l	2.22934e-14	2.98488	0.92	0.66	6.05	8.54
ENSMUSG00000097519.2	lncRNA	4930558J18Rik	2.27102e-14	5.86655	0.12	0.08	8.06	6.7
ENSMUSG00000107008.3	lncRNA	Gm2762	2.67798e-14	4.43018	0.86	0.44	23.67	10.3
ENSMUSG00000035566.7	protein_coding	Pcdh17	5.36543e-14	4.80001	0.1	0.06	2.8	2.1
ENSMUSG00000049100.15	protein_coding	Pcdh10	6.81696e-14	1.94216	5.66	6.32	29.51	22.35
ENSMUSG00000044288.6	protein_coding	Cnr1	7.58844e-14	4.72183	0.1	0.07	2.98	2.43
ENSMUSG00000000184.12	protein_coding	Ccnd2	7.91818e-14	8.61146	0.01	0.01	4.83	3.18
ENSMUSG00000032358.12	protein_coding	Fam83b	8.25142e-14	2.60756	1.99	1.47	12.84	11.52
ENSMUSG00000062210.13	protein_coding	Tnfaip8	1.69311e-13	1.55019	37.48	33.69	121.42	111.98
ENSMUSG00000040681.16	protein_coding	Hmgn1	1.83647e-13	1.45698	40.44	47.77	143.58	126.1
ENSMUSG00000027506.15	protein_coding	Tpd52	2.42106e-13	1.26255	176.6	173.52	495.4	437.16
ENSMUSG00000015619.10	protein_coding	Gata3	2.79711e-13	3.58247	1.22	0.48	9.06	15.44
ENSMUSG00000020132.10	protein_coding	Rab21	3.43281e-13	1.39431	17.17	19.03	54.66	51.15
ENSMUSG00000092035.8	protein_coding	Peg10	3.59561e-13	2.52265	1.07	1.89	7.99	11.42
ENSMUSG00000018566.14	protein_coding	Slc2a4	4.12433e-13	6.02189	0.02	0.31	13.4	12.81
ENSMUSG00000054057.2	protein_coding	A930004D18Rik	4.31853e-13	5.48605	0.12	0.03	4.19	4.44
ENSMUSG00000069170.14	protein_coding	Adgrv1	4.53453e-13	3.69629	0.39	0.7	6.91	9.9
ENSMUSG00000022206.7	protein_coding	Npr3	5.06487e-13	8.3179	0	0.02	4.59	5.8
ENSMUSG00000096014.1	protein_coding	Sox1	5.72602e-13	4.18484	0.43	0.09	5.17	6.51
ENSMUSG00000085584.3	protein_coding	Rtl9	7.02975e-13	4.47361	0.12	0.19	2.96	5.29
ENSMUSG00000018554.13	protein_coding	Ybx2	9.18521e-13	1.44508	90.1	114.22	334.35	284.68
ENSMUSG00000039086.9	protein_coding	Ss18l1	1.06905e-12	1.63675	7.4	9.54	29.33	29.55
ENSMUSG00000035277.15	protein_coding	Arx	1.11463e-12	2.41345	3.75	2.78	18.27	21.82
ENSMUSG00000092274.3	lncRNA	Neat1	1.14036e-12	2.58504	0.26	0.24	1.85	1.56
ENSMUSG00000064363.1	protein_coding	mt-Nd4	1.14383e-12	1.12508	2918.28	2715.41	7053.16	6568.27
ENSMUSG00000064351.1	protein_coding	mt-Co1	1.15364e-12	1.11417	2422.22	2746.45	6497.53	5873.97
ENSMUSG00000042515.13	protein_coding	Pwwp3b	1.17598e-12	2.1141	4	2.95	18.66	15.74
ENSMUSG00000029135.10	protein_coding	Fosl2	1.30019e-12	3.14712	0.38	0.56	4.5	5.21
ENSMUSG00000014813.9	protein_coding	Stc1	1.46085e-12	8.29023	0.02	0	6.49	3.4
ENSMUSG00000081044.8	protein_coding	AU015836	1.61587e-12	1.26748	91.21	80.57	219.09	241.14
ENSMUSG00000002028.13	protein_coding	Kmt2a	1.63029e-12	2.30943	1.24	0.93	4.82	7.53
ENSMUSG00000023235.14	protein_coding	Ccl25	1.64818e-12	3.33856	2.44	1.25	25.1	19.18
ENSMUSG00000106032.1	lncRNA	Gm42463	1.77302e-12	3.53122	0.26	0.36	3.83	4.55
ENSMUSG00000047898.7	protein_coding	Ccr4	1.78255e-12	4.40304	0.18	0.28	7.5	4.34
ENSMUSG00000027523.20	protein_coding	Gnas	1.85062e-12	1.58358	25.45	28.91	89.43	92.69
ENSMUSG00000070777.5	protein_coding	Ceacam20	2.00497e-12	1.79883	21.86	29.71	111.78	89.74
ENSMUSG00000035451.7	protein_coding	Foxa1	2.07829e-12	4.44714	0.17	0.17	5.17	4.09
ENSMUSG00000000346.9	protein_coding	Dazap2	2.24349e-12	1.54024	27.68	24.27	90.65	78.81
ENSMUSG00000051537.9	transcribed_processed_pseudogene	Gm5124	2.74076e-12	8.13226	0.05	0	9.41	9.65
ENSMUSG00000005836.10	protein_coding	Gata6	3.00892e-12	4.06509	0.49	0.24	5.32	9.55
ENSMUSG00000110368.1	lncRNA	Gm45518	3.12328e-12	11.6728	0	0	9.19	9.33
ENSMUSG00000044145.2	protein_coding	1810024B03Rik	3.17666e-12	5.45191	0.1	0.1	4.75	6.09
ENSMUSG00000064367.1	protein_coding	mt-Nd5	4.31179e-12	1.14263	1743.63	1524.83	4043.85	3967.54
ENSMUSG00000026150.14	protein_coding	Mff	7.517e-12	1.58453	66.46	103.67	293.37	275.21
ENSMUSG00000086537.7	lncRNA	Gnasas1	7.53776e-12	3.9408	0.84	0.4	11.25	11.72
ENSMUSG00000064356.3	protein_coding	mt-Atp8	7.99527e-12	1.0545	32145.7	32780.7	75482.6	73723.1
ENSMUSG00000086757.1	lncRNA	Gm2309	8.85295e-12	1.74708	24.32	38.58	136.88	100
ENSMUSG00000028382.15	protein_coding	Ptbp3	9.61531e-12	1.33725	18.05	22.27	59.64	53.25
ENSMUSG00000019789.9	protein_coding	Hey2	1.214e-11	2.35625	2.52	2.75	15.12	15.87
ENSMUSG00000074622.4	protein_coding	Mafb	1.2894e-11	4.80274	0.1	0.12	3.97	3.34
ENSMUSG00000023000.5	protein_coding	Dhh	1.40852e-11	4.28789	0.11	0.26	5.22	3.39
ENSMUSG00000021994.15	protein_coding	Wnt5a	1.53257e-11	6.25627	0.06	0	3.41	4.36
ENSMUSG00000023961.16	protein_coding	Enpp4	1.60961e-11	2.85307	0.77	0.7	7.11	5.31
ENSMUSG00000021466.12	protein_coding	Ptch1	1.65304e-11	3.49545	0.23	0.25	3.69	2.76
ENSMUSG00000067736.2	unprocessed_pseudogene	Gm10222	2.24903e-11	1.14522	4430.56	4085.5	10850.2	10001.5
ENSMUSG00000034595.17	protein_coding	Ppp1r18	2.45561e-11	4.66329	0.04	0.43	6.61	7.92
ENSMUSG00000051853.10	protein_coding	Arf3	3.01351e-11	1.20877	25.76	28.77	70.58	69.3
ENSMUSG00000002265.17	protein_coding	Peg3	3.26558e-11	1.5335	4.25	4.33	13.06	14.8
ENSMUSG00000032870.8	protein_coding	Smap2	3.49126e-11	1.63354	8.48	8.77	30.28	29.96
ENSMUSG00000025935.10	protein_coding	Tram1	3.59657e-11	1.27621	28.45	28.54	76.44	77.28
ENSMUSG00000029844.9	protein_coding	Hoxa1	3.80375e-11	3.29021	0.68	1.31	10.54	12.36
ENSMUSG00000020160.18	protein_coding	Meis1	3.88397e-11	3.44292	0.58	0.48	7.2	6.63
ENSMUSG00000046179.17	protein_coding	E2f8	4.28789e-11	1.75426	8.71	7.32	27.17	34.09
ENSMUSG00000044365.15	protein_coding	Cxxc4	4.60438e-11	7.12572	0.02	0	2.81	2.91
ENSMUSG00000003452.15	protein_coding	Bicd1	5.25671e-11	3.25663	0.28	0.4	3.44	4.18
ENSMUSG00000047242.14	protein_coding	Taf9b	5.28989e-11	1.63306	11.69	12.77	47.9	37.46
ENSMUSG00000103983.1	lncRNA	Gm20045	5.33174e-11	2.88805	0.5	0.47	4.48	4.01
ENSMUSG00000097619.8	lncRNA	4833422M21Rik	6.94605e-11	5.82457	0	0.16	5.08	7.41
ENSMUSG00000046982.11	protein_coding	Tshz1	7.55396e-11	1.91411	8.63	7.79	27.2	43.26
ENSMUSG00000107012.1	TEC	4930528J11Rik	8.48411e-11	6.83349	0.03	0.02	3.15	3.19
ENSMUSG00000020059.9	protein_coding	Sycp3	8.63536e-11	1.70906	21.58	20.16	77.58	76.66
ENSMUSG00000033953.10	protein_coding	Ppp3r1	1.14219e-10	1.15604	51.25	50.45	122.75	129.01
ENSMUSG00000027750.16	protein_coding	Postn	1.20411e-10	3.72631	0.53	0.38	5.45	9.32
ENSMUSG00000099032.2	protein_coding	Tcf24	1.21661e-10	6.90472	0.02	0.01	3.08	2.63
ENSMUSG00000064345.1	protein_coding	mt-Nd2	1.21866e-10	1.10972	2738.26	2329.98	5852.06	6300.18
ENSMUSG00000097746.2	lncRNA	Gm6225	1.23689e-10	3.89223	0.13	0.1	2.15	2.02
ENSMUSG00000022150.16	protein_coding	Dab2	1.32352e-10	1.3403	33.83	42.85	103.25	112.74
ENSMUSG00000027716.13	protein_coding	Trpc3	1.46302e-10	5.97201	0.11	0	7.83	4.37
ENSMUSG00000044966.4	protein_coding	Fbxo48	1.47623e-10	5.26213	0.41	0.03	10.3	9.29
ENSMUSG00000052713.9	protein_coding	Zfp608	1.7579e-10	1.49953	6.78	7.38	21.81	23.07
ENSMUSG00000084086.1	processed_pseudogene	Gm5761	1.78636e-10	4.58567	0.75	0.41	18.71	16.9
ENSMUSG00000047648.13	protein_coding	Fbxo30	2.04998e-10	1.68325	6.13	5.75	23.67	19.5
ENSMUSG00000033460.14	protein_coding	Armcx1	2.24062e-10	5.70885	0.15	0	5.81	6.37
ENSMUSG00000019230.14	protein_coding	Lhx9	2.32858e-10	4.20727	0.18	0.22	5.98	3.09
ENSMUSG00000027552.14	protein_coding	E2f5	2.39099e-10	1.13062	306.05	255.78	680.34	689.06
ENSMUSG00000052479.5	lncRNA	A330008L17Rik	2.42785e-10	6.91735	0.04	0	2.68	5.17
ENSMUSG00000072929.6	unprocessed_pseudogene	Gm15109	2.56524e-10	10.8509	0	0	9.26	5.65
ENSMUSG00000003949.16	protein_coding	Hlf	2.73417e-10	4.74429	0.1	0.21	6.46	3.16
ENSMUSG00000087088.2	lncRNA	Gm16638	2.74121e-10	4.97409	0.04	0.04	1.92	1.08
ENSMUSG00000032387.15	protein_coding	Rbpms2	2.97383e-10	1.19878	82.63	109.28	250.2	238.47
ENSMUSG00000046404.5	protein_coding	Yod1	3.0642e-10	3.37144	0.16	0.41	3.81	3.23
ENSMUSG00000086711.1	lncRNA	Gm15482	3.11398e-10	6.11395	0.05	0	3.11	1.8
ENSMUSG00000027663.12	protein_coding	Zmat3	3.53013e-10	2.83739	0.53	0.47	2.96	5.51
ENSMUSG00000081058.5	protein_coding	H3c15	3.73297e-10	1.51682	64.55	99.14	290.6	232.97
ENSMUSG00000021057.15	protein_coding	Akap5	3.86827e-10	3.49306	0.32	0.19	2.71	4.24
ENSMUSG00000021670.14	protein_coding	Hmgcr	3.89447e-10	1.89038	4.65	5.12	18.26	22.96
ENSMUSG00000115249.1	lncRNA	Gm49085	4.08739e-10	3.11388	0.34	0.33	2.85	4.02
ENSMUSG00000030782.16	protein_coding	Tgfb1i1	4.64464e-10	4.33305	0.27	0.06	4.95	3.45
ENSMUSG00000117434.1	lncRNA	1810014P07Rik	5.0708e-10	4.91467	0.07	0.22	5	5.91
ENSMUSG00000042510.7	protein_coding	AA986860	5.34077e-10	3.53928	0.4	0.54	4.69	8.53
ENSMUSG00000006586.15	protein_coding	Runx1t1	6.07348e-10	1.35879	13.68	14.9	45.89	36.1
ENSMUSG00000021743.6	protein_coding	Fezf2	6.55847e-10	4.36986	0.1	0.63	12.89	5.92
ENSMUSG00000027375.14	protein_coding	Mal	6.89857e-10	4.27947	0.27	0.24	3.4	9.05
ENSMUSG00000021127.7	protein_coding	Zfp36l1	7.23913e-10	3.78755	0.17	0.64	6.09	7.29
ENSMUSG00000049047.11	protein_coding	Armcx3	7.28186e-10	10.7287	0	0	6.57	2.72
ENSMUSG00000001687.15	protein_coding	Ubl3	8.11301e-10	1.37464	20.54	27.63	70.15	68.98
ENSMUSG00000022055.7	protein_coding	Nefl	8.17216e-10	1.83861	3.57	4.37	16.08	16.18
ENSMUSG00000070822.5	protein_coding	Zscan18	8.47556e-10	3.4313	0.35	0.59	4.37	7.82
ENSMUSG00000036985.12	protein_coding	Zdhhc9	8.50087e-10	3.47748	0.51	0.5	7.66	6.09
ENSMUSG00000106547.1	lncRNA	B230303O12Rik	9.41485e-10	5.62065	0.09	0	2.52	3.53
ENSMUSG00000036273.15	protein_coding	Lrrk2	9.47429e-10	4.78132	0.06	0.39	3.77	11.65
ENSMUSG00000080316.11	protein_coding	Spaca6	1.02868e-09	6.51293	0.23	0	10.7	17.51
ENSMUSG00000058331.15	protein_coding	Zfp85	1.04333e-09	3.60791	0.49	0.49	5.31	9.36
ENSMUSG00000041328.16	protein_coding	Pcf11	1.10677e-09	1.15839	18.31	20.54	49.76	46.61
ENSMUSG00000050192.8	protein_coding	Eif5a2	1.11197e-09	2.57195	0.8	0.66	5.04	5.16
ENSMUSG00000036402.13	protein_coding	Gng12	1.11344e-09	1.10791	73.09	76.29	195	162.55
ENSMUSG00000072769.6	lncRNA	Gm10419	1.1484e-09	5.81013	0.08	0	3.96	3.64
ENSMUSG00000117494.1	lncRNA	Gm49970	1.25028e-09	10.4974	0	0	5.11	3.24
ENSMUSG00000110329.1	lncRNA	Gm45304	1.41827e-09	1.53123	13.96	15.58	50.23	45.86
ENSMUSG00000117768.1	lncRNA	8030456M14Rik	1.47852e-09	4.10648	1.29	0.32	16.52	19.12
ENSMUSG00000066178.4	lncRNA	6030445D17Rik	1.57357e-09	10.473	0	0	9.18	5.17
ENSMUSG00000021217.7	protein_coding	Tshz3	1.70177e-09	7.39895	0.03	0	3.04	5.05
ENSMUSG00000002289.16	protein_coding	Angptl4	1.80667e-09	4.27997	0.17	0.14	4.24	3.31
ENSMUSG00000047749.2	protein_coding	Zc3hav1l	2.12344e-09	2.44785	0.55	0.77	4.28	4.14
ENSMUSG00000050029.7	protein_coding	Rap2c	2.19118e-09	1.99939	3.51	2.61	15.58	12.71
ENSMUSG00000027630.13	protein_coding	Tbl1xr1	2.21653e-09	1.11697	35.3	35.75	82.01	89.12
ENSMUSG00000039496.8	protein_coding	Cdnf	2.3786e-09	4.2749	0.22	0.31	6.13	6.07
ENSMUSG00000050052.12	protein_coding	Tdrp	2.73215e-09	1.47628	16.89	23.48	68.39	57.53
ENSMUSG00000025203.6	protein_coding	Scd2	3.2755e-09	2.23299	2.79	1.72	14.82	9.96
ENSMUSG00000049001.5	protein_coding	Ndnf	3.7328e-09	5.91041	0	0.03	1.26	1.61
ENSMUSG00000024987.6	protein_coding	Cyp26a1	4.05024e-09	3.69605	0.57	0.49	7.11	10.01
ENSMUSG00000040483.15	protein_coding	Xaf1	4.06892e-09	2.76952	2.55	1.32	21.72	10.06
ENSMUSG00000028344.12	protein_coding	Invs	4.1131e-09	3.38704	0.31	0.38	5.8	3.1
ENSMUSG00000094941.1	protein_coding	Gm15093	4.15367e-09	3.16446	0.73	0.79	8.18	8.46
ENSMUSG00000038415.10	protein_coding	Foxq1	4.6198e-09	6.10107	0.04	0	2.13	1.62
ENSMUSG00000046093.9	protein_coding	Hpcal4	5.14261e-09	4.54779	0.08	0.21	6.82	1.93
ENSMUSG00000079144.7	protein_coding	A130010J15Rik	5.91393e-09	3.01598	0.91	0.68	8.91	6.81
ENSMUSG00000040710.10	protein_coding	St8sia4	6.31398e-09	10.5555	0	0	0.83	3.6
ENSMUSG00000073043.5	protein_coding	Atoh1	6.43495e-09	5.31712	0.18	0	5.69	4.46
ENSMUSG00000110702.1	lncRNA	Gm45767	6.60337e-09	3.89148	0.13	0.13	2.55	2.31
ENSMUSG00000038552.14	protein_coding	Fndc4	6.84551e-09	4.00949	0.36	0.41	7.63	7.99
ENSMUSG00000071660.10	protein_coding	Ttc9c	6.8585e-09	1.35446	15.94	18.2	54.36	43.47
ENSMUSG00000105265.4	lncRNA	Sox2ot	6.8639e-09	4.57963	0.34	0.02	6	5.9
ENSMUSG00000041773.8	protein_coding	Enc1	6.96655e-09	2.067	1.46	1.84	7.11	8.8
ENSMUSG00000024269.11	protein_coding	Tpgs2	7.53843e-09	1.37123	8.71	11	30.51	26.6
ENSMUSG00000055013.16	protein_coding	Agap1	7.69293e-09	1.48492	6.46	8.19	27.79	18.4
ENSMUSG00000031434.15	protein_coding	Morc4	8.15332e-09	2.72009	1.16	2.93	18.11	12.65
ENSMUSG00000090207.2	lncRNA	4930524O07Rik	9.97589e-09	4.03435	0.8	0.21	14.83	6.59
ENSMUSG00000032258.15	protein_coding	Lca5	1.04252e-08	2.64824	0.89	1.55	9.96	8.03
ENSMUSG00000071337.11	protein_coding	Tia1	1.1177e-08	4.3195	0.29	0.35	7.49	9.08
ENSMUSG00000032368.14	protein_coding	Zic1	1.13258e-08	3.83687	0.17	0.17	3.51	2.62
ENSMUSG00000068523.12	protein_coding	Gng5	1.16673e-08	1.96259	21.9	19.98	88.85	99.6
ENSMUSG00000059027.14	lncRNA	9630013D21Rik	1.16795e-08	6.99025	0.3	0	16.66	13.78
ENSMUSG00000102151.1	TEC	Gm37472	1.16963e-08	3.6476	0.21	0.16	3	2.91
ENSMUSG00000102140.1	TEC	Gm38058	1.19026e-08	10.0146	0	0	2.12	1.92
ENSMUSG00000045314.5	protein_coding	Sowahb	1.23754e-08	10.0456	0	0	1.75	2.89
ENSMUSG00000084188.1	processed_pseudogene	Gm12851	1.3484e-08	10.0566	0	0	50.52	27.93
ENSMUSG00000041797.7	protein_coding	Abca9	1.40404e-08	2.76032	0.39	0.51	3.8	3.46
ENSMUSG00000104238.1	lncRNA	Gm37587	1.42624e-08	5.97896	0.02	0.06	4.33	2.05
ENSMUSG00000063065.13	protein_coding	Mapk3	1.57346e-08	1.63206	18.51	19.07	75.61	56.83
ENSMUSG00000024423.6	protein_coding	Impact	1.70272e-08	3.35108	1.73	0.48	11.25	16.91
ENSMUSG00000024235.11	protein_coding	Map3k8	1.74276e-08	8.57793	0.02	0	8.13	6.82
ENSMUSG00000102997.1	TEC	Gm17244	1.75148e-08	9.96752	0	0	3.64	3.97
ENSMUSG00000105478.1	TEC	Gm43285	1.90004e-08	9.9682	0	0	2.78	2.06
ENSMUSG00000036292.14	protein_coding	Gramd1c	2.05098e-08	2.09277	2.52	2.37	14.09	10.18
ENSMUSG00000022676.7	protein_coding	Snai2	2.11207e-08	4.25174	0.17	0.26	4.24	6.04
ENSMUSG00000032624.16	protein_coding	Eml4	2.44262e-08	1.0343	31.2	35.01	72.73	77.67
ENSMUSG00000024646.14	protein_coding	Cyb5a	2.53555e-08	2.53368	5.21	5.53	39.14	34.65
ENSMUSG00000040204.6	protein_coding	Pclaf	2.7857e-08	6.07387	0.09	0	5.24	4.09
ENSMUSG00000002428.12	protein_coding	Hltf	3.06418e-08	1.85129	3.35	2.62	13.72	11.15
ENSMUSG00000062861.8	protein_coding	Zfp28	3.67974e-08	2.88662	0.4	1.03	7.27	5.35
ENSMUSG00000075707.5	protein_coding	Dio3	3.94395e-08	3.51691	0.45	0.96	12	7.83
ENSMUSG00000019785.14	protein_coding	Clvs2	3.99192e-08	1.21208	30.21	25.28	70.86	73.17
ENSMUSG00000100954.4	lncRNA	Gm10138	4.2676e-08	4.73249	0.06	0.2	4.76	4.19
ENSMUSG00000024501.20	protein_coding	Dpysl3	4.48986e-08	1.19371	11.24	10.68	29.2	26.92
ENSMUSG00000057469.8	protein_coding	E2f6	4.74914e-08	2.67582	1.76	1.07	12.14	9.71
ENSMUSG00000039095.8	protein_coding	En2	4.8576e-08	5.04331	0	0.14	2.99	2.94
ENSMUSG00000097002.1	lncRNA	Gm2670	4.92865e-08	5.77371	0.02	0.06	2.67	2.95
ENSMUSG00000047935.17	lncRNA	Sox1ot	5.04366e-08	9.78284	0	0	1.3	1.14
ENSMUSG00000037001.10	protein_coding	Zfp39	5.41045e-08	3.33697	0.21	0.63	7.08	3.37
ENSMUSG00000110282.1	TEC	B930086L07Rik	5.75859e-08	4.02483	0.11	0.15	3.34	2.03
ENSMUSG00000025578.9	protein_coding	Cbx8	6.15533e-08	3.62737	0.37	0.35	5.87	5.35
ENSMUSG00000003031.14	protein_coding	Cdkn1b	6.42115e-08	1.97949	3.95	2.98	14.64	17.21
ENSMUSG00000071637.5	protein_coding	Cebpd	6.65392e-08	4.21001	0.07	0.13	2.47	2.41
ENSMUSG00000042156.16	protein_coding	Dzip1	6.77193e-08	2.88971	0.51	0.62	5.96	4.2
ENSMUSG00000050714.9	protein_coding	Zbtb26	7.03081e-08	1.68184	2.53	3.37	10.17	11.34
ENSMUSG00000033713.12	protein_coding	Foxn3	7.16678e-08	1.22731	18.38	15.08	41.36	46.64
ENSMUSG00000097072.7	lncRNA	Foxl2os	7.43608e-08	5.28094	0.13	0	3.44	5.66
ENSMUSG00000054667.7	protein_coding	Irs4	7.44097e-08	3.42775	0.35	0.09	3.91	2.17
ENSMUSG00000055150.15	protein_coding	Zfp78	7.58778e-08	2.05473	3.29	2.5	16.02	12.09
ENSMUSG00000028675.12	protein_coding	Pnrc2	7.77847e-08	2.75465	2.32	1.27	14.76	14.79
ENSMUSG00000104869.1	TEC	Gm42544	8.00951e-08	4.50245	0.07	0.1	2.2	2.96
ENSMUSG00000057093.14	protein_coding	Zfp607b	8.506e-08	4.32287	0.16	0.09	5.25	1.49
ENSMUSG00000039763.10	protein_coding	Dnajc28	8.57567e-08	2.51375	0.86	1.06	5.24	7.82
ENSMUSG00000037029.8	protein_coding	Zfp146	8.65066e-08	2.55127	2.35	1.42	15.43	11.27
ENSMUSG00000091412.1	lncRNA	Gm2895	8.67972e-08	5.08976	0	0.14	2.65	3.48
ENSMUSG00000075585.3	lncRNA	6330403L08Rik	8.74528e-08	3.79961	0.12	0.08	1.97	1.64
ENSMUSG00000031255.14	protein_coding	Sytl4	8.99201e-08	1.49065	15	20.67	43.9	69.15
ENSMUSG00000066621.12	protein_coding	Tecpr1	9.28582e-08	2.65691	0.96	0.8	7.87	5.43
ENSMUSG00000036862.15	protein_coding	Dchs1	9.32664e-08	4.47635	0.05	0.02	1.56	0.66
ENSMUSG00000103622.1	TEC	Gm38391	9.3386e-08	9.65967	0	0	1.5	2.09
ENSMUSG00000030551.14	protein_coding	Nr2f2	9.39569e-08	2.62259	0.75	1.85	8.84	9.89
ENSMUSG00000108732.1	TEC	2310043P16Rik	9.6981e-08	5.44368	0.01	0.06	2.34	1.63
ENSMUSG00000104187.1	TEC	Gm37820	1.00393e-07	9.63775	0	0	3.81	3.22
ENSMUSG00000028289.12	protein_coding	Epha7	1.02649e-07	2.73863	0.55	0.81	5.32	5.58
ENSMUSG00000102526.1	TEC	Gm37785	1.04291e-07	8.29239	0.02	0	4.81	5.65
ENSMUSG00000073408.2	protein_coding	Mucl3	1.04453e-07	3.23132	1.1	0.28	8.42	7.96
ENSMUSG00000026890.19	protein_coding	Lhx6	1.07263e-07	4.37501	0.2	0.03	3.21	3.54
ENSMUSG00000042997.13	protein_coding	Nhlrc3	1.08527e-07	3.8428	0.12	0.17	1.7	3.56
ENSMUSG00000023169.15	protein_coding	Slc38a1	1.1168e-07	3.96144	0.11	0.11	2.18	2.28
ENSMUSG00000097801.1	lncRNA	Gm26777	1.17944e-07	5.21466	0	0.15	4.73	2.73
ENSMUSG00000020122.16	protein_coding	Egfr	1.20671e-07	1.40534	12.78	13.1	32.91	44.5
ENSMUSG00000030894.5	protein_coding	Tpp1	1.22065e-07	5.12378	0.08	0.02	2.72	1.87
ENSMUSG00000021765.9	protein_coding	Fst	1.24369e-07	7.88916	0	0.06	9.71	5.45
ENSMUSG00000029641.8	protein_coding	Rasl11a	1.26228e-07	3.15757	2.24	4.25	34.65	36.33
ENSMUSG00000023391.8	protein_coding	Dlx2	1.27227e-07	2.9822	0.73	0.66	7.89	5.61
ENSMUSG00000031200.16	protein_coding	Mtcp1	1.28394e-07	5.53199	0.02	0.07	2.69	2.78
ENSMUSG00000046204.14	protein_coding	Pnma2	1.28972e-07	9.73011	0	0	2.89	3.52
ENSMUSG00000021359.16	protein_coding	Tfap2a	1.29513e-07	2.42798	1.17	2.09	12.59	8.12
ENSMUSG00000073678.4	protein_coding	Pgap1	1.29596e-07	2.04327	0.9	0.81	3.63	4.6
ENSMUSG00000116534.1	TEC	Gm49731	1.39949e-07	9.57239	0	0	4.7	3.92
ENSMUSG00000032548.14	protein_coding	Slco2a1	1.4005e-07	4.41849	0.02	0.15	2.43	2.1
ENSMUSG00000022952.17	protein_coding	Runx1	1.40277e-07	3.57192	0.19	0.17	3.1	2.4
ENSMUSG00000001103.7	protein_coding	Sebox	1.40387e-07	1.10012	70.57	79.44	198.32	160.08
ENSMUSG00000110558.1	TEC	Gm45779	1.40945e-07	3.75374	0.17	0.12	2.95	2.09
ENSMUSG00000041528.15	protein_coding	Rnf123	1.44832e-07	2.22144	2.55	3.2	21.76	9.9
ENSMUSG00000074934.3	protein_coding	Grem1	1.54356e-07	9.5432	0	0	1.5	1.79
ENSMUSG00000048216.13	protein_coding	Gpr85	1.54497e-07	4.79144	0	0.19	3.43	3.75
ENSMUSG00000070315.12	lncRNA	4930581F22Rik	1.55868e-07	5.29473	0.14	0.08	4.93	5.6
ENSMUSG00000020484.19	protein_coding	Xbp1	1.66693e-07	3.69555	0.38	0.34	5.69	6.3
ENSMUSG00000021098.14	protein_coding	4930447C04Rik	1.70944e-07	1.96729	5.35	3.86	20.27	21.74
ENSMUSG00000031665.7	protein_coding	Sall1	1.70944e-07	3.92694	0.17	0.04	1.77	2.53
ENSMUSG00000062713.8	protein_coding	Sim2	1.72116e-07	5.29192	0.06	0.01	1.42	2.58
ENSMUSG00000060969.9	protein_coding	Irx1	1.76555e-07	5.53135	0.14	0.07	7.91	4.61
ENSMUSG00000078901.8	protein_coding	Gm14440	1.85307e-07	9.56741	0	0	1.42	2.75
ENSMUSG00000053964.17	protein_coding	Lgals4	1.88734e-07	4.78167	0.29	0.3	11.19	11.05
ENSMUSG00000027820.12	protein_coding	Mme	1.89404e-07	4.73197	0.06	0.12	5.37	1.01
ENSMUSG00000026648.18	protein_coding	Dclre1c	1.9153e-07	3.22149	0.38	0.37	4.37	4.36
ENSMUSG00000056468.3	TEC	5730596B20Rik	1.92573e-07	9.47128	0	0	2.17	1.79
ENSMUSG00000097693.3	transcribed_processed_pseudogene	4930471M09Rik	2.00582e-07	6.63	0.1	0	6.92	6.81
ENSMUSG00000030043.11	protein_coding	Tacr1	2.08973e-07	9.97345	0	0	3.85	0.55
ENSMUSG00000036894.3	protein_coding	Rap2b	2.24175e-07	1.85421	1.52	2.96	7.9	10.64
ENSMUSG00000026260.12	protein_coding	Ndufa10	2.2779e-07	2.13023	2.91	4.8	18.07	21.3
ENSMUSG00000027210.20	protein_coding	Meis2	2.29914e-07	1.04558	62.21	78.34	157.07	165.54
ENSMUSG00000038976.12	protein_coding	Ppp1r9b	2.54982e-07	1.1867	11.08	13.54	32.16	30.47
ENSMUSG00000022176.11	protein_coding	Rem2	2.82073e-07	5.57266	0.03	0.15	10.08	1.95
ENSMUSG00000034723.11	protein_coding	Tmx4	2.88938e-07	3.21773	0.22	0.21	1.9	3.1
ENSMUSG00000018341.12	protein_coding	Il12rb2	2.96144e-07	2.42866	1.1	1.24	7.58	7.47
ENSMUSG00000019803.11	protein_coding	Nr2e1	3.06147e-07	1.67243	6.74	6.95	23.06	26.95
ENSMUSG00000041548.4	protein_coding	Hspb8	3.1059e-07	5.05893	0.21	0	7.44	3.97
ENSMUSG00000022602.14	protein_coding	Arc	3.15678e-07	5.11646	0.11	0	3.02	2.41
ENSMUSG00000009108.15	protein_coding	Gnat2	3.28507e-07	4.24651	0.41	0.18	7.6	7.09
ENSMUSG00000022489.6	protein_coding	Pde1b	3.36609e-07	1.65618	5.53	4.5	15.94	20.4
ENSMUSG00000060424.14	lncRNA	Pantr1	3.96923e-07	6.4165	0.19	0	14.92	10.05
ENSMUSG00000089804.2	lncRNA	Gm16136	4.02889e-07	4.44425	0.1	0.59	6.95	12.73
ENSMUSG00000024048.15	protein_coding	Myl12a	4.11804e-07	2.27817	5.3	3.36	26.44	24.02
ENSMUSG00000027520.15	protein_coding	Zdbf2	4.28715e-07	1.42806	1.56	1.71	4.62	5.35
ENSMUSG00000118555.1	transcribed_processed_pseudogene	AC150312.1	4.36612e-07	9.33787	0	0	3.02	4.18
ENSMUSG00000096742.1	protein_coding	Gm6367	4.44206e-07	1.27171	12.06	12.91	32.44	35.36
ENSMUSG00000010175.13	protein_coding	Prox1	4.47575e-07	2.46644	0.41	0.55	2.74	3.57
ENSMUSG00000115406.1	TEC	Gm49300	4.88993e-07	9.2867	0	0	3.25	3.25
ENSMUSG00000109326.1	processed_pseudogene	Gm9165	4.89374e-07	4.47776	0.1	0.17	4.83	3.04
ENSMUSG00000105447.1	lncRNA	Gm43653	5.04202e-07	5.0681	0.03	0.18	5.56	4.18
ENSMUSG00000016255.5	protein_coding	Tubb1	5.0464e-07	6.59597	0.07	0	6	5.27
ENSMUSG00000040181.14	protein_coding	Fmo1	5.32246e-07	5.19024	0	0.17	5.23	3.94
ENSMUSG00000093606.1	lncRNA	B130034C11Rik	5.34968e-07	9.26385	0	0	2.86	4.27
ENSMUSG00000108379.1	lncRNA	A730082K24Rik	5.5013e-07	1.25577	30.56	37.63	92.43	90.15
ENSMUSG00000110030.1	TEC	Gm45546	5.68111e-07	5.90092	0.02	0.05	3.48	2.24
ENSMUSG00000025272.16	protein_coding	Tro	5.74844e-07	2.69234	0.75	1.11	5.51	9.15
ENSMUSG00000116919.1	processed_pseudogene	Gm17809	5.95103e-07	9.2526	0	0	3.34	5.82
ENSMUSG00000037868.15	protein_coding	Egr2	6.05761e-07	4.74603	0.19	0	4.95	3.47
ENSMUSG00000062939.11	protein_coding	Stat4	6.4218e-07	1.92726	2.3	3.59	13.08	12.99
ENSMUSG00000043556.10	protein_coding	Fbxl7	6.46704e-07	1.33036	6	6.52	19.98	15.54
ENSMUSG00000103343.1	TEC	Gm37052	6.47253e-07	4.61478	0.19	0.06	3.57	5.05
ENSMUSG00000111246.1	lncRNA	4930517E14Rik	7.23829e-07	9.23916	0	0	2.53	1.48
ENSMUSG00000014704.10	protein_coding	Hoxa2	7.26752e-07	9.21006	0	0	2.99	3.9
ENSMUSG00000019913.4	protein_coding	Sim1	7.31276e-07	4.32394	0.02	0.27	3.48	3
ENSMUSG00000048155.4	protein_coding	H2bfm	7.50984e-07	4.21545	0.2	0.55	11.36	7.1
ENSMUSG00000034673.14	protein_coding	Pbx2	7.79602e-07	1.68723	3.15	3.63	12.61	12.48
ENSMUSG00000035765.10	protein_coding	Dym	7.80824e-07	1.18228	19.46	20.87	48.4	54.08
ENSMUSG00000041571.9	protein_coding	Selenow	8.02344e-07	1.53854	29.33	46.88	140.37	111.14
ENSMUSG00000034848.17	protein_coding	Ttc21b	8.03738e-07	5.29001	0.02	0.05	2.19	1.53
ENSMUSG00000106062.1	TEC	Gm43820	8.1577e-07	6.55775	0.03	0	1.65	2.59
ENSMUSG00000099966.1	lncRNA	2810402E24Rik	8.23087e-07	2.98764	0.49	0.37	4.83	3.7
ENSMUSG00000087253.1	lncRNA	Gm12043	8.39715e-07	9.14197	0	0	2.3	1.77
ENSMUSG00000079111.3	protein_coding	Kdelr2	8.44855e-07	1.74636	6.69	5.37	26.53	20.43
ENSMUSG00000049775.16	protein_coding	Tmsb4x	8.44973e-07	2.95074	2.63	2.71	35.72	16.01
ENSMUSG00000037169.15	protein_coding	Mycn	8.46021e-07	1.82668	3.16	3.5	14.75	12.66
ENSMUSG00000035258.15	protein_coding	Abi3bp	8.54018e-07	1.41343	4.72	5.53	14.8	16.1
ENSMUSG00000079083.3	protein_coding	Jrkl	8.77073e-07	3.21444	0.17	0.59	4.11	4.65
ENSMUSG00000024211.15	protein_coding	Grm8	8.87602e-07	2.30643	1.57	2.44	9.61	13.91
ENSMUSG00000028717.12	protein_coding	Tal1	9.07422e-07	4.85874	0.11	0	2.73	2.11
ENSMUSG00000062101.12	protein_coding	Zfp119b	9.09619e-07	3.15534	0.72	0.37	6.53	5.96
ENSMUSG00000072966.11	protein_coding	Gprasp2	9.59085e-07	4.08084	0.42	0	5.61	5.92
ENSMUSG00000032179.7	protein_coding	Bmp5	9.98055e-07	1.16054	49.22	35.32	95.98	116.78
ENSMUSG00000050100.14	protein_coding	Hmx2	1.02225e-06	8.98604	0	0	2.47	2.02
ENSMUSG00000050304.4	protein_coding	Slc25a2	1.02343e-06	9.22832	0	0	8.52	3.19
ENSMUSG00000027363.15	protein_coding	Usp8	1.02464e-06	1.03683	19.17	17.14	40.21	43.02
ENSMUSG00000108255.1	lncRNA	Gm16499	1.05483e-06	8.88613	0	0	4.41	4.54
ENSMUSG00000025453.18	protein_coding	Nnt	1.06741e-06	4.27178	0.08	0.12	1.96	3.29
ENSMUSG00000023484.14	protein_coding	Prph	1.08554e-06	3.92669	0.64	0.13	7.53	8.61
ENSMUSG00000103596.1	TEC	Gm37354	1.12267e-06	5.98458	0	0.07	1.5	4.84
ENSMUSG00000030556.13	protein_coding	Lrrc28	1.13226e-06	1.13499	40.36	39.75	102.23	94.95
ENSMUSG00000056130.10	protein_coding	Ticam2	1.185e-06	2.09885	1.17	1.26	6.62	5.69
ENSMUSG00000070509.15	protein_coding	Rgma	1.21859e-06	3.45862	0.31	0.15	3.55	3.11
ENSMUSG00000108391.1	TEC	Gm9768	1.23208e-06	5.08796	0.03	0.06	2.35	2.02
ENSMUSG00000111163.1	transcribed_unprocessed_pseudogene	Gm46136	1.27965e-06	4.19147	0.08	0.02	1.08	1.53
ENSMUSG00000044081.7	lncRNA	Zfp85os	1.30104e-06	8.97502	0	0	2.54	2.81
ENSMUSG00000033111.16	protein_coding	3830406C13Rik	1.33025e-06	1.83639	3.92	5.59	18.53	20.82
ENSMUSG00000021876.15	protein_coding	Rnase4	1.37945e-06	9.17058	0	0	6.53	1.96
ENSMUSG00000031931.4	protein_coding	Ankrd49	1.38771e-06	1.34981	20.69	14.67	54.67	47.84
ENSMUSG00000099681.1	lncRNA	1700052K11Rik	1.39024e-06	3.87578	0.23	0.04	2.39	3.22
ENSMUSG00000046449.15	protein_coding	Nexmif	1.39158e-06	1.63849	1.33	1.54	5.23	5.01
ENSMUSG00000005917.15	protein_coding	Otx1	1.39717e-06	2.47481	1	0.7	6.16	5.4
ENSMUSG00000090291.3	protein_coding	Lrrc10b	1.39717e-06	9.05183	0	0	3.05	2.23
ENSMUSG00000108878.1	TEC	Gm49493	1.40039e-06	3.55989	0.12	0.18	2.88	1.62
ENSMUSG00000071745.1	protein_coding	DXBay18	1.41446e-06	9.03326	0	0	1.87	1.86
ENSMUSG00000056758.14	protein_coding	Hmga2	1.43514e-06	1.59273	3.48	3.04	11.04	11.59
ENSMUSG00000106120.1	lncRNA	Gm42697	1.43653e-06	9.0363	0	0	1.19	1.36
ENSMUSG00000039106.6	protein_coding	Htr5a	1.43654e-06	1.97011	0.93	1.06	4.67	4.47
ENSMUSG00000022686.14	protein_coding	B3gnt5	1.5e-06	5.64396	0	0.08	2.71	2.43
ENSMUSG00000023039.17	protein_coding	Krt7	1.53696e-06	8.86613	0	0	3.49	1.83
ENSMUSG00000047407.17	protein_coding	Tgif1	1.55514e-06	2.76667	2.17	0.87	13.92	12.35
ENSMUSG00000116838.1	processed_pseudogene	Gm6475	1.55932e-06	3.93848	0.18	0.24	4.83	3.62
ENSMUSG00000084880.1	lncRNA	Tomm6os	1.66117e-06	5.25803	0.08	0	2.61	2.04
ENSMUSG00000025789.9	protein_coding	St8sia2	1.69098e-06	4.76067	0.11	0	3.76	1.05
ENSMUSG00000097752.2	lncRNA	Gm26688	1.76362e-06	4.24531	0.13	0.27	5.84	4.2
ENSMUSG00000041670.17	protein_coding	Rims1	1.92153e-06	1.07148	32.18	25.28	65.85	69.45
ENSMUSG00000046413.14	lncRNA	Irx3os	1.9754e-06	8.95333	0	0	2.04	2.29
ENSMUSG00000108832.1	lncRNA	Gm44832	2.02792e-06	8.92666	0	0	2.4	2.08
ENSMUSG00000118094.1	lncRNA	AC142100.1	2.03477e-06	2.0351	3.52	3.25	16.11	16.77
ENSMUSG00000022793.17	protein_coding	B4galt4	2.08622e-06	1.58248	12.34	21.37	64.3	50.78
ENSMUSG00000022994.9	protein_coding	Adcy6	2.12026e-06	3.08659	0.45	0.78	7.67	5.53
ENSMUSG00000057396.7	protein_coding	Zfp759	2.12707e-06	2.1733	0.98	2.05	8.98	7.13
ENSMUSG00000105636.1	lncRNA	Gm43625	2.15508e-06	3.53829	0.29	0.62	9.01	4.8
ENSMUSG00000026556.15	protein_coding	Vangl2	2.17729e-06	5.20652	0.07	0.02	2.03	1.77
ENSMUSG00000050700.11	protein_coding	Emilin3	2.32006e-06	5.44438	0.05	0	2.14	1.55
ENSMUSG00000042363.14	protein_coding	Lgalsl	2.35845e-06	2.04157	1.59	2.78	9.71	11.45
ENSMUSG00000079659.5	protein_coding	Tmem243	2.36838e-06	1.6319	10.84	12.95	38.81	45.98
ENSMUSG00000023206.16	protein_coding	Il15ra	2.38061e-06	8.98421	0	0	7.88	2.52
ENSMUSG00000042460.5	protein_coding	C1galt1	2.38061e-06	2.09853	2.37	0.85	8.74	7.83
ENSMUSG00000040997.13	protein_coding	Abhd4	2.41057e-06	1.21547	15.51	20.56	52.4	41.69
ENSMUSG00000074136.9	lncRNA	4930513N10Rik	2.41318e-06	2.64241	1.08	0.5	7.48	4.81
ENSMUSG00000042734.6	protein_coding	Ttc9	2.50965e-06	4.37056	0.21	0	2.62	3.52
ENSMUSG00000022449.14	protein_coding	Adamts20	2.5192e-06	4.87129	0	0.05	1.44	1.02
ENSMUSG00000038545.13	protein_coding	Cul7	2.57119e-06	2.28562	0.86	1.07	6.31	5.02
ENSMUSG00000051136.1	protein_coding	Ghsr	2.61737e-06	5.01479	0.06	0	1.55	1.49
ENSMUSG00000038805.10	protein_coding	Six3	2.6683e-06	8.93023	0	0	2.02	1.41
ENSMUSG00000031118.8	protein_coding	1700080O16Rik	2.71548e-06	5.64557	0	0.15	5.09	5.23
ENSMUSG00000036972.14	protein_coding	Zic4	2.71978e-06	7.5419	0.03	0	4.26	5.8
ENSMUSG00000117199.1	lncRNA	Gm4566	2.7304e-06	2.42465	5.6	9.29	56.07	40.43
ENSMUSG00000045326.13	protein_coding	Fndc7	2.76127e-06	8.77989	0	0	2.11	1.63
ENSMUSG00000024480.9	protein_coding	Ap3s1	2.77214e-06	1.24126	19.36	23.3	54.78	58.62
ENSMUSG00000069662.5	protein_coding	Marcks	2.77214e-06	2.56843	0.44	0.58	3.03	4.4
ENSMUSG00000074881.4	protein_coding	Mageb3	2.81789e-06	3.33416	0.43	0.22	3.89	4.7
ENSMUSG00000032235.15	protein_coding	Ice2	2.81805e-06	1.30892	10.86	8.21	27.06	26.59
ENSMUSG00000072115.11	protein_coding	Ang	2.82979e-06	8.848	0	0	5.9	6.98
ENSMUSG00000104253.1	TEC	Gm37174	2.87967e-06	7.62489	0	0.02	1.73	3.77
ENSMUSG00000038567.5	protein_coding	Cyp24a1	2.8822e-06	5.74917	0	0.05	2.31	1.24
ENSMUSG00000048385.9	protein_coding	Scrt1	2.97082e-06	8.85528	0	0	1.68	0.77
ENSMUSG00000048602.9	protein_coding	Morc2b	3.29129e-06	6.22427	0.01	0.01	1.83	1.32
ENSMUSG00000019960.8	protein_coding	Dusp6	3.36788e-06	2.03291	3.02	1.88	13.28	10.74
ENSMUSG00000039639.7	protein_coding	Kcne1	3.45373e-06	4.4902	0.13	0.04	1.59	3.84
ENSMUSG00000091017.1	protein_coding	Fam71a	3.47679e-06	8.73266	0	0	1.92	2.29
ENSMUSG00000073591.4	protein_coding	Pcdhb22	3.49685e-06	8.8396	0	0	0.79	1.34
ENSMUSG00000108237.1	lncRNA	Gm19757	3.50971e-06	1.22155	10.58	9.4	26.05	26.6
ENSMUSG00000025348.9	protein_coding	Itga7	3.51728e-06	3.42026	0.14	0.22	2.26	2.84
ENSMUSG00000074825.4	protein_coding	Itpripl1	3.57401e-06	3.27016	0.55	0.15	5.16	3.73
ENSMUSG00000103059.1	processed_pseudogene	Gm18186	3.61988e-06	8.81354	0	0	2.78	3.67
ENSMUSG00000104279.1	TEC	Gm38300	3.81028e-06	7.51898	0.03	0	4.22	4.41
ENSMUSG00000022361.14	protein_coding	Zhx1	3.82382e-06	1.44698	5.22	3.92	13.29	15.24
ENSMUSG00000040121.5	protein_coding	Rep15	3.82555e-06	3.21213	0.5	0.53	7.66	4.85
ENSMUSG00000079481.11	protein_coding	Nhsl2	3.92617e-06	5.48014	0.01	0.03	1.22	1.04
ENSMUSG00000102398.1	TEC	Gm37580	4.01195e-06	4.7543	0.03	0.08	2.08	2.23
ENSMUSG00000097885.7	lncRNA	5031434O11Rik	4.02256e-06	8.55413	0	0	2.19	1.96
ENSMUSG00000074637.7	protein_coding	Sox2	4.13225e-06	2.03385	1.96	2.83	11	12.2
ENSMUSG00000117800.1	lncRNA	1700122C19Rik	4.24686e-06	8.61877	0	0	0.95	1.36
ENSMUSG00000033318.7	protein_coding	Gstt2	4.43118e-06	5.30261	0.07	0.08	5.63	3.4
ENSMUSG00000038239.11	protein_coding	Hrc	4.47475e-06	8.57304	0	0	3.04	2.77
ENSMUSG00000073067.10	lncRNA	9130019P16Rik	4.58848e-06	8.88246	0	0	3.15	2.05
ENSMUSG00000032503.18	protein_coding	Arpp21	4.82607e-06	8.78395	0	0	3.32	1.61
ENSMUSG00000039198.8	protein_coding	Ptchd3	5.008e-06	4.64279	0.01	0.18	1.68	4.43
ENSMUSG00000065947.3	protein_coding	mt-Nd4l	5.0292e-06	1.18979	935.6	628.48	2262.24	1778.92
ENSMUSG00000101609.2	lncRNA	Kcnq1ot1	5.04527e-06	1.34612	0.47	0.29	1.16	1.04
ENSMUSG00000025268.15	protein_coding	Maged2	5.0803e-06	3.36255	0.29	0.42	5.7	3.85
ENSMUSG00000109147.1	transcribed_processed_pseudogene	4930431P19Rik	5.11044e-06	4.99327	0.03	0.06	2.28	1.78
ENSMUSG00000097841.2	lncRNA	4930511A02Rik	5.34376e-06	8.69044	0	0	2.1	3.4
ENSMUSG00000085891.7	lncRNA	Gm14634	5.54873e-06	3.8775	0.3	0.18	6.11	3.63
ENSMUSG00000022297.15	protein_coding	Fzd6	5.55978e-06	8.68647	0	0	2.02	2.56
ENSMUSG00000046519.15	protein_coding	Golph3l	5.82311e-06	1.38616	7.61	7.74	22.93	22.79
ENSMUSG00000048776.8	protein_coding	Pthlh	5.86249e-06	3.05694	0.63	0.82	7.09	8.41
ENSMUSG00000069171.14	protein_coding	Nr2f1	5.91628e-06	8.53064	0	0	3.69	2.28
ENSMUSG00000102759.1	TEC	Gm10463	5.96299e-06	8.59384	0	0	1.65	1.33
ENSMUSG00000029754.13	protein_coding	Dlx6	6.09719e-06	6.1842	0.13	0	11.1	3.83
ENSMUSG00000029231.15	protein_coding	Pdgfra	6.36471e-06	5.10042	0.08	0.54	13.94	15.94
ENSMUSG00000067242.11	protein_coding	Lgi1	6.5907e-06	5.03937	0.04	0.02	0.63	2.51
ENSMUSG00000057836.12	protein_coding	Xlr3a	6.61429e-06	1.81632	8.56	21.74	60.13	62.93
ENSMUSG00000110790.1	lncRNA	Gm47079	6.66717e-06	3.57929	0.07	0.3	3.59	2.17
ENSMUSG00000053368.13	protein_coding	Rxfp2	6.67202e-06	4.9084	0.12	0	2.74	2.96
ENSMUSG00000114682.1	lncRNA	Gm48775	6.72589e-06	2.15465	6.82	10.96	47.44	47.13
ENSMUSG00000045679.14	protein_coding	Pqlc3	6.77927e-06	8.48341	0	0	3.49	2.57
ENSMUSG00000073274.4	lncRNA	Gm14636	7.46677e-06	8.76809	0	0	0.49	2.08
ENSMUSG00000075012.4	protein_coding	Fjx1	7.55793e-06	4.53223	0.04	0.09	3.35	1.03
ENSMUSG00000021228.15	protein_coding	Acot3	7.77063e-06	1.38059	6.5	7.71	24.05	18.17
ENSMUSG00000028629.9	protein_coding	Exo5	7.82569e-06	2.1839	2.81	2.25	13.49	14.44
ENSMUSG00000097471.8	lncRNA	5830432E09Rik	7.93975e-06	8.46002	0	0	1.9	1.32
ENSMUSG00000097851.5	lncRNA	Platr30	7.96799e-06	1.15886	21.46	24.52	60.92	54.5
ENSMUSG00000098188.1	protein_coding	Sowahc	7.97451e-06	1.57722	2.29	2.6	7.25	9.58
ENSMUSG00000039789.7	protein_coding	Zfp597	8.00133e-06	1.0698	12.64	13.06	31.1	29.36
ENSMUSG00000028341.9	protein_coding	Nr4a3	8.08435e-06	4.32622	0.12	0	1.47	2.26
ENSMUSG00000087024.1	lncRNA	B230119M05Rik	8.11795e-06	8.57653	0	0	7.07	3.23
ENSMUSG00000028745.18	protein_coding	Capzb	8.23659e-06	1.80147	3.89	5.27	20.45	16.88
ENSMUSG00000051495.7	protein_coding	Irf2bp2	8.45894e-06	2.54253	0.91	0.27	4.25	4.39
ENSMUSG00000049806.4	protein_coding	Olfr466	8.67805e-06	8.38459	0	0	0.82	2.16
ENSMUSG00000104667.1	lncRNA	Gm4961	8.77573e-06	1.04982	19.03	23.04	49.32	48.03
ENSMUSG00000020644.9	protein_coding	Id2	8.87609e-06	1.93605	4.46	4.57	18.02	22.95
ENSMUSG00000026409.14	protein_coding	Pfkfb2	8.97592e-06	2.26367	1.35	1.93	13.17	5.98
ENSMUSG00000085105.2	lncRNA	Gm12758	9.04745e-06	4.40507	0.01	0.16	2.14	2.81
ENSMUSG00000074281.3	lncRNA	Gm12522	9.08656e-06	4.9991	0.02	0.09	3.89	1.32
ENSMUSG00000034800.15	protein_coding	Zfp661	9.23903e-06	4.08607	0.14	0.06	3.32	1.59
ENSMUSG00000051243.14	protein_coding	Islr2	9.40305e-06	2.77906	0.38	0.28	3.01	2.78
ENSMUSG00000033453.8	protein_coding	Adamts15	9.73058e-06	2.75998	0.28	0.2	1.81	2.33
ENSMUSG00000056306.5	protein_coding	Sertm1	9.7414e-06	6.15649	0.03	0	2.55	1.35
ENSMUSG00000028128.13	protein_coding	F3	9.92778e-06	4.37023	0.06	0.34	5.31	6.6
ENSMUSG00000029290.12	protein_coding	Zfp326	1.00706e-05	1.92451	7.63	3.91	32.23	20.23
ENSMUSG00000035000.8	protein_coding	Dpp4	1.00706e-05	6.72323	0.01	0.01	3.28	0.27
ENSMUSG00000024594.9	protein_coding	Prrc1	1.01159e-05	2.79052	1.07	0.62	7.66	6.83
ENSMUSG00000114826.2	lncRNA	Gm10000	1.01955e-05	8.56585	0	0	0.94	1.32
ENSMUSG00000043190.14	protein_coding	Rfesd	1.02055e-05	2.80677	0.8	0.81	9.13	5.27
ENSMUSG00000085287.8	lncRNA	4833418N02Rik	1.03313e-05	3.04397	0.41	1.18	7.07	9.65
ENSMUSG00000027660.16	protein_coding	Skil	1.04889e-05	1.28666	10.63	7.21	24	25.66
ENSMUSG00000032092.5	protein_coding	Mpzl2	1.04889e-05	6.01904	0.01	0.02	1.27	2.13
ENSMUSG00000022123.9	protein_coding	Scel	1.05938e-05	1.74472	2.96	2.86	12.09	10.78
ENSMUSG00000078851.4	protein_coding	H2aw	1.06138e-05	1.16929	14.34	18.75	45.61	38.05
ENSMUSG00000045136.6	protein_coding	Tubb2b	1.06877e-05	1.74411	3.46	3.31	14.5	12.08
ENSMUSG00000074657.5	protein_coding	Kif5a	1.06877e-05	3.49191	0.08	0.12	1.98	1.02
ENSMUSG00000044400.1	protein_coding	Sowahd	1.06935e-05	8.51971	0	0	4.14	1.57
ENSMUSG00000082629.3	processed_pseudogene	Gm5639	1.11612e-05	7.35768	0.01	0	4.2	1.84
ENSMUSG00000019850.11	protein_coding	Tnfaip3	1.12238e-05	3.42362	0.22	0.07	1.55	2.58
ENSMUSG00000085971.4	lncRNA	Gm15411	1.12588e-05	8.41136	0	0	2.16	1.69
ENSMUSG00000044165.12	protein_coding	Bcl2l15	1.14645e-05	5.48742	0.05	0.06	5.8	2.12
ENSMUSG00000049504.12	protein_coding	Proser1	1.14971e-05	2.88253	0.21	0.47	2.43	3.9
ENSMUSG00000049460.7	processed_pseudogene	Gm8396	1.15085e-05	8.44715	0	0	4.76	7.23
ENSMUSG00000015568.16	protein_coding	Lpl	1.15756e-05	1.72799	2.3	1.6	7.77	7.44
ENSMUSG00000066170.7	lncRNA	E230001N04Rik	1.18105e-05	8.60158	0	0	2.9	0.9
ENSMUSG00000109841.2	lncRNA	E330011O21Rik	1.18105e-05	1.52145	11.14	14.29	46.14	37.84
ENSMUSG00000101303.1	protein_coding	B020011L13Rik	1.18593e-05	1.50922	4.45	3.82	14.53	12.67
ENSMUSG00000114465.1	processed_pseudogene	Gm19139	1.19026e-05	8.42934	0	0	2.55	1.7
ENSMUSG00000107605.1	lncRNA	Gm44117	1.21854e-05	8.48945	0	0	2.36	2.51
ENSMUSG00000042289.11	protein_coding	Hsd3b7	1.23746e-05	3.72256	0.18	0.59	5.88	6.01
ENSMUSG00000057367.12	protein_coding	Birc2	1.23908e-05	1.4283	5.28	4.57	16.7	13.79
ENSMUSG00000102714.1	TEC	Gm37618	1.25276e-05	2.58919	0.44	0.85	5.81	3.82
ENSMUSG00000063239.17	protein_coding	Grm4	1.26193e-05	1.87009	1.46	1.34	6.41	5.76
ENSMUSG00000085445.1	lncRNA	Gm16348	1.27633e-05	8.34018	0	0	2.16	2.56
ENSMUSG00000027778.15	protein_coding	Ift80	1.28427e-05	1.26847	5.81	6.5	16.16	17.45
ENSMUSG00000103160.1	TEC	C130012C08Rik	1.31491e-05	8.49618	0	0	0.79	1.42
ENSMUSG00000073209.4	protein_coding	Klf14	1.31689e-05	8.48278	0	0	1.58	1.08
ENSMUSG00000039599.16	protein_coding	Fam149b	1.31816e-05	1.24614	15.96	23.85	51.39	54.89
ENSMUSG00000040838.10	protein_coding	Gm11639	1.33979e-05	1.21218	1.45	1.47	3.64	4.02
ENSMUSG00000085565.1	lncRNA	Gm15721	1.34141e-05	8.48666	0	0	1.57	0.89
ENSMUSG00000063060.6	protein_coding	Sox7	1.36084e-05	8.47996	0	0	0.79	1.67
ENSMUSG00000024026.13	protein_coding	Glo1	1.3764e-05	2.11207	2.21	2.32	12.07	11.69
ENSMUSG00000095139.2	protein_coding	Pou3f2	1.4202e-05	3.51378	0.07	0.1	1.06	1.55
ENSMUSG00000049307.6	protein_coding	Fut4	1.43424e-05	7.21179	0	0.01	1.95	1.23
ENSMUSG00000082152.1	processed_pseudogene	Gm13655	1.44051e-05	6.00992	0	0.19	7.19	11.43
ENSMUSG00000071181.2	lncRNA	3830408C21Rik	1.45132e-05	3.00273	1.15	0.36	6.32	9.7
ENSMUSG00000098132.1	protein_coding	Rassf10	1.47795e-05	6.05163	0.03	0	1.06	1.98
ENSMUSG00000109864.1	protein_coding	Eid3	1.48628e-05	3.40739	0.31	0.61	5.86	7.29
ENSMUSG00000109173.1	processed_pseudogene	Gm21036	1.51043e-05	8.36632	0	0	1.98	1.03
ENSMUSG00000056162.14	protein_coding	Cndp1	1.51277e-05	2.55772	0.92	0.44	5	5.19
ENSMUSG00000023443.13	protein_coding	Esx1	1.51554e-05	3.2856	0.47	0.89	12.63	5.63
ENSMUSG00000003923.14	protein_coding	Tfam	1.51633e-05	2.58027	4.16	0.84	12.68	24.56
ENSMUSG00000079055.10	protein_coding	Slc8a3	1.51633e-05	4.67281	0.07	0.02	1.25	2.23
ENSMUSG00000007480.4	protein_coding	Mc5r	1.53234e-05	3.67368	0.19	0.04	2.3	1.85
ENSMUSG00000029671.15	protein_coding	Wnt16	1.59167e-05	4.89149	0.1	0	1.92	3.5
ENSMUSG00000019969.14	protein_coding	Psen1	1.61569e-05	1.011	20.8	26.85	51.37	55.67
ENSMUSG00000035239.6	protein_coding	Neu3	1.62872e-05	4.28414	0.07	0.05	1.75	1.63
ENSMUSG00000092073.8	protein_coding	Gm6205	1.6507e-05	1.05827	15.16	18.83	39.96	39.28
ENSMUSG00000103898.1	TEC	Gm30238	1.66599e-05	5.18988	0.07	0	2.76	1.57
ENSMUSG00000054404.13	protein_coding	Slfn5	1.69101e-05	1.64559	1.21	1.34	4.96	4.35
ENSMUSG00000079424.8	protein_coding	Gm3259	1.69314e-05	1.37851	6.36	6.59	17.05	21.5
ENSMUSG00000087246.1	lncRNA	Gm13346	1.69626e-05	1.87467	1.23	2.29	7.72	7.44
ENSMUSG00000047454.12	protein_coding	Gphn	1.76151e-05	1.25386	5.77	6.18	15.97	16.35
ENSMUSG00000037188.7	protein_coding	Grhl3	1.83025e-05	8.35407	0	0	1.53	1.22
ENSMUSG00000026728.9	protein_coding	Vim	1.84419e-05	3.27935	0.37	0.49	7.56	3.55
ENSMUSG00000097767.8	lncRNA	Miat	1.85621e-05	8.35719	0	0	1.9	0.36
ENSMUSG00000021124.13	protein_coding	Vti1b	1.85705e-05	1.2996	13.59	14.78	40.58	38.89
ENSMUSG00000034744.13	protein_coding	Nagk	1.90113e-05	8.48223	0	0	4.59	3.79
ENSMUSG00000090946.3	protein_coding	Ccdc71l	1.94984e-05	1.58468	2.02	2.27	8.38	6.56
ENSMUSG00000021248.9	protein_coding	Tmed10	1.98637e-05	1.02617	23.39	24.04	55.27	52.93
ENSMUSG00000053819.16	protein_coding	Camk2d	1.98754e-05	3.62413	0.36	0.13	5.5	2.93
ENSMUSG00000048106.6	transcribed_unprocessed_pseudogene	4632415L05Rik	1.99222e-05	2.45984	1.65	1.25	10.48	9.57
ENSMUSG00000006958.14	protein_coding	Chrd	1.99424e-05	8.28198	0	0	1.54	1.15
ENSMUSG00000062393.13	protein_coding	Dgkk	2.0172e-05	1.31908	3.06	2.58	8.97	7.14
ENSMUSG00000048562.7	protein_coding	Sp8	2.02861e-05	2.90134	0.13	0.5	3.63	2.4
ENSMUSG00000097910.2	lncRNA	5033428I22Rik	2.03067e-05	8.28115	0	0	0.95	1.45
ENSMUSG00000100876.1	lncRNA	2810454H06Rik	2.0661e-05	3.88557	0.19	0.04	3.05	1.83
ENSMUSG00000038260.10	protein_coding	Trpm4	2.08818e-05	2.69712	0.76	0.62	5.4	6.19
ENSMUSG00000060314.13	protein_coding	Zfp941	2.09254e-05	2.27412	1.31	0.64	6.37	5.28
ENSMUSG00000032420.8	protein_coding	Nt5e	2.12376e-05	5.07966	0	0.06	1.77	1.52
ENSMUSG00000103739.1	TEC	Gm37653	2.12412e-05	4.5418	0.03	0.06	1.1	1.87
ENSMUSG00000103006.1	TEC	4933417C20Rik	2.14571e-05	2.81537	0.86	0.47	5.77	6.37
ENSMUSG00000022853.7	protein_coding	Ehhadh	2.15991e-05	2.6517	0.87	0.32	5.15	4.55
ENSMUSG00000068328.9	protein_coding	Aup1	2.18261e-05	3.0175	1.18	0.94	12.71	9.88
ENSMUSG00000117402.1	processed_pseudogene	Gm4834	2.2258e-05	7.09136	0	0.02	1.29	2.07
ENSMUSG00000046329.14	protein_coding	Slc25a23	2.23641e-05	1.15951	9.06	13.68	29.15	27.96
ENSMUSG00000026211.17	protein_coding	Obsl1	2.24894e-05	8.74551	0	0	2.74	2.65
ENSMUSG00000086496.1	lncRNA	Gm14204	2.24894e-05	8.25637	0	0	1.15	2.68
ENSMUSG00000059246.4	protein_coding	Foxb1	2.34613e-05	8.38916	0	0	0.6	2.06
ENSMUSG00000025766.14	protein_coding	D3Ertd751e	2.36523e-05	2.67742	0.56	0.92	3.19	8.92
ENSMUSG00000042807.15	protein_coding	Hecw2	2.39337e-05	1.92007	1.2	0.68	5.48	3.15
ENSMUSG00000063694.5	protein_coding	Cycs	2.40869e-05	1.24875	13	9.95	32.48	29.67
ENSMUSG00000058672.7	protein_coding	Tubb2a	2.44884e-05	1.19199	16.37	21.56	52.72	45
ENSMUSG00000097440.2	lncRNA	Gm6277	2.44884e-05	5.72712	0	0.06	2.41	2.3
ENSMUSG00000066324.2	protein_coding	Impad1	2.46645e-05	2.89511	0.18	0.13	1.13	1.88
ENSMUSG00000105601.1	TEC	Gm42725	2.51447e-05	4.34093	0.08	0.01	1.43	1.33
ENSMUSG00000091549.1	processed_pseudogene	Gm6548	2.51462e-05	5.92907	0.09	0	5.94	3.8
ENSMUSG00000066800.11	protein_coding	Rnasel	2.5297e-05	3.38365	0.14	0.19	2.81	1.91
ENSMUSG00000075590.4	protein_coding	Nrbp2	2.5953e-05	5.03323	0.06	0.02	2.79	1.44
ENSMUSG00000055865.8	protein_coding	Tafa3	2.59571e-05	6.40431	0.01	0.01	0.28	3.17
ENSMUSG00000031666.15	protein_coding	Rbl2	2.62083e-05	1.79097	1.54	1.78	8.24	5.4
ENSMUSG00000096968.1	protein_coding	Gm26620	2.63474e-05	8.19194	0	0	6.45	4.32
ENSMUSG00000070392.5	lncRNA	Gm20634	2.63711e-05	2.87569	0.54	0.28	5.5	2.48
ENSMUSG00000033768.17	protein_coding	Nrxn2	2.70171e-05	4.60975	0.21	0.02	3.16	3.28
ENSMUSG00000016982.6	protein_coding	Pom121l2	2.70434e-05	6.9914	0.02	0	1.9	2.27
ENSMUSG00000040236.4	protein_coding	Trappc5	2.77969e-05	2.19504	0.74	1.29	6	5.36
ENSMUSG00000036377.19	protein_coding	C530008M17Rik	2.79935e-05	2.78112	0.2	0.17	1.84	1.47
ENSMUSG00000093919.1	processed_pseudogene	Gm20760	2.81436e-05	1.82962	12.98	10.45	56.22	43.33
ENSMUSG00000029370.10	protein_coding	Rassf6	2.81539e-05	2.35874	1.18	1.18	8.35	6.75
ENSMUSG00000090031.2	lncRNA	4732440D04Rik	2.82841e-05	3.32157	0.44	0.1	5.76	1.57
ENSMUSG00000033685.13	protein_coding	Ucp2	2.90134e-05	2.78035	1.65	0.36	9.18	8.44
ENSMUSG00000113303.1	lncRNA	4930423D22Rik	2.92081e-05	8.21682	0	0	2.29	2.25
ENSMUSG00000084845.9	protein_coding	Tmem240	2.93972e-05	8.01015	0	0	1.58	0.89
ENSMUSG00000068744.12	protein_coding	Psrc1	2.9824e-05	2.31714	1.7	3.8	23.28	10.52
ENSMUSG00000028266.17	protein_coding	Lmo4	3.0407e-05	1.85218	5.06	4.02	17.24	21.91
ENSMUSG00000111409.1	protein_coding	Gm49380	3.06237e-05	8.3177	0	0	1.96	0.62
ENSMUSG00000102466.1	TEC	Gm38200	3.07293e-05	8.25853	0	0	2.36	1.24
ENSMUSG00000103273.1	TEC	Gm37913	3.07293e-05	8.56956	0	0	3.55	0.17
ENSMUSG00000037826.5	protein_coding	Ppm1k	3.10584e-05	2.38275	0.56	0.74	2.98	5.49
ENSMUSG00000070802.5	protein_coding	Pnmal2	3.14679e-05	4.79956	0	0.07	1.48	1.21
ENSMUSG00000097726.7	lncRNA	9530036O11Rik	3.19701e-05	2.85567	0.29	0.5	4.84	2.52
ENSMUSG00000097986.2	lncRNA	Gm26953	3.19701e-05	7.90815	0	0	3.51	3.54
ENSMUSG00000024338.15	protein_coding	Psmb8	3.2038e-05	8.16238	0	0	2.86	3.55
ENSMUSG00000090863.1	protein_coding	A530084C06Rik	3.24077e-05	8.12725	0	0	1.02	1.12
ENSMUSG00000027171.10	protein_coding	Prrg4	3.3054e-05	2.85523	0.58	0.72	6.19	6.07
ENSMUSG00000038605.11	protein_coding	Samd10	3.33327e-05	1.8892	2.19	3	13.88	9.03
ENSMUSG00000029780.14	protein_coding	Nt5c3	3.34441e-05	2.68584	1.13	1.06	7.47	10.77
ENSMUSG00000110791.1	TEC	Gm47508	3.34876e-05	8.20747	0	0	1.19	1.17
ENSMUSG00000032494.12	protein_coding	Tdgf1	3.36555e-05	4.50292	0.1	0.09	3.2	3.38
ENSMUSG00000066158.7	lncRNA	AY512931	3.3741e-05	5.53816	0.46	0	16.62	5.47
ENSMUSG00000114231.1	lncRNA	Gm40968	3.41137e-05	5.28686	0.02	0.01	0.86	1.63
ENSMUSG00000106718.1	lncRNA	Gm20052	3.50283e-05	1.47308	11.06	9.13	35.71	29.37
ENSMUSG00000027963.14	protein_coding	Extl2	3.51086e-05	3.44025	0.16	0.16	1.95	2.89
ENSMUSG00000097292.2	lncRNA	A230107N01Rik	3.51393e-05	8.24006	0	0	1.61	2.36
ENSMUSG00000052684.4	protein_coding	Jun	3.53001e-05	2.53966	0.89	0.35	5.38	3.89
ENSMUSG00000046463.5	lncRNA	5930403N24Rik	3.53468e-05	5.27188	0.28	0	6.84	3.22
ENSMUSG00000038077.7	protein_coding	Kcna6	3.5628e-05	3.66271	0.14	0.11	3.29	1.18
ENSMUSG00000054408.9	protein_coding	Spcs3	3.59284e-05	2.28437	0.97	0.54	3.8	5.44
ENSMUSG00000085665.1	lncRNA	Gm12059	3.62535e-05	4.55096	0.1	0	1.57	2.34
ENSMUSG00000030469.10	protein_coding	Zfp719	3.62847e-05	1.55695	2.23	2.2	8.79	6.44
ENSMUSG00000079588.3	protein_coding	Tmem182	3.64512e-05	1.71369	2.38	2.38	8.31	10.09
ENSMUSG00000020044.13	protein_coding	Timp3	3.64881e-05	7.88105	0	0	1.21	1.41
ENSMUSG00000024087.4	protein_coding	Cyp1b1	3.64881e-05	2.63838	0.3	0.41	2.62	2.99
ENSMUSG00000112649.1	transcribed_processed_pseudogene	Gm47647	3.66239e-05	6.83583	0.04	0	4.05	6.29
ENSMUSG00000097310.2	lncRNA	A930038B10Rik	3.69425e-05	6.9	0	0.02	1.81	1.26
ENSMUSG00000024726.10	protein_coding	Carnmt1	3.76661e-05	1.33856	12.87	17.29	58.13	29.24
ENSMUSG00000031596.15	protein_coding	Slc7a2	3.91213e-05	1.0426	7.5	8.86	18.6	19.2
ENSMUSG00000049493.13	protein_coding	Pls1	3.96012e-05	1.16063	7.54	6.79	17.76	18.5
ENSMUSG00000032718.4	protein_coding	Mansc1	3.97121e-05	1.2312	10.77	8.49	27	24.59
ENSMUSG00000000085.16	protein_coding	Scmh1	4.03283e-05	1.12208	12.5	18.46	36.2	39.44
ENSMUSG00000025969.15	protein_coding	Nrp2	4.07468e-05	3.29017	0.08	0.27	1.74	2.83
ENSMUSG00000000817.10	protein_coding	Fasl	4.1047e-05	8.32017	0	0	1.77	5.82
ENSMUSG00000104850.1	lncRNA	Gm42901	4.15841e-05	4.85164	0.03	0.04	1.31	1.59
ENSMUSG00000097587.2	lncRNA	4930578M01Rik	4.27098e-05	5.94385	0.01	0.01	0.58	1.44
ENSMUSG00000031681.16	protein_coding	Smad1	4.38396e-05	1.30949	6.68	6.32	15.7	21.17
ENSMUSG00000055341.10	protein_coding	Zfp457	4.41963e-05	5.12863	0.05	0.03	2.55	2.43
ENSMUSG00000104548.1	TEC	Gm43857	4.42193e-05	3.77057	0.08	0.13	1.69	2.2
ENSMUSG00000025529.14	protein_coding	Zfp711	4.46053e-05	3.57544	0.05	0.23	1.21	3.38
ENSMUSG00000003198.10	protein_coding	Zfp959	4.50409e-05	5.39294	0	0.09	3.75	2.74
ENSMUSG00000036835.7	protein_coding	Psenen	4.57205e-05	1.53614	19.24	17.75	55.06	69.69
ENSMUSG00000097806.3	lncRNA	Gm6556	4.58275e-05	5.03757	0.1	0	3.34	3.1
ENSMUSG00000102424.2	lncRNA	Paupar	4.58298e-05	5.79679	0	0.03	0.86	1.93
ENSMUSG00000115834.1	lncRNA	Gm10385	4.61138e-05	5.2486	0.04	0	1.01	1.33
ENSMUSG00000059213.7	protein_coding	Ddn	4.61361e-05	4.29291	0.12	0	2.79	1.4
ENSMUSG00000032186.15	protein_coding	Tmod2	4.62954e-05	1.00595	5.07	4.83	12.19	10.14
ENSMUSG00000035725.13	protein_coding	Prkx	4.67346e-05	1.33987	3.22	4.48	12.03	10.26
ENSMUSG00000072930.3	protein_coding	Gm15107	4.72123e-05	2.91163	0.58	0.39	6.87	3.18
ENSMUSG00000107058.1	TEC	Gm42545	4.76139e-05	8.08115	0	0	5.06	3.68
ENSMUSG00000108291.1	TEC	Gm44292	4.77897e-05	5.18695	0.02	0.05	2.4	1.53
ENSMUSG00000096221.3	lncRNA	1500002C15Rik	4.79742e-05	8.09901	0	0	1.22	2.08
ENSMUSG00000029571.14	protein_coding	Tmem106b	4.91262e-05	2.48353	4.04	1.33	23.48	15.34
ENSMUSG00000029097.11	protein_coding	Trmt44	4.91973e-05	3.88481	0.15	0.19	6.64	0.85
ENSMUSG00000034837.12	protein_coding	Gnat1	4.94309e-05	2.59768	0.61	0.72	5.87	4.5
ENSMUSG00000038403.10	protein_coding	Hjv	5.00125e-05	5.75535	0.02	0.03	3.77	1.07
ENSMUSG00000102775.1	TEC	Gm38160	5.09207e-05	5.70865	0.04	0	1.76	1.85
ENSMUSG00000079057.4	protein_coding	Cyp4v3	5.09287e-05	2.70499	0.35	0.23	2.57	2.41
ENSMUSG00000037335.13	protein_coding	Hand1	5.20556e-05	6.86566	0	0.03	5.29	1.98
ENSMUSG00000114800.1	lncRNA	Gm31600	5.20556e-05	6.76234	0	0.01	2.46	0.79
ENSMUSG00000044465.19	protein_coding	Fam160a2	5.27194e-05	1.28582	3.41	3.42	11.67	7.43
ENSMUSG00000046269.17	protein_coding	Usp27x	5.33406e-05	1.60475	1.93	1.71	6.87	6.12
ENSMUSG00000027551.15	protein_coding	Zfp64	5.36398e-05	5.02149	0.04	0.06	2.82	2.22
ENSMUSG00000037653.7	protein_coding	Kctd8	5.41505e-05	3.5217	0.19	0.22	3.2	3.33
ENSMUSG00000063415.12	protein_coding	Cyp26b1	5.64895e-05	5.71655	0.02	0	1.39	0.76
ENSMUSG00000090564.9	lncRNA	A430057M04Rik	5.7807e-05	5.73095	0	0.03	1.47	1.16
ENSMUSG00000029219.10	protein_coding	Slc10a4	5.84641e-05	8.06344	0	0	1.04	3.02
ENSMUSG00000036111.8	protein_coding	Lmo1	5.93378e-05	1.02496	41.56	60.57	124.49	108.01
ENSMUSG00000083993.1	processed_pseudogene	Gm14398	6.07126e-05	8.05712	0	0	4.75	2.4
ENSMUSG00000114937.1	lncRNA	Gm30054	6.17489e-05	8.01754	0	0	1.85	1.75
ENSMUSG00000003062.13	protein_coding	Stard3nl	6.19529e-05	1.27564	14.22	14.69	42.87	37.14
ENSMUSG00000032446.14	protein_coding	Eomes	6.27576e-05	1.55744	2.78	3.15	10.99	9.4
ENSMUSG00000047789.5	protein_coding	Slc38a9	6.29252e-05	2.4367	0.5	0.47	4.21	2.55
ENSMUSG00000097416.3	lncRNA	Gm26670	6.31333e-05	3.91135	0.11	0.05	1.11	2.55
ENSMUSG00000108072.1	lncRNA	Gm20362	6.5526e-05	1.57845	4.1	4.03	12.34	16.1
ENSMUSG00000047228.9	protein_coding	A2ml1	6.64056e-05	2.44089	0.97	1.71	9.87	8.51
ENSMUSG00000024234.7	protein_coding	Mtpap	6.68419e-05	1.23347	7.33	7.26	20.74	18.4
ENSMUSG00000104612.1	TEC	Gm42449	6.72047e-05	8.03644	0	0	2.12	0.92
ENSMUSG00000113459.1	lncRNA	Gm30655	6.78933e-05	8.02856	0	0	1.99	1.3
ENSMUSG00000032062.2	protein_coding	2310030G06Rik	6.91673e-05	7.95913	0	0	4.32	2.92
ENSMUSG00000061171.15	protein_coding	Slc38a11	6.96243e-05	8.07273	0	0	2.99	2.14
ENSMUSG00000037161.14	protein_coding	Mgarp	6.96697e-05	2.88873	1.27	2.05	27.05	5.62
ENSMUSG00000068859.5	protein_coding	Sp9	6.96799e-05	2.77377	0.24	1.54	5.6	9.99
ENSMUSG00000114374.1	processed_pseudogene	Gm7911	7.08907e-05	7.98963	0	0	6.21	8.18
ENSMUSG00000026235.14	protein_coding	Epha4	7.10941e-05	1.24905	4.64	3.27	10.58	10.98
ENSMUSG00000020607.7	protein_coding	Lratd1	7.11494e-05	1.70013	1.27	2.46	7.05	7.18
ENSMUSG00000069273.2	protein_coding	H3c6	7.2729e-05	1.6376	9.85	10.61	42.74	32.45
ENSMUSG00000105181.1	processed_pseudogene	Gm19620	7.46897e-05	6.75115	0.19	0	18.88	20.95
ENSMUSG00000043090.18	protein_coding	Zfp866	7.74224e-05	1.63589	2.01	2.22	8.17	7.32
ENSMUSG00000103041.1	lncRNA	Gm37305	7.81202e-05	2.63703	0.2	0.34	2.44	1.98
ENSMUSG00000031373.4	protein_coding	Car5b	7.86803e-05	3.62219	0.2	0.03	2.01	2.24
ENSMUSG00000115424.1	lncRNA	D130079A08Rik	7.90859e-05	3.59809	0.26	0	2.46	2.58
ENSMUSG00000026874.10	protein_coding	Hc	7.94664e-05	6.67476	0.01	0	0.51	2.31
ENSMUSG00000114010.1	lncRNA	Gm47432	7.97802e-05	1.72906	8.58	8.6	28.17	39.49
ENSMUSG00000104969.1	lncRNA	Gm43445	7.98058e-05	4.68255	0.14	0	4.69	1.25
ENSMUSG00000054400.16	protein_coding	Cklf	7.98939e-05	3.01172	0.36	1.22	7.49	9.17
ENSMUSG00000114260.1	processed_pseudogene	Gm19198	8.18251e-05	7.96905	0	0	7.31	3.37
ENSMUSG00000082318.3	processed_pseudogene	Gm14162	8.19901e-05	7.90852	0	0	7.52	7.05
ENSMUSG00000069266.5	protein_coding	H4c2	8.33226e-05	1.31732	87.35	83.5	288.76	200.29
ENSMUSG00000076438.5	protein_coding	Oxct2b	8.36102e-05	5.59578	0.06	0	2.54	2.57
ENSMUSG00000087142.7	lncRNA	Gm12454	8.3964e-05	6.65925	0	0.07	8.93	5.52
ENSMUSG00000024600.8	protein_coding	Slc27a6	8.4655e-05	5.61705	0.04	0	1.27	2.21
ENSMUSG00000022744.12	protein_coding	Cldnd1	8.51936e-05	1.44209	6.92	9.37	29.03	22.18
ENSMUSG00000097145.5	lncRNA	9230114K14Rik	8.61753e-05	2.13789	1.48	2.5	13.35	8.13
ENSMUSG00000026766.16	protein_coding	Mmadhc	8.76818e-05	1.43109	15.42	11.63	50.07	34.84
ENSMUSG00000035653.16	protein_coding	Lrfn5	8.79923e-05	6.24904	0	0.03	1.81	1.67
ENSMUSG00000046723.4	protein_coding	Adam24	8.8245e-05	7.89818	0	0	1.08	1.08
ENSMUSG00000027868.11	protein_coding	Tbx15	9.13662e-05	5.59088	0	0.06	5.7	0.38
ENSMUSG00000000567.5	protein_coding	Sox9	9.157e-05	4.00367	0.14	0	2.22	1.38
ENSMUSG00000029878.6	lncRNA	Dbpht2	9.20092e-05	3.30381	0.09	0.11	1.53	1.28
ENSMUSG00000104887.1	unprocessed_pseudogene	Gm43158	9.2994e-05	4.64738	0	0.19	2.55	4.79
ENSMUSG00000022820.4	protein_coding	Ndufb4	9.39361e-05	4.07009	0.16	0.32	6.42	6.3
ENSMUSG00000027330.16	protein_coding	Cdc25b	9.39361e-05	1.29964	5.82	8.01	18.02	20.79
ENSMUSG00000097832.1	lncRNA	Gm26912	9.39469e-05	3.66625	0.24	0.2	4.85	3.32
ENSMUSG00000117780.1	lncRNA	Gm3734	9.5437e-05	4.2131	0	0.21	2.03	3.73
ENSMUSG00000032946.16	protein_coding	Rasgrp2	9.57412e-05	3.12963	0.1	0.41	3.39	2.25
ENSMUSG00000033900.13	protein_coding	Map9	9.69919e-05	1.28534	4.32	2.95	11.42	9.04
ENSMUSG00000024268.16	protein_coding	Celf4	9.73831e-05	4.86856	0.19	0.03	4.39	3.71
ENSMUSG00000102632.1	TEC	Gm37786	9.80661e-05	4.79218	0.06	0	1.54	1.25
ENSMUSG00000029451.14	protein_coding	Gm13103	9.90571e-05	1.25376	10.58	10.76	26.63	31.61
ENSMUSG00000107164.1	lncRNA	4933425D22Rik	9.99953e-05	7.92466	0	0	3.08	0.89
ENSMUSG00000106999.1	TEC	Gm42734	0.000101655	7.8864	0	0	2.76	5.83
ENSMUSG00000107373.1	TEC	Gm42668	0.000101914	7.85417	0	0	1.36	1.12
ENSMUSG00000097858.2	lncRNA	9530052C20Rik	0.000102487	4.00208	0.15	0.18	3.35	4.5
ENSMUSG00000075254.12	protein_coding	Heg1	0.000102764	2.07243	0.43	0.52	2.62	2.34
ENSMUSG00000108907.1	unprocessed_pseudogene	Gm4541	0.000104649	6.93247	0	0.04	6.38	0.58
ENSMUSG00000110424.1	lncRNA	1700012D14Rik	0.000104878	3.86784	0.32	0.3	7.44	6.05
ENSMUSG00000033083.16	protein_coding	Tbc1d4	0.000105488	4.91715	0.03	0.02	1.48	1.35
ENSMUSG00000035759.4	protein_coding	Bbs10	0.000105775	2.42993	0.44	0.62	3.12	4.23
ENSMUSG00000110982.1	TEC	Gm48565	0.000106624	7.76249	0	0	1.53	2.11
ENSMUSG00000054134.14	protein_coding	Umodl1	0.000106932	1.22702	26.69	21.11	77.44	50.95
ENSMUSG00000018377.10	protein_coding	Vezf1	0.00010923	1.25866	3.28	3.24	8.68	9.17
ENSMUSG00000032352.16	protein_coding	Lrrc1	0.000110745	1.33501	4.8	7.03	15.25	18.92
ENSMUSG00000068551.12	protein_coding	Zfp467	0.00011268	6.41364	0.01	0	2.1	1.27
ENSMUSG00000073002.9	protein_coding	Vamp5	0.000114202	7.39978	0	0	1.89	2.12
ENSMUSG00000002384.2	protein_coding	Bmp8b	0.00011428	5.68867	0.02	0.02	2.38	0.82
ENSMUSG00000050397.4	protein_coding	Foxl2	0.000115151	4.57044	0	0.09	1.47	1.63
ENSMUSG00000106019.1	lncRNA	Gm43672	0.000115733	4.33546	0.14	0.03	3.16	2.6
ENSMUSG00000050050.17	protein_coding	Ccdc158	0.000116143	1.91548	5.68	1.46	16.6	16.49
ENSMUSG00000054383.2	protein_coding	Pnma1	0.000117739	6.51629	0	0.02	2.62	1.31
ENSMUSG00000057777.4	protein_coding	Mab21l2	0.000121358	2.47233	0.41	0.92	3.61	5.87
ENSMUSG00000105542.1	processed_pseudogene	Gm34248	0.000122009	7.82302	0	0	6.51	14.25
ENSMUSG00000042121.16	protein_coding	Ssh1	0.000122056	1.16009	5.41	9.44	17.63	19.8
ENSMUSG00000102401.1	lncRNA	Gm37864	0.000123179	4.60249	0.03	0.04	1.67	0.98
ENSMUSG00000001510.8	protein_coding	Dlx3	0.000124192	2.34014	1.19	0.48	6.09	4.87
ENSMUSG00000021694.18	protein_coding	Ercc8	0.000124829	2.12522	2.04	1	8.02	8.67
ENSMUSG00000029151.14	protein_coding	Slc30a3	0.000125867	1.39709	6.56	12	29.72	26.4
ENSMUSG00000030868.6	protein_coding	Dctn5	0.00012603	2.26578	1.37	2.08	14.24	6.72
ENSMUSG00000022346.15	protein_coding	Myc	0.000127371	1.79616	3.51	2.71	15.31	10.87
ENSMUSG00000036026.15	protein_coding	Tmem63b	0.000127673	1.06419	11.49	11.49	31.12	23.23
ENSMUSG00000031907.9	protein_coding	Zfp90	0.000127781	2.44542	0.5	0.47	3.11	3.77
ENSMUSG00000029012.11	protein_coding	Orc5	0.000128515	1.01305	21.85	21.45	45	53.27
ENSMUSG00000117575.1	lncRNA	Gm36486	0.000131652	7.77763	0	0	0.6	2.07
ENSMUSG00000110363.1	lncRNA	Gm45576	0.000132678	7.75999	0	0	3.16	1.75
ENSMUSG00000029697.6	protein_coding	Fezf1	0.000135151	3.7342	0.37	0	2.97	4.73
ENSMUSG00000117763.1	lncRNA	9830166K06Rik	0.000135151	7.7639	0	0	1.2	0.95
ENSMUSG00000025207.16	protein_coding	Sema4g	0.000135988	3.58479	0.13	0.04	1.71	1.38
ENSMUSG00000034587.8	lncRNA	8430429K09Rik	0.000136269	1.4823	7.04	9.27	31.42	21.65
ENSMUSG00000103233.1	TEC	Gm37159	0.000136334	4.34483	0.03	0.05	1.32	0.99
ENSMUSG00000040434.16	protein_coding	Large2	0.000136848	4.70661	0.06	0	2.55	0.93
ENSMUSG00000029221.15	protein_coding	Slc30a9	0.00013743	2.01168	1.6	3.13	17.11	6.28
ENSMUSG00000117007.1	lncRNA	Gm41556	0.000139233	3.40444	0.25	0.48	3.66	7.48
ENSMUSG00000074210.3	protein_coding	E130208F15Rik	0.000140487	6.50669	0	0.03	2.8	2.64
ENSMUSG00000112450.1	processed_pseudogene	Gm3619	0.00014334	7.73391	0	0	4.9	4.52
ENSMUSG00000028042.15	protein_coding	Zbtb7b	0.000144321	1.24753	4.5	4.91	12.74	12.86
ENSMUSG00000030122.12	protein_coding	Ptms	0.000149135	1.65024	7.41	9.44	31.28	31.31
ENSMUSG00000030446.17	protein_coding	Zfp273	0.000150523	2.50318	0.94	0.58	7.52	3.77
ENSMUSG00000071540.4	protein_coding	3425401B19Rik	0.000154283	7.91912	0	0	0.4	2
ENSMUSG00000026872.18	protein_coding	Zeb2	0.000155346	3.30404	0.16	0.29	3.72	2.55
ENSMUSG00000019927.6	protein_coding	Ube2d1	0.000155467	2.00563	2.68	2.37	9.34	15.72
ENSMUSG00000003233.12	protein_coding	Dvl3	0.000157605	1.02668	12.24	16.51	36.3	29.43
ENSMUSG00000087143.9	lncRNA	A830082K12Rik	0.000157605	7.95556	0	0	2.65	2.4
ENSMUSG00000006200.3	protein_coding	Rhox6	0.000159125	5.52685	0.11	0	5.07	4.28
ENSMUSG00000114053.1	lncRNA	Gm35330	0.000161758	1.72238	9.79	3.81	28.42	25.85
ENSMUSG00000102941.1	lncRNA	Gm37552	0.000161883	7.74107	0	0	1.81	0.58
ENSMUSG00000061778.10	protein_coding	Mospd2	0.000167921	1.62383	4.72	3.84	20.33	11.15
ENSMUSG00000052688.12	protein_coding	Rab7b	0.000169687	7.2979	0	0	1.11	1.93
ENSMUSG00000098912.7	lncRNA	1500004A13Rik	0.000169687	3.2574	0.1	0.22	2.76	1.47
ENSMUSG00000009376.15	protein_coding	Met	0.000171235	7.94742	0	0	2.09	0.35
ENSMUSG00000059395.4	protein_coding	Nkapl	0.000173541	2.57496	0.93	0.82	9.07	4.87
ENSMUSG00000031734.13	protein_coding	Irx3	0.000174539	2.33421	0.97	0.45	4.64	4.7
ENSMUSG00000068267.5	protein_coding	Cenpb	0.000176777	2.70797	0.11	0.33	1.8	2.04
ENSMUSG00000071719.2	protein_coding	Tmem28	0.000180056	4.73906	0.05	0	1.05	1.16
ENSMUSG00000037907.16	protein_coding	Ankrd13b	0.000181184	5.43244	0.04	0	1.67	1.71
ENSMUSG00000092627.2	lncRNA	D130058E05Rik	0.000186442	4.01377	0	0.18	3.07	1.59
ENSMUSG00000073130.10	protein_coding	Gm1141	0.000187145	3.01763	0.48	0.13	3.34	3.81
ENSMUSG00000018819.10	protein_coding	Lsp1	0.000187187	1.19203	23.8	22.43	65.43	55.3
ENSMUSG00000068957.1	lncRNA	4930589L23Rik	0.00018842	7.66041	0	0	2.84	1.69
ENSMUSG00000027291.15	protein_coding	Vps39	0.000189369	1.36234	6.05	8.33	28.96	13.95
ENSMUSG00000055435.6	protein_coding	Maf	0.000189762	2.72488	0.13	0.14	0.97	1.37
ENSMUSG00000038402.2	protein_coding	Foxf2	0.000192318	7.64242	0	0	1.41	1
ENSMUSG00000049811.17	protein_coding	Fam161a	0.000193083	1.47978	6.53	4.21	17.15	18.11
ENSMUSG00000035283.5	protein_coding	Adrb1	0.000193823	5.44451	0	0.04	1.94	1.35
ENSMUSG00000103825.1	TEC	Gm38178	0.000195305	7.63694	0	0	1.01	1.28
ENSMUSG00000031344.11	protein_coding	Gabrq	0.000196861	2.79183	0.83	0.08	5.36	3.36
ENSMUSG00000049097.9	protein_coding	Ankrd34a	0.000199021	7.62304	0	0	1.09	1.07
ENSMUSG00000097593.2	lncRNA	Gm26676	0.000199021	7.65112	0	0	1.74	0.87
ENSMUSG00000040721.9	protein_coding	Zfhx2	0.000200032	1.24019	2.21	2.93	8.16	5.73
ENSMUSG00000086173.7	lncRNA	Kis2	0.000200618	4.96426	0.24	0	5.84	4.63
ENSMUSG00000040433.16	protein_coding	Zbtb38	0.000205234	2.53941	0.75	0.19	2.53	4.63
ENSMUSG00000118398.1	processed_pseudogene	Gm19334	0.000205968	5.43397	0	0.05	0.82	3.18
ENSMUSG00000057894.10	protein_coding	Zfp329	0.000206882	1.20873	3.86	3.45	10.75	8.62
ENSMUSG00000044548.11	protein_coding	Dact1	0.000209175	2.93725	0.26	0.17	3	1.53
ENSMUSG00000109216.1	TEC	Gm44907	0.000213588	4.0222	0.21	0.04	4.34	2.26
ENSMUSG00000020420.8	protein_coding	Zfp607a	0.000214657	3.5798	0.03	0.29	1.63	3.42
ENSMUSG00000109541.1	processed_pseudogene	Gm6112	0.000214699	4.53123	0.3	0.12	7.38	9.63
ENSMUSG00000052658.5	lncRNA	5830454E08Rik	0.000218334	7.62367	0	0	3.17	6.54
ENSMUSG00000035367.9	protein_coding	Rmi1	0.000219049	1.09542	13.81	15.95	44.7	27.4
ENSMUSG00000004843.7	protein_coding	Chmp2b	0.000224111	1.70679	3.02	2.51	10.4	11.34
ENSMUSG00000047409.13	protein_coding	Ctdspl	0.000225218	1.00831	6.56	6.85	14.04	16.34
ENSMUSG00000031227.8	protein_coding	Magee1	0.000226591	2.65105	0.63	0.17	4.62	2.33
ENSMUSG00000085037.1	lncRNA	4933421O10Rik	0.000227297	3.39493	0.07	0.11	1.5	1.33
ENSMUSG00000040205.8	protein_coding	Cuzd1	0.000230122	7.59254	0	0	0.71	1.8
ENSMUSG00000114526.1	TEC	A930015P04Rik	0.000233511	7.62519	0	0	6.71	2.51
ENSMUSG00000097476.1	lncRNA	Gm26583	0.000234815	4.46704	0.01	0.04	0.85	1.24
ENSMUSG00000020952.10	protein_coding	Scfd1	0.000239526	1.55501	4.73	2.9	11.73	14.94
ENSMUSG00000109404.1	processed_pseudogene	Gm19963	0.000239679	7.51124	0	0	1.39	3.34
ENSMUSG00000033790.11	protein_coding	Tubgcp5	0.000239842	1.07431	10.52	7.99	23.62	20.68
ENSMUSG00000026360.9	protein_coding	Rgs2	0.000239939	1.1315	10.15	13.88	31.26	28.32
ENSMUSG00000091997.1	processed_pseudogene	Gm6611	0.000239939	4.3066	0.08	0.15	2.73	4.51
ENSMUSG00000028464.16	protein_coding	Tpm2	0.000240812	4.84838	0.02	0.11	1.89	3.84
ENSMUSG00000046432.12	protein_coding	Bex3	0.000240924	4.51253	0	0.33	7	5.24
ENSMUSG00000036863.12	protein_coding	Syde2	0.000241936	1.46256	1.81	1.74	5.85	5.63
ENSMUSG00000020894.16	protein_coding	Vamp2	0.000242775	3.6815	0.04	0.34	4.82	2.45
ENSMUSG00000110131.1	processed_pseudogene	Gm18066	0.000244767	7.51881	0	0	1.51	1.63
ENSMUSG00000031196.13	protein_coding	F8	0.000247433	2.11498	0.48	0.21	1.92	1.9
ENSMUSG00000037994.14	protein_coding	Slc9b2	0.000250601	4.57605	0.15	0	1.89	3.66
ENSMUSG00000022125.7	protein_coding	Cln5	0.000251372	3.68183	0.06	0.16	2.14	2.07
ENSMUSG00000084771.8	lncRNA	A230072E10Rik	0.000253026	3.96865	0.01	0.12	1.39	1.9
ENSMUSG00000107967.1	TEC	Gm44094	0.000255671	6.3865	0.02	0	1.8	2.4
ENSMUSG00000024431.15	protein_coding	Nr3c1	0.000255955	1.07135	5.15	4.63	12.26	11.1
ENSMUSG00000024524.17	protein_coding	Gnal	0.000257425	2.43881	0.4	0.68	4.47	3.14
ENSMUSG00000057147.13	protein_coding	Dph6	0.000258486	1.36285	10.56	11.16	30.69	34.13
ENSMUSG00000040856.17	protein_coding	Dlk1	0.000258757	4.24908	0	0.38	7.7	2.39
ENSMUSG00000078317.6	protein_coding	F8a	0.000263048	2.69557	0.3	0.45	3.94	2.63
ENSMUSG00000043384.15	protein_coding	Gprasp1	0.000263212	1.27583	12.67	7.34	33.19	23
ENSMUSG00000107583.1	TEC	Gm44104	0.00026752	6.29597	0	0.01	1.02	1.07
ENSMUSG00000107714.1	lncRNA	Gm34933	0.000268225	1.62834	5.81	5.82	22.05	20.92
ENSMUSG00000048865.16	protein_coding	Arhgap30	0.000274541	2.33275	0.27	0.48	2	2.91
ENSMUSG00000109429.1	TEC	Gm45223	0.000281721	2.05997	0.44	0.45	2.71	1.99
ENSMUSG00000117063.1	lncRNA	Gm49936	0.000283411	7.58323	0	0	0.63	2.18
ENSMUSG00000053024.14	protein_coding	Cntn2	0.000287809	2.32512	0.6	0.27	3.86	1.89
ENSMUSG00000032598.8	protein_coding	Nckipsd	0.000290097	3.63081	0.63	0.38	21.01	0.88
ENSMUSG00000105710.1	TEC	Gm43859	0.000290128	7.60641	0	0	3.62	0.78
ENSMUSG00000115025.1	processed_pseudogene	Gm4240	0.000294735	7.56843	0	0	3.01	10.99
ENSMUSG00000072931.4	protein_coding	Gm15080	0.000296118	7.45447	0	0	1.1	1.55
ENSMUSG00000021902.7	protein_coding	Phf7	0.000296233	1.19972	10.03	10.43	30.61	23.18
ENSMUSG00000044627.11	protein_coding	Swi5	0.00030202	1.0654	42.37	35.91	92.92	92.93
ENSMUSG00000041695.2	protein_coding	Kcnj2	0.000302406	1.92396	0.5	0.55	2.52	2.41
ENSMUSG00000108472.1	TEC	Gm45212	0.000303291	5.25324	0	0.03	0.69	1.49
ENSMUSG00000047352.6	protein_coding	Olfr976	0.000306391	1.37053	3.19	3.5	9.05	11.05
ENSMUSG00000021482.10	protein_coding	Prxl2c	0.000307758	2.04001	1.67	1.06	6.45	7.77
ENSMUSG00000027833.16	protein_coding	Shox2	0.000314124	2.37319	0.66	0.44	4.65	2.9
ENSMUSG00000074355.2	TEC	Gm10676	0.0003171	6.32005	0.01	0	1.39	1.07
ENSMUSG00000103706.1	TEC	6820402A03Rik	0.000318105	6.1553	0	0.02	1.34	1.51
ENSMUSG00000029154.13	protein_coding	Cwh43	0.000318562	3.52552	0.1	0.12	1.91	2.08
ENSMUSG00000029208.16	protein_coding	Guf1	0.00031948	1.70286	1.91	1.75	5.47	8.88
ENSMUSG00000040152.8	protein_coding	Thbs1	0.000320398	3.3464	0.15	0.02	2.06	0.65
ENSMUSG00000086918.1	lncRNA	4930429F24Rik	0.000320441	5.27824	0	0.08	2.68	2.61
ENSMUSG00000105613.1	TEC	Gm43684	0.000323638	3.16591	0.02	0.17	1.13	1.3
ENSMUSG00000040112.9	protein_coding	Mrps35	0.000328958	2.171	2.95	2.12	13.15	16.16
ENSMUSG00000051048.17	protein_coding	P4ha3	0.000330705	7.58556	0	0	0.6	2.67
ENSMUSG00000093460.9	lncRNA	Six3os1	0.000330705	3.64558	0.05	0.13	1.53	1.6
ENSMUSG00000020335.13	protein_coding	Zfp354b	0.000334596	3.65983	0.16	0.1	2.45	2.69
ENSMUSG00000019828.13	protein_coding	Grm1	0.000335105	2.31449	0.49	0.36	1.79	3.81
ENSMUSG00000105813.1	TEC	Gm42928	0.000337903	4.81766	0	0.05	0.83	1.54
ENSMUSG00000110140.1	lncRNA	5430421F17Rik	0.000341733	7.43303	0	0	0.84	1.21
ENSMUSG00000085297.1	lncRNA	Gm11651	0.000346771	7.28826	0	0	5.4	1.11
ENSMUSG00000024065.8	protein_coding	Ehd3	0.000350035	1.60669	1.67	1.41	6.01	5.23
ENSMUSG00000035356.17	protein_coding	Nfkbiz	0.000350206	1.79689	1.16	0.91	4.92	3.96
ENSMUSG00000106990.1	TEC	Gm42547	0.000351974	3.67817	0.13	0.01	1.95	1.08
ENSMUSG00000021268.17	lncRNA	Meg3	0.000354533	1.78019	1.63	3.04	11.8	7.64
ENSMUSG00000025425.18	protein_coding	St8sia5	0.000354533	7.79719	0	0	2.04	0.6
ENSMUSG00000030798.15	protein_coding	Cd37	0.000358979	4.02572	0	0.22	2.92	3.61
ENSMUSG00000072672.10	protein_coding	Duxbl3	0.000358979	1.81066	4.85	4.53	29.79	10.52
ENSMUSG00000117775.1	lncRNA	Gm50462	0.000359009	4.1069	0.02	0.11	1.23	2.12
ENSMUSG00000022378.14	protein_coding	Fam49b	0.000361646	3.89069	0.1	0.07	2	1.89
ENSMUSG00000091421.3	processed_pseudogene	Gm4202	0.000361646	1.33187	45.21	25.13	122.82	84.56
ENSMUSG00000039089.15	protein_coding	L3mbtl3	0.000362695	1.53796	1.9	2.04	7.53	6.08
ENSMUSG00000037134.17	protein_coding	Prmt9	0.000366586	2.52533	0.49	0.34	2.87	3.72
ENSMUSG00000108258.1	lncRNA	Gm43913	0.000366754	3.43014	0.12	0.09	1.21	2.28
ENSMUSG00000024049.15	protein_coding	Myom1	0.000371211	2.67371	0.69	0.31	6.32	2.39
ENSMUSG00000051627.3	protein_coding	H1f4	0.000378537	1.77311	1.91	2.58	11.11	7.6
ENSMUSG00000054994.2	protein_coding	AV320801	0.000380876	1.7397	1.86	1.91	10.99	4.34
ENSMUSG00000003341.9	protein_coding	Atp8b3	0.00038138	4.68041	0.02	0.04	2.68	0.34
ENSMUSG00000094157.7	protein_coding	Gm7995	0.000381935	3.3901	1.06	0	8.56	9.24
ENSMUSG00000061524.8	protein_coding	Zic2	0.000382602	3.40275	0.45	0.07	6.42	2.05
ENSMUSG00000053286.11	protein_coding	Trmt1l	0.000382782	1.38965	3.7	3.95	12.28	11.09
ENSMUSG00000026344.9	protein_coding	Lypd1	0.000385286	3.92629	0.03	0.12	4.13	0.19
ENSMUSG00000112274.1	lncRNA	Gm47525	0.000391229	7.7132	0	0	10.25	0.36
ENSMUSG00000082873.1	processed_pseudogene	Gm15367	0.000394644	7.45008	0	0	1.23	4.83
ENSMUSG00000022089.9	protein_coding	Bin3	0.00039912	1.38096	12.74	11.63	29.51	44.64
ENSMUSG00000106847.1	lncRNA	Peg13	0.000399617	2.84103	0.09	0.21	1.55	1.38
ENSMUSG00000108750.1	TEC	Gm44750	0.000401987	7.2899	0	0	0.72	1.53
ENSMUSG00000026432.7	protein_coding	Avpr1b	0.000403779	4.57542	0.05	0	0.76	1.53
ENSMUSG00000043439.5	protein_coding	Epop	0.000414125	2.7583	0.45	0.27	2.28	4.59
ENSMUSG00000028337.14	protein_coding	Coro2a	0.000416553	1.39436	2.18	1.97	6.75	6.05
ENSMUSG00000004540.7	protein_coding	Psg17	0.000416689	2.06704	1.26	1.26	8.82	4.58
ENSMUSG00000046196.4	protein_coding	Ttc39d	0.00041724	2.97822	0.29	0.23	2.06	3.85
ENSMUSG00000104662.1	TEC	Gm43267	0.000423852	7.28021	0	0	2.06	0.8
ENSMUSG00000031445.5	protein_coding	Proz	0.000425675	7.20423	0	0	1.52	0.62
ENSMUSG00000097545.7	lncRNA	Mir124a-1hg	0.000429304	5.41092	0	0.03	1.79	1.01
ENSMUSG00000002105.15	protein_coding	Slc39a13	0.000430096	3.67535	0.13	0.2	1.65	5.13
ENSMUSG00000058665.8	protein_coding	En1	0.000434006	4.1126	0	0.13	1.39	2.25
ENSMUSG00000097451.11	lncRNA	Rian	0.00043565	2.08441	1.21	2.53	12.65	7.22
ENSMUSG00000105745.1	TEC	Gm42521	0.000440314	4.68396	0	0.08	2.29	1.5
ENSMUSG00000004562.16	protein_coding	Arhgef40	0.000441053	1.75215	9.52	8.02	41.37	31.17
ENSMUSG00000041872.9	protein_coding	Il17f	0.000441353	2.7887	0.73	1.12	10.07	7.73
ENSMUSG00000051054.4	protein_coding	1700014D04Rik	0.000447767	2.8209	0.2	0.44	3.06	3.03
ENSMUSG00000051323.16	protein_coding	Pcdh19	0.000452054	1.85575	0.45	0.5	2.87	1.39
ENSMUSG00000095930.1	protein_coding	Nim1k	0.000456787	1.88252	0.65	0.72	2.7	3.58
ENSMUSG00000048142.9	protein_coding	Nat8l	0.000460355	2.57666	0.44	0.38	3.78	2.88
ENSMUSG00000055780.10	protein_coding	Usp26	0.000460565	1.14484	4.76	4.7	13.78	10.12
ENSMUSG00000026575.15	protein_coding	Nme7	0.000466085	1.62005	5.23	5.01	19.14	18.76
ENSMUSG00000028165.9	protein_coding	Cisd2	0.000467367	1.1364	7.37	6.22	15.49	18.75
ENSMUSG00000042473.8	protein_coding	Tbc1d8b	0.00046938	1.57674	0.99	1.11	3.81	3.67
ENSMUSG00000031367.15	protein_coding	Ap1s2	0.000472144	1.03344	8.48	8.12	18.43	20.04
ENSMUSG00000034219.15	protein_coding	Sept14	0.000473387	1.03311	25.6	25.99	55.46	64.09
ENSMUSG00000021804.6	protein_coding	Rgr	0.000476154	6.92355	0	0	0.98	1.04
ENSMUSG00000014776.7	protein_coding	Nol3	0.00048334	3.64925	0.09	0.05	0.82	2.04
ENSMUSG00000019823.17	protein_coding	Mical1	0.000487545	4.42061	0.05	0.02	2.48	0.37
ENSMUSG00000040289.8	protein_coding	Hey1	0.000489056	1.41745	5.13	4.03	11.63	17.19
ENSMUSG00000020732.13	protein_coding	Rab37	0.0004904	7.62236	0	0	2.8	0.47
ENSMUSG00000110476.1	lncRNA	4930422C21Rik	0.000493835	3.95396	0.06	0.07	2.08	1.31
ENSMUSG00000034282.3	protein_coding	Evpl	0.00050183	2.33794	0.3	0.14	1.57	1.44
ENSMUSG00000038009.7	protein_coding	Dnajc22	0.000502125	3.84736	0.32	0.04	6.55	2.18
ENSMUSG00000078853.8	protein_coding	Igtp	0.000508939	2.98244	0.28	0.33	4.48	2.44
ENSMUSG00000031737.11	protein_coding	Irx5	0.000512712	1.74141	1.34	1.9	6.93	6.27
ENSMUSG00000109953.1	TEC	5430430B14Rik	0.000513825	7.15548	0	0	1.4	1.61
ENSMUSG00000116572.1	lncRNA	Gm49695	0.000517616	7.22356	0	0	0.91	1.19
ENSMUSG00000022483.17	protein_coding	Col2a1	0.000518065	3.1865	0.08	0.16	2	1.24
ENSMUSG00000020601.8	protein_coding	Trib2	0.000518859	1.10797	7.05	8.51	21.45	16.76
ENSMUSG00000037033.9	protein_coding	Clca3b	0.000519394	3.99537	0.1	0	1.47	1.26
ENSMUSG00000072949.6	protein_coding	Acot1	0.000528691	4.16223	0.04	0.17	2.46	2.86
ENSMUSG00000022441.17	protein_coding	Efcab6	0.000538915	1.04781	8.94	10.59	24.87	20.83
ENSMUSG00000097785.2	lncRNA	B230217O12Rik	0.000540742	2.22749	1.19	1.03	8.09	5.62
ENSMUSG00000044702.13	protein_coding	Palb2	0.000554283	1.05739	7.75	8.7	21.35	17.45
ENSMUSG00000086727.8	protein_coding	4931428L18Rik	0.000554967	1.02021	38.28	33.62	75.85	89.45
ENSMUSG00000108126.1	TEC	Gm43909	0.00055988	7.2298	0	0	1.55	1.09
ENSMUSG00000105341.1	TEC	Gm43817	0.000560051	5.14128	0	0.05	2.34	0.92
ENSMUSG00000105709.1	lncRNA	Gm42723	0.000564071	7.20997	0	0	2.47	2.16
ENSMUSG00000055430.4	protein_coding	Nap1l5	0.000569027	5.99103	0.03	0	1.86	2.67
ENSMUSG00000097086.1	processed_pseudogene	Gm7672	0.000570245	7.22295	0	0	3.04	3.56
ENSMUSG00000029304.14	protein_coding	Spp1	0.000572467	3.81018	0.25	0.04	2.6	4.39
ENSMUSG00000038425.18	protein_coding	Poli	0.000572467	1.93083	1.26	2.09	9.78	6.14
ENSMUSG00000117994.1	lncRNA	Gm5820	0.000576157	1.46164	3.27	3.92	11.23	12.11
ENSMUSG00000043126.5	lncRNA	D830039M14Rik	0.0005783	5.85248	0.03	0	2.07	1.06
ENSMUSG00000099931.1	lncRNA	Gm29358	0.000582677	6.03884	0.01	0	1.45	0.93
ENSMUSG00000032041.15	protein_coding	Tirap	0.000586282	1.52942	2.11	1.62	6.29	6.57
ENSMUSG00000052551.16	protein_coding	Adarb2	0.000586475	1.34561	7.56	4.77	13.09	23.62
ENSMUSG00000054889.10	protein_coding	Dsp	0.000587494	1.60794	0.77	0.55	2.2	2.67
ENSMUSG00000097393.8	lncRNA	D030068K23Rik	0.000590993	1.74932	2.38	2.5	12.88	7.26
ENSMUSG00000036022.15	protein_coding	Fam122b	0.00059194	1.17741	4.55	5.04	14.27	10.65
ENSMUSG00000056481.7	protein_coding	Cd248	0.000592203	4.40555	0.07	0	1.9	1.04
ENSMUSG00000071658.5	protein_coding	Gng3	0.000593332	1.72243	2.53	2.7	9.41	11.61
ENSMUSG00000104571.1	TEC	Gm43010	0.000594674	3.86897	0.15	0	1.85	1.81
ENSMUSG00000082165.1	processed_pseudogene	Gm7091	0.000596371	3.43833	1.01	0.4	15.45	8.94
ENSMUSG00000048473.15	protein_coding	Sult6b2	0.000604119	3.15336	0.34	0.13	3.55	2.72
ENSMUSG00000105945.1	lncRNA	Gm43570	0.000605091	3.88996	0	0.12	1.81	1.04
ENSMUSG00000045733.7	protein_coding	Sprn	0.000608637	6.92959	0	0	1.2	0.87
ENSMUSG00000002633.4	protein_coding	Shh	0.000610895	2.02728	0.59	1.04	4.41	4.02
ENSMUSG00000117948.1	processed_pseudogene	Gm6409	0.000620913	7.33842	0	0	10.21	1.48
ENSMUSG00000080152.4	unprocessed_pseudogene	H3f4	0.000631025	1.72464	17.45	17.66	81.94	60.57
ENSMUSG00000026405.14	protein_coding	C4bp	0.000631997	7.02788	0	0	1.05	1
ENSMUSG00000029123.8	protein_coding	Stk32b	0.000632164	1.2144	3.43	3.66	9.63	9.33
ENSMUSG00000008435.15	protein_coding	Rdh13	0.000638664	2.75178	0.27	0.34	2.84	2.88
ENSMUSG00000113792.1	TEC	Gm10933	0.000642297	7.1262	0	0	1.34	1.22
ENSMUSG00000038936.13	protein_coding	Sccpdh	0.000643207	2.48505	0.55	1.05	8.62	3.48
ENSMUSG00000111639.1	lncRNA	1700019L13Rik	0.000644428	2.5524	0.26	0.31	2.12	2.5
ENSMUSG00000032262.13	protein_coding	Elovl4	0.000644919	2.29654	1.16	0.54	8.11	3.15
ENSMUSG00000001911.16	protein_coding	Nfix	0.000649077	1.16967	3.79	3.53	9.19	9.75
ENSMUSG00000079560.13	protein_coding	Hoxa3	0.000649077	3.44947	0.16	0.07	2.55	1.43
ENSMUSG00000003623.4	protein_coding	Crot	0.000661027	1.44856	3.09	3.45	10.57	10.54
ENSMUSG00000085953.2	lncRNA	Gm15496	0.000662841	1.51128	2.23	2.91	8.84	8.54
ENSMUSG00000108375.1	TEC	Gm45003	0.000665725	7.14926	0	0	1.02	1.17
ENSMUSG00000045064.5	protein_coding	Zc2hc1c	0.000672283	2.11195	1.6	0.65	7.04	5.76
ENSMUSG00000029913.14	protein_coding	Prdm5	0.000688429	5.01101	0.11	0	4.08	1.91
ENSMUSG00000051375.15	protein_coding	Pcdh1	0.000693435	2.36485	0.34	0.28	2.58	1.71
ENSMUSG00000117992.1	lncRNA	Gm41760	0.000693435	3.71407	0.22	0	2.68	2.18
ENSMUSG00000104383.1	TEC	Gm37553	0.000706299	3.06541	0.28	0.3	4.27	2.89
ENSMUSG00000036136.9	protein_coding	Fam110c	0.000706638	1.46957	2.06	2.09	6.78	6.85
ENSMUSG00000022462.7	protein_coding	Slc38a2	0.000718051	2.75426	0.22	0.08	1.31	1.67
ENSMUSG00000085603.3	transcribed_processed_pseudogene	Gm11346	0.000721477	4.3086	0.06	0.1	2.52	2.98
ENSMUSG00000093587.3	lncRNA	Gm20554	0.000722748	4.42718	0.08	0	1.92	1.38
ENSMUSG00000024518.4	protein_coding	Rax	0.000732774	2.07864	1.6	1.19	7.69	7.79
ENSMUSG00000061455.13	protein_coding	Stx17	0.000733215	1.4239	3.66	5.18	10.85	17.05
ENSMUSG00000108659.1	lncRNA	Gm34121	0.000733353	2.91101	0.13	0.39	2.66	2.95
ENSMUSG00000009596.9	protein_coding	Taf7l	0.00073405	3.24842	0.27	0.22	3.81	3.47
ENSMUSG00000099338.1	lncRNA	2810030D12Rik	0.000740894	5.95294	0.05	0	3.96	4
ENSMUSG00000040147.14	protein_coding	Maob	0.000742523	1.6063	3.28	1.94	11.02	8.32
ENSMUSG00000023912.10	protein_coding	Slc25a27	0.000754934	3.39915	0.11	0.1	1.32	2.15
ENSMUSG00000033454.6	protein_coding	Zbtb1	0.000761464	1.46473	0.57	0.46	1.63	1.76
ENSMUSG00000115240.1	lncRNA	Gm5144	0.000766405	7.08066	0	0	4.41	2.83
ENSMUSG00000108567.1	processed_pseudogene	Gm44513	0.000770064	7.06795	0	0	9.91	7.62
ENSMUSG00000063281.9	protein_coding	Zfp35	0.000773865	1.45247	2.44	2.13	8.22	6.66
ENSMUSG00000068154.5	protein_coding	Insm1	0.000778941	1.16354	4.92	4.4	12.91	11.14
ENSMUSG00000073485.3	lncRNA	H3f3aos	0.000779534	2.2764	0.53	0.38	3.55	2.44
ENSMUSG00000106681.1	TEC	Gm43004	0.000787391	7.07336	0	0	3.28	5.04
ENSMUSG00000038180.11	protein_coding	Spag4	0.000788167	6.68829	0	0	1.48	1.06
ENSMUSG00000036632.9	protein_coding	Alg5	0.000792305	2.01375	1.12	1.43	5.9	7.27
ENSMUSG00000108220.1	TEC	Gm44056	0.000799721	4.36417	0.14	0	4.07	1.65
ENSMUSG00000060227.15	protein_coding	Casc4	0.000803175	1.38651	4.01	3.8	15.18	8.94
ENSMUSG00000092223.1	processed_pseudogene	Gm19807	0.00081104	5.98272	0.11	0	7.77	5.74
ENSMUSG00000111429.1	lncRNA	Gm32511	0.000819849	4.73741	0	0.08	2.94	1.59
ENSMUSG00000043633.6	protein_coding	Fam221b	0.000826263	2.33423	0.27	0.49	3.25	1.85
ENSMUSG00000049038.3	protein_coding	Mterf2	0.000827471	5.03762	0	0.11	4.24	4.32
ENSMUSG00000061758.13	protein_coding	Akr1b10	0.000832503	5.8362	0.07	0	2.75	5.01
ENSMUSG00000041842.15	protein_coding	Fhdc1	0.000837326	2.43671	0.36	2.15	11.33	6.06
ENSMUSG00000022895.16	protein_coding	Ets2	0.000850767	1.44471	2.58	2.71	8.01	9.04
ENSMUSG00000049093.9	protein_coding	Il23r	0.00085397	1.26376	4.25	4.14	11.78	11.63
ENSMUSG00000007379.15	protein_coding	Dennd2c	0.000856498	1.15089	3.48	3.27	9.13	8.1
ENSMUSG00000026475.7	protein_coding	Rgs16	0.000857097	1.65704	2.35	1.9	10.11	6.3
ENSMUSG00000038065.13	protein_coding	Mturn	0.000862607	4.09447	0.05	0.02	0.43	1.95
ENSMUSG00000033777.4	protein_coding	Tlr13	0.000863904	3.0941	0.03	0.23	2.05	1.25
ENSMUSG00000032565.9	protein_coding	Nudt16	0.000869093	6.82297	0	0	2.24	1.19
ENSMUSG00000070345.3	protein_coding	Hsf5	0.000870978	1.33718	2.98	1.93	7.27	7.37
ENSMUSG00000031073.6	protein_coding	Fgf15	0.000875325	3.84288	0.08	0.1	2.44	1.87
ENSMUSG00000097571.9	lncRNA	Jpx	0.000875517	3.47897	0	0.63	4.67	6.36
ENSMUSG00000038486.9	protein_coding	Sv2a	0.000877116	4.61809	0	0.05	0.53	2.13
ENSMUSG00000086677.1	lncRNA	Tvp23bos	0.000881605	7.02857	0	0	2.29	2.77
ENSMUSG00000036552.19	protein_coding	Ermard	0.00089035	1.62179	7.45	7.72	37.18	19.59
ENSMUSG00000024011.17	protein_coding	Pi16	0.000902642	3.25315	0.03	0.18	1.66	1.42
ENSMUSG00000042045.6	protein_coding	Sln	0.000905264	7.06226	0	0	2.82	0.97
ENSMUSG00000029138.4	protein_coding	4930548H24Rik	0.000910836	3.42482	0.26	0.02	2.92	1.98
ENSMUSG00000085779.1	lncRNA	Atcayos	0.000917093	4.04836	0.09	0.02	1.87	1.41
ENSMUSG00000104572.5	transcribed_unprocessed_pseudogene	Fbxw23	0.000935878	1.20657	16	11.82	43.21	31.39
ENSMUSG00000107335.1	TEC	Gm43372	0.000940451	4.93234	0.02	0.02	1.16	0.86
ENSMUSG00000020652.17	protein_coding	Cenpo	0.000943769	1.24519	6.28	9.95	20.76	23.6
ENSMUSG00000022508.5	protein_coding	Bcl6	0.000945106	2.30522	0.36	0.3	2.7	1.77
ENSMUSG00000044408.7	protein_coding	Sptssa	0.000953109	1.17401	9.47	13.02	29.83	28.48
ENSMUSG00000116560.1	unprocessed_pseudogene	Gm2808	0.00095445	2.40424	0.22	0.5	2.49	2.61
ENSMUSG00000039405.7	protein_coding	Prss23	0.000954987	3.56949	0.04	0.09	1.35	1.2
ENSMUSG00000113449.1	lncRNA	Gm48073	0.000955007	1.92247	1.17	0.73	4.14	5.07
ENSMUSG00000103081.2	polymorphic_pseudogene	Pcdhgb8	0.000957671	2.87427	0.16	0.16	1.8	1.63
ENSMUSG00000110624.1	lncRNA	Gm32052	0.000963168	5.84545	0.07	0	3	6.96
ENSMUSG00000114104.1	TEC	Gm47585	0.000963524	4.50677	0	0.07	1.41	1.63
ENSMUSG00000040913.11	protein_coding	Fbxw4	0.000969645	1.16794	15.06	18.7	52.34	34.85
ENSMUSG00000027164.8	protein_coding	Traf6	0.000971152	1.87178	0.36	0.91	3.33	2.42
ENSMUSG00000108207.2	lncRNA	1810059H22Rik	0.000974349	3.2528	0.19	0.64	6.43	5.02
ENSMUSG00000025128.7	protein_coding	Bhlhe22	0.000983808	5.00935	0	0.03	0.24	1.88
ENSMUSG00000022620.14	protein_coding	Arsa	0.000987397	5.02024	0	0.1	1.82	3.14
ENSMUSG00000026200.13	protein_coding	Glb1l	0.00098816	2.41651	0.43	0.45	2.54	4
ENSMUSG00000079283.2	protein_coding	2310009B15Rik	0.000990151	6.93387	0	0	2.61	3.34
ENSMUSG00000065952.13	protein_coding	C330021F23Rik	0.000995345	6.96918	0	0	3.05	1.34
ENSMUSG00000072923.6	protein_coding	Gm10439	0.00100055	3.77652	0.23	0	3.27	2.04
ENSMUSG00000102568.1	TEC	Gm37040	0.00102293	5.87191	0.03	0	1.51	2.16
ENSMUSG00000024378.9	protein_coding	Stard4	0.00103222	1.36776	2.49	2.39	7.35	7.49
ENSMUSG00000034255.17	protein_coding	Arhgap27	0.00103243	4.18513	0.06	0.03	1.06	1.92
ENSMUSG00000012422.14	protein_coding	Tmem167	0.00103643	1.28659	1.4	1.21	4.1	3.36
ENSMUSG00000016200.14	protein_coding	Syt14	0.00103724	1.96652	0.55	0.19	2.12	1.63
ENSMUSG00000048439.15	protein_coding	Nupl2	0.00103833	2.23261	1.11	0.75	8.03	3.8
ENSMUSG00000009995.17	protein_coding	Taz	0.00104912	1.30261	5.59	5.46	14.36	17.51
ENSMUSG00000023909.4	protein_coding	Paqr4	0.00107239	1.60584	1.52	1.99	6.17	6.78
ENSMUSG00000037735.7	lncRNA	2810032G03Rik	0.00107239	3.96551	0.02	0.11	2.38	1.07
ENSMUSG00000110744.1	processed_pseudogene	Gm5171	0.00107449	4.1835	0	0.17	2.16	3.44
ENSMUSG00000109734.1	lncRNA	Gm45272	0.00107491	1.11199	39.61	51.08	115.62	108.51
ENSMUSG00000031740.8	protein_coding	Mmp2	0.0010784	1.18287	15.82	16.09	47.12	36.58
ENSMUSG00000037762.6	protein_coding	Slc16a9	0.0010832	4.24052	0.03	0.08	1.68	2.22
ENSMUSG00000026401.15	protein_coding	Cd55b	0.00109805	2.88456	0.96	0.24	8.68	4.77
ENSMUSG00000093738.2	lncRNA	AI606473	0.00110814	6.79381	0	0	1.91	1.46
ENSMUSG00000108095.1	lncRNA	Gm44067	0.00111349	4.4822	0.03	0.02	0.55	1.63
ENSMUSG00000081622.1	processed_pseudogene	Gm5937	0.00113231	3.6505	0.39	0.3	7.07	8.68
ENSMUSG00000034055.16	protein_coding	Phka1	0.00113711	2.37765	0.22	0.33	2.72	1.21
ENSMUSG00000032068.14	protein_coding	Plet1	0.00114748	6.72121	0	0	2.11	1.32
ENSMUSG00000010047.12	protein_coding	Hyal2	0.00114876	3.19191	0.26	0.25	3.1	4.22
ENSMUSG00000072893.12	lncRNA	4933439C10Rik	0.00115389	2.94018	0.13	0.28	2.79	1.93
ENSMUSG00000028023.16	protein_coding	Pitx2	0.00115834	1.67677	1.73	2.2	8.21	7.25
ENSMUSG00000049421.13	protein_coding	Zfp260	0.00117127	1.07259	4.86	5.98	14.35	11.62
ENSMUSG00000046169.10	protein_coding	Adamts6	0.00117234	2.33713	0.36	0.2	2.14	1.79
ENSMUSG00000102833.1	TEC	Gm9694	0.00117526	6.86581	0	0	2.65	1.3
ENSMUSG00000023964.15	protein_coding	Calcr	0.00118085	2.37801	0.44	0.22	2.09	2.76
ENSMUSG00000108671.1	TEC	2700080J24Rik	0.001183	6.84561	0	0	1.57	1.06
ENSMUSG00000052125.16	lncRNA	F730043M19Rik	0.00118412	5.61572	0	0.02	0.93	1.5
ENSMUSG00000042268.10	protein_coding	Slc26a9	0.00118492	1.37077	4.13	2.43	8.09	12.07
ENSMUSG00000096936.1	lncRNA	Gm3510	0.00118528	6.90639	0	0	0.86	2.32
ENSMUSG00000029772.17	protein_coding	Ahcyl2	0.00118671	1.11516	13.24	9.63	28.55	28.47
ENSMUSG00000086074.2	lncRNA	Gm13274	0.00119203	5.76696	0	0.02	2.17	1.15
ENSMUSG00000079679.3	protein_coding	Vwde	0.00120022	1.32977	9.62	3.9	22.29	17.96
ENSMUSG00000104299.1	TEC	Gm9924	0.00120066	3.08125	0.16	0.2	3.41	1.31
ENSMUSG00000048450.10	protein_coding	Msx1	0.00120631	1.37079	4.03	3.77	12.17	11.71
ENSMUSG00000045777.14	protein_coding	Ifitm10	0.00120648	7.15294	0	0	2.09	0.75
ENSMUSG00000027967.8	protein_coding	Neurog2	0.00121793	1.48561	2.33	3.29	8.15	10.64
ENSMUSG00000038143.16	protein_coding	Stox2	0.00122178	1.43867	1.57	1.56	3.66	6.47
ENSMUSG00000103085.1	TEC	Gm38120	0.00122322	2.31003	0.35	0.15	1.8	1.69
ENSMUSG00000109498.1	TEC	Gm45222	0.00123002	2.3496	0.19	0.3	2.19	1.29
ENSMUSG00000103609.1	TEC	Gm37022	0.00123565	5.77685	0.02	0	0.6	2.26
ENSMUSG00000028041.17	protein_coding	Adam15	0.0012451	3.6655	0.16	0.06	3.37	1.5
ENSMUSG00000028654.13	protein_coding	Mycl	0.00125638	2.26393	0.94	0.69	8.56	2.17
ENSMUSG00000112741.1	TEC	Gm47341	0.0012569	4.14259	0.07	0.03	1.71	1.37
ENSMUSG00000084127.1	processed_pseudogene	Gm13169	0.00126427	6.90477	0	0	0.55	2.71
ENSMUSG00000056648.5	protein_coding	Hoxb8	0.0012759	6.78816	0	0	0.22	2.81
ENSMUSG00000001829.17	protein_coding	Clpb	0.00127998	1.99864	1.39	1.33	11.37	2.98
ENSMUSG00000019982.15	protein_coding	Myb	0.00128944	2.25896	0.24	0.82	3.49	3.44
ENSMUSG00000026768.10	protein_coding	Itga8	0.0012963	1.34494	1.69	1.68	6.21	3.92
ENSMUSG00000030301.17	protein_coding	Ccdc91	0.00130322	1.1509	16.71	18.1	27.92	61.36
ENSMUSG00000022664.11	protein_coding	Slc35a5	0.00131292	1.07439	9.16	8.89	26.81	16.69
ENSMUSG00000116987.1	lncRNA	Gm49625	0.00132379	3.99796	0.27	0	4.24	4.23
ENSMUSG00000116691.1	processed_pseudogene	Gm8363	0.00134487	6.85004	0	0	1.63	0.94
ENSMUSG00000113255.1	protein_coding	Tes3-ps	0.00135019	1.64275	1.11	1.19	5.08	3.8
ENSMUSG00000073147.3	lncRNA	5031425E22Rik	0.00135982	2.43479	1.07	0.35	4.86	6.39
ENSMUSG00000085084.7	lncRNA	4930570G19Rik	0.00136396	6.96927	0	0	1.84	1.74
ENSMUSG00000040009.6	protein_coding	Gnaz	0.00136696	1.23413	3.08	2.93	9.33	7.17
ENSMUSG00000085995.2	lncRNA	Gm2788	0.00137767	1.84947	0.66	1.11	5.04	2.99
ENSMUSG00000092569.1	lncRNA	Gm20544	0.00138775	5.72462	0.09	0	5.78	5.6
ENSMUSG00000108043.2	lncRNA	Zim3	0.00140416	1.84009	1.06	1.14	3.35	6.71
ENSMUSG00000047632.11	protein_coding	Fgfbp3	0.00140669	6.78265	0	0	0.74	1.69
ENSMUSG00000074805.5	lncRNA	Il1bos	0.00140754	6.87772	0	0	1.33	0.99
ENSMUSG00000072612.3	lncRNA	Gm10382	0.00144948	6.74993	0	0	2.31	1.31
ENSMUSG00000069184.4	protein_coding	Zfp72	0.00145186	3.19267	0.03	0.4	3.54	2.26
ENSMUSG00000117121.1	TEC	Gm49902	0.00146577	4.09539	0.08	0.03	2.1	1.45
ENSMUSG00000031548.7	protein_coding	Sfrp1	0.00148054	2.02828	0.93	0.31	4.1	2.58
ENSMUSG00000096977.2	lncRNA	Gm10827	0.00149089	2.59776	0.55	0.15	3.71	2.51
ENSMUSG00000000628.10	protein_coding	Hk2	0.00150535	1.52795	5.12	2.27	15.75	10.38
ENSMUSG00000002578.18	protein_coding	Ikzf4	0.00150577	1.25675	2.67	5.47	10.26	12.25
ENSMUSG00000053477.17	protein_coding	Tcf4	0.00151692	1.22713	1.92	2.25	5.68	5.68
ENSMUSG00000031736.11	lncRNA	Crnde	0.00151952	4.46799	0.14	0.24	11.19	4.53
ENSMUSG00000038721.8	protein_coding	Hoxb7	0.00153702	4.86763	0	0.1	2.82	3.41
ENSMUSG00000097831.1	lncRNA	4930540M05Rik	0.00155323	5.61928	0.02	0	0.98	1.88
ENSMUSG00000022175.9	protein_coding	Lrp10	0.00156478	2.4192	0.95	1.37	16.61	1.29
ENSMUSG00000052675.11	protein_coding	Zfp112	0.00156478	4.77216	0	0.04	1.46	0.8
ENSMUSG00000109724.1	transcribed_processed_pseudogene	Gm18194	0.00157183	2.64674	0.18	0.59	3.24	3.09
ENSMUSG00000075427.15	protein_coding	Olfr288	0.00157618	1.4087	3.27	4.56	14.6	10.09
ENSMUSG00000116508.1	lncRNA	Gm49463	0.0015815	2.29232	0.33	0.58	3.52	2.59
ENSMUSG00000082876.1	processed_pseudogene	Gm11889	0.00161418	3.04445	0.79	0.19	3.82	8.94
ENSMUSG00000021458.17	protein_coding	Aopep	0.00161683	1.73705	2.41	4.33	16.99	10.96
ENSMUSG00000023043.7	protein_coding	Krt18	0.00162346	1.90462	2.74	1.26	9.7	9.79
ENSMUSG00000013033.16	protein_coding	Adgrl1	0.00163918	1.81642	1.34	1.38	10.09	2.22
ENSMUSG00000030757.13	protein_coding	Zkscan2	0.00166156	1.68767	0.62	1.17	4.63	2.5
ENSMUSG00000103715.1	TEC	4933431K14Rik	0.00166787	4.84562	0.08	0	1.8	3
ENSMUSG00000117477.1	protein_coding	Gm50092	0.00168066	6.65704	0	0	1.12	0.91
ENSMUSG00000024083.16	protein_coding	Pja2	0.00169157	1.16959	2.52	2.62	7.53	5.89
ENSMUSG00000004462.7	protein_coding	Tbccd1	0.00171971	1.26369	4.16	5.01	14.56	11.21
ENSMUSG00000046613.19	protein_coding	Vwa5b2	0.00172713	2.8985	0.34	0.06	2.87	1.72
ENSMUSG00000053646.13	protein_coding	Plxnb1	0.00172977	1.30213	1.95	1.46	6.28	3.67
ENSMUSG00000069189.5	protein_coding	Zdhhc11	0.00173621	6.71923	0	0	1.36	1.66
ENSMUSG00000022066.16	protein_coding	Entpd4b	0.00174454	1.98545	0.46	0.58	2.57	2.84
ENSMUSG00000009097.10	protein_coding	Tbx1	0.00176513	3.33142	0.34	0.04	2.4	3.9
ENSMUSG00000110541.1	lncRNA	Gm10280	0.00177464	5.67378	0.02	0	1.02	2.02
ENSMUSG00000029381.16	protein_coding	Shroom3	0.00178348	1.02711	3.93	4.53	11.65	8.08
ENSMUSG00000084910.1	lncRNA	C630043F03Rik	0.00179874	2.11908	0.4	0.87	3.46	3.88
ENSMUSG00000094378.7	protein_coding	Gm15097	0.00180094	3.26924	0.41	0	2.67	4.36
ENSMUSG00000067231.4	protein_coding	Cyp2c65	0.00180171	6.70194	0	0	1.82	0.39
ENSMUSG00000056947.5	protein_coding	Mab21l1	0.00180716	2.54426	0.32	0.3	3.43	1.79
ENSMUSG00000075020.6	lncRNA	Mir670hg	0.00181725	6.77317	0	0	5.12	1.11
ENSMUSG00000085762.1	lncRNA	Lrrc75aos2	0.00182157	6.62066	0	0	4.61	1.06
ENSMUSG00000093553.1	lncRNA	Gm20633	0.00182564	2.14145	0.5	0.42	2.52	2.97
ENSMUSG00000072676.12	protein_coding	Tmem254a	0.00184046	2.39352	0.7	0.34	3.79	3.91
ENSMUSG00000034336.3	protein_coding	Ina	0.00184939	1.06518	5.18	7.58	16.75	13.66
ENSMUSG00000020326.7	protein_coding	Ccng1	0.001855	1.06157	4.03	4.38	9.84	10.28
ENSMUSG00000098332.2	protein_coding	2310009A05Rik	0.00185762	2.87314	0.64	0.3	3.79	6.47
ENSMUSG00000111947.1	lncRNA	Gm47438	0.00186632	3.35502	0.18	0.11	3.52	1.67
ENSMUSG00000000579.14	protein_coding	Dynlt1c	0.00186908	2.55395	1.54	0.32	10.97	4.48
ENSMUSG00000022179.5	protein_coding	4931414P19Rik	0.00188602	2.24015	1.35	0.48	3.77	8.19
ENSMUSG00000036602.14	protein_coding	Alx1	0.00189321	2.52429	0.31	0.62	2.99	4.59
ENSMUSG00000106853.1	processed_pseudogene	Gm7492	0.00190514	4.9395	0.17	0	0.6	11.87
ENSMUSG00000054764.9	protein_coding	Mtnr1a	0.0019146	6.50693	0	0	1.99	1.33
ENSMUSG00000057802.8	lncRNA	Gm10030	0.00193072	2.57756	0.24	0.14	1.23	2.14
ENSMUSG00000023004.8	protein_coding	Tuba1b	0.00193174	1.40395	4.68	4.35	16.63	11.95
ENSMUSG00000058620.5	protein_coding	Adra2b	0.00194162	2.46243	0.22	0.18	1.7	1.41
ENSMUSG00000051008.5	lncRNA	4930412M03Rik	0.00195694	4.63003	0	0.11	2.04	3.8
ENSMUSG00000048600.7	processed_pseudogene	Gm5763	0.00198723	2.93503	0.39	0.2	4.59	2.55
ENSMUSG00000025515.15	protein_coding	Muc2	0.00200628	4.32235	0.03	0.1	0.39	5.78
ENSMUSG00000018999.14	protein_coding	Slc35b4	0.00201741	1.09033	6.27	6.72	19.66	12.12
ENSMUSG00000090086.7	lncRNA	AI480526	0.00203377	2.55602	0.89	1.07	8.55	8.26
ENSMUSG00000114593.1	transcribed_processed_pseudogene	Gm19716	0.00203377	3.812	0.11	0.03	1.68	2.03
ENSMUSG00000107742.1	TEC	9530085L11Rik	0.00203494	1.90458	0.72	1.3	5.19	4.68
ENSMUSG00000035199.6	protein_coding	Arl6ip5	0.00203663	2.50481	0.59	0.5	5.08	3.98
ENSMUSG00000107254.1	TEC	Gm43769	0.00203663	1.04408	3.25	4.13	8.88	8.49
ENSMUSG00000109771.1	protein_coding	Gm35315	0.00206352	1.79637	1.41	0.56	4.23	4.61
ENSMUSG00000009687.14	protein_coding	Fxyd5	0.00206737	3.4069	0.33	0.06	3.67	2.34
ENSMUSG00000086959.1	lncRNA	E330010L02Rik	0.0020763	1.19949	12.47	13.25	31.01	37.7
ENSMUSG00000021640.6	protein_coding	Naip1	0.00209987	2.15266	0.23	0.32	1.81	1.47
ENSMUSG00000043671.14	protein_coding	Dpy19l3	0.00210348	1.63251	1.64	5.26	10.36	15.62
ENSMUSG00000068959.6	protein_coding	Zfp619	0.00212508	2.1961	0.14	0.23	1.12	1.21
ENSMUSG00000032419.8	protein_coding	Tbx18	0.00216646	4.24253	0	0.07	2.63	0.26
ENSMUSG00000001349.5	protein_coding	Cnn1	0.00217914	1.29963	11.49	18.52	39.35	47.36
ENSMUSG00000073739.3	lncRNA	Gm16287	0.00217932	2.64087	0.29	0.29	1.51	3.87
ENSMUSG00000044881.7	protein_coding	Coa4	0.00218933	6.46164	0	0	1.56	1.86
ENSMUSG00000041124.11	protein_coding	Msantd4	0.0021908	1.0443	12.63	7.82	25.93	22.58
ENSMUSG00000073787.4	lncRNA	Gm10575	0.00219245	3.70918	0.11	0.03	1.1	2.49
ENSMUSG00000021055.14	protein_coding	Esr2	0.00219444	1.12145	3.72	5.28	11.33	11.17
ENSMUSG00000104025.1	TEC	E330040D14Rik	0.00219898	6.57306	0	0	1.05	1.96
ENSMUSG00000054304.3	pseudogene	D130007C19Rik	0.00220113	6.68628	0	0	2.53	0.41
ENSMUSG00000054679.8	protein_coding	Srsf12	0.00220318	6.51573	0	0	0.95	1.09
ENSMUSG00000047205.12	protein_coding	Dusp18	0.00220682	1.09483	3.35	4.53	11.31	7.96
ENSMUSG00000072647.6	protein_coding	Adam1a	0.00223869	1.67653	0.71	0.97	3.06	3.66
ENSMUSG00000104781.1	lncRNA	Gm43303	0.00224087	1.96358	4.17	3.22	14.29	24.16
ENSMUSG00000085224.2	lncRNA	Gm13425	0.002245	2.74314	0.12	0.09	1.57	0.56
ENSMUSG00000048904.5	protein_coding	Neurog1	0.00225884	4.65554	0	0.07	1.5	2.09
ENSMUSG00000039693.11	protein_coding	Msantd3	0.00227184	1.14166	7.95	12.05	25.29	25.53
ENSMUSG00000040697.10	protein_coding	Dnajc16	0.00230431	2.40373	0.23	0.11	0.9	1.73
ENSMUSG00000050876.9	protein_coding	Spata31d1a	0.00230852	3.16246	0.12	0.05	1.6	0.93
ENSMUSG00000047384.3	TEC	A730013G03Rik	0.00232898	2.57889	0.41	0.3	4.25	2.13
ENSMUSG00000106391.1	TEC	Gm42690	0.00233793	5.37895	0	0.03	2.11	0.95
ENSMUSG00000072574.4	transcribed_unprocessed_pseudogene	Gm17184	0.00233795	4.67639	0.06	0.04	5.92	0.29
ENSMUSG00000107455.1	TEC	Gm43868	0.00233955	3.60786	0.07	0.08	1.04	2.25
ENSMUSG00000107109.1	TEC	Gm42571	0.00236113	4.70966	0.04	0	1.35	0.95
ENSMUSG00000004285.12	protein_coding	Atp6v1f	0.00238828	2.00107	3.02	3	17.78	14.43
ENSMUSG00000034620.17	protein_coding	Rxylt1	0.00238931	1.18164	7.68	5.98	16.36	19.81
ENSMUSG00000053399.9	protein_coding	Adamts18	0.00240272	3.04047	0.03	0.14	1.81	0.58
ENSMUSG00000033717.6	protein_coding	Adra2a	0.00241524	2.53614	0.14	0.23	1.29	1.84
ENSMUSG00000078868.3	protein_coding	Gm14412	0.00242808	2.34301	0.68	0.55	4.68	4.16
ENSMUSG00000034674.18	protein_coding	Tdg	0.00243377	4.10181	0.12	0.13	5	3.63
ENSMUSG00000082407.1	unprocessed_pseudogene	Gm13045	0.00243377	6.49178	0	0	2.46	4.28
ENSMUSG00000113860.1	lncRNA	Gm45949	0.00245797	6.5027	0	0	1.65	0.52
ENSMUSG00000040478.14	protein_coding	Prdm13	0.00248102	2.58425	0.22	0.26	2.68	1.57
ENSMUSG00000052157.4	processed_pseudogene	Gm650	0.0024883	6.45832	0	0	1.31	1.2
ENSMUSG00000021701.8	protein_coding	Plk2	0.00249732	1.02997	11.22	6.96	20.02	22.75
ENSMUSG00000002778.14	protein_coding	Kdelr1	0.00250953	1.13615	12.3	12.17	39.42	22.94
ENSMUSG00000090626.9	protein_coding	Tex9	0.00250953	1.54758	1.98	2.43	10.45	5.4
ENSMUSG00000086807.8	lncRNA	Platr21	0.00252491	5.57296	0.01	0	0.94	1.17
ENSMUSG00000037025.11	protein_coding	Foxa2	0.00252818	5.05079	0.07	0	2	2.38
ENSMUSG00000026580.16	protein_coding	Selp	0.00254314	1.43274	5.61	7.25	21.28	20.39
ENSMUSG00000046160.6	protein_coding	Olig1	0.00254448	2.8842	0.4	0.05	3.08	2.41
ENSMUSG00000001870.16	protein_coding	Ltbp1	0.00259863	7.31499	0	0	0	2.33
ENSMUSG00000085881.2	lncRNA	Gm15912	0.00261768	6.31841	0	0	2.22	2.15
ENSMUSG00000038253.6	protein_coding	Hoxa5	0.00262059	5.4001	0	0.03	1.55	1.41
ENSMUSG00000022877.9	protein_coding	Hrg	0.00265153	6.33973	0	0	1	1.81
ENSMUSG00000040140.15	protein_coding	Tdrd6	0.00265153	2.05575	0.52	0.2	1.78	2.19
ENSMUSG00000026097.9	protein_coding	Ormdl1	0.00267248	2.86997	0.32	0.09	2.44	2.49
ENSMUSG00000102101.1	lncRNA	Zbtb11os1	0.00267496	6.46341	0	0	1.54	1.41
ENSMUSG00000040883.18	protein_coding	Tmem205	0.00268014	3.80929	0.24	0	4.73	2.33
ENSMUSG00000084828.1	lncRNA	Gm12367	0.00268014	2.94552	0.2	0.14	1.73	2.55
ENSMUSG00000117422.1	lncRNA	CJ186046Rik	0.00274631	6.40323	0	0	1.22	0.83
ENSMUSG00000026774.11	protein_coding	Potegl	0.00277725	4.02821	0.04	0.09	1.54	2.47
ENSMUSG00000020389.19	protein_coding	Cdkl3	0.00277971	1.96701	1.48	1.91	10.4	7.21
ENSMUSG00000032735.15	protein_coding	Ablim3	0.002791	1.3349	1.48	1.54	4.36	4.7
ENSMUSG00000038034.15	protein_coding	Igsf8	0.00280641	2.04009	0.99	1.18	6.87	5.2
ENSMUSG00000031137.17	protein_coding	Fgf13	0.00282317	4.33378	0	0.07	2.34	1.03
ENSMUSG00000048218.6	protein_coding	Amigo2	0.00282512	3.89162	0.05	0.02	1.27	0.77
ENSMUSG00000057895.11	protein_coding	Zfp105	0.00282964	2.03132	2.05	0.66	8.29	6.45
ENSMUSG00000028843.8	protein_coding	Sh3bgrl3	0.00283681	1.64743	4.72	7.44	19.64	27.99
ENSMUSG00000103038.1	TEC	Gm37124	0.00283845	6.53973	0	0	1.79	0.26
ENSMUSG00000057969.15	protein_coding	Sema3b	0.00284176	4.0149	0	0.08	0.81	2.02
ENSMUSG00000027314.6	protein_coding	Dll4	0.00284622	2.25482	0.24	0.77	3.95	2.43
ENSMUSG00000033618.7	protein_coding	Map3k13	0.00284622	1.13913	1.2	1.42	3.63	3.06
ENSMUSG00000030555.16	protein_coding	Ttc23	0.00285614	1.27798	7.13	7.06	14.06	26.7
ENSMUSG00000097259.2	lncRNA	Gm26766	0.00286119	2.12803	0.74	0.34	3.52	3.18
ENSMUSG00000033508.7	protein_coding	Asprv1	0.00287529	4.58184	0.03	0.04	0.91	2.81
ENSMUSG00000108382.1	lncRNA	4930448A20Rik	0.00290829	6.36245	0	0	2.88	1.14
ENSMUSG00000042675.15	protein_coding	Ypel3	0.00291586	1.01147	22.27	24.92	61.34	47.4
ENSMUSG00000094417.1	processed_pseudogene	Gm13243	0.00292237	6.6266	0	0	5.92	3.9
ENSMUSG00000022484.7	protein_coding	Hoxc10	0.00295279	4.51029	0	0.06	1.21	1.74
ENSMUSG00000026023.16	protein_coding	Cdk15	0.00295279	2.21279	0.57	1.14	7.24	3.81
ENSMUSG00000074063.10	protein_coding	Osgin1	0.00295279	1.45956	3.05	2.72	9.37	9.99
ENSMUSG00000030472.9	protein_coding	Ceacam18	0.00295872	4.15801	0	0.09	1.99	1.18
ENSMUSG00000105699.1	lncRNA	Gm43703	0.0029709	6.38262	0	0	2.5	3.4
ENSMUSG00000021835.15	protein_coding	Bmp4	0.00297351	3.09991	0.69	0.07	4.91	4.98
ENSMUSG00000051844.13	lncRNA	B230319C09Rik	0.00297351	6.28361	0	0	2.52	1.35
ENSMUSG00000000183.6	protein_coding	Fgf6	0.00297694	2.6186	0.17	0.08	1.43	0.89
ENSMUSG00000117101.1	processed_pseudogene	Gm8950	0.00300599	6.41092	0	0	2.24	4.26
ENSMUSG00000030909.6	protein_coding	Anks4b	0.00302372	1.04364	6.52	5.6	10.95	17.7
ENSMUSG00000047766.15	protein_coding	Lrrc49	0.00303778	1.24198	2.78	3.76	9.34	8.79
ENSMUSG00000020546.14	protein_coding	Stxbp4	0.00304561	1.38281	2.6	2.63	7.44	8.93
ENSMUSG00000020137.5	protein_coding	Thap2	0.00309081	2.11	1.28	0.37	6.72	3.08
ENSMUSG00000014164.15	protein_coding	Klhl3	0.00310923	1.89932	0.26	0.21	1.24	1.13
ENSMUSG00000086682.1	lncRNA	Gm16023	0.00311472	2.38256	0.65	0.39	6.09	1.85
ENSMUSG00000103703.2	TEC	Gm42568	0.00311585	6.32779	0	0	1.54	0.49
ENSMUSG00000039830.9	protein_coding	Olig2	0.00314011	4.11654	0.06	0	0.95	1.27
ENSMUSG00000107197.1	TEC	Gm43312	0.00315674	1.59801	1.18	1.52	5.33	4.91
ENSMUSG00000100768.1	lncRNA	Gm29055	0.00315713	6.32832	0	0	0.51	1.7
ENSMUSG00000034690.13	protein_coding	Nlrp4c	0.00318497	1.23227	4.02	2.66	10.27	8.27
ENSMUSG00000064179.13	protein_coding	Tnnt1	0.00318935	6.38733	0	0	5.07	1.9
ENSMUSG00000097271.1	protein_coding	Gm9903	0.00319023	6.33335	0	0	1.29	0.83
ENSMUSG00000111343.1	TEC	Gm47175	0.00321636	6.36222	0	0	0.7	1.32
ENSMUSG00000083648.1	processed_pseudogene	Gm14229	0.00325223	6.31162	0	0	1.68	3.36
ENSMUSG00000029098.17	protein_coding	Acox3	0.00327978	1.05148	4.07	3.45	9.61	8.37
ENSMUSG00000038248.8	protein_coding	Sobp	0.00327978	2.22126	0.61	0.1	1.97	2.85
ENSMUSG00000022139.17	protein_coding	Mbnl2	0.00328354	2.05807	0.44	0.31	1.81	2.46
ENSMUSG00000090659.9	protein_coding	Zfp493	0.00328549	2.2976	0.56	0.12	1.78	3.23
ENSMUSG00000025525.12	protein_coding	Apool	0.00330289	2.56673	0.52	0.4	5.06	3.33
ENSMUSG00000104877.1	TEC	Gm42651	0.00330904	4.56407	0.08	0	2.16	2.14
ENSMUSG00000104823.1	TEC	Gm43182	0.0033179	5.20237	0	0.02	0.56	1.45
ENSMUSG00000038569.13	protein_coding	Rad9b	0.00331954	1.64547	2.43	1.56	9.08	6.75
ENSMUSG00000008658.16	protein_coding	Rbfox1	0.00334324	2.51383	0.56	0.38	0.99	7.41
ENSMUSG00000071893.7	protein_coding	Vmn1r4	0.00334325	6.21244	0	0	1.37	0.63
ENSMUSG00000057667.7	protein_coding	Bloc1s3	0.00334335	2.55596	0.22	0.16	1.3	2.05
ENSMUSG00000041684.11	protein_coding	Bivm	0.00334445	1.28331	2.26	3.59	9.12	7.66
ENSMUSG00000041959.14	protein_coding	S100a10	0.00335794	6.2044	0	0	3.08	4.67
ENSMUSG00000025889.13	protein_coding	Snca	0.00337373	6.25177	0	0	2.4	0.98
ENSMUSG00000050272.10	protein_coding	Dscam	0.00337994	1.13874	1.35	1.34	4.15	2.74
ENSMUSG00000061882.12	protein_coding	Ccdc62	0.0033852	1.49839	1	1.01	3.12	3.88
ENSMUSG00000074357.3	lncRNA	AA386476	0.00338649	2.52679	0.3	0.53	4.92	2.31
ENSMUSG00000033590.8	protein_coding	Myo5c	0.003391	2.85725	0.04	0.38	2.57	2.39
ENSMUSG00000053111.13	protein_coding	Fank1	0.00339282	1.09456	7.53	11.77	24.6	22.77
ENSMUSG00000110124.1	processed_pseudogene	Gm4247	0.00341856	3.2496	0.46	0.12	1.72	8.43
ENSMUSG00000038347.15	protein_coding	Tcte2	0.00342489	1.23774	5.98	4.73	15.41	14.52
ENSMUSG00000051154.11	protein_coding	Commd3	0.00346736	1.07457	16.04	22.23	51.26	41.39
ENSMUSG00000051257.3	protein_coding	Trap1a	0.00346786	1.409	5.37	5.8	21.63	14.22
ENSMUSG00000041688.16	protein_coding	Amot	0.00347293	1.40871	1.92	1.6	8.13	3.21
ENSMUSG00000003559.8	protein_coding	As3mt	0.00347647	4.47343	0.03	0.04	1.28	2.07
ENSMUSG00000070473.4	protein_coding	Cldn3	0.0034769	2.95764	0.33	0.2	4	2.94
ENSMUSG00000042340.6	protein_coding	Ctf1	0.00347942	3.94317	0.29	0	4.57	5.3
ENSMUSG00000097333.7	protein_coding	Zfp87	0.00348454	2.03928	0.66	0.68	2.61	5.04
ENSMUSG00000043088.16	protein_coding	Il17re	0.00349814	5.30891	0.03	0	1.71	0.87
ENSMUSG00000029233.15	protein_coding	Srd5a3	0.00350633	1.05961	10.05	10.48	26.69	22.61
ENSMUSG00000022788.16	protein_coding	Fgd4	0.00353634	1.39848	1.12	1.99	5.26	4.53
ENSMUSG00000100241.1	protein_coding	Slc18a3	0.00354342	3.45894	0.14	0	1.66	1.43
ENSMUSG00000108259.1	processed_pseudogene	Gm6727	0.0035562	3.14786	0.52	0	4.89	3.49
ENSMUSG00000097330.2	lncRNA	Gm26672	0.0035608	2.25637	0.41	0.38	1.76	3.64
ENSMUSG00000038745.15	protein_coding	Nlrp6	0.00357925	1.64961	0.98	0.61	3.28	3.01
ENSMUSG00000098387.2	protein_coding	Pet117	0.00358794	6.23146	0	0	3.82	2.63
ENSMUSG00000020061.18	protein_coding	Mybpc1	0.00360684	2.43051	0.43	0.47	4.09	3.11
ENSMUSG00000055963.12	protein_coding	Triqk	0.00360934	1.11324	7.9	9.62	26.08	17.81
ENSMUSG00000022180.7	protein_coding	Slc7a8	0.00362647	2.47559	0.31	0.12	2.55	1.12
ENSMUSG00000046352.7	protein_coding	Gjb2	0.00363078	1.95688	0.49	0.78	3.29	3.39
ENSMUSG00000117567.1	lncRNA	Gm50056	0.00363148	1.45144	4.53	4.32	14.16	15.44
ENSMUSG00000027428.9	protein_coding	Rbbp9	0.00363809	2.06952	0.69	0.63	3.88	3.76
ENSMUSG00000108310.1	TEC	Gm44712	0.00365994	5.27944	0	0.06	4.06	1.47
ENSMUSG00000056900.13	protein_coding	Usp13	0.003682	1.68452	0.8	0.84	4.93	1.83
ENSMUSG00000030264.14	protein_coding	Thumpd3	0.00368821	1.32946	8.64	5.66	22.52	20.47
ENSMUSG00000112366.1	lncRNA	C730027H18Rik	0.00369058	5.19402	0.02	0	1.3	0.9
ENSMUSG00000004894.10	protein_coding	Hapln2	0.00370609	5.99894	0	0	0.89	1.54
ENSMUSG00000042616.8	protein_coding	Oscp1	0.0037121	1.9771	0.84	1.33	6.96	4.48
ENSMUSG00000107331.1	TEC	Gm42732	0.0037121	6.46866	0	0	1.78	1.63
ENSMUSG00000044566.15	protein_coding	Cage1	0.00371537	1.52856	1.21	1.3	3.8	5.2
ENSMUSG00000050473.5	protein_coding	Slc35d3	0.00371558	3.84153	0	0.09	1.7	0.78
ENSMUSG00000107143.1	lncRNA	Gm6598	0.00371663	3.73699	0.02	0.06	1.3	0.89
ENSMUSG00000031295.13	protein_coding	Phka2	0.00373365	1.42553	1.45	1.59	5.57	4.4
ENSMUSG00000041907.9	protein_coding	Gpr45	0.00374015	3.40824	0.17	0	1.54	2.2
ENSMUSG00000108825.1	TEC	Gm45838	0.00377605	3.26467	0.15	0.02	1.29	1.89
ENSMUSG00000118556.1	processed_pseudogene	CT030159.1	0.00377797	4.40481	0.16	0	3.66	4.98
ENSMUSG00000000730.13	protein_coding	Dnmt3l	0.00378482	1.14305	7.75	7.45	23.2	16.04
ENSMUSG00000108053.1	TEC	Gm43890	0.00378482	3.775	0.02	0.06	0.7	1.37
ENSMUSG00000050312.12	protein_coding	Nsun3	0.00379424	1.0465	6.03	4.51	13.87	11.29
ENSMUSG00000042686.5	protein_coding	Jph1	0.00380022	1.44684	0.97	1.06	2.81	3.92
ENSMUSG00000086459.2	lncRNA	1700030C12Rik	0.00381694	6.1496	0	0	4.09	3.48
ENSMUSG00000037971.10	protein_coding	1110032A03Rik	0.00382006	2.37482	0.78	1.02	5.07	8.52
ENSMUSG00000026031.15	protein_coding	Cflar	0.00382275	1.28079	5.59	4.64	18.16	11.52
ENSMUSG00000032932.15	protein_coding	Hspa13	0.00383242	1.29349	2.13	2.26	7.3	5.52
ENSMUSG00000108930.1	lncRNA	Gm10648	0.00384216	2.9096	0.1	0.1	1.47	1.05
ENSMUSG00000030562.17	protein_coding	Nox4	0.00384947	3.90221	0	0.13	0.93	2.78
ENSMUSG00000034707.7	protein_coding	Gns	0.00385223	1.27589	2.98	2.97	8.59	8.5
ENSMUSG00000101904.1	protein_coding	Gm29427	0.00386195	4.31363	0	0.06	1.13	1.61
ENSMUSG00000004631.15	protein_coding	Sgce	0.00386427	3.23955	0.02	0.19	0.7	2.98
ENSMUSG00000040896.16	protein_coding	Kcnd3	0.00387419	2.05639	0.21	0.31	1.76	1.26
ENSMUSG00000041313.14	protein_coding	Slc7a1	0.00388016	1.04371	2.67	2.61	5.16	7.35
ENSMUSG00000039563.6	lncRNA	2210406O10Rik	0.00389401	2.39304	1.16	0.46	3.53	9.24
ENSMUSG00000103103.1	lncRNA	4833445I07Rik	0.00389431	2.43859	0.33	0.69	3.51	4.67
ENSMUSG00000099958.1	lncRNA	1700010B13Rik	0.00391635	6.18618	0	0	1.25	0.93
ENSMUSG00000024164.15	protein_coding	C3	0.00391985	3.05717	0.32	0.02	4.08	0.97
ENSMUSG00000027102.4	protein_coding	Hoxd8	0.00396093	2.41523	0.19	0.53	3.11	2.68
ENSMUSG00000053821.4	lncRNA	Gm9922	0.00398143	6.21906	0	0	1.52	1
ENSMUSG00000025938.16	protein_coding	Slco5a1	0.00404489	1.21358	0.95	1.3	3.43	2.72
ENSMUSG00000079685.10	protein_coding	Ulbp1	0.00405196	1.68201	0.96	3.29	9.2	7.59
ENSMUSG00000074909.5	protein_coding	Ranbp6	0.0040528	1.90402	0.45	0.26	2	1.63
ENSMUSG00000036339.18	protein_coding	Tmem260	0.00412838	1.87222	0.68	0.68	2.81	3.77
ENSMUSG00000026443.3	protein_coding	Lrrn2	0.00414626	6.69196	0	0	2.26	0.12
ENSMUSG00000030862.13	protein_coding	Cpxm2	0.00415097	1.66193	2.33	3.1	16.2	5.87
ENSMUSG00000090035.3	protein_coding	Galnt4	0.00416403	2.16502	0.39	0.14	2.43	1.01
ENSMUSG00000001661.5	protein_coding	Hoxc6	0.00417635	5.16843	0	0.04	2.25	1.85
ENSMUSG00000091490.3	protein_coding	Triml2	0.00421559	1.87011	1.26	1.12	7.12	4.55
ENSMUSG00000000958.10	protein_coding	Slc7a7	0.00424281	6.20202	0	0	1.9	1.84
ENSMUSG00000081662.1	processed_pseudogene	Gm14098	0.00424787	3.09621	1.64	0	13.67	11.89
ENSMUSG00000033182.12	protein_coding	Kbtbd12	0.00430571	4.50791	0.06	0	1.23	2.2
ENSMUSG00000020052.9	protein_coding	Ascl1	0.00430721	1.35151	3.1	2.24	9.47	7
ENSMUSG00000075394.4	protein_coding	Hoxc4	0.00433902	5.17288	0.02	0	1.42	1.02
ENSMUSG00000081884.1	processed_pseudogene	Gm11821	0.00445765	1.90287	1.68	2.57	8.62	12.67
ENSMUSG00000097689.1	lncRNA	4930471D02Rik	0.00448317	3.86499	0.02	0.06	0.69	1.83
ENSMUSG00000087230.10	protein_coding	Mroh3	0.00448548	3.96407	0.02	0.08	1.17	2.25
ENSMUSG00000112572.1	processed_pseudogene	Gm7530	0.00452585	4.33716	0.11	0.13	4.7	6.3
ENSMUSG00000054589.1	lncRNA	Gm9949	0.00454004	6.1265	0	0	2.75	1.34
ENSMUSG00000021469.9	protein_coding	Msx2	0.00457379	3.49159	0.02	0.12	1.12	1.85
ENSMUSG00000042672.15	protein_coding	Dcst1	0.00462691	6.21048	0	0	1.08	1.57
ENSMUSG00000097253.2	lncRNA	Gm26770	0.00462849	4.33068	0	0.05	0.86	1.46
ENSMUSG00000103558.1	TEC	Gm38220	0.00462849	6.15455	0	0	2.1	0.49
ENSMUSG00000049902.6	protein_coding	4921517D22Rik	0.00465257	1.50234	2.46	2.75	4.21	13.99
ENSMUSG00000097639.2	lncRNA	Platr4	0.00465924	2.72395	0.22	0.33	1.49	4.65
ENSMUSG00000038408.14	lncRNA	1700018A04Rik	0.00466961	5.15005	0.03	0	2.21	1.23
ENSMUSG00000059555.6	protein_coding	Tor4a	0.00466988	2.5604	0.21	0.19	2.99	0.73
ENSMUSG00000051515.9	protein_coding	Fam181b	0.00467104	2.8508	0.1	0.23	3.06	1.09
ENSMUSG00000073427.4	protein_coding	Gm4924	0.00469073	1.5282	1.04	1.68	5.3	4.42
ENSMUSG00000019124.10	protein_coding	Scrn1	0.00469435	6.31018	0	0	0.72	1.41
ENSMUSG00000093908.2	lncRNA	Gm5784	0.00473902	2.57933	0.23	0.18	1.7	2.17
ENSMUSG00000087222.1	lncRNA	E030042O20Rik	0.00477373	6.31684	0	0	1	1.65
ENSMUSG00000027809.14	protein_coding	Etfdh	0.00477713	1.92051	0.92	0.97	4.35	5.46
ENSMUSG00000071015.2	protein_coding	Gm136	0.00478086	6.06835	0	0	1.39	1.34
ENSMUSG00000109363.1	TEC	Gm44668	0.00479158	2.91366	0.1	0.07	1.29	0.92
ENSMUSG00000003617.16	protein_coding	Cp	0.00479771	4.42707	0.06	0	3.27	0.31
ENSMUSG00000026035.15	protein_coding	Ppil3	0.00479827	2.00256	1.51	1.64	10.11	7.42
ENSMUSG00000101941.1	lncRNA	Gm28979	0.00480298	5.77231	0	0	1.09	1.01
ENSMUSG00000118335.1	processed_pseudogene	Gm18936	0.00480681	6.11017	0	0	2.01	5.92
ENSMUSG00000032698.15	protein_coding	Lmo2	0.0048292	5.89202	0	0	1.9	1.09
ENSMUSG00000040663.9	protein_coding	Clcf1	0.00484129	3.76669	0.08	0.02	2.39	0.34
ENSMUSG00000116569.1	lncRNA	Gm49620	0.00484129	4.27365	0	0.05	1.21	1.07
ENSMUSG00000025894.11	protein_coding	Aasdhppt	0.00487386	1.69626	0.94	0.93	3.49	4.34
ENSMUSG00000087659.7	lncRNA	Gm12606	0.00488037	6.05472	0	0	1.36	1.99
ENSMUSG00000031150.13	protein_coding	Ccdc120	0.00488485	1.0457	7.23	11.01	21.99	21.16
ENSMUSG00000086968.8	lncRNA	4933431E20Rik	0.00489212	1.58689	2.23	2.55	13.94	4.3
ENSMUSG00000052572.19	protein_coding	Dlg2	0.00493652	1.37465	4.32	3.54	14.59	10.18
ENSMUSG00000114829.1	processed_pseudogene	Gm9130	0.00495315	5.99169	0	0	4.97	4.3
ENSMUSG00000092392.1	lncRNA	Gm20546	0.00495428	3.46632	0.08	0.06	2.09	1.04
ENSMUSG00000021253.7	protein_coding	Tgfb3	0.00495712	1.1248	2.82	2.99	7.37	7.4
ENSMUSG00000054723.6	protein_coding	Vmac	0.00499348	2.23873	0.57	0.44	5.07	1.99
ENSMUSG00000027661.4	protein_coding	Slc2a10	0.00500001	2.45458	0.23	0.54	5.85	0.86
ENSMUSG00000112039.1	protein_coding	Gm5136	0.00502695	5.96779	0	0	1.22	1.24
ENSMUSG00000051022.7	protein_coding	Hs3st1	0.00503983	2.15476	0.64	1.09	3.77	7.22
ENSMUSG00000097222.2	lncRNA	1010001N08Rik	0.00505347	5.81887	0	0	1.03	2.69
ENSMUSG00000075389.3	lncRNA	2810410L24Rik	0.00507746	3.57358	0.13	0	0.66	2.99
ENSMUSG00000113662.1	TEC	Gm35558	0.00508641	4.2488	0.02	0.03	0.98	1.14
ENSMUSG00000079356.10	transcribed_unprocessed_pseudogene	Mettl4-ps1	0.00516671	5.69232	0	0	1.35	1.22
ENSMUSG00000052504.7	protein_coding	Epha3	0.00520963	1.05655	2.6	2	5.92	5.21
ENSMUSG00000043541.16	protein_coding	Casc1	0.00523129	1.41222	2.1	2	8.18	5.19
ENSMUSG00000110949.1	protein_coding	Nudt8	0.0052484	5.64856	0	0	1.72	1.85
ENSMUSG00000030443.16	protein_coding	Zfp583	0.00529764	1.36164	2.74	2.25	7.79	7.86
ENSMUSG00000026618.11	protein_coding	Iars2	0.00530361	1.5277	0.88	1.25	5.06	2.64
ENSMUSG00000000942.10	protein_coding	Hoxa4	0.00531724	3.62122	0.09	0.04	1.65	1.84
ENSMUSG00000103696.1	TEC	Gm37531	0.00533141	1.96663	0.22	0.38	0.99	2.23
ENSMUSG00000039321.1	protein_coding	Uts2r	0.00535097	2.32266	0.61	0.35	4.59	2.65
ENSMUSG00000085636.1	lncRNA	Gm11769	0.00535389	5.94867	0	0	0.95	1.07
ENSMUSG00000031565.18	protein_coding	Fgfr1	0.00535497	1.04391	5.9	4.48	12.27	12.54
ENSMUSG00000012640.16	protein_coding	Zfp715	0.00543475	1.05443	4.12	8.39	15.37	14.26
ENSMUSG00000085555.9	lncRNA	2610035F20Rik	0.005447	5.83813	0	0	1.12	0.95
ENSMUSG00000109420.1	lncRNA	Gm44702	0.00544995	5.06965	0.11	0	6.69	4.22
ENSMUSG00000046652.3	protein_coding	Tas2r143	0.00545417	5.69416	0	0	0.8	3.4
ENSMUSG00000085498.1	lncRNA	Gm14023	0.00545848	4.23882	0	0.07	2.08	0.85
ENSMUSG00000097287.3	lncRNA	D130017N08Rik	0.00545895	5.80688	0	0	0.84	1.19
ENSMUSG00000004872.15	protein_coding	Pax3	0.00547018	1.8299	0.63	0.44	1.89	3.32
ENSMUSG00000085396.7	lncRNA	Firre	0.00547018	2.92694	0.04	0.46	5.07	1.41
ENSMUSG00000117579.1	lncRNA	Gm50023	0.00547413	5.93154	0	0	10.83	5.36
ENSMUSG00000045730.4	protein_coding	Adrb2	0.00548673	2.59867	0.07	0.54	3.07	2.67
ENSMUSG00000038227.15	protein_coding	Hoxa9	0.00550529	4.06571	0	0.11	1.74	2.09
ENSMUSG00000117013.1	transcribed_processed_pseudogene	Gm30531	0.00552724	1.71671	2.22	1.05	7.08	7.13
ENSMUSG00000091091.2	protein_coding	Kcnmb3	0.00553905	1.79297	1.29	1.03	6.83	4.06
ENSMUSG00000039697.16	protein_coding	Ncoa7	0.00554902	1.1106	3.97	2.9	7.28	10.09
ENSMUSG00000081133.2	unprocessed_pseudogene	Rhox11-ps2	0.0055529	5.05752	0.17	0	9.41	7.52
ENSMUSG00000087141.1	protein_coding	Plcxd2	0.0055529	1.64535	0.82	0.31	2.99	1.64
ENSMUSG00000110086.1	protein_coding	Gm45623	0.00558224	5.04127	0.03	0	1.77	1.56
ENSMUSG00000102615.1	TEC	Gm37844	0.00559115	2.7017	0.02	0.17	0.92	1.26
ENSMUSG00000117966.1	TEC	1700061A03Rik	0.0056233	5.83474	0	0	6.38	4.93
ENSMUSG00000108267.1	lncRNA	Gm44190	0.00563862	4.33882	0.07	0	2.63	1.18
ENSMUSG00000040148.5	protein_coding	Hmx3	0.00564131	5.91165	0	0	1.47	0.86
ENSMUSG00000102282.1	TEC	A930032L01Rik	0.00565409	5.63691	0	0	1.13	2.52
ENSMUSG00000047844.3	protein_coding	Bex4	0.00566356	3.32875	0.28	0.16	5.88	2.91
ENSMUSG00000050505.7	protein_coding	Pcdh20	0.00567113	2.31681	0.35	0.05	1.61	1.49
ENSMUSG00000112324.1	lncRNA	Gm47939	0.00567113	1.75848	0.84	1	5.6	2.6
ENSMUSG00000052769.7	lncRNA	Gm9889	0.00567719	5.82983	0	0	0.89	1.18
ENSMUSG00000031347.12	protein_coding	Cetn2	0.00568028	1.16866	10.31	7.19	21.15	25.38
ENSMUSG00000084361.1	processed_pseudogene	Gm8202	0.00570654	6.14798	0	0	32.15	0.63
ENSMUSG00000053070.5	protein_coding	Cfap300	0.0057127	1.11187	8.23	6.81	21.34	16.75
ENSMUSG00000024909.15	protein_coding	Efemp2	0.00572569	5.02349	0.02	0	0.66	1.95
ENSMUSG00000027792.11	protein_coding	Bche	0.00573345	2.26897	0.49	0.2	3.03	1.93
ENSMUSG00000036117.2	protein_coding	Il5	0.00575881	6.17948	0	0	1.44	0.91
ENSMUSG00000020003.16	protein_coding	Pex7	0.00579783	1.20383	3.83	4.17	12	9.76
ENSMUSG00000047674.2	protein_coding	Pdha2	0.00579829	3.31484	0.04	0.1	1.92	0.75
ENSMUSG00000097779.2	lncRNA	4833407H14Rik	0.00582732	5.87474	0	0	0.59	1.67
ENSMUSG00000026064.16	protein_coding	Ptp4a1	0.00583249	1.46718	2.41	1.44	7.89	5.43
ENSMUSG00000004267.16	protein_coding	Eno2	0.00583315	5.5077	0	0	1.23	1.28
ENSMUSG00000072660.5	lncRNA	Gm6288	0.00584325	2.98711	0.7	0.09	3.43	8.45
ENSMUSG00000097386.1	lncRNA	9130213A22Rik	0.00587095	5.91098	0	0	1.39	0.73
ENSMUSG00000117781.1	protein_coding	Gm17266	0.0058905	2.34653	0.39	0.28	2.7	2.52
ENSMUSG00000066057.7	lncRNA	Gm1976	0.00593479	6.08554	0	0	1.29	1.01
ENSMUSG00000087541.1	lncRNA	Hopxos	0.00593479	6.29688	0	0	0.21	2.17
ENSMUSG00000092109.2	protein_coding	Gm9376	0.00593479	5.59172	0	0	1.34	3.88
ENSMUSG00000069874.7	protein_coding	Irgm2	0.00594562	3.1715	0.13	0	1.22	1.18
ENSMUSG00000103141.1	TEC	Gm37741	0.00594568	5.54872	0	0	1.31	1.22
ENSMUSG00000036641.9	protein_coding	Ccdc148	0.00594906	1.5151	1.45	0.84	3.71	4.6
ENSMUSG00000112716.1	lncRNA	4930471E19Rik	0.00595968	4.17547	0.16	0	5.12	1.91
ENSMUSG00000031558.15	protein_coding	Slit2	0.00596928	1.42073	1.39	2.96	8.18	5.94
ENSMUSG00000071506.4	protein_coding	Tmem139	0.00597516	3.49498	0.18	0	2.91	1.67
ENSMUSG00000110160.1	TEC	Gm45560	0.00597564	5.91043	0	0	1.69	0.64
ENSMUSG00000009772.15	protein_coding	Nuak2	0.00602855	2.86708	0.11	0.11	2.04	0.96
ENSMUSG00000099655.2	protein_coding	2310034G01Rik	0.00603107	3.53803	0.18	0	3.02	1.85
ENSMUSG00000073293.4	protein_coding	Nudt10	0.00603672	3.39933	0	0.2	2.47	1.68
ENSMUSG00000097321.5	lncRNA	1700028E10Rik	0.00604949	2.39438	0.29	0.4	3.14	2.42
ENSMUSG00000035455.12	protein_coding	Fignl1	0.00607067	1.13887	4.13	4.32	8.02	13.79
ENSMUSG00000042705.9	protein_coding	Commd10	0.00610138	1.6127	2.21	3.15	11.9	8.96
ENSMUSG00000078653.4	protein_coding	Cntd1	0.006122	2.06713	0.3	0.81	3.68	2.91
ENSMUSG00000028164.15	protein_coding	Manba	0.00615352	1.78335	0.67	0.76	3.12	3.46
ENSMUSG00000102457.1	TEC	Gm38342	0.00624119	3.11527	0.03	0.11	0.52	1.84
ENSMUSG00000060090.16	protein_coding	Rp2	0.00625218	2.42894	0.41	0.26	3.34	2.4
ENSMUSG00000030534.13	protein_coding	Vps33b	0.00626665	1.09414	8.59	9.31	20.91	23.61
ENSMUSG00000107337.1	processed_pseudogene	Gm43596	0.00627056	5.50018	0	0	1.59	2.29
ENSMUSG00000097738.2	lncRNA	4930445N18Rik	0.00627389	5.51436	0	0	2.51	0.82
ENSMUSG00000096299.3	lncRNA	Gm21814	0.00629663	5.55946	0	0	0.69	3.69
ENSMUSG00000049882.10	protein_coding	Vcpkmt	0.00630038	1.89611	1.82	1.97	9.02	10.38
ENSMUSG00000101778.1	lncRNA	Gm29488	0.00630663	2.23543	0.35	0.33	2.88	1.93
ENSMUSG00000097494.7	lncRNA	4933406C10Rik	0.00636999	2.97958	0.3	0.04	1.79	3.36
ENSMUSG00000104060.1	TEC	Gm37954	0.00640822	2.58662	0.07	0.45	2.37	2.67
ENSMUSG00000032348.6	protein_coding	Gsta4	0.00643388	1.74762	2.71	1.88	11.59	9.28
ENSMUSG00000100455.1	lncRNA	Gm29170	0.00647078	1.44317	1.3	0.99	3.56	4.18
ENSMUSG00000020333.17	protein_coding	Acsl6	0.00651257	2.70752	0.11	0.17	0.55	2.69
ENSMUSG00000095463.8	protein_coding	Entpd4	0.0065253	1.62927	0.81	0.81	3.62	2.93
ENSMUSG00000069713.2	lncRNA	4933406P04Rik	0.0065582	2.15432	0.49	0.56	2.56	4.33
ENSMUSG00000053080.10	protein_coding	2700081O15Rik	0.00656224	1.70502	0.65	0.43	1.85	2.88
ENSMUSG00000111901.1	transcribed_processed_pseudogene	Gm6150	0.00656902	1.223	2.34	2.38	7.06	6.06
ENSMUSG00000022742.6	protein_coding	Cpox	0.00663143	1.18495	2.97	2.88	6.73	9
ENSMUSG00000087365.7	lncRNA	C430049B03Rik	0.00664011	2.49616	1.32	0.36	9.55	6.19
ENSMUSG00000108030.1	lncRNA	9530062K07Rik	0.00664799	5.44999	0	0	2.27	2.21
ENSMUSG00000045246.11	protein_coding	Kcng4	0.00666004	1.90104	0.25	0.46	1.82	1.9
ENSMUSG00000038045.14	protein_coding	Sult6b1	0.00667917	5.34028	0	0	1.58	1.02
ENSMUSG00000094257.2	processed_pseudogene	Ap3s1-ps2	0.00670271	5.0071	0.16	0	9.01	2.3
ENSMUSG00000112789.1	processed_pseudogene	Gm19326	0.00671585	6.12477	0	0	18.72	6.12
ENSMUSG00000086454.7	lncRNA	Platr14	0.00674601	1.55426	7.79	7.11	35.06	20.46
ENSMUSG00000028565.18	protein_coding	Nfia	0.00677125	3.17577	0.02	0.17	0.76	2.13
ENSMUSG00000072884.10	lncRNA	Gm10433	0.00680229	1.42785	1.92	2.13	6.26	7.26
ENSMUSG00000038152.4	lncRNA	5033430I15Rik	0.00682987	5.34716	0	0	3.56	2.2
ENSMUSG00000038074.16	protein_coding	Fkbp14	0.00685383	1.12348	5.1	3.69	12.96	9.64
ENSMUSG00000102428.1	protein_coding	Pcdhga12	0.00689216	1.70474	0.48	0.39	2.17	1.62
ENSMUSG00000048603.8	lncRNA	Gm9828	0.00690287	4.8272	0.03	0	1.06	2.62
ENSMUSG00000116295.1	lncRNA	Gm32885	0.00692953	4.87447	0.1	0	3.29	6.52
ENSMUSG00000083107.1	processed_pseudogene	Gm5303	0.00693198	3.42922	0.12	0.1	0.95	4.19
ENSMUSG00000028707.15	protein_coding	Dmbx1	0.00693391	1.75224	0.43	0.44	1.65	2.24
ENSMUSG00000116262.1	lncRNA	Gm49544	0.00693391	4.89547	0	0.03	0.82	1.27
ENSMUSG00000058979.7	protein_coding	Hdhd5	0.00694133	1.76841	1.18	1.23	6.33	4.73
ENSMUSG00000106430.1	TEC	Gm42460	0.00701991	2.74389	0.18	0.07	2.52	0.65
ENSMUSG00000040632.16	protein_coding	Nrl	0.00707415	3.31035	0.11	0	1.88	0.62
ENSMUSG00000107136.1	TEC	Gm42466	0.007124	5.38348	0	0	0.77	1.6
ENSMUSG00000041309.17	protein_coding	Nkx6-2	0.00713293	1.94498	1.15	0.66	6.66	3.48
ENSMUSG00000030347.6	protein_coding	D6Wsu163e	0.00714679	1.37566	3.61	2.79	12.23	8.44
ENSMUSG00000062980.15	protein_coding	Cped1	0.00716115	2.67434	0.19	0.33	2.39	3.22
ENSMUSG00000031393.16	protein_coding	Mecp2	0.00723288	1.31574	0.9	0.77	2.69	2.37
ENSMUSG00000074653.10	protein_coding	Lrrc31	0.0072428	2.97345	0	0.45	3.55	2.97
ENSMUSG00000029478.16	protein_coding	Ncor2	0.00729889	1.04899	2.24	2.53	6.89	4.56
ENSMUSG00000030996.8	protein_coding	Art1	0.00736522	3.78331	0.09	0	0.78	2.27
ENSMUSG00000029204.7	protein_coding	Rhoh	0.00739667	1.32092	2.25	1.68	5.48	6.48
ENSMUSG00000031636.7	protein_coding	Pdlim3	0.00740888	4.77732	0	0.03	1.88	0.66
ENSMUSG00000074607.11	protein_coding	Tox2	0.00741198	1.24021	2.79	2.51	6.51	8.52
ENSMUSG00000034584.3	protein_coding	Exph5	0.0074123	1.19504	1.23	1.41	3.43	3.72
ENSMUSG00000022306.9	protein_coding	Zfpm2	0.00741281	2.16068	0.31	0.16	1.28	1.91
ENSMUSG00000045725.5	protein_coding	Prr15	0.00746936	1.37434	3.05	2.98	9.85	9.37
ENSMUSG00000004451.14	protein_coding	Ralb	0.0074736	2.6155	0.23	0.1	1.47	2.05
ENSMUSG00000011382.8	protein_coding	Dhdh	0.00749671	1.48383	0.89	1.43	4.14	3.96
ENSMUSG00000089746.1	lncRNA	Gm3513	0.00761138	5.97286	0	0	3.98	2.83
ENSMUSG00000096519.1	protein_coding	Gm10721	0.00761138	5.9772	0	0	4.05	2.34
ENSMUSG00000010051.15	protein_coding	Hyal1	0.00764353	3.02685	0	0.34	1.96	3.47
ENSMUSG00000067925.4	protein_coding	Rtl8a	0.00767953	1.79188	1.7	1.51	8.54	6.64
ENSMUSG00000113770.1	lncRNA	1700019C18Rik	0.00767953	3.31832	0.19	0	1.39	3.45
ENSMUSG00000097602.2	lncRNA	4930519P11Rik	0.00769934	3.79547	0.12	0	2.58	1.99
ENSMUSG00000037386.16	protein_coding	Rims2	0.00773311	1.69872	1.07	1.05	2.46	6.74
ENSMUSG00000005802.12	protein_coding	Slc30a4	0.00774638	1.18414	1.27	1.55	4.38	3.22
ENSMUSG00000026657.17	protein_coding	Frmd4a	0.00777798	1.2354	1.85	2.61	8.99	3.63
ENSMUSG00000038827.11	protein_coding	Abitram	0.00779221	1.07095	4.32	4.39	10.29	11.05
ENSMUSG00000117448.1	TEC	Gm50055	0.00783001	3.15666	0.19	0	2.22	1.44
ENSMUSG00000025978.14	protein_coding	Rftn2	0.00789124	2.50804	0.11	0.22	0.7	2.44
ENSMUSG00000038132.6	protein_coding	Rbm24	0.00790634	3.19482	0.27	0	2.45	2.71
ENSMUSG00000108466.1	TEC	Gm44771	0.00792048	5.2431	0	0	3.72	2.26
ENSMUSG00000022868.6	protein_coding	Ahsg	0.00794644	5.37812	0	0	2.54	0.69
ENSMUSG00000024076.10	protein_coding	Vit	0.0079657	2.96106	0.19	0.11	0.97	3.95
ENSMUSG00000022948.16	protein_coding	Setd4	0.00797195	1.33291	8.76	8.8	25.63	28.2
ENSMUSG00000020282.18	protein_coding	Rhbdf1	0.00798842	2.8918	0.22	0.04	2.29	1.39
ENSMUSG00000035824.7	protein_coding	Tk2	0.00799199	1.24078	3.29	4.43	8.43	13.38
ENSMUSG00000087589.3	lncRNA	D430040D24Rik	0.00799907	3.36385	0.02	0.12	1.11	2.03
ENSMUSG00000022358.7	protein_coding	Fbxo32	0.00803674	1.6611	0.32	0.3	1.47	1.11
ENSMUSG00000061533.16	protein_coding	Cep128	0.00803674	1.15845	4.11	7.69	12.63	18.13
ENSMUSG00000040650.8	protein_coding	Cyp2b23	0.00804944	2.09841	0.57	0.31	2.84	2.78
ENSMUSG00000085399.7	lncRNA	Foxd2os	0.00807353	2.06306	0.55	0.78	3.76	4.19
ENSMUSG00000095503.4	protein_coding	Gm3147	0.00816092	1.4712	1.59	2.92	8.85	6.81
ENSMUSG00000058135.12	protein_coding	Gstm1	0.0082485	2.34452	0.85	1.19	5.81	10.67
ENSMUSG00000103469.1	TEC	Gm9910	0.0082485	4.79524	0	0.04	0.91	2.05
ENSMUSG00000044469.8	protein_coding	Tnfaip8l1	0.0082503	2.82732	0.18	0.02	1.14	1.6
ENSMUSG00000051469.14	protein_coding	Zfp24	0.00825077	1.08394	4.14	6.71	14.54	12.19
ENSMUSG00000021176.6	protein_coding	Efcab11	0.00826403	1.34914	3.96	7.6	15.8	19.65
ENSMUSG00000097303.2	lncRNA	3110083C13Rik	0.00826507	1.59102	4.87	3.09	12.4	18.81
ENSMUSG00000074466.12	lncRNA	Gm15417	0.00828863	5.1092	0	0	3.97	0.85
ENSMUSG00000040938.16	protein_coding	Slc16a11	0.00830555	2.82412	0.45	0.22	6.92	1.84
ENSMUSG00000053297.14	protein_coding	AI854703	0.00833156	1.92753	0.32	0.36	2.19	1.49
ENSMUSG00000024781.16	protein_coding	Lipa	0.00836143	2.85101	0.06	0.09	1.26	0.8
ENSMUSG00000111172.1	lncRNA	Gm39302	0.00838155	3.12185	0.2	0.48	5.62	6.31
ENSMUSG00000031594.9	protein_coding	Fgl1	0.0084146	2.71304	0.09	0.48	3.17	3.49
ENSMUSG00000035770.8	protein_coding	Dync1li2	0.00844625	1.58784	1.42	1.4	3.02	8.11
ENSMUSG00000118100.1	lncRNA	Gm50340	0.00845816	2.22609	3.62	2.7	18.34	27.33
ENSMUSG00000026096.14	protein_coding	Osgepl1	0.00846661	1.36164	3.5	2.68	9.42	10.1
ENSMUSG00000115437.1	TEC	Gm49314	0.00852584	5.12842	0	0	1.56	1.37
ENSMUSG00000028670.14	protein_coding	Lypla2	0.00853604	2.27105	0.59	0.62	2.85	6.27
ENSMUSG00000074890.4	protein_coding	Lcmt2	0.00854328	1.97069	0.55	0.34	2.51	2.55
ENSMUSG00000024176.10	protein_coding	Sox8	0.00854978	1.29239	2.72	2.65	9.13	6.94
ENSMUSG00000029384.5	protein_coding	2010109A12Rik	0.00855949	5.05911	0	0	2.18	2.09
ENSMUSG00000097821.2	lncRNA	C130032M10Rik	0.00855949	5.0937	0	0	2.32	1.55
ENSMUSG00000053219.15	protein_coding	Raet1e	0.00856682	1.83947	1.08	1.5	6.94	5.88
ENSMUSG00000026098.13	protein_coding	Pms1	0.00857721	1.10278	4.5	5.5	9.11	16.07
ENSMUSG00000097055.2	lncRNA	Gm4419	0.00859905	2.14509	1.33	3.05	20.15	8.75
ENSMUSG00000096233.1	processed_pseudogene	Gm13238	0.00862713	1.13676	13.26	18.74	48.88	33.86
ENSMUSG00000042712.10	protein_coding	Tceal9	0.00863893	4.71016	0.06	0	2.37	2.74
ENSMUSG00000045114.10	protein_coding	Prrt2	0.00864708	3.33099	0.19	0	2	2.71
ENSMUSG00000035914.11	protein_coding	Cd276	0.00864908	3.26863	0.12	0	1.93	0.81
ENSMUSG00000097893.8	lncRNA	1700034P13Rik	0.00865737	3.93651	0.09	0.05	3.71	1.74
ENSMUSG00000085615.2	lncRNA	A330035P11Rik	0.00868378	2.79498	0.06	0.13	0.78	1.7
ENSMUSG00000051074.4	lncRNA	4930579K19Rik	0.00869355	5.41917	0	0	2.97	1.45
ENSMUSG00000054945.4	lncRNA	Gm9958	0.00872429	2.05435	0.63	0.84	6.3	2.7
ENSMUSG00000021668.15	protein_coding	Polk	0.00874584	1.54452	1.02	0.94	4.03	3.33
ENSMUSG00000025783.2	protein_coding	4930412O13Rik	0.00874584	5.15431	0	0	2.28	1.56
ENSMUSG00000005045.16	protein_coding	Chd5	0.00878467	1.8804	0.31	0.56	3.47	1.12
ENSMUSG00000023036.14	protein_coding	Pcdhgc4	0.00878971	2.60085	0.08	0.16	1.31	1.28
ENSMUSG00000096727.3	protein_coding	Psmb9	0.0088128	2.87598	0.32	0	4.55	0.9
ENSMUSG00000033306.15	protein_coding	Lpp	0.0088301	1.2231	3.32	1.77	6.16	8.12
ENSMUSG00000106115.1	TEC	Gm43420	0.00885129	2.8106	0.18	0.09	1.8	1.87
ENSMUSG00000117306.1	processed_pseudogene	Gm8945	0.00885915	5.9034	0	0	1.19	5.09
ENSMUSG00000102918.1	protein_coding	Pcdhgc3	0.00886926	1.87657	0.51	0.26	1.99	2.04
ENSMUSG00000054200.7	protein_coding	Ffar4	0.0089181	1.51163	0	0	2.11	0.17
ENSMUSG00000111662.1	transcribed_processed_pseudogene	Gm7435	0.00895727	2.8615	0	0.69	4.96	4.59
ENSMUSG00000097716.1	lncRNA	1700026J14Rik	0.00903464	5.36179	0	0	3.16	1.27
ENSMUSG00000063305.10	protein_coding	Psg20	0.00912198	1.41665	2.2	2.18	8.98	5.7
ENSMUSG00000000938.11	protein_coding	Hoxa10	0.00913635	3.84843	0.03	0.06	1.82	1.38
ENSMUSG00000083394.2	processed_pseudogene	Gm11703	0.00922941	5.04529	0	0	2.78	5.83
ENSMUSG00000039105.6	protein_coding	Atp6v1g1	0.00923564	1.27409	4.6	8.68	21.15	17.49
ENSMUSG00000041658.12	protein_coding	Rragb	0.00923772	2.90361	0	0.3	1.82	2.59
ENSMUSG00000020875.9	protein_coding	Hoxb9	0.00924334	1.90221	0.31	0.79	3.09	2.7
ENSMUSG00000034239.14	protein_coding	Gm884	0.00928888	2.14229	0.38	0.02	1.23	1.54
ENSMUSG00000105199.1	lncRNA	Gm43581	0.00932183	2.388	0.23	0.14	1.17	1.97
ENSMUSG00000030402.5	protein_coding	Ppm1n	0.00935014	3.02037	0.43	0.08	2.18	7.1
ENSMUSG00000044816.10	protein_coding	D630023F18Rik	0.00939664	2.26679	0.77	0.15	4.07	3.03
ENSMUSG00000117287.1	lncRNA	Gm36200	0.00940821	5.03017	0	0	0.34	1.92
ENSMUSG00000082560.1	processed_pseudogene	Gm15157	0.00941684	4.98801	0	0	2.51	2.32
ENSMUSG00000082696.1	processed_pseudogene	Gm15040	0.00945255	5.00586	0	0	0.67	1.69
ENSMUSG00000036564.17	protein_coding	Ndrg4	0.00950183	1.20084	3.34	4.22	12.75	7.97
ENSMUSG00000037884.6	lncRNA	1700017G19Rik	0.00952026	1.24539	0	0	0.14	1.91
ENSMUSG00000097032.2	lncRNA	4930539J05Rik	0.00954249	2.80283	0.74	0	5.3	4.77
ENSMUSG00000020564.17	protein_coding	Atxn7l1	0.00963749	1.5417	0.91	1.27	4.64	3.61
ENSMUSG00000029130.12	protein_coding	Rnf32	0.00964806	2.08498	0.61	1.2	5.09	6.48
ENSMUSG00000110712.1	lncRNA	Gm39662	0.00965607	4.96428	0	0	1.56	0.79
ENSMUSG00000118295.1	transcribed_processed_pseudogene	Gm8437	0.00966741	3.72355	0	0.06	0.93	1.11
ENSMUSG00000093394.1	lncRNA	Gm20621	0.00966891	4.87955	0	0	1.73	1.7
ENSMUSG00000022996.15	protein_coding	Wnt10b	0.00969975	2.83401	0	0.23	2.55	0.86
ENSMUSG00000027259.15	protein_coding	Adal	0.00969975	1.56045	1.67	1.81	8.87	4.42
ENSMUSG00000048406.5	pseudogene	B330016D10Rik	0.00975115	4.60989	0	0.03	2.09	0.5
ENSMUSG00000103520.1	TEC	1110025M09Rik	0.00975886	4.95464	0	0	1.9	1.77
ENSMUSG00000030470.15	protein_coding	Csrp3	0.00979411	4.79557	0	0	1.21	0.84
ENSMUSG00000031627.9	protein_coding	Irf2	0.00979411	4.86713	0	0	0.98	1.24
ENSMUSG00000110093.1	lncRNA	Gm45282	0.00979411	2.50494	1.35	0.22	6.88	9.7
ENSMUSG00000097740.2	lncRNA	E030044B06Rik	0.00983555	2.88066	0.11	0.34	2.15	4.25
ENSMUSG00000095869.1	processed_pseudogene	Ppp1r2-ps6	0.00986173	2.80107	0.35	0.75	9.11	5.04
ENSMUSG00000053846.5	protein_coding	Lipg	0.00986925	1.60496	0.87	0.44	2.68	2.66
ENSMUSG00000097204.2	lncRNA	Gm17690	0.0100137	2.37794	0.08	0.38	1.47	2.2
ENSMUSG00000047909.11	protein_coding	Ankrd16	0.0100294	1.42985	2.52	2.99	7.48	11.04
ENSMUSG00000116707.1	TEC	Gm49590	0.0100397	3.29246	0.09	0	1.18	0.88
ENSMUSG00000024513.16	protein_coding	Mbd2	0.0100959	1.00481	8.04	8.34	18.75	19.4
ENSMUSG00000108111.1	lncRNA	Gm45901	0.0100975	3.12386	0.47	0.11	5.99	5.22
ENSMUSG00000020183.11	protein_coding	Cpm	0.0101623	1.18296	3.32	2.13	9.04	5.88
ENSMUSG00000011884.13	protein_coding	Gltp	0.0102056	1.19557	3.89	3.93	10.21	11.2
ENSMUSG00000051367.8	protein_coding	Six1	0.010236	1.02145	4.84	6.52	14.02	12.7
ENSMUSG00000108137.1	lncRNA	Gm44053	0.0102481	3.07509	0.12	0.29	5.01	2.15
ENSMUSG00000028238.6	protein_coding	Atp6v0d2	0.0102797	2.69767	0.07	0.16	0.95	1.79
ENSMUSG00000021699.17	protein_coding	Pde4d	0.0103965	1.18407	2.67	2.4	6.36	7.39
ENSMUSG00000005674.9	protein_coding	Tomm40l	0.0104004	1.94538	0.17	0.56	2.74	1.37
ENSMUSG00000116719.1	lncRNA	Gm29719	0.0104089	1.01615	0	0	2.49	0
ENSMUSG00000027434.11	protein_coding	Nkx2-2	0.0104625	1.40405	0	0	0.13	4.05
ENSMUSG00000102336.1	lncRNA	Gm37233	0.0104966	1.42199	0.39	0.77	2.03	1.89
ENSMUSG00000071724.5	protein_coding	Smpd5	0.0105342	4.78485	0	0	0.36	2.5
ENSMUSG00000044594.14	protein_coding	Serpinb3a	0.0105901	1.42021	2.92	2.18	10.77	6.57
ENSMUSG00000026715.12	protein_coding	Serpinc1	0.0106988	1.0335	7.4	5.58	19.29	11.86
ENSMUSG00000091994.2	lncRNA	E130317F20Rik	0.0106988	1.36179	1.19	1.17	4.1	3.47
ENSMUSG00000115272.1	lncRNA	Gm49965	0.0107878	1.32454	13.42	10.83	38.08	36.97
ENSMUSG00000086746.2	lncRNA	Gm15222	0.0108536	5.16373	0	0	2.06	0.58
ENSMUSG00000074763.5	lncRNA	Macrod2os2	0.0108605	1.44679	0.98	0.88	3.95	2.55
ENSMUSG00000070025.8	processed_pseudogene	Gm10284	0.0108646	1.35281	0	0	0.54	2.45
ENSMUSG00000099481.6	protein_coding	Xndc1	0.0109622	1.04378	5	7.1	17.28	11.7
ENSMUSG00000074758.10	lncRNA	Gm5535	0.0109872	1.17703	0	0	1.67	2.25
ENSMUSG00000095651.1	lncRNA	Gm21817	0.010997	3.30968	0	0.09	1.19	0.88
ENSMUSG00000104986.1	TEC	1600023N17Rik	0.0110223	2.27543	0.91	0.39	5.28	5.22
ENSMUSG00000025089.15	protein_coding	Gfra1	0.0110375	1.0677	2.18	2.29	6.5	4.51
ENSMUSG00000052837.6	protein_coding	Junb	0.0110631	2.05723	0.19	1.42	5.78	4.24
ENSMUSG00000069378.14	protein_coding	Prdm6	0.011068	1.50254	1.38	2.4	4.61	9.03
ENSMUSG00000097163.2	lncRNA	BC051077	0.0111882	1.49081	1.25	1.69	4.27	6.36
ENSMUSG00000106870.1	TEC	Gm43681	0.0111976	3.08021	0.15	0	2.34	0.91
ENSMUSG00000113852.1	TEC	Gm48062	0.0111976	2.71957	0.3	0	1.92	2.03
ENSMUSG00000085989.1	lncRNA	Gm7437	0.0112257	1.31729	8.41	13.11	25.77	39.68
ENSMUSG00000022464.14	protein_coding	Slc38a4	0.0112431	2.33096	0.55	0.01	2.43	2.47
ENSMUSG00000024670.17	protein_coding	Cd6	0.0113361	2.96734	0.22	0	3.14	0.81
ENSMUSG00000019832.5	protein_coding	Rab32	0.0113822	1.34069	1.76	3.59	8.87	7.68
ENSMUSG00000029348.11	protein_coding	Asphd2	0.0114214	4.62368	0	0	1.53	0.85
ENSMUSG00000024044.19	protein_coding	Epb41l3	0.0114422	1.16357	1.81	3.72	7.58	6.97
ENSMUSG00000031480.15	protein_coding	Thsd1	0.0114422	2.2017	0.18	0.1	1.15	1.01
ENSMUSG00000050957.4	protein_coding	Insl6	0.0114422	1.11647	0	0	4.64	0.4
ENSMUSG00000046168.9	protein_coding	Kcnrg	0.0114596	2.4443	0.48	0.1	2.4	3.1
ENSMUSG00000022339.9	protein_coding	Ebag9	0.0114977	1.00533	6.5	6.93	13.4	17.84
ENSMUSG00000047751.9	protein_coding	Utf1	0.0115416	2.87833	0.13	0.15	2.48	2.05
ENSMUSG00000019892.13	protein_coding	Lrriq1	0.0115515	2.00955	0.29	0.4	1.34	2.76
ENSMUSG00000084024.1	processed_pseudogene	Gm15937	0.0115515	4.46716	0	0.05	1.86	1.57
ENSMUSG00000095890.1	unprocessed_pseudogene	Gm7958	0.0115515	1.329	0	0	4.26	4.43
ENSMUSG00000021614.16	protein_coding	Vcan	0.0115726	2.10974	0.07	0.24	1.42	0.61
ENSMUSG00000103638.1	TEC	Gm38327	0.0116518	4.53594	0	0.03	2.02	0.43
ENSMUSG00000021007.14	protein_coding	Spata7	0.0116644	1.8278	0.56	0.99	3.16	4.52
ENSMUSG00000116545.1	processed_pseudogene	Eif3s6-ps3	0.0116644	1.26363	0	0	2.61	0.06
ENSMUSG00000092557.1	processed_pseudogene	Gm8696	0.0117124	1.27633	0	0	8.07	4.57
ENSMUSG00000118325.1	TEC	Gm50324	0.0117124	2.97913	0.04	0.26	2.14	2.96
ENSMUSG00000117018.1	processed_pseudogene	Gm7217	0.0117282	1.32516	0	0	3.24	2.31
ENSMUSG00000028125.14	protein_coding	Abca4	0.011827	1.56768	0.57	0.81	2.94	2.41
ENSMUSG00000100017.2	lncRNA	2410022M11Rik	0.0118675	3.79647	0	0.06	1.12	1.18
ENSMUSG00000091043.2	protein_coding	Glyatl3	0.0118945	4.97202	0	0	1.75	1.28
ENSMUSG00000106333.1	lncRNA	4930428O21Rik	0.0119095	2.49967	0.23	0.17	3.29	1.01
ENSMUSG00000006235.6	protein_coding	Epor	0.0119106	4.8759	0	0	1.18	0.91
ENSMUSG00000103373.1	TEC	Gm37238	0.0120023	1.98284	1.03	0.19	3.21	4.09
ENSMUSG00000099019.1	processed_pseudogene	Gm27254	0.0120129	4.52314	0.14	0	2.03	9.64
ENSMUSG00000084837.1	lncRNA	1700108N11Rik	0.0120329	1.2609	0	0	2.17	1.04
ENSMUSG00000102748.1	protein_coding	Pcdhgb2	0.0120329	2.25783	0.19	0.14	1.2	1.55
ENSMUSG00000105326.1	TEC	6030400A10Rik	0.0120329	3.48327	0.09	0.05	2.97	1.07
ENSMUSG00000032372.14	protein_coding	Plscr2	0.0121262	5.55504	0	0	0.44	1.91
ENSMUSG00000046991.12	protein_coding	Wdr27	0.0121665	2.56898	0.52	0.07	3.8	2.73
ENSMUSG00000022218.16	protein_coding	Tgm1	0.0123197	3.38032	0.02	0.06	0.84	1.29
ENSMUSG00000023915.5	protein_coding	Tnfrsf21	0.0123197	3.02888	0	0.14	1.94	0.65
ENSMUSG00000097080.8	lncRNA	1700086O06Rik	0.0123248	2.94231	0.39	0.29	8.23	3.32
ENSMUSG00000083502.1	processed_pseudogene	Gm14861	0.0124976	1.1881	0	0	6.7	2.47
ENSMUSG00000036655.8	protein_coding	Colec11	0.0125112	4.49391	0	0.04	1.19	1.83
ENSMUSG00000034401.16	protein_coding	Spata6	0.0126066	1.28626	3.55	2.96	10.6	8.94
ENSMUSG00000107868.1	TEC	Gm5112	0.0126311	2.52689	0	0.53	3.07	2.49
ENSMUSG00000032035.16	protein_coding	Ets1	0.0126767	2.56735	0.21	0.03	1.48	1.23
ENSMUSG00000021414.8	protein_coding	Fam217a	0.0127407	1.58389	1.14	0.98	3.56	4.94
ENSMUSG00000034430.16	protein_coding	Zxdc	0.012745	1.34371	1.1	0.76	2.89	3.04
ENSMUSG00000028463.14	protein_coding	Car9	0.0127672	1.50459	2.01	2.69	11.05	6.17
ENSMUSG00000104516.1	TEC	Gm9884	0.0128189	4.50905	0.04	0	0.91	2.59
ENSMUSG00000022537.18	protein_coding	Tmem44	0.0128199	2.08592	0.4	0.1	1.37	1.98
ENSMUSG00000073103.2	lncRNA	Gm10466	0.0128323	1.23455	2.87	2.02	6.91	7.11
ENSMUSG00000110830.1	lncRNA	Gm46218	0.0128328	4.70564	0	0.03	1	1.46
ENSMUSG00000044937.15	protein_coding	Ttc41	0.0128778	1.49463	1.11	1.26	3.01	5.53
ENSMUSG00000104671.1	lncRNA	Gm43062	0.012908	2.6848	0.04	0.37	4.47	1.21
ENSMUSG00000040322.10	protein_coding	Slc25a24	0.0129084	2.07393	0.32	0.14	1.65	1.44
ENSMUSG00000022494.15	protein_coding	Shisa9	0.0129196	2.26316	0.15	0.25	2.37	0.88
ENSMUSG00000047067.7	protein_coding	Dusp28	0.0129305	2.69916	0.19	0.19	2.28	2.61
ENSMUSG00000084408.1	processed_pseudogene	Gm11870	0.0129564	4.44401	0.04	0	1.3	1.75
ENSMUSG00000025025.14	protein_coding	Mxi1	0.0130507	1.37666	3.57	1.6	8.15	8.81
ENSMUSG00000082383.2	transcribed_processed_pseudogene	Gm9670	0.0130565	1.1527	0	0	4.98	1.82
ENSMUSG00000100937.1	protein_coding	1700020D05Rik	0.0130868	2.9175	0.42	0	3.96	3.48
ENSMUSG00000026650.15	protein_coding	Meig1	0.0131007	1.09199	0	0	3.23	2.91
ENSMUSG00000026048.16	protein_coding	Ercc5	0.0131123	1.73854	0.49	0.85	3.68	2.46
ENSMUSG00000097896.1	lncRNA	Gm26800	0.0131821	4.50742	0.29	0	10.69	12.76
ENSMUSG00000046731.5	protein_coding	Kctd11	0.0132102	2.48532	0.1	0.14	1.03	1.47
ENSMUSG00000048058.17	protein_coding	Ldlrad3	0.0132797	1.15638	1.54	2.53	5.55	5.2
ENSMUSG00000043993.6	lncRNA	2900052L18Rik	0.0132809	2.28286	0.38	0.19	3.1	1.9
ENSMUSG00000054196.7	protein_coding	Cthrc1	0.0133147	3.29868	0.06	0.15	3.28	1.83
ENSMUSG00000097373.1	lncRNA	Gm26877	0.0133182	1.13113	0	0	3.84	1.43
ENSMUSG00000075486.10	protein_coding	Commd6	0.0134074	1.73544	1.45	0.53	4.54	5.11
ENSMUSG00000002274.13	protein_coding	Metrn	0.0134242	2.29986	0.37	0.18	3.26	1.63
ENSMUSG00000115752.1	lncRNA	1700010G06Rik	0.0134398	1.14778	0	0	2.77	1.85
ENSMUSG00000032501.9	protein_coding	Trib1	0.013495	1.12069	1.58	2.29	5.31	4.63
ENSMUSG00000109810.1	TEC	Gm45592	0.0135045	2.81127	0	0.62	5.51	3.39
ENSMUSG00000070568.12	protein_coding	Slc6a21	0.0135231	2.43584	0.03	0.53	3.87	1.69
ENSMUSG00000021991.9	protein_coding	Cacna2d3	0.0136352	1.27062	1.45	1.66	4.24	5.03
ENSMUSG00000015316.11	protein_coding	Slamf1	0.0136699	1.4136	0.96	1.28	4.35	3.28
ENSMUSG00000105857.1	lncRNA	Gm42817	0.0137072	1.59348	3.31	9.71	24.56	27.09
ENSMUSG00000026617.16	protein_coding	Bpnt1	0.0137606	2.39506	0.72	0.03	4.59	2.47
ENSMUSG00000031748.16	protein_coding	Gnao1	0.0137628	2.37668	0.96	0.18	0.51	11.19
ENSMUSG00000015053.14	protein_coding	Gata2	0.0138151	1.23423	3.28	1.67	7.82	6.46
ENSMUSG00000062444.15	protein_coding	Ap3b2	0.013827	2.08345	0.25	0.61	2.61	3.07
ENSMUSG00000105993.1	protein_coding	Tex13c2	0.0138452	1.57712	0.96	1.72	4.78	5.74
ENSMUSG00000102142.1	lncRNA	Gm26930	0.0139135	1.48355	0	0	1.18	1.04
ENSMUSG00000091864.1	lncRNA	Gm17102	0.0139184	1.11618	0	0	2.2	0.96
ENSMUSG00000107128.1	TEC	Gm42867	0.0139795	1.39557	0	0	4.82	3.89
ENSMUSG00000050875.11	protein_coding	Minar2	0.0139952	3.67753	0	0.06	0.88	1.48
ENSMUSG00000104695.1	processed_pseudogene	Gm30023	0.0140012	1.12813	0	0	1.92	1.29
ENSMUSG00000054146.8	protein_coding	Krt15	0.014069	1.03876	0	0	0.41	1.92
ENSMUSG00000045211.5	protein_coding	Nudt18	0.0140925	2.08955	0.39	0.3	2.89	1.92
ENSMUSG00000031166.13	protein_coding	Wdr13	0.0141797	1.17375	1.63	1.81	5.01	4.34
ENSMUSG00000097584.1	lncRNA	1700125G22Rik	0.014331	1.3802	0	0	1.53	1.96
ENSMUSG00000018740.14	protein_coding	Slc25a35	0.014358	2.15095	0.62	0.17	4.64	1.04
ENSMUSG00000118159.1	TEC	Gm50402	0.0143787	1.10325	0	0	1.63	1.63
ENSMUSG00000054162.15	protein_coding	Spock3	0.0144162	1.70405	0.91	0.62	2.49	4.55
ENSMUSG00000026156.8	protein_coding	B3gat2	0.0144827	1.44217	0.47	0.98	3.03	2
ENSMUSG00000039178.9	protein_coding	Tbc1d19	0.0146153	1.3107	2.77	3.97	11.41	9.2
ENSMUSG00000027296.7	protein_coding	Itpka	0.0149453	3.11094	0	0.16	3.03	0.5
ENSMUSG00000055675.6	protein_coding	Kbtbd11	0.0150041	1.49056	0.64	0.53	2.5	1.78
ENSMUSG00000111920.1	processed_pseudogene	Gm7370	0.0150553	4.383	0.08	0	2.35	3.62
ENSMUSG00000054247.6	lncRNA	Gm9939	0.015064	1.08422	0	0	0.74	3.33
ENSMUSG00000008206.16	protein_coding	Cers4	0.0150679	1.43513	0.76	1.08	3.42	3.03
ENSMUSG00000091060.2	protein_coding	Myocos	0.0151632	1.33413	7.8	8.16	20.79	29.95
ENSMUSG00000028343.10	protein_coding	Erp44	0.0151803	1.35392	2.13	1.63	6.71	5.48
ENSMUSG00000040701.16	protein_coding	Ap1g2	0.0152141	4.09716	0	0.02	1.15	0.99
ENSMUSG00000032531.15	protein_coding	Amotl2	0.0152298	1.7256	1.57	0.75	7.28	3.57
ENSMUSG00000111334.1	lncRNA	Gm30015	0.0153074	1.1023	0	0	2.01	0.13
ENSMUSG00000050799.3	protein_coding	H2bc1	0.0153407	1.01241	58.68	49.69	117.3	138.36
ENSMUSG00000098211.2	lncRNA	Gm27045	0.0153568	2.28812	0.07	1.21	6.72	3.77
ENSMUSG00000045034.12	protein_coding	Ankrd34b	0.0153885	2.05426	0.9	0.03	3.3	3
ENSMUSG00000082292.3	processed_pseudogene	Gm12250	0.0153898	1.74532	1.17	1.16	6.39	4.79
ENSMUSG00000113842.1	TEC	Gm48138	0.0154127	2.30335	0.13	0.12	1.59	0.73
ENSMUSG00000044303.6	protein_coding	Cdkn2a	0.0154225	2.19137	0.25	1.2	6.16	5.39
ENSMUSG00000104837.1	TEC	Gm42520	0.0154348	3.29165	0	0.12	1.59	1.61
ENSMUSG00000074264.12	protein_coding	Amy1	0.0154463	1.95795	0.52	0.83	5.39	2.75
ENSMUSG00000038215.15	protein_coding	Cep44	0.0154541	1.62635	1.48	4.76	12.56	14.14
ENSMUSG00000079051.5	protein_coding	Vinac1	0.0154984	2.22946	0.06	0.19	1.22	0.8
ENSMUSG00000061119.7	protein_coding	Prcp	0.0155031	1.48117	1.28	1.58	5.03	5.51
ENSMUSG00000026887.9	protein_coding	Mrrf	0.0155225	1.17545	2.65	3.16	5.91	9.94
ENSMUSG00000114488.1	processed_pseudogene	Gm5802	0.0155985	4.64119	0.09	0	2.2	5.2
ENSMUSG00000113300.1	lncRNA	Gm49371	0.0156256	1.02786	6.45	12.35	21.89	22.69
ENSMUSG00000092416.2	protein_coding	Zfp141	0.0156649	1.01625	3.16	5.39	7.32	12.87
ENSMUSG00000103094.1	TEC	Gm37558	0.0157227	1.44094	1.17	0.88	3.67	3.48
ENSMUSG00000028838.11	protein_coding	Extl1	0.0157723	1.60701	0.48	0.81	2.4	2.88
ENSMUSG00000114993.1	processed_pseudogene	Gm6363	0.0158257	1.00661	0	0	1.79	0.69
ENSMUSG00000097115.2	lncRNA	1810019N24Rik	0.0158273	2.29001	0.07	0.65	4.22	2.28
ENSMUSG00000108129.2	lncRNA	4930417O13Rik	0.0158472	3.40172	0.03	0.07	0.32	2.54
ENSMUSG00000089806.1	processed_pseudogene	Gm16570	0.015922	4.26502	0	0.22	5.2	9.2
ENSMUSG00000106254.1	TEC	Gm42907	0.0159236	2.06064	0.36	0.4	3.49	1.49
ENSMUSG00000054893.15	protein_coding	Zfp667	0.0159576	1.05954	1.95	2.76	5.79	5.75
ENSMUSG00000029273.10	protein_coding	Sult1d1	0.0160507	2.71669	0.21	0.05	3.63	0.76
ENSMUSG00000103194.1	TEC	Gm37643	0.0161686	4.61987	0.04	0	0.87	2.62
ENSMUSG00000039081.10	protein_coding	Zfp503	0.0162294	1.39541	0.84	0.74	3.03	2.26
ENSMUSG00000015747.5	protein_coding	Vps45	0.016324	1.67324	0.85	1.46	2.22	8.34
ENSMUSG00000041132.11	protein_coding	N4bp2l1	0.016328	2.03284	0.33	1.26	4.26	5.68
ENSMUSG00000000605.9	protein_coding	Clcn4	0.0163803	1.89086	0.25	0.24	1.51	1.15
ENSMUSG00000005583.16	protein_coding	Mef2c	0.0164088	3.02588	0.15	0	0.73	2.62
ENSMUSG00000032375.15	protein_coding	Aph1b	0.0164372	1.3064	0.61	1.31	3.35	2.51
ENSMUSG00000078546.8	protein_coding	Zfp995	0.0165844	3.5926	0.03	0.03	1.77	0.68
ENSMUSG00000005949.9	protein_coding	Ctns	0.0166004	2.61768	0.2	0	1.89	1.25
ENSMUSG00000022623.17	protein_coding	Shank3	0.0166392	2.06642	0.29	0.23	0.76	2.67
ENSMUSG00000015134.15	protein_coding	Aldh1a3	0.016694	1.57937	1.14	1.8	7.51	4.37
ENSMUSG00000036898.16	protein_coding	Zfp157	0.0168107	2.28002	0.49	0.01	2.02	2.47
ENSMUSG00000068735.14	protein_coding	Trp53i11	0.016878	3.46277	0	0.04	0.94	1.25
ENSMUSG00000114816.1	processed_pseudogene	Gm10323	0.0168889	1.0289	3.29	2.37	7.47	6.2
ENSMUSG00000051832.7	lncRNA	E230016K23Rik	0.0169868	2.22784	0.2	0.35	3.23	1.19
ENSMUSG00000108465.1	TEC	Gm45110	0.016989	2.57828	0.54	0	5.18	1.91
ENSMUSG00000030270.11	protein_coding	Cpne9	0.0170853	1.2951	2.47	2.18	7	7.34
ENSMUSG00000043013.10	protein_coding	Onecut1	0.0172402	1.11674	2.16	1.79	4.03	6.2
ENSMUSG00000023191.9	protein_coding	P3h3	0.0173136	2.37207	0.05	0.27	1.7	1.37
ENSMUSG00000042087.5	TEC	4933440N22Rik	0.0175339	1.69107	1.06	0.56	4.19	3.35
ENSMUSG00000102844.1	TEC	Gm38034	0.0175351	2.55747	0.02	0.19	1.23	1.62
ENSMUSG00000104614.5	protein_coding	Fbxw27	0.0175457	1.02688	12.69	19.04	34.78	40.66
ENSMUSG00000109108.1	lncRNA	Gm36371	0.0175559	2.96759	0	0.29	3.6	2.03
ENSMUSG00000027713.6	protein_coding	1810062G17Rik	0.017587	2.71303	0.24	0.22	4.48	2.3
ENSMUSG00000027763.13	protein_coding	Mbnl1	0.0176278	1.55965	0.65	2.1	4.78	5.73
ENSMUSG00000020679.11	protein_coding	Hnf1b	0.0176797	1.79984	0.58	0.88	5.43	2.05
ENSMUSG00000115007.1	lncRNA	5830448L01Rik	0.0176797	2.2403	0.43	0.33	1.89	4.62
ENSMUSG00000036864.16	protein_coding	Proser3	0.0177203	1.75542	0.76	0.78	5.26	2.23
ENSMUSG00000027993.16	protein_coding	Trim2	0.0177596	2.4224	0.04	0.17	0.35	1.78
ENSMUSG00000052525.14	protein_coding	Spdya	0.0177596	2.29395	0.4	0.18	4.81	1.11
ENSMUSG00000052085.7	protein_coding	Dock8	0.0177701	1.54596	0.32	0.38	1.81	1.07
ENSMUSG00000041730.14	protein_coding	Prrxl1	0.0178088	2.88105	0.08	0.07	1.92	0.86
ENSMUSG00000020396.8	protein_coding	Nefh	0.0178678	1.0536	1.82	3.58	6.84	6.29
ENSMUSG00000087305.8	lncRNA	A430035B10Rik	0.01791	2.09206	0.25	0.27	2.37	1.63
ENSMUSG00000050368.4	protein_coding	Hoxd10	0.0179218	2.71859	0.19	0	2.28	1.04
ENSMUSG00000100172.1	processed_pseudogene	Gm4412	0.0179574	4.22668	0.19	0	4.21	9.92
ENSMUSG00000021728.8	protein_coding	Emb	0.0180263	1.34031	2.03	1.6	6	5.68
ENSMUSG00000032251.12	protein_coding	Irak1bp1	0.0181499	2.36796	0.16	0.28	2.03	2.13
ENSMUSG00000024066.9	protein_coding	Xdh	0.01831	1.1961	6.18	6.94	22.71	13.88
ENSMUSG00000005142.10	protein_coding	Man2b1	0.0183834	1.51389	0.56	0.85	2.34	3.07
ENSMUSG00000104145.1	TEC	D130019J16Rik	0.0183834	3.773	0	0.05	0.51	1.55
ENSMUSG00000106110.1	TEC	Gm43571	0.0183862	1.41047	0.81	1.04	3.05	3.27
ENSMUSG00000022799.4	protein_coding	Arhgap31	0.0183967	1.55358	0.27	0.23	1.21	0.81
ENSMUSG00000115400.1	processed_pseudogene	Gm49137	0.0185974	1.05104	0	0	3.54	1.88
ENSMUSG00000089815.7	lncRNA	Gm5083	0.0186103	2.03183	0.29	0.93	4	4.46
ENSMUSG00000098065.1	transcribed_processed_pseudogene	Gm5177	0.0186963	1.14751	2.76	5.23	12.19	9.02
ENSMUSG00000068587.10	protein_coding	Mgam	0.0188106	1.2899	0.4	0.7	1.82	1.52
ENSMUSG00000116995.1	transcribed_processed_pseudogene	Gm21926	0.0188137	2.1017	0.39	0.43	2.98	3.31
ENSMUSG00000029648.13	protein_coding	Flt1	0.0189003	1.01165	1.96	1.93	5.79	3.44
ENSMUSG00000025934.15	protein_coding	Gsta3	0.0189261	3.54151	0.08	0	1.11	2
ENSMUSG00000022367.7	protein_coding	Has2	0.0190347	1.91442	0.17	0.19	1.13	1.03
ENSMUSG00000085303.3	lncRNA	Gm16751	0.0190524	2.9461	0.09	0.04	0.83	1.82
ENSMUSG00000061132.13	protein_coding	Blnk	0.0191809	2.81254	0.06	0.1	2.06	0.76
ENSMUSG00000029832.16	protein_coding	Nfe2l3	0.0192073	2.10503	0.26	0.22	2.81	1.01
ENSMUSG00000109206.1	TEC	Gm45137	0.0192262	2.48061	0	0.19	0.69	1.42
ENSMUSG00000096001.2	protein_coding	2610528A11Rik	0.0192478	2.76503	0.43	0.1	4.67	4.34
ENSMUSG00000112347.1	lncRNA	Gm47257	0.0193139	4.03848	0	0.03	1.84	0.3
ENSMUSG00000035831.2	protein_coding	Krt25	0.0193563	2.51097	0.22	0.06	2.22	1.09
ENSMUSG00000073568.2	protein_coding	Arl14epl	0.0193611	1.4474	1.39	1.05	4.05	4.7
ENSMUSG00000072479.10	protein_coding	Xlr5b	0.0194186	2.49419	0.7	0	6.88	1.46
ENSMUSG00000020808.3	protein_coding	Pimreg	0.0194437	2.96365	0.1	0.08	1.98	1.89
ENSMUSG00000083111.1	unprocessed_pseudogene	Gm14421	0.0195063	1.75652	0.86	0.51	2.96	3.8
ENSMUSG00000018907.10	protein_coding	Alox12e	0.0195218	2.41733	0.2	0.22	3.35	1.19
ENSMUSG00000072623.6	protein_coding	Zfp9	0.019561	1.68662	0.23	1.15	2.59	3.5
ENSMUSG00000107300.1	TEC	Gm43279	0.0196177	2.16761	0.17	0.14	1.22	1.37
ENSMUSG00000024038.17	protein_coding	Ndufv3	0.0196269	1.16157	5	4.62	12.49	13.79
ENSMUSG00000081152.1	processed_pseudogene	Gm12430	0.019671	1.62597	1.45	1.27	5.29	6.25
ENSMUSG00000086264.9	lncRNA	Gm15850	0.0197854	3.78738	0	0	1.74	0.8
ENSMUSG00000032869.15	protein_coding	Psmf1	0.0198409	1.0241	4.12	4.94	13.24	8.44
ENSMUSG00000023921.9	protein_coding	Mmut	0.0198751	1.64509	0.45	0.37	1.86	1.76
ENSMUSG00000070436.12	protein_coding	Serpinh1	0.0199496	2.36294	0.35	0.05	3.61	0.85
ENSMUSG00000068762.11	protein_coding	Gstm6	0.0200519	2.7752	0.09	0.2	3.94	1.3
ENSMUSG00000064373.12	protein_coding	Selenop	0.0200546	2.06423	0.34	0.22	2.06	1.93
ENSMUSG00000115289.1	lncRNA	Gm49164	0.0201424	1.42626	3.41	2.04	7.9	11.48
ENSMUSG00000038349.10	protein_coding	Plcl1	0.0201776	1.30525	0.87	1.48	4.88	2.44
ENSMUSG00000087135.7	lncRNA	Gm16096	0.0201958	1.97827	0.98	0.84	7.94	4.41
ENSMUSG00000020334.6	protein_coding	Slc22a4	0.0205479	1.9261	0.46	1.4	3.24	7.59
ENSMUSG00000104379.1	TEC	Gm37509	0.0205479	1.77092	0.32	0.4	1.82	1.79
ENSMUSG00000083626.1	processed_pseudogene	Gm4459	0.0205897	1.48746	10.68	12.53	20.74	65.91
ENSMUSG00000109401.1	TEC	Cpeb1os1	0.0206362	2.5988	0.05	0.16	2.24	0.6
ENSMUSG00000106092.1	TEC	Gm43072	0.0207731	1.8249	0.65	0.53	3.65	2.8
ENSMUSG00000040511.14	protein_coding	Pvr	0.0209043	1.70276	0.85	1.21	7.36	2.29
ENSMUSG00000034384.11	protein_coding	Barhl2	0.021022	2.80717	0	0.12	0.9	1.37
ENSMUSG00000081118.1	processed_pseudogene	Gm6758	0.0210463	4.04437	0.05	0	0.92	2.77
ENSMUSG00000066643.12	protein_coding	Wdr35	0.0211014	2.11413	0.18	0.31	1.53	2.01
ENSMUSG00000000402.2	protein_coding	Egfl6	0.0211838	1.46795	0.71	1.06	2.9	3.58
ENSMUSG00000103906.1	protein_coding	Tigd5	0.0211838	1.7811	0.21	0.26	1.52	0.86
ENSMUSG00000024654.8	protein_coding	Asrgl1	0.0212228	2.12756	0.15	0.21	2.96	0.5
ENSMUSG00000021356.10	protein_coding	Irf4	0.0214036	1.94948	0.11	0.23	0.53	1.61
ENSMUSG00000032291.8	protein_coding	Crabp1	0.0214036	2.40735	0.43	0.35	6.1	2.72
ENSMUSG00000116908.1	TEC	Gm49599	0.0214204	1.84702	0.28	0.12	1.03	1.19
ENSMUSG00000031362.17	protein_coding	Xlr4c	0.0214285	1.25854	4.05	6.98	16.75	15.85
ENSMUSG00000097515.2	lncRNA	1700040D17Rik	0.0215272	2.96884	0.05	0.13	3.3	1.19
ENSMUSG00000097690.2	lncRNA	4930505N22Rik	0.0215575	2.95307	0	0.28	2.74	3.54
ENSMUSG00000113635.1	processed_pseudogene	Gm48816	0.0215688	3.39037	0	0.31	7.04	9.76
ENSMUSG00000068327.5	protein_coding	Tlx2	0.0216004	3.46636	0.03	0	1.05	1.08
ENSMUSG00000097744.1	lncRNA	D030040B21Rik	0.021625	1.86807	0.42	0.24	2.27	1.51
ENSMUSG00000054934.10	protein_coding	Kcnmb4	0.0216692	2.31443	0	0.84	2.64	6.58
ENSMUSG00000110419.1	lncRNA	AW046200	0.0218249	2.66387	0	0.14	0.98	1.54
ENSMUSG00000020541.12	protein_coding	Tom1l1	0.0218973	1.04888	4.11	5.23	9.05	13.8
ENSMUSG00000020225.10	protein_coding	Tmbim4	0.0219823	2.55373	0.26	0.37	4.35	4.06
ENSMUSG00000067215.5	protein_coding	Usp51	0.0222165	1.23854	2.32	1.77	5.15	6.9
ENSMUSG00000111131.1	TEC	9930024M15Rik	0.0222959	1.49278	1.33	0.48	3.97	3.16
ENSMUSG00000029761.16	protein_coding	Cald1	0.0223145	1.89031	0.65	0.54	4.88	2.17
ENSMUSG00000075480.2	TEC	Gm10840	0.0224566	3.86883	0	0.07	2.23	2.4
ENSMUSG00000068323.12	protein_coding	Slc4a5	0.0224759	1.4025	0.81	1.58	2.31	5.82
ENSMUSG00000025104.13	protein_coding	Hdgfl3	0.0224962	2.07744	0.26	0.05	1.31	0.93
ENSMUSG00000022061.8	protein_coding	Nkx3-1	0.0225177	1.87359	0.3	0.23	2.16	0.97
ENSMUSG00000106205.1	TEC	C230096K16Rik	0.0225467	2.07279	0.2	0.31	1.86	2.13
ENSMUSG00000021510.11	protein_coding	Zfp729a	0.0226433	1.3249	0.48	0.92	2.24	2.2
ENSMUSG00000105532.1	processed_pseudogene	Gm5279	0.0227812	3.68711	0	0.1	4.32	1.26
ENSMUSG00000024588.9	protein_coding	Fech	0.0228553	1.14114	1.69	3.36	7.27	6.13
ENSMUSG00000028348.7	protein_coding	Cavin4	0.0229713	2.61199	0	0.2	1.4	1.56
ENSMUSG00000022681.15	protein_coding	Ntan1	0.0230193	1.16768	11.65	5.96	22.3	26.24
ENSMUSG00000022773.19	protein_coding	Ypel1	0.0230684	1.79708	1.19	1.37	11.26	2.35
ENSMUSG00000047712.8	protein_coding	Ust	0.0230849	1.38805	0.5	1.14	2.25	3.32
ENSMUSG00000001891.16	protein_coding	Ugp2	0.0231113	1.01944	5	3.2	11.15	8.65
ENSMUSG00000002732.14	protein_coding	Fkbp7	0.0231121	3.76339	0	0.09	2.07	3.34
ENSMUSG00000097022.2	lncRNA	BC001981	0.0231134	1.16404	0	0	1.2	1.11
ENSMUSG00000073125.10	protein_coding	Xlr3b	0.023123	1.97428	1.28	0.03	3.45	5.81
ENSMUSG00000046768.13	protein_coding	Rhoj	0.0231968	2.38728	0.02	0.2	1.6	0.8
ENSMUSG00000022798.8	protein_coding	Tex55	0.0232354	3.36062	0.04	0	1.03	1.45
ENSMUSG00000043789.8	protein_coding	Vwce	0.0232367	2.05987	0.09	0.28	2.01	0.9
ENSMUSG00000047298.3	protein_coding	Kcnv2	0.0232367	1.28503	0.59	0.81	1.91	2.38
ENSMUSG00000056895.4	protein_coding	H2bu2	0.0232767	1.27397	6.72	10.91	31	22.8
ENSMUSG00000068854.7	protein_coding	H2bc21	0.0232937	2.4483	0.11	0.06	1.42	0.67
ENSMUSG00000108912.1	TEC	E230020D15Rik	0.0233123	1.70454	0.31	0.14	1.31	0.87
ENSMUSG00000005360.14	protein_coding	Slc1a3	0.0233314	1.90872	0.23	0.28	1.02	2.22
ENSMUSG00000028173.10	protein_coding	Wls	0.0238583	1.34509	0.97	0.76	3.28	2.45
ENSMUSG00000085982.1	lncRNA	9530051G07Rik	0.0239358	1.08855	1.64	1.4	3.3	4.45
ENSMUSG00000023456.15	protein_coding	Tpi1	0.0240253	1.40915	3.57	2.89	5.8	16.94
ENSMUSG00000059060.15	protein_coding	Rad51b	0.0240253	1.4146	1.24	0.94	4.42	3.49
ENSMUSG00000050503.9	protein_coding	Fbxl22	0.0241295	2.29217	0.32	0	2.38	0.81
ENSMUSG00000103440.1	TEC	Gm37131	0.0241383	3.80026	0.03	0	1.24	0.89
ENSMUSG00000032558.19	protein_coding	Nphp3	0.0242471	1.34552	0.39	0.74	1.42	2.3
ENSMUSG00000113390.1	lncRNA	Gm32635	0.0242471	1.34272	2.93	2.16	8.51	8.6
ENSMUSG00000084787.1	lncRNA	Gm12436	0.0242473	1.85333	0.36	0.26	2.52	1.07
ENSMUSG00000037996.17	protein_coding	Slc24a2	0.0242497	1.29621	0.84	1.08	3.6	2.46
ENSMUSG00000043461.13	protein_coding	Sptssb	0.0242733	2.16739	0.14	0.62	5.05	1.19
ENSMUSG00000113831.1	lncRNA	Gm49602	0.0242944	1.81977	0.19	0.28	1.32	1.43
ENSMUSG00000039059.11	protein_coding	Hrh3	0.0243065	2.56321	0	0.19	2.17	1.31
ENSMUSG00000112964.1	lncRNA	E430024I08Rik	0.0243329	2.06552	0.25	0.6	1.56	4.69
ENSMUSG00000046500.8	protein_coding	Tafa4	0.0244297	1.42952	1.11	0.65	2.93	3.49
ENSMUSG00000042655.5	protein_coding	Shisal2b	0.0244417	3.1327	0.18	0.17	6.56	3.9
ENSMUSG00000089926.1	lncRNA	Gm15734	0.0245188	2.304	0.62	0.12	4.89	2.75
ENSMUSG00000054822.5	lncRNA	1700041G16Rik	0.02464	2.3723	0	0.51	2.17	3.45
ENSMUSG00000024985.20	protein_coding	Tcf7l2	0.0248791	1.3073	0.95	1.82	4.51	4.2
ENSMUSG00000022053.13	protein_coding	Ebf2	0.0250107	1.3894	1.28	0.55	3.99	2.45
ENSMUSG00000028523.14	protein_coding	Tctex1d1	0.0250157	1.22596	3.7	6.31	10.42	18.45
ENSMUSG00000040405.13	protein_coding	Havcr1	0.0250157	1.19896	2.2	2.69	7.43	6.63
ENSMUSG00000021819.11	protein_coding	Zswim8	0.025109	1.25753	1.61	2.32	7.67	4.14
ENSMUSG00000027544.16	protein_coding	Nfatc2	0.0251382	1.5372	0.55	0.49	1.19	3.15
ENSMUSG00000031934.14	protein_coding	Panx1	0.0251575	1.54209	0.64	0.77	2.68	3
ENSMUSG00000028005.13	protein_coding	Gucy1b1	0.0253436	2.02509	0.14	0.31	2.25	0.85
ENSMUSG00000037773.14	protein_coding	Pced1a	0.0253782	1.43097	0.46	1.45	3.89	2.99
ENSMUSG00000035365.15	protein_coding	Parpbp	0.0255132	1.49373	3.16	3.71	23	3.33
ENSMUSG00000117614.1	lncRNA	Gm50068	0.0255609	2.31661	0.13	0.36	1.53	3.76
ENSMUSG00000095325.3	protein_coding	Zfp870	0.025655	1.40476	0.51	0.74	2.8	1.58
ENSMUSG00000037747.9	protein_coding	Phyhipl	0.0256824	1.28623	1.92	2.11	3.93	8.59
ENSMUSG00000033114.11	protein_coding	Slc35d2	0.0256899	2.11401	0.05	1.36	4.55	6.36
ENSMUSG00000074065.4	pseudogene	Gm10617	0.0257947	3.0139	0	0.05	1.03	1.67
ENSMUSG00000075014.1	protein_coding	Gm10800	0.025838	1.3552	4.42	15.15	33.18	30.64
ENSMUSG00000117401.1	lncRNA	4833419F23Rik	0.025838	3.56725	0.07	0	2.78	2.32
ENSMUSG00000049565.16	protein_coding	Aknad1	0.0258814	1.12323	1.11	1.52	3.39	3.6
ENSMUSG00000116164.1	lncRNA	1110013H19Rik	0.026022	2.2466	0.37	0.88	6.7	5.25
ENSMUSG00000059142.16	protein_coding	Zfp945	0.0261516	1.76922	0.3	0.12	1.28	0.96
ENSMUSG00000096916.7	protein_coding	Zfp850	0.0262727	1.35373	1.37	0.63	3.92	2.73
ENSMUSG00000024063.13	protein_coding	Lbh	0.0263205	1.54939	1.11	0.45	3.4	2.98
ENSMUSG00000036330.12	protein_coding	Slc18a1	0.0264898	2.65355	0.13	0	1.64	0.91
ENSMUSG00000087022.4	lncRNA	9130024F11Rik	0.0266797	2.00562	0.49	0.13	1.9	2.48
ENSMUSG00000033233.17	protein_coding	Trim45	0.0267047	1.38368	0.58	0.64	2.52	1.79
ENSMUSG00000037325.10	protein_coding	Bbs7	0.0269597	2.51851	0.16	0	1.33	1.24
ENSMUSG00000046027.17	protein_coding	Stard5	0.0269661	1.18084	2	3.66	6.01	9.82
ENSMUSG00000038453.17	protein_coding	Srcin1	0.0270027	1.13257	0.07	0.02	0.2	8.36
ENSMUSG00000031109.16	protein_coding	Enox2	0.0270639	1.01847	3.18	2.42	6.27	7.22
ENSMUSG00000086015.1	lncRNA	4833417C18Rik	0.027069	2.16394	0.57	0.15	2.16	4.18
ENSMUSG00000036473.16	protein_coding	Tbc1d24	0.0272137	1.36296	0.73	0.68	3.58	1.45
ENSMUSG00000040820.16	protein_coding	Hlcs	0.0272709	1.22781	1.28	1.9	6.7	2.71
ENSMUSG00000033998.9	protein_coding	Kcnk1	0.0272839	2.10177	0.35	0.28	3.26	2.04
ENSMUSG00000034394.14	protein_coding	Lif	0.0273283	1.59108	0.42	0.38	1.29	2.22
ENSMUSG00000033720.12	protein_coding	Sfxn5	0.0273312	1.69651	0.62	0.49	2.78	2.59
ENSMUSG00000097643.1	lncRNA	A130051J06Rik	0.0274127	1.80187	0.16	0.41	1.45	1.87
ENSMUSG00000044164.2	protein_coding	Rnf182	0.0274346	1.34136	3	1.56	9.73	5.3
ENSMUSG00000087366.7	lncRNA	Junos	0.0274618	3.68995	0.1	0	1.78	4.99
ENSMUSG00000038352.15	protein_coding	Arl5c	0.0275559	1.97944	0.6	0.15	4.65	1.36
ENSMUSG00000060568.14	protein_coding	Fam78b	0.0276138	1.83306	0.22	0.22	1.71	1.02
ENSMUSG00000020287.15	protein_coding	Mpg	0.0279839	1.80889	0.4	0.58	2.6	2.82
ENSMUSG00000027341.10	protein_coding	Tmem230	0.0279839	1.11035	3.78	9.39	14.95	18.87
ENSMUSG00000046798.14	protein_coding	Cldn12	0.0280677	1.18649	1.12	1.76	3.77	4.35
ENSMUSG00000106396.1	lncRNA	Gm42902	0.0281363	2.77727	0	0.34	3.42	4.61
ENSMUSG00000004892.13	protein_coding	Bcan	0.0281368	2.74037	0.1	0	2.65	0.52
ENSMUSG00000009145.6	protein_coding	Dqx1	0.0281834	2.33469	0.23	0	2.46	1.06
ENSMUSG00000117390.1	TEC	Gm50080	0.0281901	2.15661	0.03	0.21	0.95	1.15
ENSMUSG00000019359.14	protein_coding	Gdpd2	0.028196	2.47956	0	0.19	0.64	2.13
ENSMUSG00000025648.18	protein_coding	Pfkfb4	0.0282207	1.84348	0.69	0.25	2.22	3.29
ENSMUSG00000103882.1	TEC	Gm37452	0.0282936	2.67761	0	0.16	1.21	2.61
ENSMUSG00000034462.9	protein_coding	Pkd2	0.0285397	1.48232	0.49	0.24	1.52	1.36
ENSMUSG00000067924.4	protein_coding	Rtl8b	0.0286471	2.49074	0	0.36	3.95	1.35
ENSMUSG00000033737.14	protein_coding	Fndc3c1	0.0287065	2.46251	0.11	0.01	1.87	0.52
ENSMUSG00000024457.16	protein_coding	Trim26	0.0287268	1.06208	3.55	2.72	8.56	7.25
ENSMUSG00000087502.1	lncRNA	Gm16091	0.0287612	2.37174	0	0.07	2.85	0.62
ENSMUSG00000037593.12	protein_coding	Rskr	0.0287677	1.86912	0.11	1.21	4.93	3.09
ENSMUSG00000102664.1	TEC	Gm38380	0.0289187	2.37063	0.17	0.03	1.38	1.09
[truncated: 231 more rows]
