# Supplementary material for: CBP/p300 and HDAC activities regulate H3K27 acetylation dynamics and zygotic genome activation in mouse preimplantation embryos
Source: EMBO J. 2022 Oct 10;41(22):e112012. doi: 10.15252/embj.2022112012 (PMC9670200; doi:10.15252/embj.2022112012)
Supplement: Supplementary file 7 — Dataset EV5 [file EMBJ-41-e112012-s008.xlsx]

## Sheet: late2C TSA vs DMSO up
Dataset EV5. List of late 2-cell down-regulated and up-regulated genes after HDACs inhibition by TSA treatment.
gene_id	gene_type	gene_name	padj	log2FoldChange	FPKM
					l2C_DMSO_rep1	l2C_DMSO_rep2	l2C_TSA_rep1	l2C_TSA_rep2
ENSMUSG00000015053.14	protein_coding	Gata2	1.93196e-247	4.74024	3.05	3.35	109.72	110.72
ENSMUSG00000041695.2	protein_coding	Kcnj2	1.00198e-155	5.38986	0.46	0.46	24.88	24.87
ENSMUSG00000045034.12	protein_coding	Ankrd34b	8.81117e-129	6.997	0.19	0.19	32.16	30.4
ENSMUSG00000042515.13	protein_coding	Pwwp3b	1.50003e-122	3.35357	3.57	3.76	48.87	47.87
ENSMUSG00000044708.5	protein_coding	Kcnj10	3.07152e-115	6.59406	0.14	0.15	19.31	18.19
ENSMUSG00000043439.5	protein_coding	Epop	1.27094e-105	5.64946	0.56	0.6	37.98	37.72
ENSMUSG00000029851.5	protein_coding	Tcaf2	5.33126e-104	3.90178	1.65	1.98	38.3	32.02
ENSMUSG00000037664.13	protein_coding	Cdkn1c	4.23066e-101	3.90378	9.1	6.43	147.57	151.73
ENSMUSG00000021356.10	protein_coding	Irf4	9.38942e-100	6.60004	0.14	0.15	17.93	18.65
ENSMUSG00000048138.10	protein_coding	Dmrt2	2.95945e-90	5.69914	0.47	0.46	32.67	30.44
ENSMUSG00000024176.10	protein_coding	Sox8	6.66224e-88	4.27459	2.33	1.66	46.33	53.37
ENSMUSG00000027254.13	protein_coding	Map1a	2.0876e-87	3.54351	0.69	0.77	11.85	10.1
ENSMUSG00000039989.7	protein_coding	Cbx4	9.74016e-87	5.15644	1.05	0.6	39.36	37.78
ENSMUSG00000097550.7	protein_coding	Gm21304	3.32894e-86	2.7786	19.71	19.49	171.9	175.65
ENSMUSG00000047153.4	protein_coding	Khnyn	1.17023e-85	4.43525	0.57	0.5	15.55	14.78
ENSMUSG00000025203.6	protein_coding	Scd2	7.78495e-85	3.77394	1.47	1.82	32.4	26.02
ENSMUSG00000028707.15	protein_coding	Dmbx1	2.27097e-84	4.8711	0.6	0.44	18.22	21.38
ENSMUSG00000041025.15	protein_coding	Iffo2	6.13887e-80	4.41341	1.28	2.36	47.29	52.25
ENSMUSG00000108831.1	processed_pseudogene	Gm7957	1.02805e-79	3.33341	3.53	3.29	43.18	45.9
ENSMUSG00000051323.16	protein_coding	Pcdh19	1.75827e-78	4.41653	0.38	0.3	8.5	10.58
ENSMUSG00000020423.6	protein_coding	Btg2	2.20037e-77	2.97203	4.77	5.09	50.89	49.37
ENSMUSG00000022054.11	protein_coding	Nefm	4.89758e-77	5.5923	0.23	0.42	21.09	19.47
ENSMUSG00000094144.8	protein_coding	Gm21312	1.09446e-75	3.28705	25.9	19.49	326.91	248.12
ENSMUSG00000033949.12	protein_coding	Trim36	7.3474e-74	2.77817	6.17	6.98	60.1	56.68
ENSMUSG00000095022.8	protein_coding	Gm20765	2.07935e-73	3.27899	25.9	19.49	326.91	245.01
ENSMUSG00000035566.7	protein_coding	Pcdh17	1.09676e-70	4.71084	0.14	0.16	5.38	4.82
ENSMUSG00000079029.2	protein_coding	Gm5662	7.09165e-70	2.56732	22.99	29	205.49	193.48
ENSMUSG00000112949.1	processed_pseudogene	Gm21939	2.00356e-68	3.83427	1.41	1.93	31.72	30.34
ENSMUSG00000094973.2	protein_coding	Eif4a3l1	4.81398e-68	3.20303	9.57	12.12	145.67	114.04
ENSMUSG00000029217.16	protein_coding	Tec	5.90458e-68	4.14715	1.55	2.26	41.85	44.82
ENSMUSG00000069833.13	protein_coding	Ahnak	4.69127e-67	3.20031	0.75	0.67	8	8.95
ENSMUSG00000027168.21	protein_coding	Pax6	6.02769e-67	3.84236	2.81	1.98	44.83	43.99
ENSMUSG00000094560.1	protein_coding	A430089I19Rik	1.31268e-66	3.5227	4.13	3.15	57.76	51.14
ENSMUSG00000052684.4	protein_coding	Jun	8.46678e-63	4.55278	0.49	0.69	17.67	18.43
ENSMUSG00000025648.18	protein_coding	Pfkfb4	1.19387e-62	5.83847	0.22	0.36	23.65	19.45
ENSMUSG00000034275.18	protein_coding	Igsf9b	1.14376e-61	3.36291	0.94	0.66	11.77	9.54
ENSMUSG00000040918.12	protein_coding	Slc19a2	1.4623e-60	3.59406	1.29	1.37	22.71	19.3
ENSMUSG00000000628.10	protein_coding	Hk2	2.32498e-60	3.35657	1.87	2.43	26.49	30.55
ENSMUSG00000031825.16	protein_coding	Crispld2	3.87781e-60	4.42389	0.5	0.53	14.68	13.98
ENSMUSG00000055471.7	protein_coding	Alk	2.2427e-59	5.4661	0.16	0.2	9.89	11.12
ENSMUSG00000116909.1	TEC	Gm49559	5.61809e-58	3.30649	2.64	2.56	34.56	32.43
ENSMUSG00000031212.3	protein_coding	Pgr15l	8.6302e-58	4.07467	0.53	0.82	13.23	16.58
ENSMUSG00000045515.4	protein_coding	Pou3f3	1.18033e-57	4.83142	0.21	0.14	6.57	6.37
ENSMUSG00000014837.15	protein_coding	4931428F04Rik	1.20593e-56	5.37679	0.37	0.29	16.72	19.57
ENSMUSG00000031365.13	protein_coding	Zfp275	2.00386e-55	5.67494	0.08	0.14	6.62	8.05
ENSMUSG00000031604.10	protein_coding	Msmo1	5.47249e-55	2.85811	8.49	7.87	73.6	80.18
ENSMUSG00000060671.12	protein_coding	Atp8b2	6.16188e-54	4.04313	1.54	0.88	28.19	24.13
ENSMUSG00000087141.1	protein_coding	Plcxd2	8.53677e-54	4.05259	0.37	0.3	6.86	7.56
ENSMUSG00000060227.15	protein_coding	Casc4	4.95807e-53	2.73822	4.02	3.97	36.09	33.23
ENSMUSG00000107906.1	protein_coding	Eif4a3l2	8.22748e-53	3.41831	7.19	11.22	147.48	109.64
ENSMUSG00000020363.6	protein_coding	Gfpt2	1.8516e-52	4.8669	0.42	0.32	13.86	14.54
ENSMUSG00000043073.10	protein_coding	Usp17le	3.61433e-52	2.23909	14.14	13.18	83.92	83.18
ENSMUSG00000031344.11	protein_coding	Gabrq	1.76157e-51	4.16372	0.51	0.68	11.52	16.35
ENSMUSG00000023951.17	protein_coding	Vegfa	4.30604e-51	2.87461	7.26	9.24	85.35	72.13
ENSMUSG00000002265.17	protein_coding	Peg3	8.1246e-51	2.21812	3.91	3.84	21.82	24.82
ENSMUSG00000031434.15	protein_coding	Morc4	1.42855e-50	3.7776	1.29	1.83	27.1	28.3
ENSMUSG00000031523.16	protein_coding	Dlc1	1.48133e-50	2.12053	5.34	5.22	31.26	28.18
ENSMUSG00000031827.13	protein_coding	Cotl1	7.29062e-50	2.50354	9.49	9.35	71.91	66.77
ENSMUSG00000020099.8	protein_coding	Unc5b	7.58577e-50	2.7037	1.95	2.25	18.88	16.72
ENSMUSG00000003623.4	protein_coding	Crot	1.19882e-49	3.31184	1.66	1.75	23.58	20.66
ENSMUSG00000051599.4	protein_coding	Pcdhb2	1.8918e-49	5.88398	0.24	0.15	16.86	14.18
ENSMUSG00000023947.8	protein_coding	Nfkbie	4.17647e-49	4.73592	0.51	0.42	14.62	18.09
ENSMUSG00000039158.11	protein_coding	Akna	1.07718e-48	4.12872	0.44	0.31	8.41	8.83
ENSMUSG00000045725.5	protein_coding	Prr15	1.34807e-48	4.40834	1.03	1.33	37.44	28.45
ENSMUSG00000008734.9	protein_coding	Gprc5b	6.53783e-48	4.61889	0.76	1.17	32.72	29.77
ENSMUSG00000031995.9	protein_coding	St14	1.16814e-47	4.7764	0.38	0.33	12.66	12.79
ENSMUSG00000071847.13	protein_coding	Apcdd1	2.73169e-47	3.69586	0.94	0.9	15.01	16.34
ENSMUSG00000026890.19	protein_coding	Lhx6	6.40114e-47	6.27722	0.16	0.18	16.13	19.06
ENSMUSG00000089809.9	protein_coding	Rasgef1b	2.11833e-46	2.67761	5.11	4.23	39.39	38.07
ENSMUSG00000076431.4	protein_coding	Sox4	2.09661e-45	2.37978	3.13	3.07	20.66	21.25
ENSMUSG00000079034.2	protein_coding	Gm8300	3.38907e-45	2.32073	14.8	17.56	115.49	94.41
ENSMUSG00000048450.10	protein_coding	Msx1	3.86366e-45	3.16385	3.92	2.82	41.55	37.49
ENSMUSG00000038034.15	protein_coding	Igsf8	4.3341e-45	5.12244	0.5	0.31	18.93	18.82
ENSMUSG00000068742.11	protein_coding	Cry2	5.61926e-45	3.16967	1.6	1.24	16.85	16.54
ENSMUSG00000046743.6	protein_coding	Fat4	1.84158e-44	4.1784	0.12	0.09	2.71	2.48
ENSMUSG00000021835.15	protein_coding	Bmp4	3.05233e-44	6.94506	0.15	0.15	28.04	21.84
ENSMUSG00000093847.2	protein_coding	Gm5039	3.3223e-44	3.70153	4.67	8.46	112.33	107.65
ENSMUSG00000062044.16	protein_coding	Lmtk3	4.55965e-44	5.48827	0.26	0.13	9.99	10.62
ENSMUSG00000046714.7	protein_coding	Foxc2	9.55186e-44	5.51817	0.13	0.3	12.85	13.21
ENSMUSG00000020941.7	protein_coding	Map3k14	1.06165e-43	3.80512	0.72	0.55	12.56	10.88
ENSMUSG00000092019.4	protein_coding	Gm4027	3.94478e-43	2.45617	16.25	14.21	125.94	91.67
ENSMUSG00000042510.7	protein_coding	AA986860	4.23544e-43	5.30567	0.21	0.23	11.29	11.83
ENSMUSG00000025189.9	protein_coding	Cnnm1	4.41345e-43	4.87717	0.19	0.16	7.38	6.31
ENSMUSG00000042129.8	protein_coding	Rassf4	9.77364e-43	3.13634	1.73	2.12	23.55	20.88
ENSMUSG00000106549.1	TEC	Gm42653	1.58254e-42	2.5173	6.75	7.68	61.65	45.99
ENSMUSG00000029546.12	protein_coding	Uncx	2.58209e-42	3.31673	1.62	1.84	24.27	20.83
ENSMUSG00000024486.6	protein_coding	Hbegf	3.0161e-42	2.39139	10.07	10.72	79.13	62.74
ENSMUSG00000024646.14	protein_coding	Cyb5a	4.13473e-42	3.68505	5.2	4.15	76.86	81.37
ENSMUSG00000031548.7	protein_coding	Sfrp1	5.26218e-42	3.73279	0.53	0.64	11.13	9.33
ENSMUSG00000001510.8	protein_coding	Dlx3	8.13302e-42	3.59591	1.19	1.4	23.38	17.7
ENSMUSG00000038065.13	protein_coding	Mturn	8.56401e-42	6.00217	0.1	0.06	6.92	6.68
ENSMUSG00000034282.3	protein_coding	Evpl	9.35811e-42	3.79251	0.38	0.32	6.12	6.64
ENSMUSG00000020059.9	protein_coding	Sycp3	2.69732e-41	2.0196	27.29	27.51	152.74	135.38
ENSMUSG00000001552.14	protein_coding	Jup	5.57017e-41	2.32527	5.05	5.55	34.21	34.85
ENSMUSG00000032089.16	protein_coding	Il10ra	7.66481e-41	5.83164	0.11	0.13	9.99	8.18
ENSMUSG00000037826.5	protein_coding	Ppm1k	8.09124e-41	4.86634	0.24	0.24	6.78	11.7
ENSMUSG00000042659.15	protein_coding	Arrdc4	8.12178e-41	3.0768	2.61	2.29	29.05	24.96
ENSMUSG00000020593.16	protein_coding	Lpin1	1.61526e-40	3.48023	0.9	1.45	18.02	15.85
ENSMUSG00000029290.12	protein_coding	Zfp326	1.99652e-40	2.7363	4.63	4.38	39.43	38.94
ENSMUSG00000017652.16	protein_coding	Cd40	6.17837e-40	5.71636	0.37	0.16	18.63	17.36
ENSMUSG00000020326.7	protein_coding	Ccng1	6.47718e-40	2.58371	5.56	4.05	38.15	36.8
ENSMUSG00000054568.7	protein_coding	Usp17la	1.23275e-39	2.474	5.61	4.97	42.3	34.28
ENSMUSG00000042743.13	protein_coding	Sgtb	1.61729e-39	2.92201	2.34	2.56	23.03	25.46
ENSMUSG00000095799.1	protein_coding	Gm8332	2.20708e-39	2.6144	61.24	90.67	664.89	549.53
ENSMUSG00000030739.18	protein_coding	Myh14	2.28324e-39	4.79204	0.29	0.45	12.81	13.91
ENSMUSG00000026923.15	protein_coding	Notch1	3.56575e-39	2.74643	0.93	0.78	7.89	7.07
ENSMUSG00000054889.10	protein_coding	Dsp	4.7066e-39	3.08262	0.49	0.58	5.55	6.28
ENSMUSG00000020644.9	protein_coding	Id2	4.79728e-39	3.00112	5.42	4.26	51.36	50.11
ENSMUSG00000004451.14	protein_coding	Ralb	2.48582e-38	5.37365	0.23	0.23	12.07	13.23
ENSMUSG00000016637.7	protein_coding	Ift27	2.72038e-38	5.55902	0.56	0.59	35.05	37.3
ENSMUSG00000055435.6	protein_coding	Maf	3.24471e-38	4.88205	0.14	0.09	4.52	4.59
ENSMUSG00000115388.2	protein_coding	Eppk1	3.39782e-38	3.81087	0.17	0.25	3.37	4.44
ENSMUSG00000112943.1	processed_pseudogene	Gm18983	4.95268e-38	2.483	3.7	3.71	27.79	26.14
ENSMUSG00000032528.5	protein_coding	Vipr1	5.55452e-38	6.83283	0.05	0.04	7.49	6.44
ENSMUSG00000021196.14	protein_coding	Pfkp	7.2092e-38	2.52197	3.05	2.88	22.46	21.9
ENSMUSG00000074622.4	protein_coding	Mafb	2.25834e-37	7.41092	0.04	0.06	10.76	11.79
ENSMUSG00000009596.9	protein_coding	Taf7l	2.45783e-37	4.30679	0.63	0.88	20.78	19.04
ENSMUSG00000026311.16	protein_coding	Asb1	2.96856e-37	5.48766	0.05	0.17	7.11	5.9
ENSMUSG00000051367.8	protein_coding	Six1	9.43514e-37	2.45885	3.7	3.31	25.4	24.8
ENSMUSG00000070407.5	protein_coding	Hs3st3b1	1.26834e-36	3.15975	0.77	0.89	9.21	10.27
ENSMUSG00000095718.2	protein_coding	Gm6502	1.36067e-36	3.75065	1.59	1.71	34.01	24.4
ENSMUSG00000036052.14	protein_coding	Dnajb5	1.42679e-36	4.44928	0.84	0.55	15.72	22.68
ENSMUSG00000021363.14	protein_coding	Mak	1.54551e-36	4.48974	0.31	0.34	8.89	10.56
ENSMUSG00000038244.14	protein_coding	Mical2	1.92896e-36	4.06382	0.36	0.61	12.35	8.91
ENSMUSG00000037685.15	protein_coding	Atp8a1	2.06484e-36	2.91701	2.03	2.28	19.59	22.93
ENSMUSG00000025192.13	protein_coding	Entpd7	2.85456e-36	2.15421	3.68	3.49	21.25	20.15
ENSMUSG00000023391.8	protein_coding	Dlx2	4.09692e-36	4.36205	0.5	0.47	15.38	11.29
ENSMUSG00000016496.7	protein_coding	Cd274	4.1739e-36	5.45151	0.14	0.11	7.21	7.29
ENSMUSG00000025328.9	protein_coding	Padi3	6.29598e-36	4.36834	0.3	0.46	9.73	10.9
ENSMUSG00000043549.13	protein_coding	Fam90a1b	7.80861e-36	3.822	0.72	1.17	17.49	17.59
ENSMUSG00000031633.4	protein_coding	Slc25a4	1.13945e-35	2.5068	5.38	6.82	43.93	46.42
ENSMUSG00000026104.14	protein_coding	Stat1	1.18318e-35	3.75402	0.76	0.64	13.06	11.7
ENSMUSG00000046093.9	protein_coding	Hpcal4	1.51615e-35	6.32526	0.08	0.04	6.76	6.1
ENSMUSG00000029671.15	protein_coding	Wnt16	1.86794e-35	6.2795	0.1	0.12	11.54	11.17
ENSMUSG00000040483.15	protein_coding	Xaf1	4.13829e-35	3.04113	1.58	1.84	18.41	18.42
ENSMUSG00000107187.1	unprocessed_pseudogene	Gm7663	4.18337e-35	3.76893	1.53	1.78	31.77	27.88
ENSMUSG00000022053.13	protein_coding	Ebf2	5.14381e-35	3.71164	1.12	0.78	19.1	13.78
ENSMUSG00000055421.8	protein_coding	Pcdh9	5.14848e-35	1.75184	13.45	14.5	58.5	63.35
ENSMUSG00000113348.1	unprocessed_pseudogene	Gm8607	5.44179e-35	3.90144	8.06	5.83	161.9	114.04
ENSMUSG00000032688.9	protein_coding	Malt1	1.15536e-34	2.46721	3.05	3.11	22.33	22.08
ENSMUSG00000056380.13	protein_coding	Gpr50	2.42591e-34	1.7723	10.3	10.36	46.16	45.3
ENSMUSG00000030748.9	protein_coding	Il4ra	5.787e-34	5.92405	0.05	0.14	8.06	8.29
ENSMUSG00000037613.16	protein_coding	Tnfrsf23	7.51909e-34	3.66007	0.86	0.88	14.92	14.02
ENSMUSG00000091730.1	processed_pseudogene	Gm17230	7.81189e-34	2.78668	2.12	3.4	25.61	24.19
ENSMUSG00000030411.16	protein_coding	Nova2	8.06056e-34	5.27294	0.08	0.04	3.37	2.77
ENSMUSG00000024063.13	protein_coding	Lbh	9.76542e-34	4.61015	0.27	0.25	8.12	8.88
ENSMUSG00000027765.6	protein_coding	P2ry1	1.00594e-33	3.06969	1.58	1.4	16.93	15.9
ENSMUSG00000015214.14	protein_coding	Mtmr1	1.22264e-33	3.58729	1.3	2.7	29.07	32.39
ENSMUSG00000048416.15	protein_coding	Mlf1	1.25995e-33	2.49312	13.41	13.37	99.13	97.68
ENSMUSG00000002341.8	protein_coding	Ncan	1.69775e-33	5.2662	0.07	0.06	3.43	3.15
ENSMUSG00000044461.6	protein_coding	Shisa2	1.88084e-33	4.33811	0.39	0.33	11.3	8.18
ENSMUSG00000035187.10	protein_coding	Nkx6-1	2.05259e-33	5.19426	0.16	0.15	7.84	7.58
ENSMUSG00000114943.1	protein_coding	Gm8947	3.26893e-33	3.4678	2.89	1.63	31.55	34.34
ENSMUSG00000022867.11	protein_coding	Usp25	3.50839e-33	2.39389	4.1	5.72	35.44	32.24
ENSMUSG00000036533.9	protein_coding	Cdc42ep3	4.2311e-33	5.0197	0.26	0.34	15.21	11.18
ENSMUSG00000024030.7	protein_coding	Abcg1	4.65305e-33	3.40717	1.12	0.68	11.8	13.13
ENSMUSG00000032265.14	protein_coding	Tent5a	5.19732e-33	2.63522	1.2	1.26	10.51	9.45
ENSMUSG00000036422.10	protein_coding	Pcdh8	9.12766e-33	3.50492	0.9	0.7	13.18	10.5
ENSMUSG00000023009.14	protein_coding	Nckap5l	1.55773e-32	4.06086	0.26	0.43	8.85	6.38
ENSMUSG00000098132.1	protein_coding	Rassf10	3.0591e-32	6.77471	0.03	0.07	7.8	7.95
ENSMUSG00000006445.3	protein_coding	Epha2	3.15898e-32	4.69759	0.35	0.13	9.48	7.69
ENSMUSG00000022952.17	protein_coding	Runx1	3.39163e-32	4.4552	0.21	0.3	7.22	7.42
ENSMUSG00000115737.1	transcribed_processed_pseudogene	Rpl19-ps3	5.3096e-32	3.54479	1.48	1.33	21.14	22.27
ENSMUSG00000004872.15	protein_coding	Pax3	6.8917e-32	3.83919	0.57	0.43	9.23	9.68
ENSMUSG00000014602.15	protein_coding	Kif1a	9.05292e-32	5.6202	0.04	0.05	2.83	2.98
ENSMUSG00000037972.7	protein_coding	Snn	1.01364e-31	3.04375	1.33	1.67	15.13	17.35
ENSMUSG00000091779.8	protein_coding	Gm21293	1.25089e-31	2.54692	23.65	33.37	175.82	259.09
ENSMUSG00000034227.7	protein_coding	Foxj1	1.58711e-31	6.35112	0.11	0.07	9.09	10.19
ENSMUSG00000049225.14	protein_coding	Pdp1	2.01331e-31	2.40531	5.46	4.03	32.77	32.86
ENSMUSG00000029595.9	protein_coding	Lhx5	3.25234e-31	6.316	0.07	0.1	8.7	9.68
ENSMUSG00000049100.15	protein_coding	Pcdh10	3.45594e-31	2.36634	3.92	5.89	34.42	31.47
ENSMUSG00000063632.6	protein_coding	Sox11	5.15869e-31	3.0569	0.45	0.39	4.66	4.6
ENSMUSG00000022061.8	protein_coding	Nkx3-1	5.78211e-31	5.46068	0.09	0.16	6.83	7.73
ENSMUSG00000017009.3	protein_coding	Sdc4	6.41046e-31	3.3461	1.21	2	20.96	21.45
ENSMUSG00000096323.2	protein_coding	Gm20767	7.34654e-31	2.20992	21	24.53	142.73	131.84
ENSMUSG00000068740.13	protein_coding	Celsr2	7.45487e-31	4.32725	0.18	0.29	4.81	6.86
ENSMUSG00000041642.18	protein_coding	Kif21b	7.61624e-31	1.96099	2.19	2.06	11.32	10.21
ENSMUSG00000029552.19	protein_coding	Tes	1.06769e-30	2.29023	5.42	5.37	31.66	37.14
ENSMUSG00000074461.2	TEC	Gm10699	1.60998e-30	3.54265	0.88	1.12	15.04	15.82
ENSMUSG00000020607.7	protein_coding	Lratd1	1.85025e-30	2.72706	1.38	1.21	11.17	11.37
ENSMUSG00000066621.12	protein_coding	Tecpr1	2.50238e-30	3.26175	1.28	0.9	12.91	14.52
ENSMUSG00000074918.4	protein_coding	Inafm2	3.78499e-30	6.23478	0.08	0.07	7.94	7.27
ENSMUSG00000093913.1	unprocessed_pseudogene	Obox4-ps28	4.97105e-30	3.33561	3.84	2.32	46.95	35.25
ENSMUSG00000072905.5	protein_coding	Gm2016	5.27529e-30	2.10068	16.66	19.15	116.2	83.85
ENSMUSG00000030790.15	protein_coding	Adm	6.8389e-30	5.22044	0.37	0.29	16.09	17.18
ENSMUSG00000022676.7	protein_coding	Snai2	6.89659e-30	6.28744	0.12	0.11	14.12	10.42
ENSMUSG00000020893.17	protein_coding	Per1	6.90438e-30	2.08458	3.31	3.18	17.64	18.17
ENSMUSG00000029859.6	protein_coding	Epha1	7.77803e-30	3.98902	0.35	0.42	8.12	8.06
ENSMUSG00000050390.12	protein_coding	C77080	9.29169e-30	2.74723	2.54	2.01	16.41	23.67
ENSMUSG00000050505.7	protein_coding	Pcdh20	1.33014e-29	4.58802	0.15	0.14	5.1	4.37
ENSMUSG00000005125.13	protein_coding	Ndrg1	1.56589e-29	2.6344	3.18	5.15	33.76	33.98
ENSMUSG00000071721.5	lncRNA	1700010D01Rik	1.61281e-29	3.65231	4.62	4.36	77.77	72.53
ENSMUSG00000064252.9	protein_coding	Olfr329	1.89821e-29	3.92082	0.46	1.08	17.24	13.41
ENSMUSG00000081152.1	processed_pseudogene	Gm12430	2.158e-29	3.54806	1.58	1.62	22.8	26.85
ENSMUSG00000096066.4	protein_coding	Gm10424	2.28798e-29	3.17405	4.12	2.18	41.03	34.29
ENSMUSG00000109250.1	processed_pseudogene	Gm5053	2.52056e-29	3.58072	1.05	1.65	22.32	20.19
ENSMUSG00000079031.1	protein_coding	BB287469	2.91221e-29	3.23967	3.16	6.33	49.6	68.62
ENSMUSG00000041000.8	protein_coding	Trim62	3.64338e-29	3.25903	0.64	0.77	9.09	8.67
ENSMUSG00000032531.15	protein_coding	Amotl2	5.23615e-29	4.80536	0.27	0.6	12.71	20.17
ENSMUSG00000108045.1	processed_pseudogene	Gm5576	6.0099e-29	4.42307	0.52	1.18	25.74	23.38
ENSMUSG00000053846.5	protein_coding	Lipg	6.15442e-29	3.49187	0.57	0.48	8.08	7.6
ENSMUSG00000025225.15	protein_coding	Nfkb2	7.9569e-29	2.82773	1.48	1.42	13.88	13.18
ENSMUSG00000028977.17	protein_coding	Casz1	8.20137e-29	3.73724	0.55	0.74	10.74	12.23
ENSMUSG00000117492.1	transcribed_processed_pseudogene	Gm19052	9.75879e-29	4.88346	0.46	0.57	21.54	19.38
ENSMUSG00000049382.10	protein_coding	Krt8	1.19766e-28	3.56398	0.87	1.05	14.83	15.41
ENSMUSG00000024781.16	protein_coding	Lipa	1.22193e-28	7.89075	0.04	0.03	11.19	10.32
ENSMUSG00000048583.16	protein_coding	Igf2	1.2809e-28	3.70428	0.68	0.65	8.82	14.09
ENSMUSG00000106821.1	unprocessed_pseudogene	Gm7961	1.84258e-28	4.21265	0.56	0.98	19.19	18.74
ENSMUSG00000023043.7	protein_coding	Krt18	1.97563e-28	3.42439	1.47	1.73	24.4	21.13
ENSMUSG00000002980.14	protein_coding	Bcam	2.04686e-28	5.68605	0.22	0.12	8.84	15.07
ENSMUSG00000003410.8	protein_coding	Elavl3	2.26904e-28	1.60213	7.28	7.25	29.57	27.61
ENSMUSG00000076436.1	protein_coding	Oxct2a	3.03894e-28	4.94829	0.56	0.18	14.05	17.01
ENSMUSG00000022361.14	protein_coding	Zhx1	3.80697e-28	2.16098	3.48	3.09	17.43	20.91
ENSMUSG00000047591.5	protein_coding	Mafa	7.13796e-28	3.37691	0.75	1.08	13.44	11.65
ENSMUSG00000037031.10	protein_coding	Tspan15	7.59056e-28	4.6385	0.27	0.13	6.75	6.85
ENSMUSG00000033453.8	protein_coding	Adamts15	7.85054e-28	4.04857	0.27	0.18	4.09	6.07
ENSMUSG00000074011.4	protein_coding	Gm7682	8.31646e-28	3.63154	1.6	1.07	25.29	18.69
ENSMUSG00000049866.12	protein_coding	Arl4c	1.01899e-27	4.43781	0.22	0.19	6.73	5.32
ENSMUSG00000020806.15	protein_coding	Rhbdf2	1.65561e-27	2.20734	3.02	2.99	18.78	17.49
ENSMUSG00000031216.13	protein_coding	Stard8	2.06123e-27	5.13802	0.06	0.13	5.31	4.08
ENSMUSG00000092166.2	protein_coding	Gm7942	2.90295e-27	2.38628	8.01	5.96	51.29	44.34
ENSMUSG00000021567.15	protein_coding	Nkd2	3.45892e-27	4.42669	0.15	0.26	6.36	5.41
ENSMUSG00000029708.9	protein_coding	Gcc1	5.02678e-27	2.29643	3.43	2.5	17.96	20.2
ENSMUSG00000026475.7	protein_coding	Rgs16	5.11453e-27	3.07035	1.49	2.59	23.09	22.11
ENSMUSG00000019789.9	protein_coding	Hey2	7.21829e-27	2.80792	1.67	1.86	17.7	14.86
ENSMUSG00000022330.5	protein_coding	Osr2	7.9653e-27	2.25052	8.16	6.71	47.59	44.92
ENSMUSG00000068859.5	protein_coding	Sp9	8.94695e-27	3.49214	1.15	0.56	13.7	12.38
ENSMUSG00000037188.7	protein_coding	Grhl3	9.09483e-27	8.36643	0	0.06	12.35	15.28
ENSMUSG00000022637.11	protein_coding	Cblb	1.12699e-26	3.45423	0.43	0.57	7.65	6.97
ENSMUSG00000022528.8	protein_coding	Hes1	1.21091e-26	2.25388	9.23	7.29	54.86	48.26
ENSMUSG00000096284.2	protein_coding	Tcstv1	1.43591e-26	1.97656	19.46	22.13	103.22	110.05
ENSMUSG00000001504.10	protein_coding	Irx2	1.46392e-26	3.02832	1.64	2.28	20.78	21.16
ENSMUSG00000114212.1	protein_coding	Gm47985	1.49821e-26	4.04595	2.13	0.68	32.62	29.77
ENSMUSG00000096230.4	protein_coding	Gm16429	2.19143e-26	2.79693	2.54	3.39	30.19	24.08
ENSMUSG00000094043.2	protein_coding	Gm7971	2.22785e-26	2.79693	2.54	3.39	30.19	24.08
ENSMUSG00000021573.15	protein_coding	Tppp	2.30203e-26	3.58463	2.94	1.28	35.14	28.83
ENSMUSG00000041762.16	protein_coding	Gpr155	2.38326e-26	2.8263	2.7	2.45	24.22	23.98
ENSMUSG00000075610.9	protein_coding	Tmem92	2.87379e-26	1.59716	27.16	33.73	122.67	116.32
ENSMUSG00000031383.8	protein_coding	Dusp9	3.78599e-26	2.69235	1.99	2.73	22.2	17.87
ENSMUSG00000020042.15	protein_coding	Btbd11	3.88187e-26	4.20307	0.28	0.19	6.69	5.1
ENSMUSG00000107821.1	processed_pseudogene	Gm8038	4.25236e-26	1.67211	21.82	27.6	99.7	104.7
ENSMUSG00000058135.12	protein_coding	Gstm1	4.58373e-26	5.35154	0.56	0.25	22.72	20.59
ENSMUSG00000051375.15	protein_coding	Pcdh1	4.83422e-26	3.82121	0.27	0.45	6.79	6.74
ENSMUSG00000027375.14	protein_coding	Mal	4.84352e-26	4.82219	0.14	0.26	6.69	8.75
ENSMUSG00000055725.11	protein_coding	Paqr3	1.06896e-25	3.16289	1.49	2.29	23.6	21.17
ENSMUSG00000006310.10	protein_coding	Zbtb32	1.14556e-25	3.63115	1.26	1.11	19.25	20.16
ENSMUSG00000096014.1	protein_coding	Sox1	1.25127e-25	3.96772	0.21	0.41	5.33	7.54
ENSMUSG00000033883.11	protein_coding	Zfp267	1.69485e-25	2.35391	1.36	1.88	11.4	10.25
ENSMUSG00000037411.10	protein_coding	Serpine1	1.77543e-25	4.3416	0.36	0.2	7.41	7.67
ENSMUSG00000035277.15	protein_coding	Arx	2.05236e-25	2.53316	2.47	2.41	21.13	16.01
ENSMUSG00000074170.5	protein_coding	Plekhf1	2.11646e-25	3.81407	0.19	0.33	5.11	4.59
ENSMUSG00000003657.9	protein_coding	Calb2	2.42246e-25	4.74481	0.3	0.51	14.66	14.3
ENSMUSG00000025372.16	protein_coding	Baiap2	3.11024e-25	2.02462	5.49	5.14	27.32	29.09
ENSMUSG00000047875.6	protein_coding	Gpr157	3.60979e-25	5.6253	0.09	0.03	4.09	3.65
ENSMUSG00000027984.8	protein_coding	Hadh	3.62077e-25	4.83184	0.16	0.52	12.59	13.47
ENSMUSG00000039202.12	protein_coding	Abhd2	4.07964e-25	1.60018	4.28	4.05	16.87	15.9
ENSMUSG00000074825.4	protein_coding	Itpripl1	4.46305e-25	4.17107	0.31	0.3	6.95	7.8
ENSMUSG00000032018.14	protein_coding	Sc5d	4.50569e-25	2.68358	2.59	3.84	27.69	26.42
ENSMUSG00000057805.4	protein_coding	1700084M14Rik	5.31809e-25	4.73347	1.28	1.06	46.04	40.37
ENSMUSG00000095048.7	protein_coding	Gm11239	5.89265e-25	1.71053	19.44	17.75	79.52	78.55
ENSMUSG00000040093.16	protein_coding	Bmf	7.23004e-25	4.37608	0.33	0.23	5.5	10.34
ENSMUSG00000041688.16	protein_coding	Amot	7.53412e-25	2.09657	2.11	2.42	13.62	11.72
ENSMUSG00000003863.18	protein_coding	Ppfia3	9.58026e-25	3.31399	0.54	0.47	6.88	6.46
ENSMUSG00000058620.5	protein_coding	Adra2b	1.00562e-24	4.27916	0.17	0.29	4.94	7.01
ENSMUSG00000021057.15	protein_coding	Akap5	1.05723e-24	3.19171	0.78	0.72	8.04	10.2
ENSMUSG00000067860.11	protein_coding	Zic3	1.17049e-24	2.37228	2.8	4.16	22.47	24.76
ENSMUSG00000113971.1	protein_coding	Gm2022	1.18614e-24	3.05042	11.09	20.89	176.65	174.38
ENSMUSG00000058005.3	protein_coding	Tdpoz3	1.48502e-24	2.28502	16.62	11.44	99.53	79.79
ENSMUSG00000029168.14	protein_coding	Dpysl5	1.48962e-24	3.47694	0.54	0.69	9.76	8.34
ENSMUSG00000068452.8	protein_coding	Duox2	1.56664e-24	2.92295	0.59	0.78	6.29	7.39
ENSMUSG00000046179.17	protein_coding	E2f8	1.71336e-24	1.77134	7.23	6.26	28.71	31.13
ENSMUSG00000034730.17	protein_coding	Adgrb1	1.84493e-24	6.95058	0.04	0.08	10.88	9.36
ENSMUSG00000025915.14	protein_coding	Sgk3	1.89685e-24	1.62719	8.67	8.06	33.16	33.94
ENSMUSG00000029998.14	protein_coding	Pcyox1	2.20033e-24	1.8088	16.45	14.69	73.83	68.12
ENSMUSG00000037169.15	protein_coding	Mycn	2.25877e-24	2.80248	1.97	1.38	15.6	15.24
ENSMUSG00000034723.11	protein_coding	Tmx4	2.5064e-24	3.81839	0.36	0.21	4.4	6.25
ENSMUSG00000096049.1	protein_coding	Gm2075	2.68298e-24	2.55123	16.98	21.3	148.48	146.29
ENSMUSG00000021281.15	protein_coding	Tnfaip2	3.25207e-24	8.06555	0.02	0.02	8.97	8.68
ENSMUSG00000004891.16	protein_coding	Nes	3.36739e-24	1.63882	4.8	4.89	18.42	20.72
ENSMUSG00000034110.8	protein_coding	Kctd7	3.39295e-24	2.30391	1.78	1.77	11.19	11.81
ENSMUSG00000020034.7	protein_coding	Tcp11l2	4.1984e-24	5.04513	0.13	0.16	6.31	6.69
ENSMUSG00000063535.7	protein_coding	Zfp773	4.22242e-24	3.87551	0.37	0.27	5.13	7.44
ENSMUSG00000057396.7	protein_coding	Zfp759	4.76922e-24	2.77938	1.17	1.46	10.68	13.1
ENSMUSG00000113201.1	protein_coding	Gm21936	4.97444e-24	2.58146	16.27	19.16	148.83	130.59
ENSMUSG00000032262.13	protein_coding	Elovl4	5.6042e-24	3.59516	0.53	1.21	13.14	14.88
ENSMUSG00000095503.4	protein_coding	Gm3147	5.80396e-24	2.38847	8.39	5.3	51.2	42.92
ENSMUSG00000071726.2	protein_coding	Gm5941	6.3663e-24	6.12575	0.48	0.41	42.07	41.15
ENSMUSG00000037847.14	protein_coding	Nmrk1	7.0092e-24	3.38712	1.01	1.56	17.4	17.87
ENSMUSG00000016763.15	protein_coding	Scube1	7.61856e-24	3.54771	0.36	0.81	8.63	9.46
ENSMUSG00000078185.3	protein_coding	Chml	8.43931e-24	1.41667	9.27	9.62	31.22	34.05
ENSMUSG00000020484.19	protein_coding	Xbp1	1.23527e-23	4.32439	0.77	0.27	13.88	14.59
ENSMUSG00000056938.16	protein_coding	Acbd4	1.32583e-23	4.26505	1.07	1.14	26.44	30.79
ENSMUSG00000045991.19	protein_coding	Onecut2	2.04548e-23	6.7379	0	0.02	1	1.54
ENSMUSG00000025040.13	protein_coding	Fundc1	2.25646e-23	1.92161	65.33	102.62	418.13	412.33
ENSMUSG00000044220.13	protein_coding	Nkx2-3	2.82896e-23	5.97173	0.04	0.17	8.62	8.82
ENSMUSG00000031530.6	protein_coding	Dusp4	3.25429e-23	2.63304	1.58	1.58	13.44	12.4
ENSMUSG00000094195.2	protein_coding	Gm6509	4.26742e-23	2.88257	2.99	2.21	28.9	21.93
ENSMUSG00000090125.3	protein_coding	Pou3f1	5.12722e-23	3.66597	0.28	0.52	6.87	6.56
ENSMUSG00000022799.4	protein_coding	Arhgap31	6.6073e-23	3.88577	0.14	0.11	2.63	2.41
ENSMUSG00000010660.3	protein_coding	Plcd1	7.04683e-23	4.98045	0.12	0.18	5.97	6.71
ENSMUSG00000037270.18	protein_coding	4932438A13Rik	9.62575e-23	1.49148	14.61	12.96	57.43	43.19
ENSMUSG00000019982.15	protein_coding	Myb	1.01012e-22	4.63824	0.12	0.24	5.72	6.16
ENSMUSG00000008206.16	protein_coding	Cers4	1.05854e-22	4.47941	0.07	0.21	3.91	4.27
ENSMUSG00000066324.2	protein_coding	Impad1	1.68907e-22	4.20615	0.11	0.1	2.86	2.49
ENSMUSG00000014846.12	protein_coding	Tppp3	1.85855e-22	3.44207	1.67	1.54	24.05	22.57
ENSMUSG00000073758.10	protein_coding	Sh3d21	2.13615e-22	2.73127	2.43	1.9	19.74	18.33
ENSMUSG00000026547.15	protein_coding	Tagln2	2.28981e-22	4.05986	0.54	0.79	16.65	13.46
ENSMUSG00000117613.1	lncRNA	Gm2629	2.42162e-22	4.27138	0.55	0.39	14.06	10.69
ENSMUSG00000041515.10	protein_coding	Irf8	2.59916e-22	3.16425	1.96	0.93	17.5	16.7
ENSMUSG00000024378.9	protein_coding	Stard4	2.69446e-22	2.57399	2.1	2.53	20.13	16.12
ENSMUSG00000017756.9	protein_coding	Slc12a7	2.73868e-22	3.12996	1.51	0.77	12.22	14.09
ENSMUSG00000054667.7	protein_coding	Irs4	2.82881e-22	3.70376	0.2	0.25	4.77	3.06
ENSMUSG00000020048.13	protein_coding	Hsp90b1	3.10474e-22	1.09735	57.59	52.87	154.39	150.54
ENSMUSG00000095054.1	processed_pseudogene	Gm13146	3.10736e-22	2.31933	10.12	13.16	77.07	75.53
ENSMUSG00000025582.4	protein_coding	Nptx1	3.20391e-22	3.33842	0.34	0.3	4.26	4.38
ENSMUSG00000063382.6	protein_coding	Bcl9l	3.96984e-22	3.40397	0.44	0.28	5.59	4.55
ENSMUSG00000075304.2	protein_coding	Sp5	4.77227e-22	4.28222	0.25	0.56	12.41	8.98
ENSMUSG00000034777.2	protein_coding	Vax2	5.00955e-22	6.11219	0.03	0.3	17.5	13.89
ENSMUSG00000050957.4	protein_coding	Insl6	5.71768e-22	6.76289	0.34	0.07	30.77	33.32
ENSMUSG00000058672.7	protein_coding	Tubb2a	6.10357e-22	1.59772	15.67	14.96	59.44	61.06
ENSMUSG00000039253.7	protein_coding	Fn3krp	6.21504e-22	4.3562	0.27	0.22	7.47	6.29
ENSMUSG00000000794.9	protein_coding	Kcnn3	8.9197e-22	6.80832	0.03	0.01	3.08	4.5
ENSMUSG00000029135.10	protein_coding	Fosl2	1.04376e-21	2.98478	0.48	0.44	5.07	4.71
ENSMUSG00000110190.1	protein_coding	Zscan4-ps2	1.05581e-21	2.28762	4.25	3.66	29.08	21.72
ENSMUSG00000054360.4	protein_coding	Bsx	1.08967e-21	4.54024	0.17	0.17	6.01	5.03
ENSMUSG00000029231.15	protein_coding	Pdgfra	1.25215e-21	3.62934	0.3	0.24	5.43	3.63
ENSMUSG00000031790.8	protein_coding	Mmp15	1.38772e-21	2.9043	0.73	0.62	7.44	5.97
ENSMUSG00000010064.15	protein_coding	Slc38a3	1.40288e-21	3.76707	0.9	0.51	13.19	13.69
ENSMUSG00000007817.15	protein_coding	Zmiz1	1.43322e-21	1.37055	11.5	9.55	37.68	32.83
ENSMUSG00000028599.10	protein_coding	Tnfrsf1b	1.65167e-21	4.09391	0.18	0.25	5.65	4.26
ENSMUSG00000074909.5	protein_coding	Ranbp6	1.80624e-21	2.66794	0.81	0.97	7.93	7.02
ENSMUSG00000026458.13	protein_coding	Ppfia4	1.82067e-21	2.81789	0.7	0.66	6.38	6.34
ENSMUSG00000019960.8	protein_coding	Dusp6	1.86576e-21	2.41284	2.45	2.13	17.37	14.74
ENSMUSG00000054263.12	protein_coding	Lifr	2.02134e-21	3.1801	0.45	0.47	5.48	5.64
ENSMUSG00000114591.1	protein_coding	Gm47996	2.32059e-21	3.83617	1.75	0.89	26.15	24.96
ENSMUSG00000046449.15	protein_coding	Nexmif	2.75239e-21	2.26979	0.9	0.94	6.13	5.52
ENSMUSG00000071547.4	protein_coding	Nt5dc2	2.9252e-21	3.42922	0.96	1.26	14.93	16.45
ENSMUSG00000073010.9	protein_coding	Gm5127	2.96035e-21	4.2252	0.27	0.77	13.88	12.47
ENSMUSG00000036894.3	protein_coding	Rap2b	3.14091e-21	1.99746	1.67	1.58	9.2	7.77
ENSMUSG00000104941.1	lncRNA	Gm8953	4.10555e-21	3.6626	1.23	2.34	29.19	31.44
ENSMUSG00000031737.11	protein_coding	Irx5	4.55743e-21	3.12025	1.61	0.86	15.52	13.24
ENSMUSG00000052135.8	protein_coding	Foxo6	4.7305e-21	4.04635	0.31	0.3	7.4	6.11
ENSMUSG00000112495.1	protein_coding	Gm9048	6.5821e-21	1.32997	32.05	36.67	105.13	118.46
ENSMUSG00000093919.1	processed_pseudogene	Gm20760	7.4484e-21	2.48677	9.51	9.73	78.67	63.69
ENSMUSG00000048865.16	protein_coding	Arhgap30	8.30227e-21	2.83246	0.64	0.6	6.03	5.72
ENSMUSG00000069917.7	protein_coding	Hba-a2	9.05299e-21	4.88569	0.57	1.29	35.43	39.8
ENSMUSG00000041329.13	protein_coding	Atp1b2	9.93792e-21	2.26153	2.8	4.04	22.49	20.65
ENSMUSG00000029848.11	protein_coding	Stra8	1.03038e-20	5.35306	0.32	0.31	26.13	9.94
ENSMUSG00000070570.5	protein_coding	Slc17a7	1.12309e-20	3.84329	0.28	0.46	7.17	7.11
ENSMUSG00000096153.1	lncRNA	BC061195	1.12335e-20	2.19354	18.89	25.07	144.44	119.88
ENSMUSG00000053175.17	protein_coding	Bcl3	1.26937e-20	5.36495	0.34	0.33	18.47	19.81
ENSMUSG00000037962.7	protein_coding	Rflna	2.41356e-20	4.9967	0.08	0.54	14.04	12.83
ENSMUSG00000049907.8	protein_coding	Rasl11b	2.74843e-20	3.5117	0.68	1.1	15.18	12.16
ENSMUSG00000037139.15	protein_coding	Myom3	3.00002e-20	4.77077	0.08	0.29	6.84	7.02
ENSMUSG00000020785.17	protein_coding	Camkk1	3.09451e-20	4.33077	0.25	0.11	5.3	4.79
ENSMUSG00000020908.14	protein_coding	Myh3	3.1591e-20	2.96028	0.44	0.39	3.91	4.65
ENSMUSG00000058258.14	protein_coding	Idi1	3.88011e-20	1.85661	7.16	8.97	33.83	42.38
ENSMUSG00000020886.17	protein_coding	Dlg4	3.97847e-20	4.65734	0.1	0.33	6.21	7.52
ENSMUSG00000063881.11	protein_coding	Olfr376	4.5971e-20	3.46202	0.54	0.95	11.98	10.1
ENSMUSG00000034867.16	protein_coding	Ankrd27	4.67588e-20	1.57163	7.96	8.41	29.8	33.46
ENSMUSG00000030605.15	protein_coding	Mfge8	4.67588e-20	3.77593	1.44	0.55	17.69	18.61
ENSMUSG00000039942.15	protein_coding	Ptger4	4.71114e-20	1.57993	6.38	6.48	25.5	24.53
ENSMUSG00000040466.16	protein_coding	Blvrb	5.34474e-20	4.74045	0.42	0.65	19.75	19.62
ENSMUSG00000033685.13	protein_coding	Ucp2	5.4847e-20	3.6052	0.81	0.9	17.58	10.43
ENSMUSG00000014773.13	protein_coding	Dll1	6.11042e-20	3.2267	1.09	1.39	19.58	11.33
ENSMUSG00000038415.10	protein_coding	Foxq1	6.22928e-20	5.24792	0.06	0.04	2.75	2.94
ENSMUSG00000069662.5	protein_coding	Marcks	6.57169e-20	3.8081	0.19	0.26	4.3	4.29
ENSMUSG00000091971.3	protein_coding	Hspa1a	6.64251e-20	1.68229	8.42	9.36	41.96	32.54
ENSMUSG00000051674.15	protein_coding	Dcun1d4	6.84508e-20	2.12346	5.86	8.74	46.03	37.41
ENSMUSG00000018486.2	protein_coding	Wnt9b	9.09725e-20	4.13725	0.14	0.18	3.15	4.37
ENSMUSG00000032558.19	protein_coding	Nphp3	9.55973e-20	2.82949	0.59	0.61	6.64	4.78
ENSMUSG00000056069.10	protein_coding	Otulinl	1.00915e-19	2.45199	1.86	1.69	13.28	12.4
ENSMUSG00000040659.3	protein_coding	Efhd2	1.47537e-19	4.02214	0.32	0.29	6.61	6.93
ENSMUSG00000026409.14	protein_coding	Pfkfb2	1.65414e-19	2.74438	1.25	1.62	14.29	11.4
ENSMUSG00000035697.14	protein_coding	Arhgap45	1.71967e-19	4.60105	0.2	0.1	5.3	4.78
ENSMUSG00000023243.9	protein_coding	Kcnk5	2.42859e-19	1.35042	11.85	11.68	41.31	36.52
ENSMUSG00000072923.6	protein_coding	Gm10439	2.52183e-19	4.04868	0.29	0.51	9.55	8.3
ENSMUSG00000001497.18	protein_coding	Pax9	2.58352e-19	3.27931	0.43	0.43	6.37	4.88
ENSMUSG00000041779.5	protein_coding	Tram2	2.67687e-19	2.4264	0.66	0.84	5.38	5.27
ENSMUSG00000001670.13	protein_coding	Tat	2.78582e-19	4.42756	0.2	0.29	9.11	5.5
ENSMUSG00000079084.10	protein_coding	Ccdc82	3.07965e-19	1.30652	9.65	10.25	32.37	31.45
ENSMUSG00000025509.15	protein_coding	Pnpla2	3.3174e-19	2.87356	0.97	1.37	12.42	10.48
ENSMUSG00000039137.18	protein_coding	Whrn	5.61218e-19	3.79473	0.44	0.5	8.02	9.46
ENSMUSG00000021670.14	protein_coding	Hmgcr	5.62582e-19	1.57729	5.33	5.98	21.72	22.18
ENSMUSG00000032446.14	protein_coding	Eomes	5.7e-19	2.19752	1.9	2.13	11.93	12.4
ENSMUSG00000086040.8	protein_coding	Wipf3	5.79383e-19	4.28558	0.1	0.22	3.56	4.88
ENSMUSG00000086431.1	lncRNA	Gm14929	6.75125e-19	2.65751	1.87	2.86	18.7	20.89
ENSMUSG00000071265.10	transcribed_unitary_pseudogene	1700086L19Rik	6.96103e-19	4.18574	0.83	0.94	24.18	19.75
ENSMUSG00000022565.15	protein_coding	Plec	7.49543e-19	1.29567	5.17	5.38	15.16	18.39
ENSMUSG00000066137.12	protein_coding	Gm11487	7.54123e-19	2.19277	6.05	8.67	46.86	41.63
ENSMUSG00000072214.7	protein_coding	Sept5	7.72649e-19	6.47794	0	0.12	8.55	10.76
ENSMUSG00000041842.15	protein_coding	Fhdc1	8.32234e-19	3.89388	0.69	0.25	8.15	9.23
ENSMUSG00000036985.12	protein_coding	Zdhhc9	8.35897e-19	3.54907	0.48	0.39	6.09	7.61
ENSMUSG00000076438.5	protein_coding	Oxct2b	9.28088e-19	4.62628	0.13	0.58	12.57	11.31
ENSMUSG00000036908.17	protein_coding	Unc93b1	1.05812e-18	4.54754	0.21	0.27	7.2	7.96
ENSMUSG00000035594.10	protein_coding	Chrna5	1.1031e-18	2.90128	1.11	1.17	10.94	11.75
ENSMUSG00000089768.2	protein_coding	Tmsb15b1	1.24619e-18	3.71374	4.67	2.48	69.95	57.84
ENSMUSG00000089804.2	lncRNA	Gm16136	1.25378e-18	4.20417	1.02	0.43	15.76	21.07
ENSMUSG00000024164.15	protein_coding	C3	1.51386e-18	4.9541	0.12	0.07	4.1	4.29
ENSMUSG00000042106.5	protein_coding	Inka1	1.56725e-18	2.42464	4.69	5.59	38.08	35.03
ENSMUSG00000026880.11	protein_coding	Stom	1.5674e-18	1.85315	4.85	6.01	27.77	23.61
ENSMUSG00000051592.14	protein_coding	Ccnb3	1.65724e-18	1.7364	3.34	4.07	17.04	15.23
ENSMUSG00000024912.6	protein_coding	Fosl1	1.67493e-18	3.87719	0.75	0.33	10.43	11.28
ENSMUSG00000031558.15	protein_coding	Slit2	1.73452e-18	2.3363	2.06	3.02	18.61	15.24
ENSMUSG00000021453.2	protein_coding	Gadd45g	1.90008e-18	3.26206	1.36	2.37	23.86	24.21
ENSMUSG00000028289.12	protein_coding	Epha7	2.29528e-18	3.14009	0.59	0.5	5.03	7.85
ENSMUSG00000040289.8	protein_coding	Hey1	2.42361e-18	2.14709	2.85	3.4	18.89	17.52
ENSMUSG00000039911.13	protein_coding	Spsb1	2.58613e-18	4.04267	0.32	0.56	8.89	9.3
ENSMUSG00000056043.5	protein_coding	Rgs9bp	2.75034e-18	4.65755	0.03	0.11	2.33	2.6
ENSMUSG00000032249.14	protein_coding	Anp32a	2.87378e-18	2.34247	5.11	4.56	30.63	34.17
ENSMUSG00000000056.7	protein_coding	Narf	3.03174e-18	1.54598	5.62	6.8	22.81	24.35
ENSMUSG00000053279.8	protein_coding	Aldh1a1	3.05256e-18	5.60016	0.14	0.1	10.71	6.22
ENSMUSG00000010663.5	protein_coding	Fads1	3.14276e-18	4.11078	0.18	0.19	4.43	4.38
ENSMUSG00000020566.19	protein_coding	Atp6v1c2	3.37037e-18	2.86701	1.74	1.89	17.59	17.8
ENSMUSG00000025092.7	protein_coding	Hspa12a	3.76768e-18	2.02311	2.33	2.48	13.62	12.08
ENSMUSG00000054871.5	protein_coding	Tmem158	3.96015e-18	4.65904	0.22	0.23	7.98	7.79
ENSMUSG00000067279.3	protein_coding	Ppp1r3c	4.05448e-18	4.16917	0.18	0.3	5.04	6.63
ENSMUSG00000031227.8	protein_coding	Magee1	4.17737e-18	3.85831	0.31	0.17	4.95	4.54
ENSMUSG00000112614.1	processed_pseudogene	Gm9030	4.60942e-18	1.05025	97.77	104.24	252.55	288.86
ENSMUSG00000048826.7	protein_coding	Dact2	4.64772e-18	4.75411	0.11	0.1	4.28	3.75
ENSMUSG00000021701.8	protein_coding	Plk2	5.2056e-18	1.55022	12.91	9.8	43.55	43.02
ENSMUSG00000092060.4	protein_coding	Bend4	5.40457e-18	2.81639	0.29	0.31	3.02	2.7
ENSMUSG00000003545.3	protein_coding	Fosb	5.79973e-18	1.96372	4.43	3.92	22.82	19.9
ENSMUSG00000103332.1	protein_coding	Pcdhga2	5.85689e-18	5.60663	0.02	0.05	2.74	2.61
ENSMUSG00000042104.18	protein_coding	Uggt2	5.87131e-18	3.65056	0.7	0.76	14.12	10.85
ENSMUSG00000035105.5	protein_coding	Egln3	5.92232e-18	2.72871	1.39	1.05	12.06	9.48
ENSMUSG00000043099.4	protein_coding	Hic1	5.92232e-18	2.56103	0.95	1.14	8.68	7.69
ENSMUSG00000037012.18	protein_coding	Hk1	6.36983e-18	2.84783	1.08	2.35	15.49	16.67
ENSMUSG00000055298.6	protein_coding	Ctsj	6.46106e-18	5.44336	0.14	0.19	9.75	10.28
ENSMUSG00000038843.18	protein_coding	Gcnt1	6.60894e-18	2.03145	3	2.85	16.23	15.17
ENSMUSG00000023809.10	protein_coding	Rps6ka2	6.88975e-18	3.00831	0.76	0.98	9.1	9.48
ENSMUSG00000003341.9	protein_coding	Atp8b3	7.97817e-18	5.80239	0.05	0.02	2.85	3.28
ENSMUSG00000096233.1	processed_pseudogene	Gm13238	8.5773e-18	2.15917	10.06	10.31	55.52	64.1
ENSMUSG00000003585.13	protein_coding	Sec14l2	1.14914e-17	3.09668	0.9	0.63	9.01	8.6
ENSMUSG00000039081.10	protein_coding	Zfp503	1.28341e-17	2.81648	0.86	0.54	7.06	6.17
ENSMUSG00000038227.15	protein_coding	Hoxa9	1.31328e-17	5.08966	0.65	0.15	17.64	20.91
ENSMUSG00000031647.10	protein_coding	Mfap3l	1.625e-17	2.2673	2.32	3.88	20.92	18.49
ENSMUSG00000037001.10	protein_coding	Zfp39	1.63938e-17	2.67092	0.71	0.86	7.12	6.15
ENSMUSG00000001435.15	protein_coding	Col18a1	1.87349e-17	4.24577	0.19	0.1	3.33	4.29
ENSMUSG00000013236.17	protein_coding	Ptprs	1.98259e-17	1.93505	2.99	3.66	17.16	16.16
ENSMUSG00000026638.15	protein_coding	Irf6	2.05591e-17	3.90681	0.55	0.23	8.1	7.27
ENSMUSG00000072249.3	protein_coding	Fthl17f	2.21302e-17	2.93203	2.62	3.06	28.61	29.58
ENSMUSG00000034485.10	protein_coding	Uaca	3.0885e-17	2.81319	0.5	0.67	5.77	5.27
ENSMUSG00000041309.17	protein_coding	Nkx6-2	3.71345e-17	3.5184	2.29	0.77	26.42	21.44
ENSMUSG00000032796.8	protein_coding	Lama1	4.10603e-17	3.10792	0.19	0.27	2.22	3.03
ENSMUSG00000113291.1	processed_pseudogene	Gm19001	4.26327e-17	5.98032	0.15	0.03	8.77	7.56
ENSMUSG00000113749.1	processed_pseudogene	Mrto4-ps1	4.40062e-17	4.3232	1.81	0.4	30.64	31.27
ENSMUSG00000055128.15	protein_coding	Cgrrf1	4.657e-17	5.57167	0.2	0.59	21.63	22.83
ENSMUSG00000023892.8	protein_coding	Zfp51	4.76141e-17	1.0651	32.53	31.33	84.62	87.94
ENSMUSG00000007613.15	protein_coding	Tgfbr1	5.46107e-17	1.2629	20.96	19.56	55.99	69.91
ENSMUSG00000010751.15	protein_coding	Tnfrsf22	5.98005e-17	2.10726	4.07	6.12	30.13	27.71
ENSMUSG00000000792.2	protein_coding	Slc5a5	6.35161e-17	3.79372	0.34	0.22	4.84	5.77
ENSMUSG00000025993.10	protein_coding	Slc40a1	6.35161e-17	3.01919	0.73	0.65	7.03	7.87
ENSMUSG00000039208.15	protein_coding	Metrnl	6.56326e-17	4.07159	0.46	0.78	17.79	10.89
ENSMUSG00000070890.3	protein_coding	Gm12794	7.38699e-17	1.61879	11.22	11.1	46.56	42.86
ENSMUSG00000029570.5	protein_coding	Lfng	7.52814e-17	3.90972	0.5	1.02	13.2	18.69
ENSMUSG00000050050.17	protein_coding	Ccdc158	7.76298e-17	2.44728	2.07	4.15	21.57	23.24
ENSMUSG00000037552.17	protein_coding	Plekhg2	9.63941e-17	2.4893	1.44	1.84	14.59	9.86
ENSMUSG00000035517.17	protein_coding	Tdrd7	9.67055e-17	2.75045	0.61	0.78	6.33	6.24
ENSMUSG00000033361.13	protein_coding	Prrg3	9.72837e-17	5.87072	0.01	0.05	3.45	2.21
ENSMUSG00000001076.7	protein_coding	C1ql4	1.08981e-16	3.31934	0.77	1.13	13.32	12.39
ENSMUSG00000021868.7	protein_coding	Ppif	1.12471e-16	2.37921	3.59	3.62	29.72	20.11
ENSMUSG00000055733.6	protein_coding	Nap1l3	1.19703e-16	2.59271	1.15	1.31	11.37	8.49
ENSMUSG00000107315.1	unprocessed_pseudogene	BC080696	1.27381e-16	2.84227	2.35	1.76	21.04	18.63
ENSMUSG00000050822.11	protein_coding	Slc29a4	1.49547e-16	5.60727	0.07	0.06	4.89	4.37
ENSMUSG00000022853.7	protein_coding	Ehhadh	1.57224e-16	3.73371	0.2	0.46	5.98	5.95
ENSMUSG00000090268.1	protein_coding	Spopfm3	1.59862e-16	1.26397	27.62	24.47	82.84	79.52
ENSMUSG00000030123.15	protein_coding	Plxnd1	1.69454e-16	2.98642	0.91	2.06	14.71	16.51
ENSMUSG00000045314.5	protein_coding	Sowahb	1.71637e-16	4.60729	0.08	0.1	2.84	3.19
ENSMUSG00000027712.13	protein_coding	Anxa5	1.93635e-16	3.42342	1.04	0.99	18.57	11.23
ENSMUSG00000069793.12	protein_coding	Slfn9	2.23457e-16	3.14554	0.24	0.42	3.92	3.88
ENSMUSG00000045912.9	protein_coding	C2cd4c	2.24923e-16	6.15421	0.01	0.03	1.88	1.8
ENSMUSG00000039634.12	protein_coding	Zfp189	2.54184e-16	4.73237	0.11	0.11	4.38	3.75
ENSMUSG00000071984.10	protein_coding	Fndc1	2.84924e-16	4.38901	0.13	0.08	2.38	3.67
ENSMUSG00000038967.13	protein_coding	Pdk2	3.10485e-16	3.03991	0.92	0.93	10.48	10.01
ENSMUSG00000029844.9	protein_coding	Hoxa1	3.10806e-16	3.44816	0.46	0.63	7.22	8.94
ENSMUSG00000023000.5	protein_coding	Dhh	3.18683e-16	3.97752	0.19	0.15	3.3	4.12
ENSMUSG00000027564.4	protein_coding	Cypt12	3.29082e-16	4.67541	0.67	0.9	31.3	24.91
ENSMUSG00000026576.12	protein_coding	Atp1b1	3.81209e-16	1.42657	20.21	23.94	75.35	79.13
ENSMUSG00000034486.8	protein_coding	Gbx2	3.948e-16	1.5565	12.11	15.63	53.86	52.56
ENSMUSG00000026655.15	protein_coding	Fam107b	4.22673e-16	1.34374	28.68	23.8	80.81	92.03
ENSMUSG00000026879.14	protein_coding	Gsn	4.33328e-16	5.28008	0.06	0.1	4.14	4.64
ENSMUSG00000052397.8	protein_coding	Ezr	4.35158e-16	2.00771	6.27	5.96	27.66	37.05
ENSMUSG00000055200.7	protein_coding	Sertad3	4.41502e-16	2.98875	1.87	1.23	16.7	16.51
ENSMUSG00000096356.3	protein_coding	Olfr889	4.76314e-16	4.06	0.08	0.17	3.63	2.15
ENSMUSG00000022139.17	protein_coding	Mbnl2	4.89448e-16	4.13156	0.36	0.11	5.91	6.03
ENSMUSG00000020325.10	protein_coding	Fstl3	5.71283e-16	3.48004	0.79	0.75	14.46	9.06
ENSMUSG00000031217.8	protein_coding	Efnb1	6.75839e-16	3.18065	1.33	0.64	9.93	14.34
ENSMUSG00000022462.7	protein_coding	Slc38a2	8.63137e-16	4.68402	0.09	0.05	2.07	3.21
ENSMUSG00000048537.16	protein_coding	Phldb1	9.05482e-16	3.38415	0.36	0.76	7.37	7.85
ENSMUSG00000032358.12	protein_coding	Fam83b	9.26184e-16	2.02119	2.03	1.94	10.86	10.36
ENSMUSG00000040152.8	protein_coding	Thbs1	9.3433e-16	5.30737	0.09	0.01	2.92	2.17
ENSMUSG00000031340.8	protein_coding	Gabre	9.98911e-16	3.40568	0.45	0.49	6.78	6.88
ENSMUSG00000079083.3	protein_coding	Jrkl	1.00593e-15	3.03018	0.71	0.45	7.01	5.84
ENSMUSG00000057895.11	protein_coding	Zfp105	1.02466e-15	2.98372	1.1	1	13.45	9.01
ENSMUSG00000030446.17	protein_coding	Zfp273	1.09155e-15	3.16195	0.63	0.63	8.11	7.08
ENSMUSG00000087088.2	lncRNA	Gm16638	1.13365e-15	4.0607	0.07	0.12	2.22	1.98
ENSMUSG00000059970.7	protein_coding	Hspa2	1.16116e-15	1.55694	9.38	12.77	41.47	43.61
ENSMUSG00000040752.16	protein_coding	Myh6	1.18918e-15	2.75261	1.16	2.66	16.12	18.32
ENSMUSG00000091764.3	protein_coding	Zfp964	1.44583e-15	2.05726	2.43	1.94	11.48	12.64
ENSMUSG00000000861.15	protein_coding	Bcl11a	1.57123e-15	4.45284	0.09	0.05	2.25	1.9
ENSMUSG00000049775.16	protein_coding	Tmsb4x	1.59487e-15	3.19319	1.75	3.47	31.01	33.68
ENSMUSG00000061961.3	protein_coding	Olfr815	1.70318e-15	2.78789	1.06	1.22	13.08	8.31
ENSMUSG00000037465.10	protein_coding	Klf10	1.91191e-15	1.39494	9	10.63	35.33	31.89
ENSMUSG00000112814.1	protein_coding	Gm9040	1.98311e-15	1.06558	35.11	32.83	87.7	96.07
ENSMUSG00000053310.11	protein_coding	Nrgn	2.02518e-15	6.0461	0	0.19	10.56	10.16
ENSMUSG00000017314.12	protein_coding	Mpp2	2.14159e-15	5.07954	0.12	0.03	3	4.21
ENSMUSG00000050721.9	protein_coding	Plekho2	2.23187e-15	1.2644	9.43	9.86	31.01	29.13
ENSMUSG00000078537.3	protein_coding	B020031M17Rik	2.56664e-15	1.45304	81.69	116.06	334.91	369.92
ENSMUSG00000045005.9	protein_coding	Fzd5	2.74699e-15	1.59629	8.14	5.8	31.13	24.02
ENSMUSG00000037936.15	protein_coding	Scarb1	2.80293e-15	1.9691	3.86	3.48	20.6	17.34
ENSMUSG00000107356.1	unprocessed_pseudogene	Gm18118	3.0664e-15	3.95062	1.17	1.14	21.4	27.71
ENSMUSG00000020100.15	protein_coding	Slc29a3	3.15914e-15	2.1647	1.11	0.91	6.01	5.96
ENSMUSG00000032035.16	protein_coding	Ets1	3.19212e-15	5.63441	0.07	0.1	6.36	6.56
ENSMUSG00000021918.10	protein_coding	Nek4	3.26819e-15	1.01684	11.15	11.82	29.84	30.21
ENSMUSG00000027459.16	protein_coding	Fam110a	3.32857e-15	4.05569	0.31	0.5	9.77	8.88
ENSMUSG00000042750.7	protein_coding	Bex2	3.44922e-15	3.2344	1.3	2.2	23.71	21.19
ENSMUSG00000051790.15	protein_coding	Nlgn2	3.47872e-15	3.02856	0.27	0.56	4.49	4.75
ENSMUSG00000039457.4	protein_coding	Ppl	3.50203e-15	3.36924	0.17	0.25	2.34	3.68
ENSMUSG00000042105.18	protein_coding	Inpp5f	3.60422e-15	1.28801	8.61	8.36	26.11	27.7
ENSMUSG00000000184.12	protein_coding	Ccnd2	4.0449e-15	7.33267	0.08	0.01	4.26	4.76
ENSMUSG00000086629.8	lncRNA	2810403D21Rik	4.25673e-15	2.02283	4.19	4.11	21.26	23.25
ENSMUSG00000023067.14	protein_coding	Cdkn1a	4.4412e-15	1.56602	8.72	10.17	38.97	34.15
ENSMUSG00000035878.13	protein_coding	Hykk	4.4827e-15	2.18393	1.11	1.05	7.19	5.84
ENSMUSG00000003812.13	protein_coding	Dnase2a	4.48392e-15	3.36441	0.8	0.41	7.38	9.47
ENSMUSG00000031838.8	lncRNA	Ifi30	4.90476e-15	2.9142	1.83	3.07	23.97	25.8
ENSMUSG00000021071.16	protein_coding	Trim9	5.07017e-15	5.96668	0.01	0.07	3.66	2.64
ENSMUSG00000059456.13	protein_coding	Ptk2b	5.20877e-15	3.10102	0.41	0.52	6.29	4.49
ENSMUSG00000067206.3	protein_coding	Lrrc66	5.2718e-15	5.59554	0.06	0.04	3.16	3.95
ENSMUSG00000073177.8	protein_coding	Gm773	5.2793e-15	2.80287	2.75	6.15	43.78	39.89
ENSMUSG00000095274.1	unprocessed_pseudogene	Obox4-ps27	5.85902e-15	2.31179	7.08	3.91	35.6	36.86
ENSMUSG00000108218.2	transcribed_unprocessed_pseudogene	Olfr1372-ps1	6.03093e-15	3.47906	0.11	0.24	2.45	2.81
ENSMUSG00000020538.15	protein_coding	Srebf1	6.05915e-15	2.66442	1.18	2.08	12.08	15.17
ENSMUSG00000000627.15	protein_coding	Sema4f	6.78456e-15	6.66732	0.01	0.03	3.25	2.71
ENSMUSG00000044362.8	protein_coding	Ccdc89	8.03252e-15	4.99942	0.14	0.08	4.92	5.11
ENSMUSG00000114582.1	protein_coding	3110040M04Rik	8.23389e-15	3.64025	2.84	0.75	34.55	27.14
ENSMUSG00000070803.6	protein_coding	Cited4	8.3931e-15	5.24836	0.24	0.11	11.95	7.34
ENSMUSG00000026796.16	protein_coding	Fam129b	9.04743e-15	4.15508	0.36	0.21	7.59	6.7
ENSMUSG00000040407.18	protein_coding	Akap9	9.31253e-15	1.18191	17.91	20.91	63.19	51.16
ENSMUSG00000031428.11	protein_coding	Zcchc18	9.42254e-15	3.77383	0.48	0.22	7.25	5.9
ENSMUSG00000067071.8	protein_coding	Hes6	9.4384e-15	2.8798	1.82	1.26	16.45	14.29
ENSMUSG00000034460.9	protein_coding	Six4	9.49983e-15	3.34436	0.18	0.13	2.19	2.2
ENSMUSG00000032258.15	protein_coding	Lca5	1.3663e-14	2.76582	1.36	1.22	8.04	15.57
ENSMUSG00000090132.2	protein_coding	Cypt2	1.59567e-14	5.01477	0.14	0.74	18.42	21.5
ENSMUSG00000046027.17	protein_coding	Stard5	1.65199e-14	2.03953	2.83	3.39	17.65	16.14
ENSMUSG00000029864.7	protein_coding	Gstk1	1.74061e-14	5.1074	0.31	0.16	11.32	11.73
ENSMUSG00000022048.8	protein_coding	Dpysl2	1.75683e-14	3.08902	0.46	0.25	4.08	4.13
ENSMUSG00000015619.10	protein_coding	Gata3	1.76624e-14	2.64313	1	0.69	6.91	7.26
ENSMUSG00000055980.2	protein_coding	Irs1	1.76624e-14	3.41017	0.15	0.08	1.56	1.83
ENSMUSG00000018861.8	protein_coding	Fdxr	1.92999e-14	3.01073	1.2	2.12	16.33	20.09
ENSMUSG00000036611.5	protein_coding	Eepd1	2.02175e-14	2.06284	2.57	2.64	16.17	12.68
ENSMUSG00000060583.4	protein_coding	Olfr881	2.06982e-14	2.57529	0.73	1.37	7.72	8.89
ENSMUSG00000028041.17	protein_coding	Adam15	2.32749e-14	3.29099	1.23	0.63	11.66	12.63
ENSMUSG00000028927.6	protein_coding	Padi2	2.36561e-14	3.42629	0.25	0.32	2.78	5.58
ENSMUSG00000078853.8	protein_coding	Igtp	2.37959e-14	3.5647	0.55	0.34	6.82	7.65
ENSMUSG00000033594.11	protein_coding	Spata2l	2.47694e-14	3.42932	0.41	0.38	5.54	6.15
ENSMUSG00000039059.11	protein_coding	Hrh3	2.49784e-14	6.04244	0.07	0.03	4.4	6.93
ENSMUSG00000034430.16	protein_coding	Zxdc	2.70302e-14	2.13251	1.11	1.15	6.73	6.41
ENSMUSG00000050677.2	protein_coding	Ccdc96	2.9826e-14	2.45596	0.96	1.78	10.58	9.54
ENSMUSG00000037428.14	protein_coding	Vgf	3.13887e-14	4.24013	0.11	0.26	5.88	3.9
ENSMUSG00000028445.7	protein_coding	Enho	3.20337e-14	4.11339	0.44	0.47	7.94	14.01
ENSMUSG00000050556.9	protein_coding	Kcnb1	3.24829e-14	3.0644	0.35	0.32	3.43	4.24
ENSMUSG00000050332.7	protein_coding	Amer1	3.27432e-14	1.16515	6.66	7.91	22.64	19.75
ENSMUSG00000074657.5	protein_coding	Kif5a	3.43387e-14	3.88866	0.06	0.16	2.51	2.13
ENSMUSG00000027215.13	protein_coding	Cd82	3.5385e-14	5.09024	0.04	0.25	7.61	8.68
ENSMUSG00000106560.1	TEC	Gm43119	3.56104e-14	4.83996	0.08	0.16	5.14	4.62
ENSMUSG00000049504.12	protein_coding	Proser1	3.56112e-14	3.30328	0.25	0.35	4.97	3.21
ENSMUSG00000038530.11	protein_coding	Rgs4	4.01739e-14	4.94313	0.09	0.09	2.57	5.43
ENSMUSG00000094116.1	protein_coding	Gm11237	4.17556e-14	1.28375	65.71	64.66	243.16	170.18
ENSMUSG00000110788.1	processed_pseudogene	Gm33700	4.37492e-14	3.77669	1.31	0.85	20.56	21.45
ENSMUSG00000070902.5	protein_coding	Zfp352	5.34779e-14	1.18103	36.4	47.4	127.24	119.49
ENSMUSG00000041957.15	protein_coding	Pkp2	5.5518e-14	2.68906	1	0.73	7.77	7.26
ENSMUSG00000104346.1	protein_coding	Pcdhga3	6.78022e-14	4.24468	0.08	0.08	1.99	2.33
ENSMUSG00000022180.7	protein_coding	Slc7a8	6.92343e-14	3.57088	0.3	0.14	3.84	3.44
ENSMUSG00000109494.1	processed_pseudogene	Gm21033	7.03814e-14	1.97026	5.09	4.38	18.95	30.05
ENSMUSG00000035274.13	protein_coding	Tpbg	7.10265e-14	4.52714	0.1	0.07	2.63	3.08
ENSMUSG00000029650.10	protein_coding	Slc46a3	7.2911e-14	6.14667	0.18	0	9.1	8.38
ENSMUSG00000001247.16	protein_coding	Lsr	7.57502e-14	2.6582	1.11	1.15	9.3	9.95
ENSMUSG00000069170.14	protein_coding	Adgrv1	7.85906e-14	3.33841	1.54	0.49	10.82	16.35
ENSMUSG00000030772.6	protein_coding	Dkk3	7.95433e-14	3.05737	0.44	0.37	4.84	4.26
ENSMUSG00000034926.3	protein_coding	Dhcr24	8.70793e-14	1.59012	3.57	3.07	13.65	12.53
ENSMUSG00000062861.8	protein_coding	Zfp28	8.86319e-14	2.67313	1.32	0.86	9.64	9.11
ENSMUSG00000051379.12	protein_coding	Flrt3	9.29592e-14	2.24818	1.12	0.95	6.56	6.54
ENSMUSG00000030930.14	protein_coding	Chst15	9.44759e-14	3.00923	0.36	0.28	3.49	3.56
ENSMUSG00000046404.5	protein_coding	Yod1	9.47701e-14	2.93882	0.26	0.26	2.36	3.01
ENSMUSG00000001156.9	protein_coding	Mxd1	9.70825e-14	1.21526	17.09	13.59	50.04	42.44
ENSMUSG00000054408.9	protein_coding	Spcs3	9.73874e-14	2.77403	0.51	0.61	5.66	4.75
ENSMUSG00000079042.10	protein_coding	Apela	1.09678e-13	5.69466	0.16	0.14	11.43	10.93
ENSMUSG00000085287.8	lncRNA	4833418N02Rik	1.09886e-13	3.81123	0.5	0.29	8.02	7.48
ENSMUSG00000078512.8	protein_coding	Pramef6	1.17803e-13	1.4756	8.93	8.36	30.25	32.47
ENSMUSG00000042448.5	protein_coding	Hoxd1	1.18343e-13	3.24697	0.51	0.85	9.91	7.77
ENSMUSG00000026883.17	protein_coding	Dab2ip	1.28687e-13	3.00476	0.29	0.48	3.59	4.73
ENSMUSG00000015957.12	protein_coding	Wnt11	1.39977e-13	4.80084	0.06	0.17	4.48	5.57
ENSMUSG00000027997.9	protein_coding	Casp6	1.44299e-13	2.88176	1.48	1.2	13.9	12.92
ENSMUSG00000022382.15	protein_coding	Wnt7b	1.53314e-13	5.1124	0.03	0.11	2.93	3.69
ENSMUSG00000032997.16	protein_coding	Chpf	1.82039e-13	3.64521	0.26	0.3	4.67	5.08
ENSMUSG00000109321.1	lncRNA	A330076H08Rik	1.83868e-13	3.83592	0.45	0.48	10.26	8.36
ENSMUSG00000000078.7	protein_coding	Klf6	1.89346e-13	2.48328	0.76	0.64	5.45	5.11
ENSMUSG00000041548.4	protein_coding	Hspb8	2.02264e-13	4.47236	0.2	0.22	6.7	6.48
ENSMUSG00000048285.9	protein_coding	Frmd6	2.15242e-13	1.37702	4.25	4.56	15.3	14.53
ENSMUSG00000018199.9	protein_coding	Ro60	2.20853e-13	1.77483	1.23	1.55	6.88	5.63
ENSMUSG00000031833.10	protein_coding	Mast3	2.49171e-13	1.71505	4.64	3.62	19.3	16.34
ENSMUSG00000014813.9	protein_coding	Stc1	2.60942e-13	4.84992	0.1	0.03	3.72	1.84
ENSMUSG00000027187.10	protein_coding	Cat	2.60942e-13	3.94008	0.42	0.13	5.05	6.63
ENSMUSG00000049521.2	protein_coding	Cdc42ep1	2.64462e-13	3.99686	0.42	0.1	6.01	5.8
ENSMUSG00000038522.7	protein_coding	Mfsd4b1	2.656e-13	4.06821	0.29	0.14	3.8	6.31
ENSMUSG00000038805.10	protein_coding	Six3	2.76007e-13	6.47732	0.05	0.02	5.27	2.98
ENSMUSG00000030393.8	protein_coding	Zik1	2.78871e-13	3.02891	0.51	0.26	4.46	4.18
ENSMUSG00000048279.19	protein_coding	Sacs	2.82204e-13	1.00438	3.97	3.89	10.5	9.9
ENSMUSG00000024975.13	protein_coding	Pdcd4	2.94853e-13	1.25199	12.69	14.28	42.26	41.26
ENSMUSG00000021136.13	protein_coding	Smoc1	2.95944e-13	5.82655	0.06	0.01	2.23	3.76
ENSMUSG00000021381.4	protein_coding	Barx1	2.95944e-13	3.52321	0.7	0.52	11.15	8.26
ENSMUSG00000052105.17	protein_coding	Mtcl1	3.07794e-13	2.29056	3.44	1.73	17.44	15.91
ENSMUSG00000008035.12	protein_coding	Mid1ip1	3.26381e-13	1.82623	3.81	3.75	17.55	17.79
ENSMUSG00000060240.12	protein_coding	Cend1	3.26381e-13	4.20263	0.24	0.31	6.58	7.51
ENSMUSG00000023484.14	protein_coding	Prph	3.36743e-13	4.5014	0.15	0.26	8.25	5.16
ENSMUSG00000026380.10	protein_coding	Tfcp2l1	3.37135e-13	1.62435	3.65	2.37	12.72	11.59
ENSMUSG00000032584.12	protein_coding	Mst1r	3.47973e-13	5.25827	0.07	0.04	1.98	4.19
ENSMUSG00000022421.19	protein_coding	Nptxr	3.64737e-13	2.17334	0.81	0.93	4.96	5.5
ENSMUSG00000079020.9	protein_coding	Slc45a4	3.72925e-13	2.84088	4.5	1.81	35	26.24
ENSMUSG00000037321.17	protein_coding	Tap1	3.80197e-13	5.43846	0.18	0.03	5.92	5.29
ENSMUSG00000054272.6	protein_coding	Zscan4c	3.88548e-13	1.56604	8.13	11.83	40.82	36.72
ENSMUSG00000028042.15	protein_coding	Zbtb7b	3.93041e-13	1.54209	8.17	6.66	25.91	30.61
ENSMUSG00000034620.17	protein_coding	Rxylt1	4.0009e-13	1.84225	6.74	7.32	28.29	38.18
ENSMUSG00000035561.5	protein_coding	Aldh1b1	4.21602e-13	3.54783	0.39	0.34	4.6	7.18
ENSMUSG00000033705.17	protein_coding	Stard9	4.35314e-13	1.46892	2.8	4.29	12.69	12.96
ENSMUSG00000004892.13	protein_coding	Bcan	4.58523e-13	5.37464	0.04	0.07	2.79	3.72
ENSMUSG00000063415.12	protein_coding	Cyp26b1	5.12121e-13	5.12285	0.06	0.05	3.09	2.57
ENSMUSG00000039377.7	protein_coding	Hlx	5.37775e-13	7.95145	0.02	0.02	6.98	7.1
ENSMUSG00000048458.8	protein_coding	Inka2	5.7346e-13	5.338	0.09	0.02	2.98	2.31
ENSMUSG00000001473.7	protein_coding	Tubb6	5.82222e-13	1.70132	5.89	7.63	29.84	28.02
ENSMUSG00000054383.2	protein_coding	Pnma1	5.8491e-13	5.46181	0.1	0.02	4.35	3.59
ENSMUSG00000020186.7	protein_coding	Csrp2	6.78964e-13	2.94989	2.21	3.65	30.2	31.49
ENSMUSG00000054252.18	protein_coding	Fgfr3	6.8741e-13	4.00194	0.45	0.12	5.69	5.56
ENSMUSG00000056260.15	protein_coding	Lrif1	6.90435e-13	1.46659	11.55	9.62	37.95	38.43
ENSMUSG00000052837.6	protein_coding	Junb	7.35074e-13	4.04311	0.68	0.12	9.68	9.16
ENSMUSG00000000216.8	protein_coding	Scnn1g	7.41507e-13	6.93263	0.04	0	3.47	4.13
ENSMUSG00000029120.10	protein_coding	Ppp2r2c	7.55239e-13	3.76932	0.2	0.1	2.87	2.86
ENSMUSG00000027225.7	protein_coding	Duoxa2	8.01641e-13	3.13801	0.74	2.33	18.37	18.62
ENSMUSG00000095071.2	protein_coding	AF067061	8.08041e-13	2.19678	7.84	15.88	74.41	70.91
ENSMUSG00000070802.5	protein_coding	Pnmal2	8.2509e-13	4.58758	0.09	0.04	2.31	2.05
ENSMUSG00000000093.6	protein_coding	Tbx2	8.27899e-13	6.34187	0	0.05	2.62	2.89
ENSMUSG00000022453.8	protein_coding	Naga	8.77939e-13	4.10454	0.5	0.79	17	13.32
ENSMUSG00000042831.13	protein_coding	Alkbh6	1.04332e-12	4.9652	0.24	0.21	10.46	10
ENSMUSG00000007891.16	protein_coding	Ctsd	1.17586e-12	2.25406	2.25	1.66	11.81	13.25
ENSMUSG00000035456.9	protein_coding	Prdm8	1.3082e-12	4.10467	0.09	0.09	2.47	1.87
ENSMUSG00000026208.9	protein_coding	Des	1.32732e-12	6.80102	0.07	0.01	4.72	6.21
ENSMUSG00000075707.5	protein_coding	Dio3	1.32732e-12	3.06668	0.58	0.79	8.11	7.67
ENSMUSG00000113386.1	lncRNA	Gm47357	1.35293e-12	1.07603	34.29	43.43	111.73	100.83
ENSMUSG00000040302.17	protein_coding	Rbm48	1.39381e-12	1.56338	6.22	7.52	26.28	26.94
ENSMUSG00000001507.16	protein_coding	Itga3	1.46487e-12	3.85949	0.17	0.07	2.71	2.22
ENSMUSG00000020808.3	protein_coding	Pimreg	1.51295e-12	6.69134	0.11	0.08	12.73	17.25
ENSMUSG00000028005.13	protein_coding	Gucy1b1	1.53414e-12	4.48836	0.11	0.09	2.59	4.02
ENSMUSG00000037703.14	protein_coding	Lzts3	1.57794e-12	1.91886	1.65	1.4	7.38	7.9
ENSMUSG00000043633.6	protein_coding	Fam221b	1.58753e-12	3.28319	0.22	0.34	3.38	4.21
ENSMUSG00000040721.9	protein_coding	Zfhx2	1.59536e-12	1.4799	2.17	1.79	7.02	7.41
ENSMUSG00000061894.15	protein_coding	Zscan20	1.60168e-12	2.15836	1.26	2.16	11.43	8.89
ENSMUSG00000000120.6	protein_coding	Ngfr	1.66786e-12	5.57873	0.01	0.06	2.5	2.57
ENSMUSG00000081357.1	unprocessed_pseudogene	Xlr4e-ps	1.67116e-12	4.62898	0.3	0.67	17.06	16.68
ENSMUSG00000027750.16	protein_coding	Postn	1.90272e-12	2.60283	1.02	1.04	9.36	7.61
ENSMUSG00000075273.4	protein_coding	Ttc30b	1.98238e-12	1.32787	13.37	18.81	54.9	50.52
ENSMUSG00000026235.14	protein_coding	Epha4	2.00388e-12	1.36263	4.56	3.85	13.89	14.34
ENSMUSG00000050271.12	protein_coding	Prag1	2.13361e-12	4.51667	0.07	0.04	2.07	1.72
ENSMUSG00000002324.8	protein_coding	Rec8	2.18565e-12	5.89021	0.34	0.08	12.85	11.04
ENSMUSG00000022514.14	protein_coding	Il1rap	2.31545e-12	2.20075	1.42	1.69	10.38	8.78
ENSMUSG00000078899.9	protein_coding	Gm4631	2.55055e-12	1.44499	4.23	5.06	18.41	14.69
ENSMUSG00000032839.13	protein_coding	Trpc1	2.55243e-12	2.55858	0.85	0.84	5.92	7.54
ENSMUSG00000028088.14	protein_coding	Fmo5	2.74998e-12	2.93751	0.6	0.47	6.32	4.97
ENSMUSG00000090877.3	protein_coding	Hspa1b	2.80338e-12	1.30711	8.99	11.45	32.32	33.63
ENSMUSG00000045498.1	protein_coding	Pcdhb3	3.00673e-12	4.57442	0.07	0.06	2.08	2.33
ENSMUSG00000068220.6	protein_coding	Lgals1	3.16095e-12	2.94404	2.93	1.61	24.7	23.25
ENSMUSG00000067771.9	protein_coding	Gm14685	3.22743e-12	2.89531	0.62	0.77	5.17	8.96
ENSMUSG00000041696.14	protein_coding	Rasl12	3.2645e-12	5.10444	0.05	0.07	3.25	3.07
ENSMUSG00000055210.4	protein_coding	Foxd2	3.34396e-12	4.236	0.11	0.15	3.6	3.31
ENSMUSG00000066141.2	protein_coding	Gm11232	3.54607e-12	2.57336	1.26	1.56	10.32	12.4
ENSMUSG00000032368.14	protein_coding	Zic1	3.5484e-12	3.66213	0.8	0.25	12.02	6.02
ENSMUSG00000110103.1	protein_coding	Zscan4-ps1	3.55338e-12	1.82496	4.38	3.75	21.29	16.89
ENSMUSG00000079144.7	protein_coding	A130010J15Rik	3.6676e-12	3.01598	0.56	0.54	5.72	6.51
ENSMUSG00000046432.12	protein_coding	Bex3	3.77529e-12	4.77317	0.3	0.26	11.83	9.61
ENSMUSG00000096619.1	protein_coding	Gm2035	3.86962e-12	2.78879	5.33	8.31	53.33	74.24
ENSMUSG00000038765.13	protein_coding	Lmx1b	3.87493e-12	2.31662	1.98	1.44	8.74	14.13
ENSMUSG00000048573.9	protein_coding	Cypt3	4.06911e-12	5.5247	0.07	0.39	16.39	14.98
ENSMUSG00000031373.4	protein_coding	Car5b	4.09354e-12	3.13142	0.25	0.53	5.15	4.36
ENSMUSG00000042377.8	protein_coding	Fam83g	4.14919e-12	1.80393	2.92	1.94	11.21	11.22
ENSMUSG00000096139.4	protein_coding	Gm7978	4.16042e-12	2.83209	1.91	0.87	16.42	10.77
ENSMUSG00000072822.2	protein_coding	BC061212	4.16868e-12	2.83209	1.91	0.87	16.42	10.77
ENSMUSG00000036206.12	protein_coding	Sh3bp4	4.28413e-12	1.51365	2.89	3.85	12.79	12.4
ENSMUSG00000108481.1	lncRNA	Gm33248	4.32042e-12	2.34925	6.76	12.31	63.9	66.79
ENSMUSG00000037509.21	protein_coding	Arhgef4	4.62051e-12	2.27424	0.56	0.53	3.68	3.41
ENSMUSG00000045730.4	protein_coding	Adrb2	4.67573e-12	10.135	0	0.02	18.46	18.18
ENSMUSG00000026672.11	protein_coding	Optn	4.74624e-12	1.83357	3.21	3.57	17.85	14.19
ENSMUSG00000022837.14	protein_coding	Iqcb1	4.79273e-12	2.47666	1.66	1.73	14.04	11.43
ENSMUSG00000073794.3	protein_coding	I0C0044D17Rik	4.85365e-12	1.47642	8.5	11.44	34.35	38.35
ENSMUSG00000067768.12	protein_coding	Xlr4b	4.85888e-12	1.79646	6.77	7.31	30.9	33.61
ENSMUSG00000079418.3	protein_coding	Atg4a	5.11789e-12	2.35001	1.39	2.43	13.63	12.49
ENSMUSG00000062300.14	protein_coding	Nectin2	5.78177e-12	2.02541	2.02	2.32	12.02	11.52
ENSMUSG00000043286.12	protein_coding	Pnpla1	6.12678e-12	2.9504	0.31	0.35	4.11	2.81
ENSMUSG00000095341.1	protein_coding	Gm428	6.26557e-12	1.26153	33.95	28.45	109.9	85.17
ENSMUSG00000044676.10	protein_coding	Zfp612	6.54269e-12	2.68947	0.42	0.84	4.76	6.21
ENSMUSG00000014778.10	protein_coding	Fhod1	6.71918e-12	2.58346	0.67	0.74	6.88	4.54
ENSMUSG00000054850.4	protein_coding	Smim10l2a	6.85757e-12	5.44926	0.07	0.04	3.68	3.08
ENSMUSG00000043013.10	protein_coding	Onecut1	7.28102e-12	1.95143	1.45	1.46	6.73	8.24
ENSMUSG00000007038.5	protein_coding	Neu1	7.48272e-12	1.9201	1.95	1.93	8.97	10.51
ENSMUSG00000039270.9	protein_coding	Megf9	7.62112e-12	1.76222	1.75	1.47	6.92	7.49
ENSMUSG00000089696.3	protein_coding	Spopfm1	8.25401e-12	1.47353	13.27	15.31	55.99	48.09
ENSMUSG00000024754.13	protein_coding	Cemip2	8.52499e-12	1.54489	2.4	2.81	11.11	8.86
ENSMUSG00000031532.6	protein_coding	Saraf	8.55926e-12	1.74154	4.12	4.64	20.13	18.55
ENSMUSG00000074358.9	protein_coding	Ccdc61	9.31976e-12	2.78499	1.86	1.34	15.58	14.75
ENSMUSG00000063430.9	protein_coding	Wscd2	9.49548e-12	2.37045	0.77	0.73	5.79	4.73
ENSMUSG00000027314.6	protein_coding	Dll4	9.67699e-12	3.98544	0.29	0.06	4.74	3.21
ENSMUSG00000053414.8	protein_coding	Hunk	1.15695e-11	4.85329	0.09	0.02	2.17	1.85
ENSMUSG00000006435.16	protein_coding	Neurl1a	1.17097e-11	5.14579	0.08	0.02	2.42	2.72
ENSMUSG00000074151.13	protein_coding	Nlrc5	1.20616e-11	4.50856	0.14	0.17	4.65	5.72
ENSMUSG00000019235.9	protein_coding	Rps6kl1	1.21867e-11	6.06003	0.05	0.02	3.24	4.49
ENSMUSG00000019913.4	protein_coding	Sim1	1.28656e-11	3.71694	0.13	0.11	1.91	2.6
ENSMUSG00000034684.12	protein_coding	Sema3f	1.29252e-11	2.66279	1.8	1.15	11.34	13.67
ENSMUSG00000042525.5	protein_coding	4933428M09Rik	1.327e-11	3.88563	0.35	0.69	12.12	9.61
ENSMUSG00000020092.9	protein_coding	Pald1	1.39322e-11	3.68616	0.11	0.19	2.14	3.22
ENSMUSG00000025950.16	protein_coding	Idh1	1.39522e-11	2.22669	2.01	1.51	11.82	10.22
ENSMUSG00000027954.9	protein_coding	Efna1	1.51515e-11	1.92325	3.59	3.89	18.76	18.99
ENSMUSG00000028032.13	protein_coding	Papss1	1.57159e-11	1.21096	11.33	12	33.59	36.67
ENSMUSG00000019850.11	protein_coding	Tnfaip3	1.58475e-11	3.1312	0.21	0.52	3.97	4.81
ENSMUSG00000051652.4	protein_coding	Lrrc3	1.58475e-11	4.84213	0.03	0.06	1.82	1.77
ENSMUSG00000039474.13	protein_coding	Wfs1	1.71863e-11	1.8506	2.23	2.26	12.32	9.25
ENSMUSG00000095110.1	lncRNA	1700003E24Rik	1.74096e-11	2.92909	8.95	4.03	44.53	91.29
ENSMUSG00000045382.6	protein_coding	Cxcr4	1.74504e-11	3.7928	0.32	0.24	5.16	5.96
ENSMUSG00000004462.7	protein_coding	Tbccd1	1.77495e-11	1.78433	4.91	3.66	18.39	20.65
ENSMUSG00000044548.11	protein_coding	Dact1	1.78491e-11	2.88369	0.39	0.42	4.84	3.34
ENSMUSG00000013275.9	protein_coding	Slc41a1	1.85615e-11	1.61224	2.88	4.2	15.79	12.76
ENSMUSG00000095724.1	protein_coding	Gm21319	1.87883e-11	2.02477	3.23	2.41	16.72	13.95
ENSMUSG00000095936.3	protein_coding	Zscan4e	1.89276e-11	1.42491	26.97	19.85	97.11	67.68
ENSMUSG00000053024.14	protein_coding	Cntn2	2.00926e-11	2.57204	0.4	0.33	2.55	3.35
ENSMUSG00000022221.14	protein_coding	Ripk3	2.07247e-11	5.31599	0.24	0	9.1	6.98
ENSMUSG00000095717.1	protein_coding	Gm2056	2.07997e-11	2.07768	13.46	15.9	75.59	89.38
ENSMUSG00000018500.2	protein_coding	Adora2b	2.37299e-11	3.43654	0.29	0.55	6.24	6.46
ENSMUSG00000041124.11	protein_coding	Msantd4	2.49888e-11	1.23779	10.96	9.81	28.95	34.81
ENSMUSG00000041797.7	protein_coding	Abca9	2.51252e-11	2.66706	0.28	0.27	2.22	2.56
ENSMUSG00000036845.12	protein_coding	Lin37	2.55582e-11	3.07304	1.47	1.35	19.07	13.91
ENSMUSG00000114623.1	lncRNA	Gm34788	2.59796e-11	5.46978	0	0.04	1.36	1.44
ENSMUSG00000021592.18	protein_coding	Arsk	2.60359e-11	1.81538	7.03	8.26	30.62	40.63
ENSMUSG00000040123.17	protein_coding	Zmym5	2.71243e-11	1.28462	9.09	7.95	30.51	23.68
ENSMUSG00000022594.14	protein_coding	Lynx1	2.90441e-11	6.06328	0.03	0.01	2.55	1.56
ENSMUSG00000085396.7	lncRNA	Firre	3.01445e-11	3.69186	0.28	0.12	3.11	4.21
ENSMUSG00000005251.15	protein_coding	Ripk4	3.0752e-11	1.76803	2.22	1.79	9.56	8.54
ENSMUSG00000069227.4	protein_coding	Gprin1	3.08073e-11	4.45212	0.02	0.15	2.26	3.02
ENSMUSG00000026421.14	protein_coding	Csrp1	3.10682e-11	1.63602	5.57	5.32	20.45	24.13
ENSMUSG00000051579.10	protein_coding	Tceal8	3.33432e-11	1.84112	5.24	5	23.53	25.17
ENSMUSG00000029381.16	protein_coding	Shroom3	3.36876e-11	1.46965	4.32	3.64	16.92	12.04
ENSMUSG00000025323.10	protein_coding	Sp4	3.52262e-11	1.36453	4.21	4.61	15.11	14.58
ENSMUSG00000073408.2	protein_coding	Mucl3	3.77727e-11	2.88108	0.46	0.69	6.84	4.85
ENSMUSG00000032875.8	protein_coding	Arhgef17	3.85176e-11	2.84207	0.15	0.29	1.87	2.35
ENSMUSG00000001666.8	protein_coding	Ddt	3.90749e-11	2.3653	5.67	4.36	34.57	35.28
ENSMUSG00000095139.2	protein_coding	Pou3f2	4.06653e-11	4.26458	0.1	0.02	1.56	1.98
ENSMUSG00000038702.6	protein_coding	Dsel	4.07769e-11	1.31635	5.39	5.28	19.01	15.73
ENSMUSG00000045438.12	protein_coding	Cox19	4.15459e-11	5.90407	0.14	0.08	10.48	10.76
ENSMUSG00000024985.20	protein_coding	Tcf7l2	4.21246e-11	2.31058	1.31	1.14	7.37	9.06
ENSMUSG00000032936.13	protein_coding	Camkv	4.2207e-11	3.47318	0.45	0.45	7.94	6.13
ENSMUSG00000026510.10	protein_coding	Trp53bp2	4.29546e-11	1.40195	4.2	4.05	15.28	13.25
ENSMUSG00000098010.1	processed_pseudogene	Gm21542	4.30217e-11	1.88876	7.22	10.73	40.11	48.14
ENSMUSG00000036995.7	protein_coding	Asap3	4.39766e-11	4.14244	0.2	0.03	3.44	2.54
ENSMUSG00000070509.15	protein_coding	Rgma	4.57475e-11	3.81652	0.16	0.14	2.29	3.72
ENSMUSG00000026344.9	protein_coding	Lypd1	4.58171e-11	4.18822	0.07	0.15	4.06	1.81
ENSMUSG00000032846.10	protein_coding	Zswim6	4.59715e-11	1.72909	1.35	1.75	7.17	6.4
ENSMUSG00000058152.8	protein_coding	Chsy3	4.61038e-11	5.69807	0.05	0	2.02	2.04
ENSMUSG00000030041.9	protein_coding	M1ap	4.67109e-11	5.10409	0.06	0.09	3.59	4.23
ENSMUSG00000031431.13	protein_coding	Tsc22d3	4.71053e-11	2.26186	1.86	3.23	15.72	17.18
ENSMUSG00000016458.14	protein_coding	Wt1	4.8489e-11	4.74046	0.1	0.06	3.85	2.48
ENSMUSG00000084066.1	unprocessed_pseudogene	Xlr4d-ps	4.88805e-11	4.1559	0.5	0.63	14.84	15.65
ENSMUSG00000002032.17	protein_coding	Tmem25	5.46297e-11	5.40143	0.07	0.03	2.1	4.74
ENSMUSG00000043587.15	protein_coding	Pxylp1	5.46297e-11	3.45177	0.23	0.42	4.45	5.27
ENSMUSG00000027833.16	protein_coding	Shox2	5.81406e-11	2.48239	0.79	1.26	8.87	6.67
ENSMUSG00000030062.7	protein_coding	Rpn1	6.27708e-11	1.65029	2.16	2.16	9.28	8.65
ENSMUSG00000034055.16	protein_coding	Phka1	6.39521e-11	3.06176	0.33	0.17	2.42	3.38
ENSMUSG00000038147.13	protein_coding	Cd84	6.55633e-11	2.83291	0.41	0.37	3.79	3.9
ENSMUSG00000066688.4	protein_coding	Gm13083	6.61436e-11	1.36638	12.08	9.57	42.05	31.12
ENSMUSG00000095935.1	protein_coding	Gm11238	6.66574e-11	1.28867	15.16	16.79	54.68	47.37
ENSMUSG00000023443.13	protein_coding	Esx1	6.97109e-11	3.72525	0.32	0.28	6.31	4.99
ENSMUSG00000107948.2	lncRNA	AA545190	7.08792e-11	1.06645	45.78	48.63	128.63	127.94
ENSMUSG00000031965.15	protein_coding	Tbx20	7.16507e-11	1.81585	2.83	2.16	11.48	11.86
ENSMUSG00000070828.10	protein_coding	Zscan4f	7.33008e-11	1.24129	41.82	40.46	151.85	102.25
ENSMUSG00000028836.14	protein_coding	Slc30a2	7.83667e-11	1.65701	3.31	3.38	15.26	12.66
ENSMUSG00000026177.11	protein_coding	Slc11a1	8.07679e-11	2.93894	1	0.51	7.25	8.36
ENSMUSG00000054720.12	protein_coding	Lrrc8c	8.32598e-11	5.5515	0.02	0.02	0.84	1.63
ENSMUSG00000023257.3	protein_coding	Cypt1	8.72114e-11	4.93778	0.37	0.24	10.88	16.93
ENSMUSG00000033590.8	protein_coding	Myo5c	8.86213e-11	3.54091	0.08	0.2	2.18	2.22
ENSMUSG00000054793.8	protein_coding	Cadm4	9.02944e-11	3.14987	0.48	0.48	5.32	6.62
ENSMUSG00000046541.9	protein_coding	Zfp526	9.15024e-11	2.47204	0.76	0.54	4.96	4.87
ENSMUSG00000061517.8	protein_coding	Sox21	1.00262e-10	5.13608	0.06	0.01	2.14	1.77
ENSMUSG00000037946.11	protein_coding	Fgd3	1.04564e-10	3.42093	0.12	0.14	1.97	2.06
ENSMUSG00000068394.4	protein_coding	Cep152	1.06856e-10	2.268	0.56	0.44	3.03	3.51
ENSMUSG00000001583.13	protein_coding	Tnk1	1.07336e-10	2.47609	0.96	0.69	6.16	6.32
ENSMUSG00000033857.12	protein_coding	Engase	1.07336e-10	3.25669	0.34	0.29	4.34	4.04
ENSMUSG00000036002.12	protein_coding	Fam214b	1.12614e-10	1.12516	20	19.42	56.76	55.03
ENSMUSG00000116518.1	lncRNA	Gm49494	1.14166e-10	1.32788	183.74	272.18	643.4	851.97
ENSMUSG00000022479.15	protein_coding	Vdr	1.18758e-10	4.73973	0.04	0.22	3.59	3.4
ENSMUSG00000090417.4	protein_coding	Vmn2r94	1.22547e-10	2.16189	0.65	0.79	3.47	5.21
ENSMUSG00000101234.1	transcribed_processed_pseudogene	1700007E05Rik	1.30242e-10	4.34263	0.17	0.18	5.11	5.16
ENSMUSG00000022484.7	protein_coding	Hoxc10	1.44248e-10	10.5724	0	0	6.29	6.08
ENSMUSG00000038963.15	protein_coding	Slco4a1	1.45473e-10	1.33603	6.25	7.45	24.28	20.97
ENSMUSG00000049299.14	protein_coding	Trappc1	1.48742e-10	2.3568	3.49	4.36	26.28	28.22
ENSMUSG00000092054.3	transcribed_processed_pseudogene	Kif4-ps	1.50437e-10	4.65864	0.05	0.07	3.11	1.5
ENSMUSG00000050912.15	protein_coding	Tmem123	1.56901e-10	1.14529	10.48	9.19	29.13	27.49
ENSMUSG00000056204.8	protein_coding	Pgpep1	1.63137e-10	1.78266	1.53	1.68	6.49	8.18
ENSMUSG00000025608.9	protein_coding	Podxl	1.66643e-10	4.56582	0.05	0.05	2.66	1.06
ENSMUSG00000019302.16	protein_coding	Atp6v0a1	1.70399e-10	1.5948	8.28	10.19	40.3	33.31
ENSMUSG00000021990.16	protein_coding	Spata13	1.70773e-10	1.80106	2.76	3.91	17.96	13.01
ENSMUSG00000022237.17	protein_coding	Ankrd33b	1.70851e-10	1.99883	2.71	2.23	16.04	10.41
ENSMUSG00000048251.15	protein_coding	Bcl11b	1.72639e-10	5.47109	0	0.05	2.17	1.26
ENSMUSG00000038515.10	protein_coding	Grtp1	1.75675e-10	4.3959	0.16	0.08	4.47	3.26
ENSMUSG00000040009.6	protein_coding	Gnaz	1.76533e-10	1.68335	2.4	2.85	9.89	12.41
ENSMUSG00000002504.15	protein_coding	Slc9a3r2	1.7915e-10	3.80244	0.35	0.37	8.03	6.29
ENSMUSG00000113691.1	unprocessed_pseudogene	Gm38699	1.79357e-10	2.09624	2.45	4.38	21.73	17.58
ENSMUSG00000032315.6	protein_coding	Cyp1a1	1.82965e-10	4.18756	0.14	0.08	2.78	3.07
ENSMUSG00000100816.1	lncRNA	Gm28321	1.90927e-10	5.99293	0.07	0	4.53	2.49
ENSMUSG00000020183.11	protein_coding	Cpm	1.96819e-10	1.54943	4.38	3.8	17.78	13.8
ENSMUSG00000045493.4	protein_coding	Bhlhe23	2.07201e-10	4.09014	0.21	0.07	3.71	3.16
ENSMUSG00000031906.9	protein_coding	Smpd3	2.09623e-10	2.0202	0.83	0.91	5.24	4.19
ENSMUSG00000010051.15	protein_coding	Hyal1	2.318e-10	7.18986	0	0.05	4.78	4.96
ENSMUSG00000087505.1	lncRNA	Gm15241	2.32358e-10	3.77517	1.07	1.48	21.42	28.62
ENSMUSG00000032702.16	protein_coding	Kank1	2.37833e-10	1.76045	2.22	1.81	10.33	7.88
ENSMUSG00000042686.5	protein_coding	Jph1	2.39227e-10	1.77104	1.47	1.31	7.15	5.48
ENSMUSG00000037820.15	protein_coding	Tgm2	2.41078e-10	5.4849	0.02	0.04	2.36	1.53
ENSMUSG00000028645.11	protein_coding	Slc2a1	2.47744e-10	2.09364	2.48	1.41	12.8	9.56
ENSMUSG00000053963.7	protein_coding	Stum	2.60286e-10	5.78318	0.02	0.01	0.67	1.94
ENSMUSG00000040007.8	protein_coding	Bahd1	2.7116e-10	1.4184	3.47	2.96	10.32	12.22
ENSMUSG00000017057.9	protein_coding	Il13ra1	2.73015e-10	3.19361	0.24	0.18	2.9	2.58
ENSMUSG00000115249.1	lncRNA	Gm49085	2.81734e-10	2.26501	0.47	0.49	2.75	3.47
ENSMUSG00000032870.8	protein_coding	Smap2	2.82444e-10	1.15033	8.94	8.82	24.21	27.23
ENSMUSG00000020950.10	protein_coding	Foxg1	2.85327e-10	2.76869	0.38	0.74	5.59	4.94
ENSMUSG00000039632.13	protein_coding	Ccdc151	2.91612e-10	4.38476	0.17	0.06	4.12	3.2
ENSMUSG00000010066.15	protein_coding	Cacna2d2	3.08067e-10	3.85493	0.12	0.05	1.68	2.19
ENSMUSG00000026826.13	protein_coding	Nr4a2	3.09309e-10	3.6633	0.35	0.24	7.98	2.78
ENSMUSG00000095952.1	unprocessed_pseudogene	Obox4-ps12	3.16956e-10	10.4408	0	0	10.08	6.65
ENSMUSG00000022856.9	protein_coding	Tmem41a	3.2258e-10	3.48742	0.4	0.66	7.18	9.82
ENSMUSG00000011751.16	protein_coding	Sptbn4	3.4813e-10	2.85644	0.35	0.15	2.17	2.84
ENSMUSG00000000567.5	protein_coding	Sox9	3.49571e-10	5.95477	0.02	0.02	2.74	1.07
ENSMUSG00000034390.16	protein_coding	Cmip	3.52108e-10	3.43971	0.22	0.25	3.49	3.81
ENSMUSG00000026203.16	protein_coding	Dnajb2	3.5384e-10	2.51519	1.16	1.56	10.14	11.03
ENSMUSG00000089689.1	unprocessed_pseudogene	Gm4982	3.55675e-10	3.59653	0.38	0.58	9.14	8.05
ENSMUSG00000024042.7	protein_coding	Sik1	3.65222e-10	1.43907	4.94	4.22	17.82	14.78
ENSMUSG00000027223.15	protein_coding	Mapk8ip1	3.85828e-10	3.68242	0.2	0.12	2.96	3.11
ENSMUSG00000024381.16	protein_coding	Bin1	3.86874e-10	6.20743	0	0.09	4.43	4.64
ENSMUSG00000025151.16	protein_coding	Maged1	4.32229e-10	1.24505	6.58	6.2	20.75	18.84
ENSMUSG00000038524.13	protein_coding	Fchsd1	4.72864e-10	3.75211	0.69	0.17	6.86	8.22
ENSMUSG00000032338.9	protein_coding	Hcn4	4.73052e-10	10.2596	0	0	1.39	1.64
ENSMUSG00000021359.16	protein_coding	Tfap2a	4.77293e-10	1.95691	1.54	1.58	8.21	8
ENSMUSG00000067786.16	protein_coding	Nnat	4.77343e-10	4.51638	0.46	0.04	8.21	9.04
ENSMUSG00000022602.14	protein_coding	Arc	4.95763e-10	9.25891	0.01	0	8.78	5.45
ENSMUSG00000046719.7	protein_coding	Nxph3	5.08754e-10	4.43042	0.06	0.17	3.86	3.26
ENSMUSG00000022229.3	protein_coding	Atp12a	5.29462e-10	3.20491	0.23	0.18	3.18	2.16
ENSMUSG00000062393.13	protein_coding	Dgkk	5.75243e-10	1.28637	2.81	2.33	8.66	7.75
ENSMUSG00000029843.4	protein_coding	Slc13a4	5.914e-10	6.26802	0.02	0.02	3.61	1.89
ENSMUSG00000024900.5	protein_coding	Cpt1a	5.97777e-10	1.5096	2.65	3.41	12.44	10.29
ENSMUSG00000028919.11	protein_coding	Arhgef19	6.07279e-10	2.66816	0.63	0.51	6.03	3.95
ENSMUSG00000038370.6	protein_coding	Pcp4l1	6.11581e-10	3.03146	0.53	0.77	6.67	8.13
ENSMUSG00000041703.7	protein_coding	Zic5	6.13411e-10	5.52412	0.01	0.04	1.26	1.77
ENSMUSG00000033585.5	protein_coding	Ndn	6.22035e-10	6.20441	0.02	0.01	1.87	1.95
ENSMUSG00000027660.16	protein_coding	Skil	6.60908e-10	1.23148	6.81	6.08	21.52	18.08
ENSMUSG00000094215.2	processed_pseudogene	Gm6489	7.06309e-10	2.55489	5.18	2.88	38.79	26.29
ENSMUSG00000030029.14	protein_coding	Lrig1	7.67899e-10	1.19934	4.89	5.19	15.95	14.27
ENSMUSG00000037166.5	protein_coding	Ppp1r14a	7.8572e-10	4.26602	0.32	0.35	8.35	10.65
ENSMUSG00000024268.16	protein_coding	Celf4	8.0138e-10	6.16773	0	0.04	4.19	1.78
ENSMUSG00000040495.4	protein_coding	Chrm4	8.15527e-10	2.82649	0.76	1	8.04	9.35
ENSMUSG00000034818.17	protein_coding	Celf5	8.2127e-10	1.91512	1.14	1.09	5.6	5.66
ENSMUSG00000048240.14	protein_coding	Gng7	9.4779e-10	4.81615	0.07	0.03	1.65	2.45
ENSMUSG00000047419.5	protein_coding	Cmya5	9.78557e-10	1.59626	0.74	0.91	3.74	2.87
ENSMUSG00000051550.10	protein_coding	Zfp579	1.00627e-09	4.49295	0.4	0.09	4.89	8.69
ENSMUSG00000054855.13	protein_coding	Rnd1	1.00627e-09	1.42363	6.98	9.09	30.18	26.44
ENSMUSG00000022679.13	protein_coding	Mpv17l	1.05412e-09	2.0286	1.89	1.28	7.35	10.05
ENSMUSG00000039830.9	protein_coding	Olig2	1.05898e-09	9.06358	0.02	0	8.14	6.95
ENSMUSG00000073243.2	protein_coding	Gm9	1.0722e-09	1.45794	14.96	15.54	58.83	51.5
ENSMUSG00000027495.4	protein_coding	Fam210b	1.07593e-09	1.7581	1.81	1.44	7.39	7.24
ENSMUSG00000025037.6	protein_coding	Maoa	1.18149e-09	2.10417	0.74	1.18	6.15	5.03
ENSMUSG00000029644.7	protein_coding	Pdx1	1.19047e-09	3.11938	0.32	0.61	6.81	4.51
ENSMUSG00000035104.14	protein_coding	Eva1a	1.20031e-09	1.41672	7.23	8.2	26.75	27.36
ENSMUSG00000002731.6	protein_coding	Prkra	1.21847e-09	4.45899	0.13	0.14	4.64	4.13
ENSMUSG00000041911.3	protein_coding	Dlx1	1.22179e-09	3.3301	0.64	0.2	6.83	4.66
ENSMUSG00000032501.9	protein_coding	Trib1	1.28194e-09	1.89189	1.53	1	6.57	6
ENSMUSG00000024481.5	protein_coding	Lvrn	1.3083e-09	4.27291	0.03	0.07	1.2	1.58
ENSMUSG00000028341.9	protein_coding	Nr4a3	1.32302e-09	4.00811	0.1	0.17	3.73	3.12
ENSMUSG00000021678.9	protein_coding	F2rl1	1.3488e-09	6.99641	0.03	0	2.63	3.6
ENSMUSG00000031103.12	protein_coding	Elf4	1.36298e-09	2.76491	0.25	0.36	3.55	2.24
ENSMUSG00000054400.16	protein_coding	Cklf	1.3706e-09	3.30049	0.46	0.96	10.92	9.12
ENSMUSG00000026360.9	protein_coding	Rgs2	1.38818e-09	1.26834	9.81	9.21	32.12	27.81
ENSMUSG00000040520.7	protein_coding	Manea	1.41414e-09	2.46924	0.74	0.47	3.71	5.51
ENSMUSG00000035725.13	protein_coding	Prkx	1.4375e-09	1.42775	3.56	3.74	14.97	10.86
ENSMUSG00000025091.4	protein_coding	Pnliprp2	1.49512e-09	6.95477	0.05	0	5.29	5.75
ENSMUSG00000055994.15	protein_coding	Nod2	1.54193e-09	2.01813	0.8	0.84	4.78	4.14
ENSMUSG00000073722.3	protein_coding	4931408C20Rik	1.60114e-09	4.05078	0.04	0.12	1.56	2.14
ENSMUSG00000000031.16	lncRNA	H19	1.61104e-09	5.52122	0	0.18	6.41	5.3
ENSMUSG00000057604.9	protein_coding	Lmcd1	1.64954e-09	6.12205	0	0.08	4.22	4.08
ENSMUSG00000038175.10	protein_coding	Mylip	1.84592e-09	1.13268	8.38	10.5	26.77	27.16
ENSMUSG00000074637.7	protein_coding	Sox2	1.86837e-09	2.0937	4.15	1.91	18.49	16.48
ENSMUSG00000082286.10	transcribed_unprocessed_pseudogene	Pisd-ps1	1.90345e-09	3.47419	1.23	0.56	12.74	15.99
ENSMUSG00000097694.8	lncRNA	G730013B05Rik	1.93276e-09	5.49201	0.1	0	5.37	2.39
ENSMUSG00000050382.14	protein_coding	Kif7	1.96255e-09	2.80446	0.23	0.31	2.21	3.02
ENSMUSG00000038545.13	protein_coding	Cul7	2.04319e-09	2.55807	0.88	0.49	5.55	5.84
ENSMUSG00000020357.3	protein_coding	Flt4	2.06672e-09	6.76461	0	0.02	1.75	1.7
ENSMUSG00000024516.13	protein_coding	Sec11c	2.14352e-09	2.07537	4.84	4.89	23.97	31.35
ENSMUSG00000037904.14	protein_coding	Ankrd9	2.19004e-09	2.74998	0.96	0.69	8.69	6.71
ENSMUSG00000006720.16	protein_coding	Zfp184	2.22806e-09	2.37019	1.51	0.8	8.92	7.47
ENSMUSG00000022358.7	protein_coding	Fbxo32	2.28006e-09	2.54936	0.25	0.2	1.91	1.68
ENSMUSG00000059334.6	protein_coding	Zfp36l3	2.32025e-09	6.90158	0	0.04	2.93	4.06
ENSMUSG00000068747.14	protein_coding	Sort1	2.34474e-09	1.31569	2	1.94	6.77	6.11
ENSMUSG00000034586.14	protein_coding	Hid1	2.5464e-09	2.46093	0.69	0.64	4.66	5.42
ENSMUSG00000104214.1	TEC	Gm36638	2.58688e-09	3.28918	0.37	0.22	4.17	4.16
ENSMUSG00000001566.9	protein_coding	Mnx1	2.65024e-09	4.34328	0.11	0.09	2.89	3.06
ENSMUSG00000027967.8	protein_coding	Neurog2	2.74748e-09	1.92804	2.68	1.75	11.96	10.72
ENSMUSG00000036918.16	protein_coding	Ttc7	2.78322e-09	1.81758	4.06	6.27	23.05	25.47
ENSMUSG00000018001.18	protein_coding	Cyth3	2.79103e-09	1.95059	3.79	7.39	37.18	20.88
ENSMUSG00000069808.13	protein_coding	Fam57a	2.80487e-09	1.72306	2.51	2.3	11.24	9.92
ENSMUSG00000112027.1	protein_coding	Gm9045	2.82114e-09	1.44881	5.78	8.24	22.57	27.8
ENSMUSG00000020185.16	protein_coding	E2f7	2.91984e-09	1.05458	19.35	17.76	46.51	53.62
ENSMUSG00000063060.6	protein_coding	Sox7	2.94518e-09	4.4185	0.05	0.08	1.57	2.43
ENSMUSG00000044562.12	protein_coding	Rasip1	3.00561e-09	5.1411	0	0.08	2.2	2.07
ENSMUSG00000029121.16	protein_coding	Crmp1	3.07731e-09	2.74662	0.49	0.91	6.29	6.6
ENSMUSG00000017737.2	protein_coding	Mmp9	3.08056e-09	3.08582	0.57	0.36	5.61	5.43
ENSMUSG00000027777.15	protein_coding	Schip1	3.12756e-09	2.83443	0.78	0.5	6.58	6.29
ENSMUSG00000112919.1	protein_coding	Gm9049	3.14055e-09	1.44881	5.78	8.24	22.57	27.8
ENSMUSG00000075590.4	protein_coding	Nrbp2	3.26746e-09	5.99472	0.02	0.2	5.15	5.65
ENSMUSG00000066687.5	protein_coding	Zbtb16	3.27956e-09	4.68845	0.04	0.05	1.52	1.85
ENSMUSG00000030107.10	protein_coding	Usp18	3.29103e-09	5.71901	0.09	0	5.85	4.29
ENSMUSG00000061469.3	protein_coding	Gm12569	3.66105e-09	2.55212	1.33	1.17	12.24	8.08
ENSMUSG00000022893.14	protein_coding	Adamts1	3.67681e-09	3.78263	0.11	0.04	1.56	1.57
ENSMUSG00000002111.8	protein_coding	Spi1	3.86715e-09	4.22831	0.24	0.04	3.51	4.48
ENSMUSG00000018899.16	protein_coding	Irf1	3.91925e-09	1.47485	10.69	18.06	51.76	53.63
ENSMUSG00000042331.13	protein_coding	Specc1	4.07984e-09	2.22199	1.13	2.25	10.32	10.91
ENSMUSG00000026989.5	protein_coding	Dapl1	4.10211e-09	5.36385	0.45	0	12.1	16.46
ENSMUSG00000038055.12	protein_coding	Dexi	4.11299e-09	2.64539	1.33	1.27	9.77	12.79
ENSMUSG00000031955.10	protein_coding	Bcar1	4.22846e-09	1.28558	6.71	5.06	18.85	18.75
ENSMUSG00000021983.16	protein_coding	Atp8a2	4.33522e-09	3.12366	0.23	0.38	3.17	4.41
ENSMUSG00000021364.16	protein_coding	Elovl2	4.45347e-09	3.26136	0.13	0.19	2	2.38
ENSMUSG00000032726.12	protein_coding	Bmp8a	4.48692e-09	3.83405	0.17	0.14	2.92	3.66
ENSMUSG00000035355.15	protein_coding	Kcnh4	4.49602e-09	4.23161	0.03	0.1	2.14	1.56
ENSMUSG00000022449.14	protein_coding	Adamts20	4.62259e-09	4.95349	0.01	0.04	0.83	1.75
ENSMUSG00000001948.10	protein_coding	Spa17	4.65415e-09	2.2175	4.53	4.65	33.53	24.73
ENSMUSG00000025504.14	protein_coding	Eps8l2	4.78302e-09	4.00572	0.11	0.2	3.93	3.11
ENSMUSG00000047945.6	protein_coding	Marcksl1	5.24864e-09	1.3118	9.19	10.29	29.47	33.92
ENSMUSG00000049038.3	protein_coding	Mterf2	5.58313e-09	4.428	0.13	0.2	5.38	5.41
ENSMUSG00000037752.4	protein_coding	Xkr8	5.71377e-09	3.30232	0.35	0.11	3	3.31
ENSMUSG00000067006.12	protein_coding	Serpinb5	5.90043e-09	9.94429	0	0	4.7	3.27
ENSMUSG00000106438.1	lncRNA	Gm32051	5.96513e-09	6.20987	0.05	0	3.23	4.06
ENSMUSG00000039976.4	protein_coding	Tbc1d16	6.02523e-09	4.61376	0.01	0.07	1.76	1.42
ENSMUSG00000021803.10	protein_coding	Cdhr1	6.15529e-09	3.02291	0.29	0.14	2.4	2.5
ENSMUSG00000057802.8	lncRNA	Gm10030	6.35042e-09	3.01444	0.57	0.23	4.4	4.71
ENSMUSG00000031971.15	protein_coding	Ccsap	6.38549e-09	1.20886	6.98	7.81	22.42	22.24
ENSMUSG00000081662.1	processed_pseudogene	Gm14098	6.42088e-09	3.50341	0.57	1.62	17.45	18.37
ENSMUSG00000074519.11	protein_coding	Zfp971	6.77561e-09	2.46312	1.13	1.65	10.67	10.39
ENSMUSG00000098912.7	lncRNA	1500004A13Rik	6.87228e-09	2.72958	0.54	0.5	3.98	5.59
ENSMUSG00000049556.5	protein_coding	Lingo1	6.95618e-09	2.90065	0.39	0.66	5.63	5.27
ENSMUSG00000002266.17	protein_coding	Zim1	7.04853e-09	1.87249	1.07	1.28	6.15	5.39
ENSMUSG00000021048.7	protein_coding	Mthfd1	7.32956e-09	1.44785	6.06	4.13	19.74	16.84
ENSMUSG00000029112.5	protein_coding	Nkx1-1	7.32956e-09	5.29386	0.18	0	5.19	6.03
ENSMUSG00000013611.14	protein_coding	Snx31	7.3318e-09	4.6919	0.19	0.11	7.07	3.43
ENSMUSG00000033955.13	protein_coding	Tnks1bp1	7.3318e-09	1.15381	7.1	5.93	17.55	20.26
ENSMUSG00000023473.13	protein_coding	Celsr3	7.55102e-09	3.51762	0.12	0.07	1.71	1.33
ENSMUSG00000043029.2	protein_coding	Trpv3	7.55102e-09	2.61384	0.19	0.33	2.22	2.15
ENSMUSG00000072235.6	protein_coding	Tuba1a	7.64819e-09	1.59086	4.02	5.13	19.82	16.73
ENSMUSG00000039741.15	protein_coding	Bahcc1	8.09003e-09	1.15481	4.52	3.57	10.3	13.16
ENSMUSG00000060969.9	protein_coding	Irx1	8.09003e-09	4.38449	0.34	0.07	5.82	5.39
ENSMUSG00000116455.1	lncRNA	Gm35974	8.16153e-09	2.49614	0.62	1	5.49	7.12
ENSMUSG00000063506.14	protein_coding	Arhgap22	8.19765e-09	5.62429	0.04	0.03	2.81	2.74
ENSMUSG00000018800.14	protein_coding	Abca5	8.23129e-09	2.84009	0.33	0.23	1.78	3.86
ENSMUSG00000105993.1	protein_coding	Tex13c2	8.27406e-09	2.20149	1.53	3.27	16.9	13.25
ENSMUSG00000021234.9	protein_coding	Fam161b	8.31114e-09	1.14613	6.61	7.18	19.35	20.48
ENSMUSG00000073069.2	protein_coding	Mageb2	8.47328e-09	3.49329	0.19	0.55	5.56	6.46
ENSMUSG00000032840.7	protein_coding	2410131K14Rik	8.49237e-09	2.08309	0.45	0.67	3.35	3.12
ENSMUSG00000037638.5	protein_coding	Zbtb42	8.56009e-09	2.94167	0.23	0.31	3.11	2.79
ENSMUSG00000035283.5	protein_coding	Adrb1	8.74062e-09	4.95111	0.01	0.07	1.91	2.14
ENSMUSG00000021217.7	protein_coding	Tshz3	8.74087e-09	6.89353	0	0.02	2.53	1.51
ENSMUSG00000042116.3	protein_coding	Vwa1	9.00908e-09	2.14217	1.12	0.69	4.86	6.01
ENSMUSG00000041773.8	protein_coding	Enc1	9.0329e-09	1.62053	1.8	2.23	9.8	6.7
ENSMUSG00000024664.5	protein_coding	Fads3	9.21554e-09	2.90471	0.52	0.22	3.4	4.25
ENSMUSG00000081683.5	protein_coding	Fzd10	9.26982e-09	5.5607	0.05	0	2.16	1.59
ENSMUSG00000113481.1	unprocessed_pseudogene	Gm48388	9.50737e-09	2.34842	48.06	25.48	295.92	219.22
ENSMUSG00000029828.4	protein_coding	4921507P07Rik	9.70106e-09	2.74135	0.48	0.47	4.07	4.8
ENSMUSG00000079560.13	protein_coding	Hoxa3	9.75257e-09	5.08258	0	0.13	3.19	3.76
ENSMUSG00000047342.17	protein_coding	Zfp286	1.01085e-08	5.18671	0.08	0.02	3.86	2.51
ENSMUSG00000038077.7	protein_coding	Kcna6	1.06025e-08	5.97174	0	0.02	1.27	1.13
ENSMUSG00000095872.7	protein_coding	Gm15128	1.18985e-08	3.47165	0.84	0.12	9.88	6.29
ENSMUSG00000087107.8	lncRNA	AI662270	1.20159e-08	2.55031	2.27	1.09	16.54	11.26
ENSMUSG00000047976.4	protein_coding	Kcna1	1.20439e-08	2.05142	0.79	1.33	5.27	6.58
ENSMUSG00000050914.16	protein_coding	Ankrd37	1.21122e-08	1.76626	11.06	14.24	55.87	59.21
ENSMUSG00000016528.10	protein_coding	Mapkapk2	1.21905e-08	1.00764	11.83	10.92	27.82	31.62
ENSMUSG00000028023.16	protein_coding	Pitx2	1.22205e-08	2.19808	1.18	1.43	8.45	7.9
ENSMUSG00000096700.1	protein_coding	Gm11236	1.26825e-08	1.00419	25.64	28.19	66.21	74.07
ENSMUSG00000032221.14	protein_coding	Mns1	1.29292e-08	1.21077	11.43	14.96	35.09	44.78
ENSMUSG00000098188.1	protein_coding	Sowahc	1.30773e-08	1.38282	2.88	4.06	11.34	12.48
ENSMUSG00000057729.12	protein_coding	Prtn3	1.34382e-08	3.31408	0.54	1.46	13.92	14.64
ENSMUSG00000086788.2	lncRNA	1700029M20Rik	1.36221e-08	5.01811	0.05	0.1	3.32	3.52
ENSMUSG00000037960.11	protein_coding	Card19	1.36292e-08	4.90213	0.23	0.12	8.24	8.35
ENSMUSG00000053600.8	protein_coding	Zfp472	1.39116e-08	1.99614	2.75	6.18	25.25	22.71
ENSMUSG00000031661.12	protein_coding	Nkd1	1.42461e-08	1.26432	4.32	4.35	14.66	12.66
ENSMUSG00000074480.4	protein_coding	Mex3a	1.48022e-08	1.63295	1.22	1.08	5.39	4.13
ENSMUSG00000028214.13	protein_coding	Gem	1.48712e-08	3.21662	0.22	0.57	6.22	4.38
ENSMUSG00000037995.15	protein_coding	Igsf9	1.49027e-08	3.5701	0.15	0.14	2.96	2.2
ENSMUSG00000031907.9	protein_coding	Zfp90	1.53265e-08	2.82515	0.43	0.31	3.46	3.95
ENSMUSG00000031736.11	lncRNA	Crnde	1.55531e-08	4.09396	0.58	0.37	11.75	13.37
ENSMUSG00000080990.2	protein_coding	Olfr118	1.58637e-08	3.0983	0.37	0.67	7.15	5.59
ENSMUSG00000054626.11	protein_coding	Xlr	1.59361e-08	3.68559	0.19	0.96	11.65	9.67
ENSMUSG00000039364.13	protein_coding	Sectm1b	1.61187e-08	5.95567	0.04	0.04	3.5	4.55
ENSMUSG00000045268.13	protein_coding	Zfp691	1.63116e-08	2.94228	0.61	0.51	4.82	7.37
ENSMUSG00000056234.15	protein_coding	Ncoa4	1.63935e-08	1.06852	16.48	21.3	46.16	56.94
ENSMUSG00000024134.11	protein_coding	Six2	1.64453e-08	9.48434	0	0	3.2	3.2
ENSMUSG00000093908.2	lncRNA	Gm5784	1.65946e-08	2.92848	0.36	0.37	4.3	3.52
ENSMUSG00000102169.1	unprocessed_pseudogene	Gm9113	1.68393e-08	1.56384	12.35	8.42	38.89	42.55
ENSMUSG00000028347.14	protein_coding	Tmeff1	1.84547e-08	3.02589	0.42	0.63	6.15	6.17
ENSMUSG00000020911.14	protein_coding	Krt19	1.96849e-08	9.48227	0	0	7.37	6.65
ENSMUSG00000024232.2	protein_coding	Bambi	1.99524e-08	1.18688	3.15	3.3	10.1	9.09
ENSMUSG00000050668.10	protein_coding	Gpatch11	2.0022e-08	1.85866	6.55	5.51	37.53	21.61
ENSMUSG00000044707.7	protein_coding	Ccnjl	2.03604e-08	1.25593	9.1	6.35	24.69	23.7
ENSMUSG00000089756.2	protein_coding	Zfp966	2.14271e-08	2.37343	1.42	0.66	8.43	6.35
ENSMUSG00000039481.5	protein_coding	Nrtn	2.18622e-08	4.8475	0.3	0	7.53	6.37
ENSMUSG00000036961.5	protein_coding	Wnt8b	2.19955e-08	4.35334	0.07	0.05	2.2	1.71
ENSMUSG00000031347.12	protein_coding	Cetn2	2.2001e-08	1.36259	9.34	10.08	31.34	34.36
ENSMUSG00000028654.13	protein_coding	Mycl	2.20728e-08	2.85044	0.46	1.37	6.28	11.81
ENSMUSG00000043252.8	protein_coding	Tmem64	2.3133e-08	2.41798	0.45	0.3	2.57	2.96
ENSMUSG00000030592.18	protein_coding	Ryr1	2.32275e-08	1.5476	1.9	1.32	7.29	5.22
ENSMUSG00000022580.13	protein_coding	Rhpn1	2.33053e-08	6.53254	0.02	0.02	2.53	3.5
ENSMUSG00000019848.14	protein_coding	Popdc3	2.39417e-08	2.54883	0.81	1.23	8.75	7.73
ENSMUSG00000051978.9	protein_coding	Erich1	2.40075e-08	2.66323	2.24	0.72	14.06	12.1
ENSMUSG00000044966.4	protein_coding	Fbxo48	2.46961e-08	3.14226	0.7	0.41	4.4	9.57
ENSMUSG00000038777.19	protein_coding	Sema6c	2.625e-08	1.4362	5.44	4.57	18.56	17.18
ENSMUSG00000039095.8	protein_coding	En2	2.625e-08	2.95559	0.19	0.8	6.31	4.64
ENSMUSG00000029761.16	protein_coding	Cald1	2.73479e-08	3.79291	0.29	0.2	2.85	7.27
ENSMUSG00000046160.6	protein_coding	Olig1	2.74986e-08	4.3048	0.15	0.04	2.53	3.26
ENSMUSG00000110119.1	lncRNA	Gm45593	2.75615e-08	2.91071	1.14	1.54	13.48	15.12
ENSMUSG00000063919.11	protein_coding	Srrm4	2.78861e-08	3.42057	0.08	0.06	1.31	0.77
ENSMUSG00000022911.11	protein_coding	Arl13b	2.80855e-08	1.05356	8.2	9.24	22.58	24.53
ENSMUSG00000046794.9	protein_coding	Ppp1r3b	2.84099e-08	1.72332	1.75	1.22	5.89	7.23
ENSMUSG00000050295.4	protein_coding	Foxc1	2.8848e-08	1.60418	1.06	1.25	4.19	5.17
ENSMUSG00000024670.17	protein_coding	Cd6	2.92127e-08	9.40024	0	0	2.33	2.64
ENSMUSG00000056214.9	protein_coding	Pard6g	2.95376e-08	1.55002	2.14	2.62	10.09	8.48
ENSMUSG00000089647.2	lncRNA	Gm2245	3.08287e-08	3.23401	0.24	0.18	2.3	3.27
ENSMUSG00000036606.17	protein_coding	Plxnb2	3.14421e-08	1.54534	2.89	3.03	13.32	9.72
ENSMUSG00000036246.14	protein_coding	Gmip	3.15014e-08	1.87465	2.12	2.14	10.29	10.79
ENSMUSG00000056306.5	protein_coding	Sertm1	3.16962e-08	4.12506	0.1	0.06	1.46	2.85
ENSMUSG00000032932.15	protein_coding	Hspa13	3.257e-08	1.83033	1.37	2.21	8.45	8.65
ENSMUSG00000020439.17	protein_coding	Smtn	3.29204e-08	1.14898	9.35	7.09	25.19	22.46
ENSMUSG00000032174.5	protein_coding	Icam5	3.41736e-08	3.12027	0.43	0.14	3.3	3.94
ENSMUSG00000054364.5	protein_coding	Rhob	3.4909e-08	2.81925	0.34	0.96	5.27	7.71
ENSMUSG00000051022.7	protein_coding	Hs3st1	3.55031e-08	2.63486	0.67	1.23	9.65	6.82
ENSMUSG00000061559.15	protein_coding	Wdr61	3.57588e-08	1.93463	4.85	2.9	20.53	19.64
ENSMUSG00000096497.2	protein_coding	Olfr787	3.67877e-08	2.0841	0.69	1.43	5.13	7.03
ENSMUSG00000029822.15	protein_coding	Osbpl3	3.70568e-08	2.97744	0.36	0.33	3.9	3.85
ENSMUSG00000058665.8	protein_coding	En1	3.79705e-08	4.47847	0.03	0.1	2.08	2.3
ENSMUSG00000067438.5	protein_coding	Hmx1	4.09244e-08	5.37534	0.08	0.03	3.82	3.72
ENSMUSG00000029832.16	protein_coding	Nfe2l3	4.11788e-08	2.91577	0.57	0.27	3.88	5.16
ENSMUSG00000019338.13	protein_coding	Zfp687	4.12249e-08	1.06057	10.23	8.84	26.02	25.78
ENSMUSG00000109313.1	lncRNA	Gm44693	4.1821e-08	2.56307	3.97	4.39	28.94	40.17
ENSMUSG00000031962.6	protein_coding	Cdh15	4.31043e-08	3.82286	0.12	0.07	2.44	1.55
ENSMUSG00000030849.18	protein_coding	Fgfr2	4.32633e-08	2.02976	2.23	5.17	16.75	23.6
ENSMUSG00000030110.13	protein_coding	Ret	4.38901e-08	3.65688	0.09	0.07	1.75	1.11
ENSMUSG00000028458.12	protein_coding	Tesk1	4.40831e-08	1.4763	5.15	3.34	14.73	16.43
ENSMUSG00000032816.15	protein_coding	Igdcc4	4.51104e-08	3.84181	0.02	0.13	1.34	1.67
ENSMUSG00000024383.9	protein_coding	Map3k2	4.55758e-08	1.32995	1.25	1.25	3.73	4.53
ENSMUSG00000022971.18	protein_coding	Ifnar2	4.63015e-08	4.63105	0.25	0.02	3.93	5.31
ENSMUSG00000043773.5	lncRNA	1700048O20Rik	4.63015e-08	3.28099	0.36	1.36	11.47	11.42
ENSMUSG00000078510.3	protein_coding	Gm13101	4.79723e-08	2.19576	1.32	1.31	8.66	7.81
ENSMUSG00000001025.8	protein_coding	S100a6	4.86563e-08	9.33194	0	0	12.87	12.18
ENSMUSG00000095057.1	processed_pseudogene	Zfp353-ps	5.07982e-08	1.55223	4.96	7.21	26.23	21.21
ENSMUSG00000096299.3	lncRNA	Gm21814	5.17919e-08	5.60238	0.51	0	17.26	14.75
ENSMUSG00000031451.6	protein_coding	Gas6	5.21057e-08	2.85205	0.39	0.29	3.91	3.12
ENSMUSG00000063704.13	protein_coding	Mapk15	5.26953e-08	5.35922	0.12	0.02	3.4	5.69
ENSMUSG00000031239.5	protein_coding	Itm2a	5.52193e-08	3.33304	0.19	0.63	4.75	7.32
ENSMUSG00000025578.9	protein_coding	Cbx8	5.78059e-08	2.76064	1.44	0.44	7.47	9.58
ENSMUSG00000062391.3	lncRNA	4932435O22Rik	5.99873e-08	3.68968	0.05	0.26	3.99	2.08
ENSMUSG00000046818.7	protein_coding	Ddit4l	6.21237e-08	1.07247	13.97	16.34	42.73	40.45
ENSMUSG00000020331.9	protein_coding	Hcn2	6.32276e-08	2.90594	0.2	0.51	3.13	4.42
ENSMUSG00000034825.14	protein_coding	Nrip3	6.33295e-08	1.73884	1.15	1.41	5.98	5.49
ENSMUSG00000049670.9	protein_coding	Morn4	6.33368e-08	2.04651	1.59	1.38	8.93	7.86
ENSMUSG00000052632.16	protein_coding	Asap2	6.38487e-08	1.39691	2.65	2.13	8.45	8.17
ENSMUSG00000042812.5	protein_coding	Foxf1	6.49406e-08	9.34689	0	0	3.32	1.51
ENSMUSG00000041544.11	protein_coding	Disp3	6.55518e-08	3.02145	0.13	0.11	1.4	1.45
ENSMUSG00000040124.5	protein_coding	Gorab	6.63298e-08	2.21541	1.29	0.96	6.5	7.86
ENSMUSG00000114816.1	processed_pseudogene	Gm10323	6.73686e-08	1.37865	3.51	3.07	12.73	9.89
ENSMUSG00000084866.2	lncRNA	A930006K02Rik	6.98092e-08	3.68145	0.53	0.18	7.98	5.83
ENSMUSG00000025017.10	protein_coding	Pik3ap1	6.99948e-08	3.75022	0.06	0.07	1.36	1.2
ENSMUSG00000079387.10	protein_coding	Luzp4	7.08758e-08	2.50157	1.26	0.57	6.78	7.59
ENSMUSG00000007379.15	protein_coding	Dennd2c	7.14045e-08	1.25972	3.86	3.01	10.97	10.66
ENSMUSG00000025453.18	protein_coding	Nnt	7.39461e-08	3.69761	0.07	0.17	1.86	2.83
ENSMUSG00000004815.12	protein_coding	Dgkq	7.54836e-08	3.18427	0.14	0.6	4.02	5.47
ENSMUSG00000027204.13	protein_coding	Fbn1	7.67343e-08	2.60365	0.11	0.17	1.44	0.93
ENSMUSG00000026637.13	protein_coding	Traf5	7.87172e-08	2.93456	0.48	1.1	8.16	9.37
ENSMUSG00000020656.16	protein_coding	Grhl1	7.98949e-08	1.16822	4.5	4.59	13.24	13.49
ENSMUSG00000061353.11	protein_coding	Cxcl12	7.99643e-08	7.80626	0	0.01	1.92	1.77
ENSMUSG00000001467.5	protein_coding	Cyp51	8.07397e-08	1.00377	6.25	6.03	16.55	15.49
ENSMUSG00000047909.11	protein_coding	Ankrd16	8.16718e-08	2.1716	1.83	2.5	11.85	15.14
ENSMUSG00000090626.9	protein_coding	Tex9	8.27453e-08	1.9639	2.25	1.62	8.81	11.55
ENSMUSG00000000247.11	protein_coding	Lhx2	8.3577e-08	2.43802	0.7	1.4	9.6	6.16
ENSMUSG00000038205.12	protein_coding	Prkab2	8.4154e-08	2.30954	1.66	0.56	7.77	7.1
ENSMUSG00000042473.8	protein_coding	Tbc1d8b	8.58439e-08	1.60846	1.34	1.2	4.42	5.89
ENSMUSG00000006356.10	protein_coding	Crip2	8.83478e-08	2.19559	1.56	1.44	9.32	9.63
ENSMUSG00000049804.9	protein_coding	Armcx4	8.88559e-08	2.16779	0.27	0.25	1.47	1.79
ENSMUSG00000032058.14	protein_coding	Ppp2r1b	8.9171e-08	1.26469	3.93	3.84	12.58	11.95
ENSMUSG00000022483.17	protein_coding	Col2a1	8.96433e-08	3.16114	0.16	0.09	1.49	1.82
ENSMUSG00000022032.14	protein_coding	Scara5	9.15831e-08	4.65908	0.04	0.03	1.51	1.25
ENSMUSG00000009248.6	protein_coding	Ascl2	9.17694e-08	4.00963	0.1	0.22	5.17	2.85
ENSMUSG00000067925.4	protein_coding	Rtl8a	9.2045e-08	2.6706	0.85	1.5	12.68	8.43
ENSMUSG00000097427.5	protein_coding	Gm6763	9.23244e-08	8.09491	0.04	0	8.15	9.37
ENSMUSG00000053852.11	protein_coding	Adgrg4	9.38228e-08	4.20327	0.16	0.19	5.41	4.59
ENSMUSG00000083258.3	processed_pseudogene	Gm5939	9.42087e-08	1.56996	3.79	6.23	23.67	16.04
ENSMUSG00000029098.17	protein_coding	Acox3	9.43541e-08	1.4749	3.03	3.37	10.15	13.4
ENSMUSG00000040046.14	protein_coding	Tph1	9.47073e-08	9.20475	0	0	2.91	4.82
ENSMUSG00000115393.1	processed_pseudogene	Gm49052	9.64251e-08	3.7646	1.53	0.34	21.29	16.97
ENSMUSG00000002428.12	protein_coding	Hltf	9.65935e-08	1.2585	2.77	2.77	8.39	9
ENSMUSG00000022425.16	protein_coding	Enpp2	9.65935e-08	2.44094	1.21	1.94	16.9	7
ENSMUSG00000029417.9	protein_coding	Cxcl9	1.00016e-07	3.63714	0.08	0.16	1.8	2.75
ENSMUSG00000047904.6	protein_coding	Sstr2	1.00475e-07	5.4651	0.08	0	2.29	3.88
ENSMUSG00000021379.2	protein_coding	Id4	1.0136e-07	1.72398	2.64	1.45	9.82	8.29
ENSMUSG00000090100.7	protein_coding	Ttbk2	1.03251e-07	1.1213	4.2	3.99	10.63	12.64
ENSMUSG00000043592.15	protein_coding	Unc5cl	1.03802e-07	5.45012	0.03	0.05	4.05	1.51
ENSMUSG00000026556.15	protein_coding	Vangl2	1.05092e-07	4.66724	0.06	0	1.48	1.46
ENSMUSG00000028838.11	protein_coding	Extl1	1.05747e-07	2.15237	0.99	0.57	4.71	4.74
ENSMUSG00000045440.4	protein_coding	Insm2	1.09591e-07	5.32375	0.06	0	1.82	2.18
ENSMUSG00000034584.3	protein_coding	Exph5	1.10482e-07	1.55104	1.41	0.99	4.84	4.54
ENSMUSG00000025068.8	protein_coding	Gsto1	1.10666e-07	2.19278	1.96	3.93	18.68	18.35
ENSMUSG00000003528.15	protein_coding	Slc25a1	1.11392e-07	2.81846	1.17	1.1	13.53	9.36
ENSMUSG00000113805.1	protein_coding	Gm5788	1.13607e-07	1.07032	68.6	63.22	190.58	170.79
ENSMUSG00000035504.16	protein_coding	Reep6	1.13765e-07	1.40931	4.34	4.25	13.91	16.27
ENSMUSG00000036528.16	protein_coding	Ppfibp2	1.14624e-07	1.13511	5.47	6.12	17.74	15.56
ENSMUSG00000029201.14	protein_coding	Ugdh	1.15167e-07	2.15473	4.13	1.8	15.39	20.38
ENSMUSG00000020734.13	protein_coding	Grin2c	1.19085e-07	9.08519	0	0	1.15	0.96
ENSMUSG00000025408.15	protein_coding	Ddit3	1.20311e-07	1.62685	11.3	12.26	39.32	57.88
ENSMUSG00000037335.13	protein_coding	Hand1	1.28127e-07	3.63873	0.43	0.07	5.24	4.18
ENSMUSG00000070287.3	protein_coding	Slc35g2	1.31135e-07	4.60453	0.08	0.14	2.15	6.25
ENSMUSG00000025287.15	protein_coding	Acot9	1.31367e-07	1.53602	4	3.56	15.53	13.7
ENSMUSG00000000791.9	protein_coding	Il12rb1	1.39963e-07	4.77459	0.07	0.02	1.68	2.23
ENSMUSG00000030732.13	protein_coding	Chrdl2	1.40815e-07	2.76184	1.85	0.72	10.91	13.41
ENSMUSG00000031659.13	protein_coding	Adcy7	1.46628e-07	2.88475	0.15	0.15	1.76	1.46
ENSMUSG00000025229.15	protein_coding	Pitx3	1.50183e-07	5.50828	0	0.21	8.25	7.2
ENSMUSG00000054027.8	protein_coding	Nt5dc3	1.53035e-07	1.06076	11.25	8.98	27.71	27.3
ENSMUSG00000047674.2	protein_coding	Pdha2	1.54031e-07	4.31928	0.02	0.15	2.56	2.51
ENSMUSG00000094796.2	protein_coding	BC147527	1.55069e-07	1.08726	46.41	55.33	153.61	129.57
ENSMUSG00000031410.14	protein_coding	Nxf7	1.61188e-07	9.26211	0	0	7.21	2.23
ENSMUSG00000037025.11	protein_coding	Foxa2	1.63175e-07	8.89718	0	0	2.77	3.57
ENSMUSG00000031111.16	protein_coding	Igsf1	1.63472e-07	7.90036	0	0.02	3.75	3.46
ENSMUSG00000036109.17	protein_coding	Mbnl3	1.65286e-07	1.95106	1.32	1.09	6.75	5.99
ENSMUSG00000042549.10	lncRNA	Map2k3os	1.68591e-07	4.31932	0.1	0.18	3.68	4.88
ENSMUSG00000040373.12	protein_coding	Cacng5	1.71019e-07	9.10441	0	0	1.8	0.89
ENSMUSG00000029449.11	protein_coding	Rhof	1.71272e-07	1.40008	3.7	3.42	12.95	11.97
ENSMUSG00000001642.18	protein_coding	Akr1b3	1.72319e-07	1.2375	14.02	14.33	52.02	35.97
ENSMUSG00000030337.16	protein_coding	Vamp1	1.73731e-07	1.33209	5.07	7.8	18.78	24
ENSMUSG00000031734.13	protein_coding	Irx3	1.75803e-07	5.60521	0.39	0.07	20.91	16.15
ENSMUSG00000003382.18	protein_coding	Etv3	1.81762e-07	1.69963	1.08	0.89	4.94	3.7
ENSMUSG00000032348.6	protein_coding	Gsta4	1.86372e-07	1.75989	6.03	4.49	26.77	21.39
ENSMUSG00000098246.1	processed_pseudogene	Gm7627	1.89711e-07	2.4716	1.7	1.24	11.75	11.17
ENSMUSG00000021265.3	protein_coding	Slc25a29	1.90932e-07	7.58076	0.02	0	3.04	6.98
ENSMUSG00000046854.16	protein_coding	Pip5kl1	1.92003e-07	4.37151	0.12	0.12	3.31	4.69
ENSMUSG00000102462.1	unprocessed_pseudogene	Gm5542	1.92319e-07	1.06625	29.91	25.83	86.31	66.17
ENSMUSG00000024454.16	protein_coding	Hdac3	1.92749e-07	2.69052	0.55	0.47	5.23	4.16
ENSMUSG00000027438.14	protein_coding	Napb	1.929e-07	2.52827	0.25	0.31	2.6	1.97
ENSMUSG00000087651.3	protein_coding	1500009L16Rik	2.00834e-07	4.44083	0.12	0.1	3.14	4.37
ENSMUSG00000070473.4	protein_coding	Cldn3	2.02349e-07	4.78931	0.21	0	4.42	4.84
ENSMUSG00000032013.6	protein_coding	Trim29	2.07864e-07	7.33147	0.01	0	2.78	3.37
ENSMUSG00000040447.15	protein_coding	Spns2	2.17216e-07	1.90249	3.42	1.49	11.99	12.97
ENSMUSG00000054517.9	protein_coding	Trim65	2.19959e-07	4.09419	0.09	0.02	1.58	1.31
ENSMUSG00000037370.13	protein_coding	Enpp1	2.20982e-07	4.33441	0.09	0.01	1.19	1.58
ENSMUSG00000028699.9	protein_coding	Tspan1	2.21577e-07	3.06967	0.62	0.49	9.47	4.2
ENSMUSG00000037493.6	protein_coding	Cib2	2.21866e-07	8.96917	0	0	3.65	3.19
ENSMUSG00000043664.7	protein_coding	Tmem221	2.22495e-07	8.9192	0	0	2.7	3.17
ENSMUSG00000005413.8	protein_coding	Hmox1	2.2703e-07	2.23826	1.4	1.23	7.42	9.73
ENSMUSG00000019892.13	protein_coding	Lrriq1	2.36792e-07	2.34928	1.05	0.48	4.72	5.95
ENSMUSG00000056050.13	protein_coding	Mia3	2.39235e-07	1.20613	6.71	6.38	22.85	16.87
ENSMUSG00000025478.15	protein_coding	Dpysl4	2.42276e-07	7.77061	0.01	0	4.17	2.25
ENSMUSG00000035640.18	protein_coding	Cbarp	2.45728e-07	4.1305	0.03	0.27	3.88	3.64
ENSMUSG00000014786.8	protein_coding	Slc9a5	2.45902e-07	3.86586	0.06	0.07	1.12	1.75
ENSMUSG00000034245.10	protein_coding	Hdac11	2.55274e-07	2.926	0.41	0.64	6.02	5.63
ENSMUSG00000030792.8	protein_coding	Dkkl1	2.55492e-07	2.24523	4.32	2.12	20.58	21.45
ENSMUSG00000049409.9	protein_coding	Prokr1	2.58179e-07	6.74601	0.07	0	7.37	6.32
ENSMUSG00000047115.15	protein_coding	Fam221a	2.61795e-07	1.59287	4.54	4.1	15.07	19.82
ENSMUSG00000075046.7	protein_coding	Duxf3	2.64717e-07	1.62529	5.69	3.31	17.23	19.97
ENSMUSG00000113959.1	TEC	Gm46339	2.72198e-07	1.91969	0.74	0.99	4.36	4.55
ENSMUSG00000048832.9	protein_coding	Vps37c	2.72624e-07	1.91114	1.2	1.3	7.05	5.79
ENSMUSG00000020875.9	protein_coding	Hoxb9	2.77366e-07	2.8008	0.44	0.25	3.3	3.59
ENSMUSG00000085757.7	lncRNA	Tslrn1	2.85825e-07	2.53156	2.07	2.83	21.12	18.97
ENSMUSG00000078868.3	protein_coding	Gm14412	2.86029e-07	3.06216	0.35	0.45	5.88	3.85
ENSMUSG00000032477.14	protein_coding	Cdc25a	2.86658e-07	1.01042	10.82	8.08	25.64	23.97
ENSMUSG00000029378.5	protein_coding	Areg	2.93153e-07	6.20333	0.04	0.04	4.35	4.94
ENSMUSG00000032807.5	protein_coding	Alox12b	2.93153e-07	6.19706	0.02	0.02	2.09	2.22
ENSMUSG00000063904.4	protein_coding	Dpp3	2.93153e-07	2.15362	1.41	0.73	7.29	5.94
ENSMUSG00000028763.18	protein_coding	Hspg2	2.94385e-07	2.4287	1.07	0.34	5.97	4.27
ENSMUSG00000023942.15	protein_coding	Slc29a1	3.02084e-07	4.25562	0.02	0.5	5.74	7.16
ENSMUSG00000022838.14	protein_coding	Eaf2	3.08664e-07	5.2539	0.07	0.07	3.77	5.27
ENSMUSG00000030471.17	protein_coding	Zdhhc13	3.13368e-07	1.71914	2.26	2.33	9.98	10.41
ENSMUSG00000093587.3	lncRNA	Gm20554	3.19174e-07	7.72652	0.02	0	3.68	3.23
ENSMUSG00000024013.15	protein_coding	Fgd2	3.24562e-07	7.52188	0.02	0	5.77	3.06
ENSMUSG00000042386.7	protein_coding	Tex13b	3.34283e-07	1.26799	9.46	14.73	36.01	40.83
ENSMUSG00000025969.15	protein_coding	Nrp2	3.37164e-07	2.82494	0.09	0.15	1.24	1.25
ENSMUSG00000034292.13	protein_coding	Traf3ip1	3.39862e-07	1.87889	1.41	1.27	5.59	7.84
ENSMUSG00000027544.16	protein_coding	Nfatc2	3.45471e-07	2.10367	0.42	0.48	2.87	2.5
ENSMUSG00000050335.17	protein_coding	Lgals3	3.56214e-07	2.23175	1.23	1.59	9.86	8.48
ENSMUSG00000097035.2	lncRNA	Gm26692	3.56214e-07	3.94802	0.57	0.22	10.07	8.87
ENSMUSG00000020846.6	protein_coding	Rflnb	3.59616e-07	2.11069	1.06	0.53	4.7	4.77
ENSMUSG00000109199.1	TEC	Gm44996	3.62519e-07	3.10423	0.12	0.42	2.71	4.02
ENSMUSG00000026811.18	protein_coding	St6galnac6	3.62985e-07	2.1954	1.12	0.78	5.51	6.56
ENSMUSG00000061778.10	protein_coding	Mospd2	3.71222e-07	1.42492	4.36	3.81	16.2	12.99
ENSMUSG00000042258.13	protein_coding	Isl1	3.78386e-07	3.02168	0.22	0.44	3.5	4.07
ENSMUSG00000005397.8	protein_coding	Nid1	3.85191e-07	2.12524	0.31	0.46	2.53	2.11
ENSMUSG00000097519.2	lncRNA	4930558J18Rik	3.87146e-07	3.10484	0.32	0.23	4.23	2.77
ENSMUSG00000033737.14	protein_coding	Fndc3c1	3.96392e-07	8.61446	0	0	1.86	4.58
ENSMUSG00000040434.16	protein_coding	Large2	4.09161e-07	3.94808	0.19	0.26	4.7	5.98
ENSMUSG00000071719.2	protein_coding	Tmem28	4.0973e-07	6.15685	0.01	0.01	1.13	1.43
ENSMUSG00000002228.7	protein_coding	Ppm1j	4.13442e-07	8.88363	0	0	4.79	4.46
ENSMUSG00000027296.7	protein_coding	Itpka	4.13923e-07	3.45102	0.25	0.17	2.74	4.17
ENSMUSG00000015536.14	protein_coding	Mocs2	4.15548e-07	2.04405	3.12	1.78	14.04	13.75
ENSMUSG00000114409.1	processed_pseudogene	Gm9042	4.15722e-07	1.05023	20.35	28.83	62.63	70.37
ENSMUSG00000034799.16	protein_coding	Unc13a	4.16848e-07	3.29345	0.38	0.06	2.27	3.21
ENSMUSG00000031770.16	protein_coding	Herpud1	4.2187e-07	5.30467	0	0.09	4.32	2.9
ENSMUSG00000078580.3	protein_coding	E430018J23Rik	4.25484e-07	5.90692	0.04	0	2.73	1.72
ENSMUSG00000028894.18	protein_coding	Inpp5b	4.32962e-07	1.04748	7.43	7.15	19.89	19.46
ENSMUSG00000041153.9	protein_coding	Osgin2	4.38615e-07	1.40303	3.82	4.92	14.25	16.3
ENSMUSG00000024620.11	protein_coding	Pdgfrb	4.47027e-07	3.29452	0.1	0.05	1.06	1.21
ENSMUSG00000041488.16	protein_coding	Stx3	4.47954e-07	2.61709	0.44	0.6	5.77	3.35
ENSMUSG00000000732.9	protein_coding	Icosl	4.5725e-07	1.07079	7.88	6.84	21.55	18.92
ENSMUSG00000026094.14	protein_coding	Stk17b	4.67304e-07	1.19663	9.64	6.4	24.66	23.57
ENSMUSG00000062515.3	protein_coding	Fabp4	4.72497e-07	4.56293	0.2	0.11	7.78	4.18
ENSMUSG00000036989.16	protein_coding	Trim3	4.86147e-07	1.61642	2.5	3.17	10.41	12.96
ENSMUSG00000062785.14	protein_coding	Kcnc3	4.87811e-07	1.85973	1.35	3.16	12.83	9.46
ENSMUSG00000037190.12	protein_coding	Cyb561d2	5.04512e-07	3.24654	0.39	0.49	6.82	5.66
ENSMUSG00000021996.16	protein_coding	Esd	5.11564e-07	2.47052	3.25	1.31	20.35	15.11
ENSMUSG00000020205.8	protein_coding	Phlda1	5.40648e-07	1.4928	3.64	4.95	18.48	13.85
ENSMUSG00000050211.14	protein_coding	Pla2g4e	5.48782e-07	1.42777	2.12	1.57	6.7	6.5
ENSMUSG00000024074.8	protein_coding	Crim1	5.50013e-07	3.41481	0.1	0.16	1.44	2.74
ENSMUSG00000022018.7	protein_coding	Rgcc	5.5611e-07	2.45237	1.29	2.94	14.13	18.57
ENSMUSG00000071815.6	protein_coding	Fthl17e	5.67394e-07	3.09108	0.66	0.94	7.37	12.67
ENSMUSG00000072929.6	unprocessed_pseudogene	Gm15109	5.78385e-07	8.8069	0	0	2.9	1.44
ENSMUSG00000000686.11	protein_coding	Abhd15	5.81455e-07	3.5024	0.06	0.24	2.77	2.41
ENSMUSG00000029275.18	protein_coding	Gfi1	5.81848e-07	3.18986	0.14	0.23	2.92	2.03
ENSMUSG00000094778.3	protein_coding	Olfr143	5.92835e-07	8.65742	0	0	2.39	1.24
ENSMUSG00000036242.15	protein_coding	Armh4	6.04943e-07	4.07834	0.06	0.04	1.47	1.3
ENSMUSG00000028467.15	protein_coding	Gba2	6.09136e-07	1.6114	1.56	2.71	8.97	8.58
ENSMUSG00000089762.3	protein_coding	Ier5l	6.24818e-07	1.03629	7.36	6.78	19.07	18.79
ENSMUSG00000079395.3	protein_coding	Gm15114	6.33182e-07	8.76113	0	0	2.8	1.54
ENSMUSG00000078206.1	protein_coding	Fthl17d	6.64844e-07	2.93095	1.18	0.62	11.78	8.6
ENSMUSG00000006930.15	protein_coding	Hap1	6.66176e-07	4.13757	0.08	0.59	8.68	4.77
ENSMUSG00000020956.14	protein_coding	Dtd2	6.726e-07	2.6185	0.74	0.53	4.97	6.13
ENSMUSG00000024529.14	protein_coding	Lox	6.77253e-07	6.1035	0.02	0	1.14	0.98
ENSMUSG00000002550.16	protein_coding	Uck1	6.8181e-07	2.97505	0.81	0.26	5.47	6.85
ENSMUSG00000031328.16	protein_coding	Flna	6.95185e-07	1.40696	2.57	4.12	12.03	11.57
ENSMUSG00000073209.4	protein_coding	Klf14	7.02663e-07	5.46849	0.04	0	1.46	1.53
ENSMUSG00000028776.14	protein_coding	Tinagl1	7.13713e-07	8.73641	0	0	2.84	3.58
ENSMUSG00000028351.5	protein_coding	Brinp1	7.2042e-07	8.67199	0	0	1.37	2.01
ENSMUSG00000018574.14	protein_coding	Acadvl	7.26919e-07	3.57418	0.22	0.11	2.75	3.28
ENSMUSG00000038143.16	protein_coding	Stox2	7.26961e-07	1.54969	1.34	1.09	5.49	4.07
ENSMUSG00000026321.7	protein_coding	Tnfrsf11a	7.40901e-07	5.01561	0.06	0	2.33	1.43
ENSMUSG00000096732.7	protein_coding	Gm8897	7.4858e-07	3.34456	0.48	1.27	15.73	9.81
ENSMUSG00000002732.14	protein_coding	Fkbp7	7.51352e-07	4.41024	0.41	0.06	6.97	8.33
ENSMUSG00000041135.15	protein_coding	Ripk2	7.60242e-07	1.18892	4.97	4.37	13.75	14.23
ENSMUSG00000021493.15	protein_coding	Pdlim7	7.65396e-07	1.78473	3.84	2.3	16.15	12.65
ENSMUSG00000052951.5	lncRNA	C130021I20Rik	7.69638e-07	3.69592	0.19	0.1	3.97	1.58
ENSMUSG00000021831.9	protein_coding	Ero1l	8.0478e-07	1.66818	4.92	2.73	19.19	13.54
ENSMUSG00000084910.1	lncRNA	C630043F03Rik	8.06565e-07	2.53504	0.34	0.53	3.99	3.24
ENSMUSG00000047986.12	protein_coding	Palm3	8.19852e-07	1.01852	12.35	11.79	33.16	30.73
ENSMUSG00000109172.1	processed_pseudogene	Gm21035	8.2023e-07	2.20774	2.91	0.84	10.8	13.33
ENSMUSG00000085399.7	lncRNA	Foxd2os	8.22323e-07	4.42946	0.11	0	2.16	2.1
ENSMUSG00000034248.7	protein_coding	Slc25a37	8.23031e-07	8.83869	0	0	1.88	0.97
ENSMUSG00000006651.8	protein_coding	Aplp1	8.3261e-07	4.92603	0.03	0.35	8.82	3.87
ENSMUSG00000026734.9	protein_coding	4921504E06Rik	8.41289e-07	6.06023	0.02	0.02	1.7	3.22
ENSMUSG00000025473.16	protein_coding	Adam8	8.48075e-07	2.54286	0.46	0.32	3.56	2.85
ENSMUSG00000023333.8	protein_coding	Gcm1	8.52178e-07	2.32483	0.77	0.61	4.81	4.94
ENSMUSG00000050197.5	protein_coding	Rhox13	8.55143e-07	8.64535	0	0	4.69	5.47
ENSMUSG00000086596.2	protein_coding	Susd5	8.6929e-07	4.00659	0.06	0.03	1.12	1.13
ENSMUSG00000037035.5	protein_coding	Inhbb	9.11207e-07	7.48172	0.01	0	1.37	1.81
ENSMUSG00000085584.3	protein_coding	Rtl9	9.11957e-07	4.00696	0.06	0.03	1.22	1.02
ENSMUSG00000056749.7	protein_coding	Nfil3	9.12953e-07	1.0095	15.68	11.74	37.22	34.84
ENSMUSG00000025268.15	protein_coding	Maged2	9.16124e-07	4.27562	0.1	0.17	3.01	4.34
ENSMUSG00000018698.15	protein_coding	Lhx1	9.40042e-07	2.26083	0.74	1.7	9.39	6.48
ENSMUSG00000035831.2	protein_coding	Krt25	9.76364e-07	3.94576	0.12	0.09	3.22	1.92
ENSMUSG00000003872.9	protein_coding	Lin7b	9.76435e-07	3.15073	2.32	0.69	17.23	20.64
ENSMUSG00000019731.13	protein_coding	Slc35e1	9.81628e-07	1.16812	2.87	2.93	8.78	8.37
ENSMUSG00000089994.1	lncRNA	Gm16239	1.00258e-06	1.44565	2.36	2.59	8.43	9.54
ENSMUSG00000055407.14	protein_coding	Map6	1.012e-06	1.80365	1.23	1.28	5.02	6.9
ENSMUSG00000111409.1	protein_coding	Gm49380	1.03901e-06	8.6589	0	0	0.76	1.9
ENSMUSG00000118282.1	processed_pseudogene	Gm4840	1.04851e-06	1.19812	8.26	12.31	32.31	29.9
ENSMUSG00000037568.12	protein_coding	Vash2	1.0489e-06	3.95573	0.09	0.02	1.08	1.67
ENSMUSG00000112054.1	lncRNA	Gm33680	1.06565e-06	2.31322	0.35	0.45	2.24	3.33
ENSMUSG00000066158.7	lncRNA	AY512931	1.07077e-06	4.33429	0.31	0.34	12.5	8.12
ENSMUSG00000070867.4	protein_coding	Trabd2b	1.07525e-06	1.49621	0.86	1.3	4.01	4.15
ENSMUSG00000028300.14	protein_coding	C9orf72	1.07667e-06	1.52958	2.03	2.62	9.49	8.46
ENSMUSG00000079038.3	protein_coding	D130040H23Rik	1.09916e-06	2.9116	0.33	0.79	5.9	5.69
ENSMUSG00000041440.18	protein_coding	Gk5	1.10086e-06	1.16638	5.53	4.51	16.42	13.19
ENSMUSG00000060314.13	protein_coding	Zfp941	1.10219e-06	1.62304	1.48	1.35	6.83	4.95
ENSMUSG00000042622.14	protein_coding	Maff	1.12588e-06	2.02365	1.24	1.03	6.54	6.21
ENSMUSG00000040610.7	protein_coding	Tlx3	1.1639e-06	2.26933	1.56	0.85	8.98	7.39
ENSMUSG00000028464.16	protein_coding	Tpm2	1.17532e-06	3.4313	0.41	0.48	7.29	6.95
ENSMUSG00000043557.16	protein_coding	Mdga1	1.17532e-06	2.84785	0.17	0.32	2.53	2.67
ENSMUSG00000032231.14	protein_coding	Anxa2	1.19253e-06	2.32163	1.08	1.07	7.54	7.64
ENSMUSG00000038319.14	protein_coding	Kcnh2	1.19784e-06	2.36985	0.73	0.32	3.73	3.69
ENSMUSG00000023050.9	protein_coding	Map3k12	1.20813e-06	1.72013	1.06	1.82	5.76	7.03
ENSMUSG00000049691.8	protein_coding	Nkx3-2	1.21411e-06	8.5913	0	0	2.91	1.7
ENSMUSG00000024598.9	protein_coding	Fbn2	1.22891e-06	1.81442	0.55	0.37	2.61	1.82
ENSMUSG00000042712.10	protein_coding	Tceal9	1.23292e-06	3.11172	0.41	0.74	6.14	8.86
ENSMUSG00000018740.14	protein_coding	Slc25a35	1.24007e-06	3.0196	0.14	0.83	5.13	5.9
ENSMUSG00000031618.13	protein_coding	Nr3c2	1.27534e-06	7.59223	0	0.01	3.85	1.48
ENSMUSG00000104059.1	unprocessed_pseudogene	Gm9124	1.27628e-06	1.23694	10.21	10.48	31.15	33.04
ENSMUSG00000070972.13	protein_coding	Dnajc25	1.28546e-06	1.7984	2.03	1.64	9.63	7.84
ENSMUSG00000033149.17	protein_coding	Phldb2	1.28575e-06	5.55678	0.01	0.04	1.24	2.38
ENSMUSG00000057497.8	protein_coding	Fam136a	1.30608e-06	1.5122	3.25	4.01	13.73	14.01
ENSMUSG00000029219.10	protein_coding	Slc10a4	1.31293e-06	8.51778	0	0	2.5	1.83
ENSMUSG00000095339.2	protein_coding	Zscan4b	1.31317e-06	1.13628	11.91	15.34	45.66	33.12
ENSMUSG00000031284.16	protein_coding	Pak3	1.35135e-06	5.56047	0	0.1	1.81	3.75
ENSMUSG00000055866.9	protein_coding	Per2	1.39641e-06	2.04093	0.34	0.37	1.8	2.25
ENSMUSG00000038264.8	protein_coding	Sema7a	1.42401e-06	2.16177	0.62	1.66	7.6	6.38
ENSMUSG00000058147.1	protein_coding	Xlr3c	1.43347e-06	2.17477	0.99	1.23	7.53	6.48
ENSMUSG00000024421.16	protein_coding	Lama3	1.45929e-06	2.78983	0.15	0.1	1.6	0.96
ENSMUSG00000002602.16	protein_coding	Axl	1.46947e-06	8.42975	0	0	2.21	2.04
ENSMUSG00000060090.16	protein_coding	Rp2	1.48751e-06	3.87336	0.16	0.06	2.65	2.64
ENSMUSG00000027811.9	protein_coding	4930579G24Rik	1.49993e-06	1.81732	1.5	1.6	7.05	7.87
ENSMUSG00000051627.3	protein_coding	H1f4	1.51074e-06	2.15095	0.91	1.69	6.5	9.59
ENSMUSG00000025013.15	protein_coding	Tll2	1.55277e-06	7.35631	0	0.01	1.47	1.45
ENSMUSG00000107418.1	processed_pseudogene	Gm4782	1.57268e-06	1.61865	2.31	3.08	13.04	9.33
ENSMUSG00000103622.1	TEC	Gm38391	1.63494e-06	4.38483	0.01	0.06	0.85	1.56
ENSMUSG00000023262.13	protein_coding	Acy1	1.65675e-06	2.53937	1.11	0.6	7.49	6.9
ENSMUSG00000074364.6	protein_coding	Ehd2	1.68804e-06	1.44588	1.28	1.1	4.06	4.59
ENSMUSG00000035239.6	protein_coding	Neu3	1.6916e-06	4.01807	0.08	0.03	1.51	1.3
ENSMUSG00000049001.5	protein_coding	Ndnf	1.70363e-06	9.0825	0	0	0.24	1.79
ENSMUSG00000116883.1	lncRNA	Gm49700	1.70383e-06	2.29296	1.49	0.74	7.59	7.99
ENSMUSG00000052302.6	protein_coding	Tbc1d30	1.73747e-06	2.18779	0.75	0.55	3.69	4.62
ENSMUSG00000113569.1	processed_pseudogene	Gm48035	1.74465e-06	2.08838	1.2	2.13	10.43	9.22
ENSMUSG00000109864.1	protein_coding	Eid3	1.7481e-06	3.11186	0.62	0.25	4.66	6.63
ENSMUSG00000097401.1	lncRNA	Gm26744	1.75427e-06	8.4671	0	0	1.46	2.81
ENSMUSG00000004562.16	protein_coding	Arhgef40	1.76971e-06	1.46381	54.13	26.58	157.85	138.65
ENSMUSG00000035722.15	protein_coding	Abca7	1.76971e-06	2.17808	0.3	0.2	1.51	1.73
ENSMUSG00000051537.9	transcribed_processed_pseudogene	Gm5124	1.81505e-06	3.88444	0.18	0.04	2.19	2.96
ENSMUSG00000021469.9	protein_coding	Msx2	1.87781e-06	8.3588	0	0	1.32	2.06
ENSMUSG00000042604.5	protein_coding	Kcna4	1.89305e-06	8.25225	0	0	1.07	1.31
ENSMUSG00000037994.14	protein_coding	Slc9b2	1.93062e-06	4.8213	0.05	0.09	2.28	4.33
ENSMUSG00000057948.12	protein_coding	Unc13d	1.93908e-06	1.90955	3.1	3.39	12.04	21.46
ENSMUSG00000024085.13	protein_coding	Man2a1	1.95386e-06	1.28205	2.84	3.78	12.54	8.8
ENSMUSG00000039450.11	protein_coding	Dcxr	1.96622e-06	4.98157	0	0.21	4.66	6.58
ENSMUSG00000114506.1	processed_pseudogene	Gm5666	1.97087e-06	2.04334	5.75	17.93	61.76	73.89
ENSMUSG00000045330.8	protein_coding	4933402E13Rik	2.02503e-06	4.03364	0.02	0.2	3.57	2.24
ENSMUSG00000031842.14	protein_coding	Pde4c	2.03588e-06	2.59473	0.27	0.31	2.4	2.74
ENSMUSG00000001655.6	protein_coding	Hoxc13	2.06135e-06	4.83639	0.03	0.04	1.74	1.51
ENSMUSG00000030935.15	protein_coding	Acsm3	2.0654e-06	3.29098	0.41	0.1	2.99	4.53
ENSMUSG00000039813.14	protein_coding	Tbc1d2	2.09042e-06	1.45211	1.74	1.78	5.29	7.56
ENSMUSG00000034595.17	protein_coding	Ppp1r18	2.09426e-06	2.34576	0.43	0.49	3.39	3.26
ENSMUSG00000006567.11	protein_coding	Atp7b	2.11163e-06	2.73161	0.09	0.14	1.25	1
ENSMUSG00000094597.2	processed_pseudogene	Gm4810	2.1574e-06	3.04296	1.04	0.17	8.12	6.78
ENSMUSG00000009687.14	protein_coding	Fxyd5	2.23102e-06	3.54744	0.43	0.62	10.81	8.41
ENSMUSG00000018907.10	protein_coding	Alox12e	2.36564e-06	2.92702	0.32	0.2	2.33	3.49
ENSMUSG00000003746.16	protein_coding	Man1a	2.37145e-06	2.17523	0.36	0.64	3.44	2.81
ENSMUSG00000037393.2	protein_coding	Nmur2	2.3915e-06	8.35744	0	0	1.04	0.98
ENSMUSG00000086390.7	lncRNA	1810019D21Rik	2.43894e-06	2.36449	1.45	1.3	9.11	11.15
ENSMUSG00000101089.1	lncRNA	2610016A17Rik	2.46258e-06	8.42594	0	0	6.26	10.06
ENSMUSG00000030584.14	protein_coding	Dpf1	2.46949e-06	1.77254	5.92	3.86	26.5	19.29
ENSMUSG00000090176.1	protein_coding	Cd200r2	2.47766e-06	8.40217	0	0	2.89	1.25
ENSMUSG00000037731.5	protein_coding	Themis2	2.51311e-06	2.13598	0.61	0.54	4.1	2.97
ENSMUSG00000038203.18	protein_coding	Hoxa13	2.51311e-06	3.20484	0.34	0.09	3.03	2.98
ENSMUSG00000030509.17	protein_coding	Asb7	2.62378e-06	1.25155	6.72	5.76	18.55	20.64
ENSMUSG00000021098.14	protein_coding	4930447C04Rik	2.69401e-06	1.34239	5.55	4.45	17.92	15.8
ENSMUSG00000028128.13	protein_coding	F3	2.70436e-06	4.59865	0.15	0.05	4.19	4.28
ENSMUSG00000053216.15	protein_coding	Btn2a2	2.71576e-06	1.66935	1.59	1.5	6.62	6.69
ENSMUSG00000003123.15	protein_coding	Lipe	2.71902e-06	1.86472	0.91	0.69	4.28	3.73
ENSMUSG00000049807.16	protein_coding	Arhgap23	2.72728e-06	2.0415	0.39	0.49	2.81	2.23
ENSMUSG00000040857.15	protein_coding	Erf	2.7514e-06	1.54035	1.76	2.61	8.65	8.42
ENSMUSG00000024158.17	protein_coding	Hagh	2.78923e-06	1.95793	3.31	2.54	17.48	14.19
ENSMUSG00000079499.9	lncRNA	6530402F18Rik	2.78926e-06	3.80012	0.07	0.04	1.27	1.09
ENSMUSG00000049858.8	protein_coding	Suox	2.81599e-06	2.23982	0.53	0.62	3.57	4.12
ENSMUSG00000038916.7	protein_coding	Soga3	2.82209e-06	6.33092	0.02	0	1.93	2.26
ENSMUSG00000026648.18	protein_coding	Dclre1c	2.83618e-06	2.12301	0.77	1.64	6.19	8.2
ENSMUSG00000013338.16	protein_coding	Fer1l4	2.83642e-06	3.20729	0.15	0.13	2.17	1.66
ENSMUSG00000035314.10	protein_coding	Gdpd5	2.85325e-06	1.77985	0.81	0.8	3.25	4.3
ENSMUSG00000022512.3	protein_coding	Cldn1	2.87716e-06	4.58812	0.01	0.05	1.54	1.03
ENSMUSG00000022442.16	protein_coding	Ttll1	2.89738e-06	1.49598	2.95	2.37	10.15	10.03
ENSMUSG00000079011.9	lncRNA	Gm11033	2.90312e-06	2.82839	0.32	0.75	4.69	6.55
ENSMUSG00000050549.8	protein_coding	Fam241a	3.02812e-06	2.65389	0.39	0.53	4.34	4.11
ENSMUSG00000038412.8	protein_coding	Higd1a	3.08734e-06	1.24598	10.42	8.34	31.45	27.48
ENSMUSG00000040204.6	protein_coding	Pclaf	3.16485e-06	4.60687	0.15	0.03	4.05	2.1
ENSMUSG00000000938.11	protein_coding	Hoxa10	3.20732e-06	3.03095	0.19	0.45	4.35	3.48
ENSMUSG00000083270.1	processed_pseudogene	Gm13498	3.26252e-06	1.19143	6.65	6.82	17.21	23.31
ENSMUSG00000085133.2	lncRNA	B930095G15Rik	3.2821e-06	1.9538	0.41	0.64	2.65	2.95
ENSMUSG00000069919.7	protein_coding	Hba-a1	3.28683e-06	8.26474	0	0	7.85	5.84
ENSMUSG00000015568.16	protein_coding	Lpl	3.31314e-06	1.38743	1.65	2.45	7.3	7.01
ENSMUSG00000064373.12	protein_coding	Selenop	3.34232e-06	3.48076	0.12	0.24	2.68	3.51
ENSMUSG00000022508.5	protein_coding	Bcl6	3.36145e-06	2.16455	0.56	0.38	2.68	3.28
ENSMUSG00000029641.8	protein_coding	Rasl11a	3.38096e-06	3.48479	0.79	0.19	8.78	7.48
ENSMUSG00000034116.17	protein_coding	Vav1	3.40589e-06	3.06695	0.68	0.16	5.4	4.89
ENSMUSG00000024725.13	protein_coding	Ostf1	3.47087e-06	1.37814	6.33	5.62	21.96	19.53
ENSMUSG00000030966.13	protein_coding	Trim21	3.47735e-06	8.46765	0	0	3.57	1.7
ENSMUSG00000023805.17	protein_coding	Synj2	3.48364e-06	2.2121	0.94	0.59	6.55	3.51
ENSMUSG00000033769.16	protein_coding	Exoc6b	3.48867e-06	1.70383	0.95	1.51	5.52	5.4
ENSMUSG00000032698.15	protein_coding	Lmo2	3.58726e-06	4.59462	0.03	0.12	3.65	2.36
ENSMUSG00000113254.1	processed_pseudogene	Gm272	3.63088e-06	8.27925	0	0	2.88	5.1
ENSMUSG00000028037.13	protein_coding	Ifi44	3.79089e-06	4.30852	0.04	0.19	2.01	3.66
ENSMUSG00000009376.15	protein_coding	Met	3.89837e-06	4.95118	0	0.03	1.2	0.93
ENSMUSG00000037362.8	protein_coding	Ccn3	3.92336e-06	8.21891	0	0	1.34	0.85
ENSMUSG00000021417.15	protein_coding	Eci2	3.96787e-06	2.17564	1.73	1.15	8.38	9.87
ENSMUSG00000037344.14	protein_coding	Slc12a9	3.98021e-06	1.8059	1.09	0.96	5.82	4.05
ENSMUSG00000032373.15	protein_coding	Car12	4.03604e-06	3.80944	0.06	0.11	2.07	1.61
ENSMUSG00000021193.10	protein_coding	Pitrm1	4.0414e-06	1.0487	7.34	5.73	18.01	17.35
ENSMUSG00000079033.10	protein_coding	Mef2b	4.15663e-06	3.68648	0.23	0.15	4.64	3.14
ENSMUSG00000002249.21	protein_coding	Tead3	4.25001e-06	2.27604	0.44	1.11	4.87	5.8
ENSMUSG00000034674.18	protein_coding	Tdg	4.35755e-06	4.05639	0.02	0.12	1.91	1.83
ENSMUSG00000034165.16	protein_coding	Ccnd3	4.40687e-06	1.0477	9.22	9	27.36	22.02
ENSMUSG00000110368.1	lncRNA	Gm45518	4.41425e-06	4.28854	0.06	0.03	1.19	1.92
ENSMUSG00000073421.6	protein_coding	H2-Ab1	4.45852e-06	8.14464	0	0	4.76	3.82
ENSMUSG00000091396.2	processed_pseudogene	Spanxn4	4.46083e-06	8.15908	0	0	10.01	11
ENSMUSG00000047757.17	protein_coding	Fancb	4.57586e-06	1.55488	1.47	1.74	6.25	6.47
ENSMUSG00000031349.4	protein_coding	Nsdhl	4.64137e-06	1.77889	1.29	2.08	8.27	7.56
ENSMUSG00000073987.4	protein_coding	Ggh	4.6714e-06	3.3853	0.1	0.25	2.31	3.33
ENSMUSG00000035840.7	protein_coding	Lysmd3	4.71012e-06	1.27769	9.96	14.83	34.41	44.82
ENSMUSG00000034820.4	protein_coding	Cpsf7	4.72075e-06	1.94247	0.75	0.7	3.73	4.01
ENSMUSG00000032363.15	protein_coding	Adamts7	4.73168e-06	2.65708	0.18	0.15	1.66	1.44
ENSMUSG00000037681.13	protein_coding	Esyt3	4.77313e-06	1.11993	3.91	5.82	14.64	13.16
ENSMUSG00000020335.13	protein_coding	Zfp354b	4.77602e-06	5.68673	0	0.06	1.93	2.66
ENSMUSG00000018449.12	protein_coding	Rpain	4.81226e-06	2.28607	1.48	1.76	9.2	13.25
ENSMUSG00000045667.14	protein_coding	Smtnl2	4.81226e-06	2.9556	0.21	0.14	2.54	1.56
ENSMUSG00000038503.15	protein_coding	Mesd	4.88797e-06	1.03331	14.91	19.56	51.19	41.23
ENSMUSG00000028841.14	protein_coding	Cnksr1	5.00248e-06	3.14218	0.16	0.2	2.16	2.7
ENSMUSG00000028843.8	protein_coding	Sh3bgrl3	5.14332e-06	1.77396	4.5	5.44	20.87	25.75
ENSMUSG00000036867.7	protein_coding	Smad6	5.21527e-06	7.89229	0	0	2.55	1.89
ENSMUSG00000024924.14	protein_coding	Vldlr	5.23795e-06	2.41482	0.33	0.21	2.4	1.81
ENSMUSG00000070331.14	protein_coding	Qrich2	5.28974e-06	2.72668	0.39	0.26	3.66	2.89
ENSMUSG00000041351.16	protein_coding	Rap1gap	5.29389e-06	2.77308	0.26	0.8	6.04	4.2
ENSMUSG00000102918.1	protein_coding	Pcdhgc3	5.30248e-06	2.14849	0.34	0.35	2.1	2.21
ENSMUSG00000073158.4	protein_coding	9030624G23Rik	5.3185e-06	1.77499	1.26	1.55	7.57	5.68
ENSMUSG00000046402.10	protein_coding	Rbp1	5.34012e-06	7.09414	0.02	0	1.91	2.21
ENSMUSG00000048677.9	protein_coding	Tpcn2	5.34383e-06	8.06801	0	0	1.25	1.58
ENSMUSG00000037625.7	protein_coding	Cldn11	5.39357e-06	8.11388	0	0	1.84	1.43
ENSMUSG00000108026.1	TEC	Gm44007	5.43151e-06	8.14697	0	0	1.71	1.1
ENSMUSG00000023949.7	protein_coding	Tcte1	5.48107e-06	5.71874	0.03	0	1.16	1.52
ENSMUSG00000040713.12	protein_coding	Creg1	5.4873e-06	1.96964	2.03	1.03	6.53	10.12
ENSMUSG00000029603.15	protein_coding	Dtx1	5.48765e-06	3.39626	0.06	0.67	4.32	6.24
ENSMUSG00000110618.1	lncRNA	Gm39822	5.51532e-06	3.27659	0.09	0.25	2.04	2.98
ENSMUSG00000045664.5	protein_coding	Cdc42ep2	5.56645e-06	1.10353	3.85	3.79	10.16	11.4
ENSMUSG00000055102.15	protein_coding	Zfp819	5.59919e-06	1.58923	3.53	1.96	11.87	10.45
ENSMUSG00000034457.10	protein_coding	Eda2r	5.78462e-06	2.518	0.86	0.25	4.49	4.07
ENSMUSG00000100009.6	lncRNA	Gm7967	5.80578e-06	4.7435	0.13	0	2.16	2.24
ENSMUSG00000018900.7	protein_coding	Slc22a5	5.85318e-06	1.19723	3.72	3.44	11.9	9.84
ENSMUSG00000097772.7	lncRNA	5430416N02Rik	5.88112e-06	1.53609	8.69	9.38	30.15	40.5
ENSMUSG00000070394.10	protein_coding	Tmem256	5.8936e-06	2.72035	3.09	1.41	20.89	22.84
ENSMUSG00000110357.1	lncRNA	A030001D20Rik	5.91767e-06	4.0548	0.11	0.09	2.51	2.83
ENSMUSG00000030315.15	protein_coding	Vgll4	5.91794e-06	2.01451	1.81	1.14	9.27	7.42
ENSMUSG00000028367.5	protein_coding	Txn1	5.97645e-06	2.53471	0.67	1.17	7.78	7.81
ENSMUSG00000091105.1	processed_pseudogene	Mrto4-ps2	6.00409e-06	8.11242	0	0	5.9	8.22
ENSMUSG00000046844.6	protein_coding	Vat1l	6.03303e-06	5.36654	0.02	0.02	1.64	1.75
ENSMUSG00000040618.7	protein_coding	Pck2	6.21188e-06	1.65967	0.99	1.24	4.43	5.15
ENSMUSG00000050192.8	protein_coding	Eif5a2	6.22828e-06	1.33807	2.01	1.34	5.52	5.75
ENSMUSG00000044037.15	protein_coding	Als2cl	6.24237e-06	2.68413	0.42	0.19	2.53	2.93
ENSMUSG00000110685.1	transcribed_unprocessed_pseudogene	Gm5373	6.28044e-06	1.12914	5.55	5.9	16.75	16.2
ENSMUSG00000007279.14	protein_coding	Scube2	6.33379e-06	2.52324	0.26	0.29	2.57	2.06
ENSMUSG00000032849.14	protein_coding	Abcc4	6.43267e-06	1.82727	0.66	0.46	2.75	2.73
ENSMUSG00000026078.10	protein_coding	Pdcl3	6.49901e-06	1.76395	3.5	2.92	12.75	17.21
ENSMUSG00000031979.17	protein_coding	Cog2	6.56187e-06	2.33796	0.6	1.25	4.62	8.83
ENSMUSG00000024502.10	protein_coding	Jakmip2	6.56477e-06	4.46889	0.14	0	2.74	2.38
ENSMUSG00000109969.1	protein_coding	Zscan4-ps3	6.57712e-06	1.27044	6.69	4.27	17.72	17.34
ENSMUSG00000027330.16	protein_coding	Cdc25b	6.61621e-06	1.09194	7.87	5.95	18.12	20.49
ENSMUSG00000069874.7	protein_coding	Irgm2	6.62287e-06	7.02059	0	0.01	1.55	1.44
ENSMUSG00000051582.2	protein_coding	Otud6a	6.6842e-06	5.65997	0.05	0.06	5.3	4.65
ENSMUSG00000027719.15	protein_coding	Adad1	6.70568e-06	8.21389	0	0	2.72	2.32
ENSMUSG00000018570.17	protein_coding	2810408A11Rik	6.73971e-06	7.13543	0.03	0	3.14	5.19
ENSMUSG00000023495.13	protein_coding	Pcbp4	6.80084e-06	4.51172	0.15	0	3.37	4.45
ENSMUSG00000020844.6	protein_coding	Nxn	6.83315e-06	2.2308	1.14	0.64	4.95	6.98
ENSMUSG00000091101.2	protein_coding	Gm4302	6.90747e-06	1.9773	2.26	5.22	20.65	20.33
ENSMUSG00000045817.8	protein_coding	Zfp36l2	6.98019e-06	1.10046	5.16	7.97	18.07	18.96
ENSMUSG00000032802.8	protein_coding	Srxn1	6.98451e-06	2.10853	0.67	0.58	4.28	3.37
ENSMUSG00000018470.8	protein_coding	Kcnab3	6.99877e-06	3.4004	0.08	0.19	2.01	2.43
ENSMUSG00000036377.19	protein_coding	C530008M17Rik	7.08876e-06	1.97482	0.31	0.36	2.11	1.59
ENSMUSG00000106847.1	lncRNA	Peg13	7.11804e-06	2.63945	0.14	0.14	1.36	1.24
ENSMUSG00000036136.9	protein_coding	Fam110c	7.13922e-06	1.35246	2.06	2.81	8.89	7.74
ENSMUSG00000086810.1	lncRNA	Gm13110	7.16433e-06	3.18803	0.32	0.04	2.91	2.21
ENSMUSG00000046556.7	protein_coding	Zfp319	7.30369e-06	1.11567	2.96	2	7.71	6.48
ENSMUSG00000083111.1	unprocessed_pseudogene	Gm14421	7.31629e-06	1.9479	1.15	1.18	5.2	7.35
ENSMUSG00000024570.7	protein_coding	Rbfa	7.39851e-06	1.33503	6.03	5.21	20.69	17.15
ENSMUSG00000044337.5	protein_coding	Ackr3	7.51116e-06	3.54423	0.06	0.1	1.86	1.14
ENSMUSG00000047423.10	protein_coding	AI837181	7.53407e-06	3.23859	0.14	0.38	4.45	3.15
ENSMUSG00000026003.5	protein_coding	Acadl	7.66858e-06	2.65415	0.77	0.34	5.94	4.23
ENSMUSG00000025207.16	protein_coding	Sema4g	7.67355e-06	3.38118	0.13	0.04	1.63	1.11
ENSMUSG00000030823.6	protein_coding	9130019O22Rik	7.7039e-06	2.88562	0.15	0.14	1.5	1.78
ENSMUSG00000030638.13	protein_coding	Sh3gl3	7.82425e-06	3.09569	0.33	0.41	5.37	4.22
ENSMUSG00000110790.1	lncRNA	Gm47079	7.83735e-06	2.90527	0.24	0.09	1.91	1.77
ENSMUSG00000118087.1	lncRNA	4833438C02Rik	7.83985e-06	2.21587	0.82	0.7	4.86	5.23
ENSMUSG00000068699.12	protein_coding	Flnc	7.86393e-06	2.52268	0.17	0.07	1.19	0.82
ENSMUSG00000114248.1	processed_pseudogene	Gm8352	8.08618e-06	8.00555	0	0	1.99	2.7
ENSMUSG00000056772.3	processed_pseudogene	Rps6-ps2	8.15092e-06	8.02818	0	0	3.36	5.72
ENSMUSG00000046204.14	protein_coding	Pnma2	8.18402e-06	7.04483	0	0.01	1.72	2.11
ENSMUSG00000033233.17	protein_coding	Trim45	8.49301e-06	2.79784	0.56	0.13	3.73	3.36
ENSMUSG00000038618.12	protein_coding	Rassf7	8.53922e-06	2.25115	1.24	1.03	5.76	9.71
ENSMUSG00000091526.2	lncRNA	BB019430	8.63345e-06	4.36969	0.06	0.1	2.9	2.97
ENSMUSG00000045136.6	protein_coding	Tubb2b	8.6858e-06	1.30207	3.41	3.06	10.4	10.82
ENSMUSG00000020212.14	protein_coding	Mdm1	8.77938e-06	1.02094	12.68	11.88	36.97	28.41
ENSMUSG00000023017.10	protein_coding	Asic1	8.82126e-06	3.87574	0.06	0.07	1.45	1.62
ENSMUSG00000061046.9	protein_coding	Haghl	8.93928e-06	3.80156	0.34	0.04	4.04	4.54
ENSMUSG00000020101.14	protein_coding	Vsir	9.43483e-06	3.24415	0.33	0.35	5.46	4.39
ENSMUSG00000034156.16	protein_coding	Tspoap1	9.58479e-06	3.30797	0.15	0.26	3.5	3.11
ENSMUSG00000076433.4	protein_coding	Cep295nl	9.6221e-06	6.86852	0	0.03	2.63	3.31
ENSMUSG00000024038.17	protein_coding	Ndufv3	9.63915e-06	1.58892	7.92	3.93	24.07	23.95
ENSMUSG00000039960.5	protein_coding	Rhou	9.66882e-06	1.83909	0.9	0.62	3.54	3.99
ENSMUSG00000067878.13	protein_coding	Map7d3	9.99201e-06	1.29176	2.35	2.38	7.9	7.51
ENSMUSG00000049892.7	protein_coding	Rasd1	1.01369e-05	2.41107	0.6	1.16	8.97	4.66
ENSMUSG00000038402.2	protein_coding	Foxf2	1.023e-05	7.95183	0	0	1.45	0.9
ENSMUSG00000019577.6	protein_coding	Pdk4	1.06485e-05	5.69594	0.02	0	1.66	1.3
ENSMUSG00000031118.8	protein_coding	1700080O16Rik	1.06795e-05	4.06988	0.04	0.22	4.71	2.55
ENSMUSG00000067586.4	protein_coding	S1pr3	1.11884e-05	2.36365	0.24	0.19	1.52	1.66
ENSMUSG00000035172.15	protein_coding	Plekhh3	1.13192e-05	2.56849	0.89	0.3	5.3	5.06
ENSMUSG00000030549.6	protein_coding	Rhcg	1.14658e-05	2.11369	1.44	1.91	11.77	8.83
ENSMUSG00000072964.14	protein_coding	Bhlhb9	1.1557e-05	1.43864	2.19	4.09	11.8	11.16
ENSMUSG00000046879.7	protein_coding	Irgm1	1.16752e-05	3.64455	0.08	0.12	2.37	1.55
ENSMUSG00000114358.1	processed_pseudogene	Gm5200	1.17384e-05	4.21972	1.53	0.33	35.21	23.57
ENSMUSG00000026650.15	protein_coding	Meig1	1.17692e-05	4.36382	0.85	0	8.9	18.63
ENSMUSG00000072722.2	protein_coding	Gm6588	1.17852e-05	4.99343	0.02	0.04	1.07	2.04
ENSMUSG00000036292.14	protein_coding	Gramd1c	1.18694e-05	1.36622	2.83	1.92	7.91	8.49
ENSMUSG00000048155.4	protein_coding	H2bfm	1.22303e-05	2.28498	1.14	1.12	7.41	8.48
ENSMUSG00000039860.19	protein_coding	Srrm3	1.23836e-05	5.70581	0.04	0	1.16	3
ENSMUSG00000023004.8	protein_coding	Tuba1b	1.25435e-05	1.41242	3.31	3.11	10.66	12.27
ENSMUSG00000042156.16	protein_coding	Dzip1	1.27302e-05	1.89442	0.81	1.1	4.15	5.71
ENSMUSG00000029771.12	protein_coding	Irf5	1.27898e-05	7.96432	0	0	1.74	3.26
ENSMUSG00000021895.10	protein_coding	Arhgef3	1.28427e-05	1.15496	3.35	2.73	8.98	8.89
ENSMUSG00000032733.6	protein_coding	Snx33	1.29579e-05	2.20985	0.32	0.23	1.76	1.91
ENSMUSG00000021884.18	protein_coding	Hacl1	1.30259e-05	2.90842	0.5	0.36	4.19	5.68
ENSMUSG00000017390.15	protein_coding	Aldoc	1.30435e-05	2.90078	0.33	0.5	4.82	5.04
ENSMUSG00000021609.6	protein_coding	Slc6a3	1.31008e-05	6.85756	0.01	0	1.26	1.44
ENSMUSG00000097729.2	lncRNA	2310015A10Rik	1.31052e-05	4.994	0.06	0.03	2.63	2.75
ENSMUSG00000085715.2	lncRNA	Tsix	1.31532e-05	1.94625	0.48	0.56	2.3	3.26
ENSMUSG00000040322.10	protein_coding	Slc25a24	1.31798e-05	2.5135	0.2	0.31	1.67	2.58
ENSMUSG00000032652.13	protein_coding	Crebl2	1.32572e-05	1.15195	4.52	3.94	12.81	12.01
ENSMUSG00000031438.11	protein_coding	Rnf128	1.36117e-05	2.07201	0.6	0.62	2.97	4.3
ENSMUSG00000029408.13	protein_coding	Abcb9	1.36353e-05	1.23177	3.24	2.82	10.96	7.99
ENSMUSG00000049422.7	protein_coding	Chchd10	1.37516e-05	1.39772	21.51	12.65	55.47	65.08
ENSMUSG00000050855.16	protein_coding	Zfp940	1.41664e-05	2.0206	1.11	1.2	4.58	8.7
ENSMUSG00000028849.17	protein_coding	Map7d1	1.4225e-05	1.81642	3.07	1.9	7.11	16.97
ENSMUSG00000027230.9	protein_coding	Creb3l1	1.45292e-05	2.72809	0.25	0.2	2.6	1.86
ENSMUSG00000085794.5	lncRNA	Vax2os	1.45662e-05	3.36149	0.26	0.13	3.36	2.94
ENSMUSG00000022364.14	protein_coding	Tbc1d31	1.4873e-05	1.98398	0.62	0.63	3.3	3.66
ENSMUSG00000035773.6	protein_coding	Kiss1r	1.52282e-05	5.74139	0	0.03	2.11	0.78
ENSMUSG00000019774.8	protein_coding	Mtrf1l	1.52443e-05	1.99446	1.27	1.98	11.37	6.86
ENSMUSG00000079037.9	protein_coding	Prnp	1.52769e-05	1.96984	1.94	3.72	15.7	15.31
ENSMUSG00000049604.3	protein_coding	Hoxb13	1.53465e-05	3.34545	0.06	0.26	2.35	2.64
ENSMUSG00000001123.15	protein_coding	Lgals9	1.55706e-05	3.30305	0.21	0.18	2.71	3.34
ENSMUSG00000037405.8	protein_coding	Icam1	1.59625e-05	1.30032	2.53	2.9	9.59	8.29
ENSMUSG00000110344.1	protein_coding	Gm45716	1.59701e-05	7.76573	0	0	1.54	2.46
ENSMUSG00000074006.3	protein_coding	Omp	1.59878e-05	7.82313	0	0	1.13	1.31
ENSMUSG00000015134.15	protein_coding	Aldh1a3	1.62715e-05	1.31186	4.67	4.21	15.88	13.6
ENSMUSG00000021950.15	protein_coding	Anxa8	1.62837e-05	7.76907	0	0	2.1	1.3
ENSMUSG00000028039.11	protein_coding	Efna3	1.63246e-05	3.15116	0.2	0.16	2.59	2.4
ENSMUSG00000038644.14	protein_coding	Pold1	1.64964e-05	2.86601	0.25	0.65	3.87	5.56
ENSMUSG00000031337.16	protein_coding	Mtm1	1.70357e-05	1.84967	1.11	0.85	5.24	4.64
ENSMUSG00000004791.7	protein_coding	Pgf	1.70369e-05	6.77474	0	0.03	2.95	3.42
ENSMUSG00000000295.13	protein_coding	Hddc2	1.712e-05	2.44756	1.53	0.9	11.48	8.15
ENSMUSG00000033726.8	protein_coding	Emx1	1.73163e-05	6.75007	0.03	0	3.69	3.42
ENSMUSG00000061126.5	protein_coding	Cyp4f39	1.73241e-05	1.49992	2.55	4.82	13.53	14.61
ENSMUSG00000024610.15	protein_coding	Cd74	1.75506e-05	2.25469	1.2	0.8	6.62	7.21
ENSMUSG00000030083.11	protein_coding	Abtb1	1.75694e-05	1.66195	2.56	2.46	12.15	9.66
ENSMUSG00000020160.18	protein_coding	Meis1	1.75939e-05	2.25622	0.37	0.41	3.29	2.11
ENSMUSG00000030093.7	protein_coding	Wnt7a	1.76599e-05	3.04003	0.09	0.16	1.6	1.56
ENSMUSG00000062444.15	protein_coding	Ap3b2	1.79907e-05	2.50652	0.45	0.31	3.4	3
ENSMUSG00000043342.9	protein_coding	Hoxd9	1.84079e-05	2.37575	0.38	0.47	3.32	3.14
ENSMUSG00000029154.13	protein_coding	Cwh43	1.87338e-05	4.70745	0.06	0	1.41	1.7
ENSMUSG00000032598.8	protein_coding	Nckipsd	1.88811e-05	2.48404	0.39	0.5	2.71	4.71
ENSMUSG00000031480.15	protein_coding	Thsd1	1.93625e-05	2.9228	0.15	0.12	1.32	1.73
ENSMUSG00000040433.16	protein_coding	Zbtb38	1.94252e-05	2.14483	0.23	0.28	1.39	1.87
ENSMUSG00000025064.15	protein_coding	Col17a1	1.94695e-05	2.35258	0.21	0.16	1.54	1.28
ENSMUSG00000069581.12	protein_coding	Tspear	1.94773e-05	6.73134	0	0.02	2.72	1.88
ENSMUSG00000023039.17	protein_coding	Krt7	1.96257e-05	6.79188	0.01	0	0.51	2.68
ENSMUSG00000021280.9	protein_coding	Exoc3l4	1.98574e-05	4.529	0.02	0.06	1.8	1.19
ENSMUSG00000090071.4	protein_coding	Cdk5r2	1.99008e-05	1.63621	1.07	1.8	6.36	5.9
ENSMUSG00000047767.17	protein_coding	Atg16l2	2.02108e-05	3.46385	0.18	0.1	1.24	3.87
ENSMUSG00000051335.6	protein_coding	Gfod1	2.05908e-05	1.02274	3.91	5.56	11.59	13.64
ENSMUSG00000026628.13	protein_coding	Atf3	2.09861e-05	4.62575	0.24	1.51	38.12	38.09
ENSMUSG00000024747.3	protein_coding	Aldh1a7	2.13219e-05	7.71169	0	0	1.35	1.07
ENSMUSG00000040711.8	protein_coding	Sh3pxd2b	2.15939e-05	2.38897	0.09	0.24	1.1	1.45
ENSMUSG00000028435.8	protein_coding	Aqp3	2.16574e-05	2.42017	0.82	0.5	5.12	5
ENSMUSG00000035522.3	protein_coding	Tsga8	2.16597e-05	2.98976	1.36	0.18	8.26	10.65
ENSMUSG00000025738.8	protein_coding	Fbxl16	2.18083e-05	2.66121	0.26	0.12	1.57	2.05
ENSMUSG00000047379.7	protein_coding	B4gat1	2.20666e-05	7.92742	0	0	0.46	2.22
ENSMUSG00000020044.13	protein_coding	Timp3	2.28493e-05	6.40845	0	0.01	1.04	1.01
ENSMUSG00000026727.10	protein_coding	Rsu1	2.28493e-05	1.74455	1.88	2.34	10.58	8.97
ENSMUSG00000021250.13	protein_coding	Fos	2.28573e-05	4.07485	0.16	0.08	3.83	3.65
ENSMUSG00000056596.8	protein_coding	Trnp1	2.30801e-05	1.51965	5.24	6.34	18.66	26.42
ENSMUSG00000037351.9	protein_coding	Actr1b	2.31373e-05	1.53073	1.4	2.18	6.28	7.76
ENSMUSG00000080768.1	processed_pseudogene	Gm12219	2.3225e-05	7.73618	0	0	6.74	9.3
ENSMUSG00000073027.10	protein_coding	Dmrtc1b	2.3496e-05	7.78895	0	0	3.08	1.36
ENSMUSG00000026958.13	protein_coding	Dpp7	2.35644e-05	2.42672	1.28	1.29	6.9	13.49
ENSMUSG00000060726.10	protein_coding	Tmsb15a	2.38291e-05	3.5659	0.26	3.15	37.23	29.56
ENSMUSG00000031556.6	protein_coding	Tm2d2	2.41004e-05	1.61354	4.6	2.64	13.74	16.56
ENSMUSG00000019055.15	protein_coding	Plod1	2.44143e-05	1.94423	0.7	0.86	3.24	5.24
ENSMUSG00000038151.13	protein_coding	Prdm1	2.48783e-05	1.33736	1.62	2.07	5.14	7.34
ENSMUSG00000039740.6	protein_coding	Alg2	2.52131e-05	1.36079	2.96	2.17	9.75	7.89
ENSMUSG00000114461.1	lncRNA	Gm48155	2.54043e-05	2.67873	1.22	1.6	13.19	14.25
ENSMUSG00000038520.15	protein_coding	Tbc1d17	2.58263e-05	4.13752	0.06	0.14	1.99	4.51
ENSMUSG00000032012.9	protein_coding	Nectin1	2.62125e-05	1.91552	0.33	0.29	1.7	1.61
ENSMUSG00000028600.15	protein_coding	Podn	2.63982e-05	2.6584	0.69	0.33	4.48	5.29
ENSMUSG00000028405.9	protein_coding	Aco1	2.67795e-05	1.56474	2.09	1.26	7.88	5.67
ENSMUSG00000022176.11	protein_coding	Rem2	2.74964e-05	4.21294	0.02	0.32	3.93	3.48
ENSMUSG00000020303.2	protein_coding	Stc2	2.75502e-05	1.71063	1.36	1.6	5.86	7.45
ENSMUSG00000041313.14	protein_coding	Slc7a1	2.7585e-05	1.13292	1.38	1.46	4.57	3.68
ENSMUSG00000010021.13	protein_coding	Kif19a	2.82284e-05	4.05662	0.1	0.07	2	2.89
ENSMUSG00000027164.8	protein_coding	Traf6	2.83984e-05	1.48757	0.69	0.7	2.8	2.49
ENSMUSG00000019970.15	protein_coding	Sgk1	2.89759e-05	1.28603	4.17	6.34	19	15.13
ENSMUSG00000095716.1	protein_coding	Btbd35f10	2.92092e-05	7.73381	0	0	1.87	0.77
ENSMUSG00000016495.12	protein_coding	Plgrkt	2.93669e-05	3.35266	0.57	0.22	6.92	5.8
ENSMUSG00000046731.5	protein_coding	Kctd11	2.94028e-05	3.31409	0.12	0.08	2.04	1.13
ENSMUSG00000000317.11	protein_coding	Bcl6b	2.94094e-05	3.44567	0.13	0.03	1.48	1.27
ENSMUSG00000104460.1	unprocessed_pseudogene	Gm9121	2.94309e-05	1.0373	13.78	13.81	34.69	39.65
ENSMUSG00000039628.9	protein_coding	Hs3st6	2.97304e-05	2.42016	0.57	1.04	7.73	5.07
ENSMUSG00000043631.8	protein_coding	Ecm2	2.97784e-05	1.77597	0.47	0.52	2.55	2.16
ENSMUSG00000064080.12	protein_coding	Fbln2	3.00679e-05	3.34367	0.03	0.44	3.67	2.91
ENSMUSG00000060685.4	protein_coding	Fthl17c	3.04069e-05	2.522	0.65	3.35	17.58	16.65
ENSMUSG00000115037.1	lncRNA	Gm49262	3.05651e-05	3.87789	0.59	0.25	9.25	11.63
ENSMUSG00000048655.17	protein_coding	Ccdc169	3.05866e-05	3.96071	0.06	0.06	2.36	0.71
ENSMUSG00000027579.6	protein_coding	Srms	3.09969e-05	3.46978	0.13	0.05	1.53	1.66
ENSMUSG00000067261.4	protein_coding	Foxd3	3.13084e-05	4.33983	0	0.09	1.75	1.53
ENSMUSG00000019230.14	protein_coding	Lhx9	3.1355e-05	5.14199	0.02	0.02	1.5	1.35
ENSMUSG00000005069.12	protein_coding	Pex5	3.16616e-05	1.13225	3.64	3.4	9.28	11.13
ENSMUSG00000063672.7	protein_coding	Nkx6-3	3.17909e-05	7.52717	0	0	1.28	0.76
ENSMUSG00000053219.15	protein_coding	Raet1e	3.20274e-05	2.4487	0.47	1.02	5.6	6.43
ENSMUSG00000019647.16	protein_coding	Sema6a	3.22878e-05	1.57744	0.86	0.99	3.73	3.81
ENSMUSG00000039470.15	protein_coding	Zdhhc2	3.23985e-05	3.91789	0.08	0.08	2.96	1.19
ENSMUSG00000001864.13	protein_coding	Aif1l	3.28127e-05	1.65512	1.84	1.4	7.14	6.95
ENSMUSG00000037029.8	protein_coding	Zfp146	3.33121e-05	1.62907	2.14	1.47	6.86	8.45
ENSMUSG00000037259.15	protein_coding	Dzank1	3.3399e-05	1.93256	0.32	0.51	2.95	1.55
ENSMUSG00000054418.6	lncRNA	2900041M22Rik	3.41637e-05	7.49272	0	0	1.05	1.5
ENSMUSG00000096351.2	protein_coding	Samd11	3.45619e-05	3.3539	0.13	0.23	2.75	2.61
ENSMUSG00000029602.11	protein_coding	Rasal1	3.49092e-05	5.27363	0	0.04	2.51	1.13
ENSMUSG00000022475.19	protein_coding	Hdac7	3.49191e-05	3.70486	0.16	0.06	2.88	1.88
ENSMUSG00000105134.1	TEC	Gm42923	3.50234e-05	2.62254	0.21	0.24	1.48	2.65
ENSMUSG00000020599.13	protein_coding	Rgs9	3.5283e-05	2.36926	0.39	0.32	2.57	2.86
ENSMUSG00000053091.16	protein_coding	Lins1	3.56047e-05	1.42251	4.17	2.96	16.61	9.22
ENSMUSG00000092178.2	unprocessed_pseudogene	Gm45351	3.56871e-05	2.20696	0.43	1.07	6.54	3.49
ENSMUSG00000062773.6	protein_coding	Tex101	3.62941e-05	1.76018	2.13	2.93	11.97	11.92
ENSMUSG00000052776.10	protein_coding	Oas1a	3.63312e-05	7.47576	0	0	1.46	0.96
ENSMUSG00000003929.11	protein_coding	Zfp81	3.6743e-05	1.44396	5.7	2.87	17.42	13.88
ENSMUSG00000020105.9	protein_coding	Lrig3	3.70343e-05	2.58569	0.36	0.16	1.66	3.02
ENSMUSG00000069755.5	transcribed_unprocessed_pseudogene	Zfp125	3.73661e-05	2.32704	1.4	0.5	6.83	7.1
ENSMUSG00000055976.6	protein_coding	Cldn23	3.74653e-05	4.71856	0.04	0.02	1.74	1.6
ENSMUSG00000022639.14	lncRNA	Dubr	3.75847e-05	1.77011	2.49	1.25	9.16	8.42
ENSMUSG00000081219.1	processed_pseudogene	Bambi-ps1	3.79333e-05	2.99894	0.35	1.64	13.03	12.03
ENSMUSG00000089876.3	protein_coding	Tmem102	3.87144e-05	3.54094	0.08	0.14	2.83	1.44
ENSMUSG00000111979.1	TEC	Gm47522	3.90361e-05	2.74475	0.13	0.27	2.46	1.67
ENSMUSG00000045316.5	protein_coding	Fahd1	3.95472e-05	2.44619	0.63	0.43	4.63	4.02
ENSMUSG00000054074.9	protein_coding	Skida1	4.01183e-05	2.50943	0.14	0.48	2.74	2.54
ENSMUSG00000029190.19	protein_coding	D5Ertd579e	4.03721e-05	1.18317	2.88	3.21	7.5	10.84
ENSMUSG00000097080.8	lncRNA	1700086O06Rik	4.10661e-05	3.93925	0.07	0.42	4.6	7.12
ENSMUSG00000079845.8	protein_coding	Xlr4a	4.12262e-05	1.84873	2.33	2.8	13.23	12.55
ENSMUSG00000096803.1	protein_coding	Gm6803	4.15085e-05	4.3831	0.67	4.16	88.45	95.04
ENSMUSG00000005823.9	protein_coding	Gpr108	4.21438e-05	2.26038	0.47	0.5	3.92	2.94
ENSMUSG00000067909.4	protein_coding	Slxl1	4.22488e-05	7.50153	0	0	5.52	1.88
ENSMUSG00000104338.1	unprocessed_pseudogene	Gm9131	4.24676e-05	1.42978	5.97	4.14	19.5	17.42
ENSMUSG00000009941.10	protein_coding	Nxf2	4.34637e-05	1.75252	0.88	1.49	5.28	5.87
ENSMUSG00000028943.18	protein_coding	Espn	4.3576e-05	1.91721	1.17	0.68	4.87	4.99
ENSMUSG00000036904.6	protein_coding	Fzd8	4.39943e-05	1.97233	0.23	0.32	1.71	1.35
ENSMUSG00000025014.13	protein_coding	Dntt	4.40481e-05	7.33391	0	0	1.48	0.96
ENSMUSG00000004885.5	protein_coding	Crabp2	4.42564e-05	1.75942	3.56	2.48	15.82	12.72
ENSMUSG00000052738.14	protein_coding	Suclg1	4.4917e-05	1.94534	2.04	1.71	9.57	10.96
ENSMUSG00000097486.2	lncRNA	Gm17733	4.50007e-05	7.42238	0	0	2.4	2.1
ENSMUSG00000021771.14	protein_coding	Vdac2	4.54118e-05	1.10823	6.53	8.2	21.78	20.24
ENSMUSG00000118608.1	transcribed_unprocessed_pseudogene	BX682230.1	4.59703e-05	7.48072	0	0	1.84	1.05
ENSMUSG00000028681.11	protein_coding	Ptch2	4.61272e-05	2.73574	0.18	0.27	1.57	2.86
ENSMUSG00000075405.3	lncRNA	9430097D07Rik	4.62504e-05	7.40155	0	0	1.15	1.82
ENSMUSG00000027577.14	protein_coding	Chrna4	4.68815e-05	4.93757	0	0.04	1.7	0.86
ENSMUSG00000020334.6	protein_coding	Slc22a4	4.68864e-05	3.34178	0.18	0.08	2.13	2.16
ENSMUSG00000009772.15	protein_coding	Nuak2	4.74899e-05	4.94327	0.08	0.65	16.96	24.06
ENSMUSG00000027359.16	protein_coding	Slc27a2	4.81971e-05	6.28923	0.01	0	1.99	1.19
ENSMUSG00000106032.1	lncRNA	Gm42463	4.86076e-05	1.87556	0.33	0.43	2.11	1.8
ENSMUSG00000048904.5	protein_coding	Neurog1	4.87184e-05	4.45829	0.1	0	1.99	2.03
ENSMUSG00000113565.1	processed_pseudogene	Cbx3-ps2	4.89198e-05	7.51101	0	0	3.06	7.88
ENSMUSG00000102742.1	protein_coding	Pcdhga11	5.09155e-05	1.77751	0.46	0.42	2.02	2.21
ENSMUSG00000108878.1	TEC	Gm49493	5.17937e-05	3.54165	0.09	0.03	0.7	1.36
ENSMUSG00000114688.1	lncRNA	Gm47381	5.18259e-05	1.45538	4.43	6.17	19.45	20.03
ENSMUSG00000055653.13	protein_coding	Gpc3	5.19879e-05	3.27766	0.11	0.14	2.16	1.75
ENSMUSG00000050761.4	protein_coding	Gp1bb	5.2559e-05	7.35616	0	0	1.48	1.2
ENSMUSG00000001419.17	protein_coding	Mef2d	5.2906e-05	1.07548	10.7	7.82	29.19	22.34
ENSMUSG00000029094.12	protein_coding	Afap1	5.33875e-05	1.15186	3.04	2.95	7.09	10.51
ENSMUSG00000094317.1	unprocessed_pseudogene	Gm6660	5.34281e-05	7.44499	0	0	10.13	3.12
ENSMUSG00000032349.13	protein_coding	Elovl5	5.3437e-05	1.27942	2.11	2.83	8.69	7.42
ENSMUSG00000045179.9	protein_coding	Sox3	5.37424e-05	6.42506	0.02	0	2.1	1.55
ENSMUSG00000096194.2	protein_coding	Btbd35f2	5.49513e-05	7.57565	0	0	0.58	1.94
ENSMUSG00000027603.15	protein_coding	Ggt7	5.51032e-05	5.45144	0.03	0	2.13	1.39
ENSMUSG00000031207.16	protein_coding	Msn	5.5201e-05	1.33879	1.3	1.64	4.83	5.18
ENSMUSG00000036964.14	protein_coding	Trim17	5.54852e-05	2.51287	0.17	0.18	1.43	1.45
ENSMUSG00000055874.6	protein_coding	Foxi3	5.59035e-05	1.03612	10.41	11.68	31.58	28.03
ENSMUSG00000010154.7	protein_coding	Spire2	5.69588e-05	2.3468	0.62	0.25	3.2	3.43
ENSMUSG00000025025.14	protein_coding	Mxi1	5.72875e-05	1.38417	3.95	2.23	11.19	10.64
ENSMUSG00000029860.16	protein_coding	Zyx	5.81442e-05	1.65449	1.53	1.99	9.22	6.11
ENSMUSG00000045284.9	protein_coding	Dcaf12l1	5.90059e-05	1.85722	0.7	0.6	4.29	2.38
ENSMUSG00000021508.11	protein_coding	Cxcl14	5.94324e-05	3.4839	0.11	0.1	2.17	1.77
ENSMUSG00000020178.6	protein_coding	Adora2a	6.01317e-05	4.31152	0.05	0.02	1.1	1.19
ENSMUSG00000093460.9	lncRNA	Six3os1	6.07984e-05	7.355	0	0	1.29	1.09
ENSMUSG00000036718.17	protein_coding	Micall2	6.28712e-05	1.18484	2.31	2.52	7.95	6.71
ENSMUSG00000038677.14	protein_coding	Scube3	6.33462e-05	2.02799	0.2	0.21	1.35	1.09
ENSMUSG00000067702.5	protein_coding	Tuba3a	6.36898e-05	1.21954	5.03	4.44	15.68	13.78
ENSMUSG00000027611.12	protein_coding	Procr	6.38383e-05	3.59256	0.12	0.17	3.11	2.9
ENSMUSG00000028629.9	protein_coding	Exo5	6.40117e-05	1.65076	1.71	2.44	8.47	9.5
ENSMUSG00000002274.13	protein_coding	Metrn	6.44767e-05	3.13855	0.58	0.09	2.94	5.55
ENSMUSG00000074575.4	protein_coding	Kcng1	6.54757e-05	2.39435	0.87	0.19	3.07	5
ENSMUSG00000048058.17	protein_coding	Ldlrad3	6.56484e-05	1.36763	1.74	1.17	5.28	4.87
ENSMUSG00000024247.14	protein_coding	Pkdcc	6.57217e-05	6.24943	0	0.02	1.05	2.91
ENSMUSG00000021200.14	protein_coding	Asb2	6.61985e-05	7.23225	0	0	1.02	1.04
ENSMUSG00000113570.1	TEC	Gm5953	6.62062e-05	2.89068	0.21	0.11	2.46	1.4
ENSMUSG00000036067.12	protein_coding	Slc2a6	6.68014e-05	3.2959	0.81	0.07	6.72	6.01
ENSMUSG00000027102.4	protein_coding	Hoxd8	6.7207e-05	3.46582	0.02	0.38	3.14	4.22
ENSMUSG00000074281.3	lncRNA	Gm12522	6.81402e-05	3.13478	0.1	0.12	1.71	1.48
ENSMUSG00000112259.1	processed_pseudogene	Gm17980	6.96329e-05	1.87979	0.77	0.7	3.68	4.01
ENSMUSG00000070619.5	protein_coding	Gm13119	7.03899e-05	1.14552	5.74	4.9	18.1	13.15
ENSMUSG00000104243.1	processed_pseudogene	Gm38153	7.07108e-05	1.22648	20.91	32.85	81.99	86.23
ENSMUSG00000024518.4	protein_coding	Rax	7.09791e-05	2.08024	1.03	0.98	7.77	4.64
ENSMUSG00000022553.16	protein_coding	Maf1	7.12419e-05	1.6109	3.05	5.28	16.38	18.5
ENSMUSG00000018398.18	protein_coding	Sept8	7.22415e-05	2.42069	0.32	0.25	1.78	2.84
ENSMUSG00000002384.2	protein_coding	Bmp8b	7.46091e-05	3.56831	0.14	0.03	1.31	1.96
ENSMUSG00000031224.6	protein_coding	Magee2	7.50177e-05	3.74566	0.09	0.04	1.14	1.77
ENSMUSG00000083123.1	unprocessed_pseudogene	Fthl17-ps2	7.5424e-05	4.69157	0.34	0	5.87	9.25
ENSMUSG00000041923.15	protein_coding	Nol4	7.56525e-05	2.72948	0.13	0.16	1.52	1.53
ENSMUSG00000067203.8	transcribed_unprocessed_pseudogene	H2-K2	7.91818e-05	4.18025	0.13	0	2.1	2.61
ENSMUSG00000004267.16	protein_coding	Eno2	7.95531e-05	7.29421	0	0	0.76	3.03
ENSMUSG00000059325.14	protein_coding	Hopx	7.95852e-05	3.84331	0.12	0.13	2.38	3.76
ENSMUSG00000116295.1	lncRNA	Gm32885	7.99576e-05	3.39187	0.51	0.35	7.61	7.54
ENSMUSG00000097006.7	lncRNA	9530082P21Rik	8.05072e-05	2.69398	0.16	0.2	1.44	2.16
ENSMUSG00000068735.14	protein_coding	Trp53i11	8.08079e-05	7.18802	0	0	0.86	1.51
ENSMUSG00000025481.12	protein_coding	Urah	8.13202e-05	7.17842	0	0	4.73	2.22
ENSMUSG00000038776.13	protein_coding	Ephx1	8.38418e-05	4.8738	0.1	0.1	5.18	6.12
ENSMUSG00000062960.10	protein_coding	Kdr	8.48084e-05	1.96383	0.24	0.21	1.17	1.38
ENSMUSG00000036863.12	protein_coding	Syde2	8.65899e-05	1.42234	0.99	1.16	3.58	4.21
ENSMUSG00000073043.5	protein_coding	Atoh1	8.71119e-05	3.82784	0	0.16	2.04	2.03
ENSMUSG00000003809.14	protein_coding	Gcdh	8.74377e-05	1.38019	2.57	2.86	11.39	7.82
ENSMUSG00000094036.1	protein_coding	Gm6465	8.78871e-05	3.03373	0.15	0.51	4.43	4.49
ENSMUSG00000030551.14	protein_coding	Nr2f2	8.92165e-05	1.98313	0.57	1.6	6.66	5.48
ENSMUSG00000055799.13	protein_coding	Tcf7l1	8.96197e-05	2.86509	0.71	0.08	3.35	5.55
ENSMUSG00000059975.15	protein_coding	Zfp74	8.96197e-05	1.05202	3.57	3.87	9.47	10.87
ENSMUSG00000025348.9	protein_coding	Itga7	9.04616e-05	2.09239	0.5	0.33	2.16	2.97
ENSMUSG00000043061.10	protein_coding	Tmem18	9.16006e-05	1.97932	0.73	0.55	3.43	3.81
ENSMUSG00000080756.1	processed_pseudogene	Gm12633	9.17695e-05	1.52477	2.05	1.85	7.5	7.89
ENSMUSG00000096530.7	protein_coding	Gm11758	9.17695e-05	1.61413	6.18	3.53	27.7	13.55
ENSMUSG00000072814.10	protein_coding	Gm7982	9.18149e-05	1.82449	4.08	1.48	12.94	14.85
ENSMUSG00000097145.5	lncRNA	9230114K14Rik	9.18955e-05	1.4112	3.59	2.85	11.81	11.45
ENSMUSG00000026617.16	protein_coding	Bpnt1	9.34435e-05	2.43657	0.52	0.22	2.79	3.26
ENSMUSG00000029468.17	protein_coding	P2rx7	9.42904e-05	2.48099	0.29	0.3	1.16	3.88
ENSMUSG00000028413.13	protein_coding	B4galt1	9.44368e-05	1.25278	1.67	2.8	6.82	7.46
ENSMUSG00000017670.16	protein_coding	Elmo2	9.53408e-05	1.831	1.14	0.56	3.66	4.94
ENSMUSG00000072915.3	protein_coding	Gm12258	9.55852e-05	2.65514	0.09	0.19	1.26	1.4
ENSMUSG00000030766.15	protein_coding	Arhgap17	9.6108e-05	1.11646	7.17	4.8	20.4	14.01
ENSMUSG00000054675.5	protein_coding	Tmem119	9.62624e-05	3.95928	0.05	0.04	1.39	1.22
ENSMUSG00000001946.14	protein_coding	Esam	9.66222e-05	3.79861	0.07	0.13	1.92	2.72
ENSMUSG00000021553.14	protein_coding	Slc28a3	9.84498e-05	2.56309	0.44	0.37	2.09	5.32
ENSMUSG00000103081.2	polymorphic_pseudogene	Pcdhgb8	9.90065e-05	3.23164	0.06	0.13	0.89	1.92
ENSMUSG00000063605.5	protein_coding	Ccdc102a	9.92272e-05	4.52988	0.04	0.02	1.07	1.31
ENSMUSG00000034361.10	protein_coding	Cpne2	9.92655e-05	4.11831	0.06	0.04	1.09	1.97
ENSMUSG00000090369.3	protein_coding	4933411K16Rik	0.000102172	7.10665	0	0	1.49	1.37
ENSMUSG00000043004.13	protein_coding	Gng2	0.00010228	3.45941	0.13	0.24	5.21	1.51
ENSMUSG00000084128.10	protein_coding	Esrp2	0.000102643	1.97257	0.32	0.55	2.52	2.42
ENSMUSG00000054978.3	protein_coding	Kbtbd13	0.000102831	2.47832	0.28	0.16	1.58	2.18
ENSMUSG00000031803.8	protein_coding	B3gnt3	0.000103698	2.62631	0.52	0.08	2.31	3.51
ENSMUSG00000017493.12	protein_coding	Igfbp4	0.000104049	3.51337	0.05	0.09	1.57	1.19
ENSMUSG00000108085.1	lncRNA	A930014E10Rik	0.000104756	2.13849	1.94	5.68	25.57	23.63
ENSMUSG00000047371.7	protein_coding	Zfp768	0.00010512	1.70738	1.29	0.83	5.06	4.6
ENSMUSG00000020032.14	protein_coding	Nuak1	0.000108007	2.4833	0.09	0.15	1.2	0.85
ENSMUSG00000019194.15	protein_coding	Scn1b	0.000108165	7.10394	0	0	1.77	1.37
ENSMUSG00000025288.1	protein_coding	4933436I01Rik	0.000108244	3.99769	0.18	0	2.44	2.76
ENSMUSG00000021376.11	protein_coding	Tpmt	0.000108617	1.63178	5.39	3.78	14.53	24.89
ENSMUSG00000112781.1	protein_coding	Gm9046	0.000108915	1.63941	34.8	61.98	201.11	218.15
ENSMUSG00000040165.14	protein_coding	Cd209c	0.000109723	2.26991	1.25	0.44	7.05	5.29
ENSMUSG00000107348.1	unprocessed_pseudogene	Gm6468	0.000110674	2.07717	1.55	0.74	5.5	8.67
ENSMUSG00000001436.15	protein_coding	Slc19a1	0.000110905	1.72888	1.1	1.41	5.24	6.47
ENSMUSG00000107552.1	lncRNA	Gm44096	0.000112226	5.06588	0	0.23	9.09	5.99
ENSMUSG00000039963.20	protein_coding	Ccdc40	0.000115993	1.65427	1.48	1.63	6.02	7.64
ENSMUSG00000097773.1	lncRNA	Gm10614	0.000116866	4.17377	0.02	0.05	1.21	1.01
ENSMUSG00000053080.10	protein_coding	2700081O15Rik	0.000117014	1.57748	0.54	0.62	2.58	2.19
ENSMUSG00000009097.10	protein_coding	Tbx1	0.000117168	3.23532	0.02	0.3	2.9	2.19
ENSMUSG00000032561.15	protein_coding	Acpp	0.000117273	1.23092	3.62	2.19	10.4	7.89
ENSMUSG00000032291.8	protein_coding	Crabp1	0.000119134	2.91464	0.47	0.49	5.89	5.77
ENSMUSG00000059741.13	protein_coding	Myl3	0.00012097	3.52258	0.4	0.14	6.19	4.67
ENSMUSG00000102933.1	unprocessed_pseudogene	Gm9116	0.000121708	1.45374	4.74	4.63	21.39	13.88
ENSMUSG00000031983.7	protein_coding	2310022B05Rik	0.000122011	1.20569	1.84	2.2	5.81	6.66
ENSMUSG00000001819.4	protein_coding	Hoxd13	0.000122207	1.77604	0.7	0.89	3.7	3.95
ENSMUSG00000000901.17	protein_coding	Mmp11	0.000122708	3.93155	0.12	0.07	3.77	1.55
ENSMUSG00000044734.16	protein_coding	Serpinb1a	0.000122777	2.59842	0.92	0.18	5.9	4.09
ENSMUSG00000107285.1	unprocessed_pseudogene	Gm3176	0.000123335	2.42967	1.74	0.45	11.96	5.85
ENSMUSG00000087142.7	lncRNA	Gm12454	0.000123869	2.75782	0.46	0.59	4.63	6.52
ENSMUSG00000028073.15	protein_coding	Pear1	0.000126234	4.14649	0.13	0.01	0.88	2.84
ENSMUSG00000052981.6	protein_coding	Ube2ql1	0.000126457	3.46926	0.07	0.05	1.1	1.26
ENSMUSG00000089775.1	transcribed_processed_pseudogene	Gm16270	0.000127341	1.44869	1.02	1.22	4.25	4.1
ENSMUSG00000036139.6	protein_coding	Hoxc9	0.000129168	3.65675	0	0.16	1.95	1.98
ENSMUSG00000053390.16	protein_coding	Zfp952	0.000129773	1.07402	3.01	3.57	9.27	9.07
ENSMUSG00000060336.6	protein_coding	Zfp937	0.00013045	3.50039	0.05	0.07	1.5	0.86
ENSMUSG00000080950.1	processed_pseudogene	Gm7278	0.000130852	2.42406	0.52	0.44	4.09	3.84
ENSMUSG00000000326.13	protein_coding	Comt	0.000131315	1.85236	1.47	0.79	6.93	4.72
ENSMUSG00000078879.10	protein_coding	Zfp973	0.000131501	2.26912	0.55	0.75	4.77	4.73
ENSMUSG00000030507.6	protein_coding	Dbx1	0.000132924	1.54496	1.31	1.71	5.7	6.46
ENSMUSG00000042360.12	lncRNA	4930433N12Rik	0.000135072	3.17969	0.39	0.12	3.3	4.44
ENSMUSG00000027890.17	protein_coding	Gstm4	0.000135753	3.18154	0.35	0.06	3.47	2.88
ENSMUSG00000040006.13	protein_coding	Ginm1	0.00013683	1.46795	2.74	2.81	12.23	8.86
ENSMUSG00000006906.10	protein_coding	Stambp	0.000137729	1.58072	1.06	1.28	5.23	4.47
ENSMUSG00000038366.15	protein_coding	Lasp1	0.00013797	1.80775	1.96	2.86	7.3	16.54
ENSMUSG00000025008.15	protein_coding	Tctn3	0.000139054	1.42066	1.65	1.59	5.87	5.99
ENSMUSG00000029664.10	protein_coding	Tfpi2	0.000140799	1.8687	0.93	1.63	6.78	6.59
ENSMUSG00000023284.15	protein_coding	Zfp605	0.00014329	1.26311	3.64	2.49	11.04	8.73
ENSMUSG00000027716.13	protein_coding	Trpc3	0.000143623	3.33041	0.03	0.17	0.86	2.56
ENSMUSG00000042367.12	protein_coding	Gjb3	0.000145168	3.2664	0.26	0.05	2.44	2.65
ENSMUSG00000058537.4	protein_coding	AW822073	0.00014699	1.45771	4.65	2.11	13.41	12
ENSMUSG00000072762.9	protein_coding	4930522L14Rik	0.000149609	1.57539	1.92	2.18	10.82	6.16
ENSMUSG00000063524.13	protein_coding	Eno1	0.000150377	1.03027	9.68	8.12	19.72	28.18
ENSMUSG00000020577.17	protein_coding	Tspan13	0.000153058	1.82601	1.16	0.98	4.63	6.18
ENSMUSG00000019518.11	protein_coding	Ap4m1	0.00015449	1.17626	2.52	2.82	8.79	7.38
ENSMUSG00000024235.11	protein_coding	Map3k8	0.00015561	4.82686	0.06	0	1.84	1.43
ENSMUSG00000091475.3	lncRNA	Cerox1	0.000156493	4.06455	0.05	0.15	2.96	3.05
ENSMUSG00000010601.14	protein_coding	Apol7a	0.000156621	6.88148	0	0	0.95	1.46
ENSMUSG00000053129.5	protein_coding	Gsx1	0.000157512	4.97183	0	0.05	1.32	1.8
ENSMUSG00000005836.10	protein_coding	Gata6	0.000157741	2.11396	0.26	0.57	3.08	2.27
ENSMUSG00000050592.8	protein_coding	Fam78a	0.000160155	1.88228	0.41	0.37	2.27	1.88
ENSMUSG00000091337.3	protein_coding	Eid1	0.000161204	7.02002	0	0	0.91	1.29
ENSMUSG00000035790.15	protein_coding	Cep19	0.000161475	1.21712	4.26	3.69	12.3	12.5
ENSMUSG00000036931.15	protein_coding	Nfkbid	0.000161569	3.25328	0.06	0.24	2.76	1.87
ENSMUSG00000026204.15	protein_coding	Ptprn	0.000163154	3.6363	0.06	0.05	1.2	1.09
ENSMUSG00000022037.15	protein_coding	Clu	0.000168322	2.29475	0.41	1.46	9.21	4.74
ENSMUSG00000059040.5	protein_coding	Eno1b	0.000168322	1.30241	3.75	3.78	15.49	9.64
ENSMUSG00000041730.14	protein_coding	Prrxl1	0.000169566	2.8628	0.47	0.24	3.06	4.94
ENSMUSG00000046519.15	protein_coding	Golph3l	0.000169692	1.11275	5.6	6.47	20.73	14.02
ENSMUSG00000102222.1	protein_coding	Pcdhga10	0.000170307	2.32706	0.2	0.11	1.14	1.2
ENSMUSG00000097330.2	lncRNA	Gm26672	0.000173317	1.84907	0.84	0.72	4.39	3.76
ENSMUSG00000070315.12	lncRNA	4930581F22Rik	0.000173338	3.00817	0.28	0.44	4.61	4.79
ENSMUSG00000001496.15	protein_coding	Nkx2-1	0.000174857	5.97793	0	0.02	1.68	0.86
ENSMUSG00000085636.1	lncRNA	Gm11769	0.000176351	3.86251	0.05	0.08	2.14	1.36
ENSMUSG00000096549.9	protein_coding	Prickle4	0.000180203	3.95702	0.32	0	3.82	5.8
ENSMUSG00000098211.2	lncRNA	Gm27045	0.000180727	2.99758	0.21	0.23	2.28	3.47
ENSMUSG00000071550.14	protein_coding	Cfap44	0.000180919	3.15146	0.26	0.06	1.64	2.85
ENSMUSG00000026630.9	protein_coding	Batf3	0.000185772	7.02021	0	0	3.96	1.97
ENSMUSG00000035451.7	protein_coding	Foxa1	0.000186816	2.15168	0.34	0.24	2.2	1.63
ENSMUSG00000036699.12	protein_coding	Zcchc12	0.000187265	3.65677	0.18	0	1.64	2.33
ENSMUSG00000096175.3	protein_coding	Gm21761	0.000190575	2.37218	15.4	38.02	225.88	191.73
ENSMUSG00000032238.17	protein_coding	Rora	0.000190626	1.03269	3.35	4.25	10.14	10.44
ENSMUSG00000002332.16	protein_coding	Dhrs1	0.000191844	1.088	6.29	5.74	18.61	15.39
ENSMUSG00000030539.13	protein_coding	Sema4b	0.000192507	1.92542	0.57	0.34	3.08	1.93
ENSMUSG00000117123.1	lncRNA	Gm49890	0.000193552	6.94689	0	0	1.5	2.01
ENSMUSG00000071042.12	protein_coding	Rasgrp3	0.000196878	2.90382	0.07	0.12	1.48	0.8
ENSMUSG00000026342.10	protein_coding	Slc35f5	0.000198051	1.81686	0.95	1.1	4.32	5.93
ENSMUSG00000100690.1	processed_pseudogene	Gm4322	0.000198251	6.00209	0	0.14	18.84	11.33
ENSMUSG00000026468.14	protein_coding	Lhx4	0.00019953	4.62048	0	0.1	1.43	1.84
ENSMUSG00000107346.1	unprocessed_pseudogene	Gm43225	0.000202557	2.5903	0.51	0.24	3.99	3.14
ENSMUSG00000099891.1	processed_pseudogene	Gm5575	0.00020374	1.70711	6.66	9.52	38.13	36.47
ENSMUSG00000010025.19	protein_coding	Aldh3a2	0.000205772	1.65872	1.8	1.16	4.86	8.22
ENSMUSG00000008435.15	protein_coding	Rdh13	0.000207056	2.13775	0.52	1.18	3.92	6.58
ENSMUSG00000093707.1	unprocessed_pseudogene	Obox4-ps9	0.000208159	3.07815	0.4	0.13	3.19	4.07
ENSMUSG00000112583.1	processed_pseudogene	Gm4930	0.000209898	1.64821	2.26	2.79	9.26	13.03
ENSMUSG00000042099.16	protein_coding	Kank3	0.000212847	1.8745	2.02	0.8	7.74	6.98
ENSMUSG00000117628.1	lncRNA	Gm50012	0.000214972	4.37534	0.02	0.05	1.52	1.24
ENSMUSG00000024866.10	protein_coding	Acy3	0.00021669	3.53074	0.31	0.04	3.62	3.38
ENSMUSG00000030095.10	protein_coding	Tmem43	0.000217199	1.13363	2.88	4.5	10.56	11.08
ENSMUSG00000042810.14	protein_coding	Krba1	0.00022249	1.94661	0.22	0.41	1.67	1.82
ENSMUSG00000086567.1	processed_pseudogene	Gm2830	0.000226629	3.29259	0.49	1.02	13.12	12.58
ENSMUSG00000026223.15	protein_coding	Itm2c	0.000228002	2.19402	0.6	0.29	3.52	2.67
ENSMUSG00000026109.14	protein_coding	Tmeff2	0.000229505	1.54621	0.81	1.25	3.9	4.41
ENSMUSG00000035585.16	protein_coding	Tsen34	0.000230553	1.53267	2.52	2.43	9.89	9.95
ENSMUSG00000104063.1	protein_coding	Pcdhgb7	0.000233108	2.35555	0.12	0.16	1.43	0.82
ENSMUSG00000010911.12	protein_coding	Apip	0.000233971	1.2692	6.62	6.36	19.65	22.6
ENSMUSG00000037246.6	protein_coding	H2-M10.5	0.000234278	6.83337	0	0	1.13	1.41
ENSMUSG00000116378.1	protein_coding	Gcat	0.000237011	4.14569	0	0.11	1.37	2.07
ENSMUSG00000068267.5	protein_coding	Cenpb	0.000240561	1.68598	0.39	0.41	1.9	1.74
ENSMUSG00000028439.14	protein_coding	Fam219a	0.000243361	1.54168	0.99	1.26	4.24	4.89
ENSMUSG00000068335.6	protein_coding	Dok1	0.000244694	4.44519	0	0.07	1.52	1.86
ENSMUSG00000102844.1	TEC	Gm38034	0.000250472	3.34978	0.06	0.11	1.51	1.44
ENSMUSG00000049107.13	protein_coding	Ntf3	0.000251023	3.76775	0.1	0.07	1.93	2.2
ENSMUSG00000100252.6	lncRNA	Mir124-2hg	0.000252402	6.92806	0	0	0.9	2.33
ENSMUSG00000025260.10	protein_coding	Hsd17b10	0.000256023	2.39175	0.61	0.75	5.71	5.34
ENSMUSG00000112232.1	lncRNA	Gm48578	0.000257447	1.42798	9.68	9.71	36.13	35.47
ENSMUSG00000022621.16	protein_coding	Rabl2	0.000258849	1.27061	7.5	5.07	18.02	22.76
ENSMUSG00000006490.3	protein_coding	Prl8a9	0.000264691	6.77895	0	0	2.73	1.22
ENSMUSG00000103094.1	TEC	Gm37558	0.000265544	1.86496	0.37	0.62	2.55	2.68
ENSMUSG00000029420.14	protein_coding	Rimbp2	0.000265649	1.38508	1.83	1.39	6.44	5.04
ENSMUSG00000056895.4	protein_coding	H2bu2	0.000267664	1.35801	8.87	7.27	28.42	28.23
ENSMUSG00000000934.9	protein_coding	Top1mt	0.000271977	3.04731	0.26	0.12	2.01	2.95
ENSMUSG00000051495.7	protein_coding	Irf2bp2	0.000272606	2.00125	0.39	0.16	1.56	1.71
ENSMUSG00000033730.4	protein_coding	Egr3	0.000275346	3.74714	0.07	0	1.22	0.78
ENSMUSG00000071745.1	protein_coding	DXBay18	0.000276137	2.05458	0.48	0.31	3.07	1.82
ENSMUSG00000022773.19	protein_coding	Ypel1	0.000278711	1.63112	1.92	3.41	9.71	13.19
ENSMUSG00000042613.9	protein_coding	Pbxip1	0.000279185	1.94948	0.42	0.25	2.11	1.73
ENSMUSG00000020481.15	protein_coding	Ankrd36	0.000282197	2.42799	0.34	0.27	3.27	1.88
ENSMUSG00000054381.5	protein_coding	Zfp747	0.000283686	1.43449	2.41	1.53	8.29	6.46
ENSMUSG00000110761.1	processed_pseudogene	Gm29761	0.000284487	1.04463	5.78	6.79	19.79	14.56
ENSMUSG00000029780.14	protein_coding	Nt5c3	0.000289823	1.82901	1.13	2.03	6.86	9.26
ENSMUSG00000092561.1	unprocessed_pseudogene	Gm4011	0.000290594	1.9465	0.41	1.3	4.28	5.32
ENSMUSG00000004285.12	protein_coding	Atp6v1f	0.000291513	1.67427	3.59	3.42	17.83	13.87
ENSMUSG00000034675.17	protein_coding	Dbn1	0.000291889	3.14674	0.06	0.22	2.12	1.85
ENSMUSG00000038936.13	protein_coding	Sccpdh	0.000294344	2.01072	0.44	0.79	3.58	3.71
ENSMUSG00000001700.10	protein_coding	Gramd3	0.000299285	3.80596	0.05	0.04	1.21	0.97
ENSMUSG00000071773.4	protein_coding	Rhox1	0.000299914	3.12575	0.42	0.17	5.01	3.75
ENSMUSG00000027374.12	protein_coding	Mrps5	0.00030119	1.80353	3.26	1.93	12.02	13.56
ENSMUSG00000027996.13	protein_coding	Sfrp2	0.00030292	5.6391	0	0.02	1.71	1.66
ENSMUSG00000025931.15	protein_coding	Paqr8	0.000303037	1.60649	0.44	0.55	2.27	1.98
ENSMUSG00000034384.11	protein_coding	Barhl2	0.000303576	3.43064	0.07	0.06	1.39	1.06
ENSMUSG00000020882.17	protein_coding	Cacnb1	0.0003042	1.32227	1.67	1.5	5.36	5.45
ENSMUSG00000041605.16	protein_coding	Inava	0.000304286	1.96628	0.69	0.31	3.1	2.65
ENSMUSG00000024776.18	protein_coding	Stambpl1	0.000304676	3.06998	0.2	0.11	3.34	1.08
ENSMUSG00000020581.11	protein_coding	Agr2	0.000305282	5.81809	0	0.06	4.09	3.61
ENSMUSG00000038521.17	protein_coding	C1s1	0.000305665	1.9732	0.45	0.46	3.07	2.22
ENSMUSG00000020288.13	protein_coding	Ahsa2	0.000306132	1.033	8.18	7.31	18.44	23.45
ENSMUSG00000079334.8	protein_coding	Naa80	0.000306939	2.39997	0.44	0.25	2.71	3.17
ENSMUSG00000033170.14	protein_coding	Card10	0.000308287	1.87422	0.34	0.48	2.32	1.95
ENSMUSG00000031627.9	protein_coding	Irf2	0.000308779	6.99005	0	0	0.44	3.11
ENSMUSG00000021025.8	protein_coding	Nfkbia	0.000309678	1.24536	3.2	3.43	11.33	9.92
ENSMUSG00000003283.14	protein_coding	Hck	0.000312016	5.7461	0.03	0	1.24	1.77
ENSMUSG00000117172.1	lncRNA	A230051N06Rik	0.000312137	2.90634	0.57	0.34	5.51	5.86
ENSMUSG00000024413.14	protein_coding	Npc1	0.000312319	1.00038	3.28	3.71	11.04	7.46
ENSMUSG00000022055.7	protein_coding	Nefl	0.000314081	1.08116	2.12	2.28	6.52	5.89
ENSMUSG00000040148.5	protein_coding	Hmx3	0.000318615	6.66615	0	0	1.36	0.9
ENSMUSG00000095869.1	processed_pseudogene	Ppp1r2-ps6	0.000319559	2.5753	2.96	0.33	14.95	16.38
ENSMUSG00000026994.9	protein_coding	Galnt3	0.000320136	1.21714	1.9	3.25	8.5	7.51
ENSMUSG00000044328.13	protein_coding	Trp53i13	0.00032051	1.43217	3.1	3.05	12.45	10.46
ENSMUSG00000042672.15	protein_coding	Dcst1	0.000322584	6.61062	0	0	1.3	1.09
ENSMUSG00000097104.1	lncRNA	Gm26579	0.000323812	4.08438	0.2	0	3.16	3.52
ENSMUSG00000023235.14	protein_coding	Ccl25	0.000323953	1.75933	1.4	1.85	7.02	8.63
ENSMUSG00000087455.7	lncRNA	5330411J11Rik	0.000325645	4.8947	0.05	0	1.9	1.91
ENSMUSG00000037910.2	lncRNA	1700018B24Rik	0.000327499	1.0203	20.48	18.25	55.45	48.71
ENSMUSG00000073411.12	protein_coding	H2-D1	0.000327942	1.30023	2.99	2.42	9.98	8.18
ENSMUSG00000022768.17	protein_coding	Ccdc116	0.000331989	1.32889	1.57	1.94	6.04	5.98
ENSMUSG00000033016.16	protein_coding	Nfatc1	0.000337501	1.4863	0.82	0.6	2.92	2.59
ENSMUSG00000096727.3	protein_coding	Psmb9	0.000339491	4.56339	0.2	0	3.44	4.17
ENSMUSG00000013584.5	protein_coding	Aldh1a2	0.000343729	1.38829	1.68	1.46	5.51	5.76
ENSMUSG00000030409.16	protein_coding	Dmpk	0.000345898	2.10586	0.94	0.88	7.72	4.13
ENSMUSG00000050132.13	protein_coding	Sarm1	0.000347169	1.94986	0.38	1.38	4.67	5.27
ENSMUSG00000059423.13	protein_coding	Zfp933	0.000349097	1.59739	0.95	0.9	5.57	2.35
ENSMUSG00000085881.2	lncRNA	Gm15912	0.000349728	5.39073	0	0.09	3.61	3.57
ENSMUSG00000027500.10	protein_coding	Stmn2	0.000352871	5.76939	0.02	0	1.72	1.23
ENSMUSG00000003573.15	protein_coding	Homer3	0.000362683	3.70137	0.05	0.07	1.24	1.63
ENSMUSG00000022629.17	protein_coding	Kif21a	0.000364297	2.05433	0.16	0.25	1.74	0.85
ENSMUSG00000044400.1	protein_coding	Sowahd	0.000364297	4.34119	0.08	0	1.85	1.51
ENSMUSG00000037600.16	protein_coding	Kdf1	0.000364623	2.48834	0.27	0.36	2.46	3.11
ENSMUSG00000045064.5	protein_coding	Zc2hc1c	0.000372085	1.54578	2.1	1.7	7.41	8.07
ENSMUSG00000098171.1	processed_pseudogene	Gm9621	0.000373283	1.68149	2.14	5.02	19.41	13.27
ENSMUSG00000031808.7	protein_coding	Slc27a1	0.000377406	1.47926	1.14	1.41	4.16	5.71
ENSMUSG00000071332.12	transcribed_unprocessed_pseudogene	E230015B07Rik	0.000393699	3.61125	0.06	0.05	0.7	1.67
ENSMUSG00000040856.17	protein_coding	Dlk1	0.000400332	4.48013	0	0.11	2.75	1.73
ENSMUSG00000064147.7	protein_coding	Rab44	0.000407252	5.87464	0	0.01	0.42	1.64
ENSMUSG00000007872.3	protein_coding	Id3	0.000412168	2.94665	0.2	0.25	2.38	3.65
ENSMUSG00000037652.15	protein_coding	Phc3	0.00041669	1.10471	0.79	0.85	2.67	2.06
ENSMUSG00000038365.8	protein_coding	Fbxo25	0.000416987	1.69856	0.81	1.26	4.87	4.71
ENSMUSG00000049401.10	protein_coding	Ogfr	0.000417	3.78629	0.18	0	1.8	2.53
ENSMUSG00000083287.4	processed_pseudogene	Gm13502	0.000417	1.37475	8.67	7.27	22.05	34.45
ENSMUSG00000051827.11	protein_coding	Rhox2a	0.000417757	6.61815	0	0	2.17	2.52
ENSMUSG00000004952.13	protein_coding	Rasa4	0.000421822	1.22385	7.55	3.72	18.32	17.08
ENSMUSG00000021594.11	protein_coding	Srd5a1	0.000422182	1.69992	1.11	0.68	4.81	3.6
ENSMUSG00000033009.15	protein_coding	Ogfod1	0.000427323	1.14626	3.93	3.11	9	11.86
ENSMUSG00000029059.9	protein_coding	Prxl2b	0.000427697	2.9734	0.31	0.54	5.67	5.47
ENSMUSG00000097736.8	lncRNA	9530059O14Rik	0.000432424	1.64974	1.08	0.71	3.8	4.14
ENSMUSG00000020374.16	protein_coding	Rasgef1c	0.000438383	3.5955	0.15	0.01	1.56	1.5
ENSMUSG00000023034.7	protein_coding	Nr4a1	0.000439507	3.23392	0.07	0.07	1.04	1.23
ENSMUSG00000093384.1	processed_pseudogene	Gm20689	0.000450148	1.33762	27.6	26.17	97.94	88.67
ENSMUSG00000031865.16	protein_coding	Dctn1	0.000450401	1.55563	1.55	2.44	11.99	4.6
ENSMUSG00000040694.4	protein_coding	Apobec2	0.000451783	3.67872	0.06	0.1	2.29	1.49
ENSMUSG00000021464.14	protein_coding	Ror2	0.000454762	2.55402	0.08	0.16	0.88	1.37
ENSMUSG00000027253.15	protein_coding	Lrp4	0.000460169	1.69449	0.21	0.23	1.06	0.99
ENSMUSG00000036667.14	protein_coding	Tcaf1	0.000460296	2.45751	0.21	0.21	2.14	1.49
ENSMUSG00000082164.1	processed_pseudogene	Gm13360	0.00046213	1.39101	4.64	8.08	24.08	21.87
ENSMUSG00000051483.9	protein_coding	Cbr1	0.000463764	1.28523	5.17	3.68	16.71	12.68
ENSMUSG00000025701.12	protein_coding	Alox5	0.000464197	4.29098	0	0.05	0.56	1.68
ENSMUSG00000063364.10	protein_coding	3300002I08Rik	0.000468105	3.09523	0.8	0.08	6.55	6.96
ENSMUSG00000030781.13	protein_coding	Slc5a2	0.000473986	6.46957	0	0	1.4	2.15
ENSMUSG00000104775.1	processed_pseudogene	Gm8182	0.000480572	2.08393	1.29	1.24	7.43	8.91
ENSMUSG00000042724.8	protein_coding	Map3k9	0.000483473	1.01447	1.87	1.83	4.64	5.28
ENSMUSG00000116284.1	transcribed_processed_pseudogene	Gm3787	0.0004843	4.84301	0.22	0	15.06	3.47
ENSMUSG00000090035.3	protein_coding	Galnt4	0.000494006	1.70508	0.35	0.27	1.52	1.41
ENSMUSG00000037621.8	protein_coding	Atoh8	0.000494858	4.05531	0	0.14	2.18	1.95
ENSMUSG00000020828.13	protein_coding	Pld2	0.000496258	1.00859	6.45	5.29	13.12	18.07
ENSMUSG00000026211.17	protein_coding	Obsl1	0.000497522	2.7226	0.32	0.8	7.04	4.68
ENSMUSG00000026644.7	protein_coding	Acbd7	0.00049984	1.83608	6.12	2.62	22.94	22.6
ENSMUSG00000034006.17	protein_coding	Pqlc1	0.000500074	1.17476	3.45	5.26	11.84	14.53
ENSMUSG00000032492.14	protein_coding	Pth1r	0.000501029	5.39823	0.02	0	1.54	0.8
ENSMUSG00000046668.9	protein_coding	Cxxc5	0.00050318	1.7711	0.81	0.59	3.59	3.38
ENSMUSG00000049288.4	protein_coding	Lix1l	0.000504215	2.60747	0.18	0.18	1.09	2.49
ENSMUSG00000104320.1	IG_V_pseudogene	Ighv1-60	0.000509759	1.93504	3.94	4.54	18.96	29.29
ENSMUSG00000032068.14	protein_coding	Plet1	0.000510979	2.9684	0.05	0.34	2.79	2.46
ENSMUSG00000007950.9	protein_coding	Abhd8	0.000516575	2.52066	0.39	0.19	1.68	3.67
ENSMUSG00000093623.1	unprocessed_pseudogene	Obox4-ps14	0.000519977	3.85132	0.09	0.08	2.97	1.61
ENSMUSG00000026939.12	protein_coding	Tmem141	0.000537732	5.52592	0	0.07	3.47	4.78
ENSMUSG00000023007.15	protein_coding	Prpf40b	0.000538144	2.09378	0.59	0.34	3	3.05
ENSMUSG00000019539.11	protein_coding	Rcn3	0.000539041	1.60343	3.51	3.09	17.39	11.12
ENSMUSG00000039232.12	protein_coding	Stx11	0.000539094	2.30496	0.1	0.25	1.14	1.57
ENSMUSG00000000489.7	protein_coding	Pdgfb	0.000541903	2.6192	0.19	0.12	1.41	1.68
ENSMUSG00000036098.15	protein_coding	Myrf	0.000542451	2.01653	0.39	0.18	2.35	1.1
ENSMUSG00000027322.11	protein_coding	Siglec1	0.000547504	1.46946	0.43	0.48	1.86	1.65
ENSMUSG00000031775.5	protein_coding	Pllp	0.00055105	1.73561	1.24	0.84	4.46	5.52
ENSMUSG00000117018.1	processed_pseudogene	Gm7217	0.00055105	6.46386	0	0	2.7	3.17
ENSMUSG00000045691.14	protein_coding	Thtpa	0.000558367	1.68228	0.6	0.54	2.72	2.6
ENSMUSG00000024497.4	protein_coding	Pou4f3	0.000570827	2.98662	0.07	0.14	1.25	1.62
ENSMUSG00000027709.9	protein_coding	Mccc1	0.000572893	1.78047	0.94	0.77	4.01	4.56
ENSMUSG00000023232.17	protein_coding	Serinc2	0.000579896	6.36658	0	0	1.37	0.81
ENSMUSG00000033508.7	protein_coding	Asprv1	0.000593894	2.93288	0.46	0.03	3.15	3.4
ENSMUSG00000035596.14	protein_coding	Mboat7	0.000595365	1.22822	2.12	2	6.04	7.01
ENSMUSG00000037171.6	protein_coding	Nodal	0.000599786	3.58256	0.06	0.04	1.08	1.24
ENSMUSG00000113250.1	TEC	Gm48585	0.000603739	3.77197	0.1	0	1.67	1.13
ENSMUSG00000057654.6	protein_coding	Olfr328	0.000606169	2.24949	0.21	0.34	1.3	2.81
ENSMUSG00000109498.1	TEC	Gm45222	0.00060677	1.78039	0.4	0.26	1.48	1.85
ENSMUSG00000026097.9	protein_coding	Ormdl1	0.000606865	2.51184	0.17	0.3	2.08	2.27
ENSMUSG00000030708.14	protein_coding	Dnajb13	0.000607195	2.86955	0.26	0.12	2	2.42
ENSMUSG00000109617.1	processed_pseudogene	Gm7669	0.000610957	2.5536	0.34	0.19	2.66	2.46
ENSMUSG00000035910.15	protein_coding	Dcdc2a	0.000611688	1.36617	2.58	4.85	13.57	12.76
ENSMUSG00000032128.15	protein_coding	Robo3	0.000612132	2.00992	0.21	0.58	2.42	2.17
ENSMUSG00000016933.17	protein_coding	Plcg1	0.000613431	1.33505	1.92	0.99	4.25	5.74
ENSMUSG00000039452.6	protein_coding	Snx22	0.000614428	1.09081	2.78	3.43	9.62	8.1
ENSMUSG00000060798.7	protein_coding	Intu	0.000615319	1.85858	0.75	0.34	2.77	2.97
ENSMUSG00000021485.14	protein_coding	Mxd3	0.000617555	2.08554	0.69	0.77	4.43	5.12
ENSMUSG00000034855.13	protein_coding	Cxcl10	0.000635167	2.77606	0.4	0.21	4.35	2.81
ENSMUSG00000027907.4	protein_coding	S100a11	0.000639586	5.43381	0	0.11	5.14	6.43
ENSMUSG00000028931.12	protein_coding	Kcnab2	0.000641718	2.14563	1.01	0.24	5.09	3.16
ENSMUSG00000029601.13	protein_coding	Iqcd	0.000644571	3.19958	0.05	0.17	1.62	2.12
ENSMUSG00000112255.1	TEC	Gm47594	0.00064976	1.50808	0.51	0.7	2.45	2.37
ENSMUSG00000090946.3	protein_coding	Ccdc71l	0.000653278	1.17709	1.27	1.11	3.68	3.57
[truncated: 951 more rows]

## Sheet: late2C TSA vs DMSO down
Dataset EV5. List of late 2-cell down-regulated and up-regulated genes after HDACs inhibition by TSA treatment.
gene_id	gene_type	gene_name	padj	log2FoldChange	FPKM
					l2C_DMSO_rep1	l2C_DMSO_rep2	l2C_TSA_rep1	l2C_TSA_rep2
ENSMUSG00000030738.11	protein_coding	Eif3c	0	-4.92648	216.65	241.38	8.98	10.29
ENSMUSG00000086598.9	protein_coding	Btbd18	0	-4.24854	225.98	226.73	15.31	15.12
ENSMUSG00000020802.8	protein_coding	Ube2o	6.1767e-228	-3.8754	114.02	115.83	10.86	9.17
ENSMUSG00000025364.13	protein_coding	Pa2g4	4.89206e-210	-3.26804	286.15	296.9	39.76	37.62
ENSMUSG00000071646.9	protein_coding	Mta2	8.91503e-207	-3.74929	176.81	189.23	18.06	16.71
ENSMUSG00000066232.4	protein_coding	Ipo7	1.0116e-198	-4.14678	96.21	93.96	7.74	5.97
ENSMUSG00000055491.14	protein_coding	Pprc1	3.64898e-191	-4.44741	74.08	61.99	3.64	4.31
ENSMUSG00000040463.16	protein_coding	Mybbp1a	6.18152e-187	-3.91051	148.46	160.16	14.33	11.95
ENSMUSG00000024045.6	protein_coding	Akap8	1.20099e-175	-3.17651	276.38	274.34	40.99	36.84
ENSMUSG00000026246.12	protein_coding	Alppl2	9.23084e-168	-3.28902	171.91	167.19	21.72	22.59
ENSMUSG00000037608.16	protein_coding	Bclaf1	2.02998e-167	-2.81299	357.93	365.63	67.14	64.46
ENSMUSG00000095567.8	protein_coding	Noc2l	3.69419e-159	-3.74968	73.66	74.74	7.15	6.92
ENSMUSG00000021690.10	protein_coding	Jmy	3.17982e-158	-3.5585	42.58	36.71	4.12	4.46
ENSMUSG00000032777.9	protein_coding	Gtf3c1	1.32742e-157	-3.14938	53.69	57.23	7.96	8.01
ENSMUSG00000040413.15	protein_coding	Timd2	3.2819e-154	-4.10455	87.07	80.2	6.52	5.86
ENSMUSG00000079162.8	protein_coding	Trim43b	1.03824e-152	-3.44708	126.92	138.15	15.29	15.72
ENSMUSG00000020738.16	protein_coding	Sumo2	9.07975e-151	-4.18668	154.07	154.17	10.94	10.59
ENSMUSG00000024991.8	protein_coding	Eif3a	2.76732e-149	-2.72708	245.27	261	47.97	49.71
ENSMUSG00000008730.17	protein_coding	Hipk1	1.17854e-146	-2.54882	160.05	159.77	35.39	34.46
ENSMUSG00000012535.14	protein_coding	Tnpo3	1.53738e-145	-3.26877	87.56	92.87	11.45	12.44
ENSMUSG00000025839.3	protein_coding	Pramel7	3.24363e-145	-4.83425	134.63	154.11	7.5	5.36
ENSMUSG00000031812.16	protein_coding	Map1lc3b	1.04221e-143	-3.15601	145.03	154.85	21.11	21.81
ENSMUSG00000029836.15	protein_coding	Cbx3	2.28666e-143	-3.8872	119.47	133.97	11.86	9.99
ENSMUSG00000067399.10	protein_coding	Trim43c	2.74282e-142	-4.73113	63.71	68.46	2.86	3.48
ENSMUSG00000024597.11	protein_coding	Slc12a2	8.05124e-141	-2.85832	87.09	83.25	14.3	15.66
ENSMUSG00000018846.8	protein_coding	Pank3	8.00445e-139	-2.59812	103.76	104.56	22.92	21.02
ENSMUSG00000042207.17	protein_coding	Kdm5b	1.33911e-136	-2.64579	138.57	141.26	27.49	29.62
ENSMUSG00000011263.16	protein_coding	Exoc3l2	9.26612e-133	-3.39911	79.13	77.02	9.35	9.52
ENSMUSG00000042354.7	protein_coding	Gnl3	8.96471e-131	-3.32048	139.88	137.24	18.31	17.06
ENSMUSG00000039967.14	protein_coding	Zfp292	9.27073e-130	-4.58376	12.4	10.38	0.59	0.62
ENSMUSG00000032423.12	protein_coding	Syncrip	1.13287e-129	-2.77985	177.28	186.89	34.49	33.23
ENSMUSG00000041583.8	protein_coding	Obox6	8.07725e-129	-4.03445	106.84	106.59	9.15	7.45
ENSMUSG00000046410.10	protein_coding	Kcnk6	1.40802e-128	-5.55648	20.65	21.87	0.56	0.59
ENSMUSG00000020063.16	protein_coding	Sirt1	1.92179e-128	-2.83907	149.66	168.21	27.83	28.88
ENSMUSG00000011179.8	protein_coding	Odc1	2.00672e-128	-2.7996	251.02	265.42	45.29	49.34
ENSMUSG00000032727.14	protein_coding	Mier3	1.73519e-125	-2.49551	272.27	292.75	63.02	64.96
ENSMUSG00000038095.15	protein_coding	Sbno1	1.16026e-124	-2.33605	250.83	246.86	64.79	61.15
ENSMUSG00000034931.15	protein_coding	Dhx8	1.92308e-123	-2.71268	78.72	80.03	15.82	15.1
ENSMUSG00000038943.16	protein_coding	Prc1	7.94886e-123	-3.218	300.71	278.37	44.81	34.58
ENSMUSG00000029634.15	protein_coding	Rnf6	2.91493e-122	-2.72057	133.84	140.43	26.51	26.62
ENSMUSG00000030057.15	protein_coding	Cnbp	3.91917e-122	-2.64996	208.56	206.79	43.65	40.86
ENSMUSG00000026816.14	protein_coding	Gtf3c5	1.0451e-120	-4.01322	44.82	45.94	3.59	3.56
ENSMUSG00000020290.14	protein_coding	Xpo1	7.72371e-120	-2.3593	178.27	181.52	45.62	43.99
ENSMUSG00000028678.13	protein_coding	Kif2c	2.78292e-119	-4.25372	54.54	52.84	4.25	2.92
ENSMUSG00000060739.8	protein_coding	Nsa2	2.81509e-118	-3.21367	182.4	189.04	27.96	23.12
ENSMUSG00000041057.10	protein_coding	Wdr43	1.07259e-117	-2.49902	312.64	328.42	73.19	71.65
ENSMUSG00000072419.5	protein_coding	Dppa2	1.73711e-113	-3.55514	85.44	94.61	10.8	8.7
ENSMUSG00000025362.6	protein_coding	Rps26	3.60717e-113	-3.13004	330.92	337.64	50.76	46.61
ENSMUSG00000003226.7	protein_coding	Ranbp2	2.03259e-112	-2.42867	64.41	66.83	15.1	16.02
ENSMUSG00000004980.16	protein_coding	Hnrnpa2b1	4.50489e-112	-2.86103	270.48	277.61	52.84	43.47
ENSMUSG00000045078.12	protein_coding	Rnf216	6.20024e-112	-2.83555	77.71	74.92	13.66	13.6
ENSMUSG00000051527.11	protein_coding	Usp29	1.50804e-111	-3.16556	40.12	42.05	6.08	5.59
ENSMUSG00000028954.11	protein_coding	Nub1	9.75351e-110	-2.5188	119.62	112.07	26.49	25.09
ENSMUSG00000071054.12	protein_coding	Safb	2.32584e-108	-2.52234	125.62	130.89	28.68	28.32
ENSMUSG00000064194.10	protein_coding	Zfp936	4.52393e-108	-3.43084	85.85	101.37	10.08	12
ENSMUSG00000061755.10	protein_coding	Bod1l	5.34622e-108	-3.45457	89.49	94.29	12.73	8.65
ENSMUSG00000026020.9	protein_coding	Nop58	3.19539e-107	-3.02885	426.7	420.29	59.72	72.41
ENSMUSG00000049792.6	protein_coding	Bag5	2.39506e-106	-3.11985	85.3	85.67	13.44	11.64
ENSMUSG00000090693.4	protein_coding	Trim43a	1.70547e-105	-3.58711	66.5	71.85	6.87	7.78
ENSMUSG00000008976.16	protein_coding	Gabpa	4.78814e-105	-2.58087	204.02	224.51	44.06	47.32
ENSMUSG00000068039.13	protein_coding	Tcp1	1.00589e-104	-2.54826	182.34	182.64	39.35	40.25
ENSMUSG00000051223.14	protein_coding	Bzw1	3.2531e-104	-2.27602	263.52	256.32	68.76	68.31
ENSMUSG00000054766.13	protein_coding	Set	2.11451e-103	-2.33107	601.47	637.91	155.83	158.63
ENSMUSG00000003731.13	protein_coding	Kpna6	2.16038e-102	-2.72227	64.35	69.4	13.43	12.42
ENSMUSG00000046865.7	protein_coding	Fbl	3.0063e-102	-3.82716	87.05	84.86	7.91	7.51
ENSMUSG00000055024.12	protein_coding	Ep300	6.11024e-101	-2.15757	136.81	140.82	38.86	40.62
ENSMUSG00000071655.12	protein_coding	Ubxn1	2.11947e-100	-3.18575	182.23	161.59	22.86	25.21
ENSMUSG00000020029.6	protein_coding	Nudt4	3.88137e-100	-2.56383	78.55	79.7	17.11	17.02
ENSMUSG00000079423.6	protein_coding	Gm3286	6.04405e-100	-4.71463	36.21	40.12	1.68	2
ENSMUSG00000033943.15	protein_coding	Mga	3.49284e-99	-2.12415	94.11	90.13	27.76	26.24
ENSMUSG00000020075.8	protein_coding	Ddx21	6.04103e-99	-2.82451	55.59	55.06	10.87	9.05
ENSMUSG00000058550.15	protein_coding	Dppa4	8.99944e-99	-3.53288	288.86	287.24	27.26	36.15
ENSMUSG00000046062.5	protein_coding	Ppp1r15b	1.91876e-98	-2.71542	62.46	60.31	12.98	10.87
ENSMUSG00000038496.16	protein_coding	Slc19a3	4.69981e-98	-3.09692	171.29	154.19	27.69	20.8
ENSMUSG00000018379.17	protein_coding	Srsf1	4.86581e-98	-2.49264	319.46	361.05	80.13	74.24
ENSMUSG00000028948.16	protein_coding	Nol9	5.25714e-98	-2.54509	102.89	103.01	24.22	20.81
ENSMUSG00000022283.15	protein_coding	Pabpc1	6.85907e-98	-2.16341	364.26	357.53	105.17	100.65
ENSMUSG00000026622.15	protein_coding	Nek2	1.19993e-95	-2.32503	146.33	135.94	35.69	36.19
ENSMUSG00000062794.8	protein_coding	Zfp599	1.2453e-95	-3.46958	48.86	46.79	6.35	4.64
ENSMUSG00000036875.15	protein_coding	Dna2	5.45783e-95	-3.20387	32.81	32.4	4.64	4.36
ENSMUSG00000023025.16	protein_coding	Larp4	1.06773e-94	-2.02769	237.77	246.1	75.22	76.4
ENSMUSG00000022009.1	protein_coding	Nufip1	1.35558e-94	-2.80543	45.79	45.69	8.81	7.87
ENSMUSG00000027469.16	protein_coding	Tpx2	1.22237e-93	-2.36744	137.34	122.21	32.22	32
ENSMUSG00000041264.16	protein_coding	Uspl1	1.64433e-93	-2.42435	107.05	102.58	26.32	23.53
ENSMUSG00000032481.17	protein_coding	Smarcc1	3.76442e-93	-2.51842	84.38	88.3	20.2	18.24
ENSMUSG00000018433.14	protein_coding	Nol11	7.65754e-93	-2.87918	64.77	57.59	11.16	10.02
ENSMUSG00000021054.6	protein_coding	Sgpp1	3.8299e-92	-3.73158	28.25	25.63	2.69	2.46
ENSMUSG00000069114.8	protein_coding	Zbtb10	3.8299e-92	-2.08472	84.79	84.14	26.2	24.67
ENSMUSG00000020526.12	protein_coding	Znhit3	5.70865e-92	-4.0064	98.98	100.94	8.69	7.15
ENSMUSG00000036223.16	protein_coding	Ska1	1.00339e-91	-3.07589	73.76	77.33	11.88	10.94
ENSMUSG00000012443.4	protein_coding	Kif11	4.8108e-91	-3.27502	38.36	38.14	5.78	4.28
ENSMUSG00000022035.6	protein_coding	Ccdc25	3.14925e-90	-3.49509	57	51.94	6.82	5.49
ENSMUSG00000063273.11	protein_coding	Naa15	4.07997e-89	-2.52688	88.5	84.32	19.13	19.12
ENSMUSG00000015176.11	protein_coding	Nolc1	5.02232e-89	-2.36628	161.23	177.79	43.16	40.75
ENSMUSG00000022961.18	protein_coding	Son	9.61495e-89	-2.10096	143.94	151.9	46.12	42
ENSMUSG00000045983.16	protein_coding	Eif4g1	9.6344e-89	-2.18636	204.84	201.17	53.69	60.1
ENSMUSG00000049957.14	protein_coding	Ccdc137	1.06506e-88	-4.29386	101.39	88.81	7.72	4.76
ENSMUSG00000029394.11	protein_coding	Cdk2ap1	1.81354e-88	-2.97774	352.38	349.21	64.65	48.88
ENSMUSG00000021243.14	protein_coding	Fcf1	2.03313e-88	-4.18321	114.5	109.15	8.25	7.36
ENSMUSG00000042506.15	protein_coding	Usp22	4.43893e-88	-3.56537	50.84	62.9	5.65	6.54
ENSMUSG00000027613.15	protein_coding	Eif6	4.60308e-88	-3.03928	188.71	167.65	29.68	25.55
ENSMUSG00000034206.15	protein_coding	Polq	5.62475e-88	-3.02605	37.74	42.5	7.05	5.51
ENSMUSG00000023944.14	protein_coding	Hsp90ab1	7.87293e-88	-2.09398	323.06	349.3	101.4	99.65
ENSMUSG00000104158.2	protein_coding	Gm38100	7.87293e-88	-4.54689	36.82	35.84	1.84	2.09
ENSMUSG00000090137.8	protein_coding	Uba52	1.52585e-87	-2.89349	373.42	329.58	60.04	60.29
ENSMUSG00000041037.8	protein_coding	Irgq	1.3437e-86	-3.5091	17.06	16.42	1.68	2.05
ENSMUSG00000038279.10	protein_coding	Nop2	2.35756e-86	-2.8405	72.31	73.57	14.17	11.78
ENSMUSG00000020923.17	protein_coding	Ubtf	3.61037e-86	-3.01123	154.06	160.66	28.82	21
ENSMUSG00000028790.13	protein_coding	Khdrbs1	3.80582e-86	-2.28725	102.04	108.23	27.89	27.08
ENSMUSG00000020074.7	protein_coding	Ccar1	5.62191e-86	-2.17738	184.71	179.94	52.99	49.92
ENSMUSG00000047554.14	protein_coding	Tmem41b	1.36595e-85	-2.47187	251.77	267.45	64.92	54.56
ENSMUSG00000054717.7	protein_coding	Hmgb2	1.97e-85	-2.18887	214.17	196.39	58.92	56.03
ENSMUSG00000027498.14	protein_coding	Cstf1	1.96621e-84	-3.30167	55.57	49.86	6.7	6.89
ENSMUSG00000060499.7	protein_coding	Rpl10l	2.07414e-84	-3.50145	103.97	99.34	12.47	10.34
ENSMUSG00000022024.10	protein_coding	Sugt1	4.5544e-84	-2.30322	219.44	216.65	57.2	55.51
ENSMUSG00000028106.13	protein_coding	Rprd2	6.87688e-84	-3.764	38.41	33.95	2.73	4.07
ENSMUSG00000024613.16	protein_coding	Tcof1	3.21308e-83	-2.3992	52.45	54.92	13.38	12.58
ENSMUSG00000045098.19	protein_coding	Kmt5b	3.75289e-83	-3.42878	55.88	52.07	5.64	7.15
ENSMUSG00000059208.15	protein_coding	Hnrnpm	4.98097e-83	-2.5493	96.46	106.7	22.32	21.9
ENSMUSG00000093904.2	protein_coding	Tomm20	1.08321e-81	-3.05743	112.41	91.93	15.25	15.99
ENSMUSG00000058006.12	protein_coding	Mdn1	1.29375e-81	-2.5781	34.87	33.16	6.6	7.91
ENSMUSG00000053536.7	protein_coding	Cstf2t	2.98768e-81	-2.52801	52.54	54.7	11.18	12.5
ENSMUSG00000068823.10	protein_coding	Csde1	1.27309e-80	-1.93109	261.79	251.15	88.42	83.41
ENSMUSG00000029265.4	protein_coding	Dr1	2.10588e-80	-2.79754	46.05	49.08	9.19	8.23
ENSMUSG00000029147.11	protein_coding	Ppm1g	1.29587e-79	-2.5313	125.64	111.79	24.77	27.5
ENSMUSG00000061787.15	protein_coding	Rps17	2.7137e-79	-2.99108	394.43	373.48	68.17	54.92
ENSMUSG00000048661.14	protein_coding	Lemd3	6.51985e-79	-3.2011	24.57	28.9	3.46	3.92
ENSMUSG00000049878.13	protein_coding	Rlf	7.92324e-79	-2.52253	42.48	44.74	8.94	10.38
ENSMUSG00000004897.16	protein_coding	Hdgf	1.40385e-78	-2.30906	282.63	250.03	68.3	68.68
ENSMUSG00000028693.15	protein_coding	Nasp	2.16869e-78	-2.13484	284.38	318.06	91.28	83.85
ENSMUSG00000078941.9	protein_coding	Ak6	4.76454e-78	-2.5441	164.26	166	38.3	33.86
ENSMUSG00000024795.11	protein_coding	Kif20b	2.41275e-77	-2.10667	87.88	91.03	27.59	25.44
ENSMUSG00000006641.12	protein_coding	Slc5a6	5.31132e-77	-2.73499	66.94	73.59	13.95	12.92
ENSMUSG00000025047.9	protein_coding	Pdcd11	5.58281e-77	-2.30947	31.26	30.95	8.02	7.97
ENSMUSG00000035247.16	protein_coding	Hectd1	7.86936e-77	-2.29234	28.21	26.18	7.1	7.06
ENSMUSG00000048371.8	protein_coding	Pdp2	1.14266e-76	-2.39676	53.26	50.66	11.67	13.45
ENSMUSG00000075700.9	protein_coding	Selenot	1.21177e-76	-2.17674	92.59	89.05	25.15	26.07
ENSMUSG00000022247.12	protein_coding	Brix1	2.12996e-76	-2.48208	75.02	81.38	17.88	17.79
ENSMUSG00000063200.4	protein_coding	Nol7	2.22833e-76	-3.17324	128.72	136.7	19.49	17.89
ENSMUSG00000044791.16	protein_coding	Setd2	2.58077e-76	-2.3073	264.57	259.33	75.7	59.4
ENSMUSG00000031508.14	protein_coding	Ankrd10	2.83847e-76	-2.63779	90.78	88.88	17	19.72
ENSMUSG00000018362.14	protein_coding	Kpna2	5.31566e-76	-2.93521	128.63	129.52	24.99	17.99
ENSMUSG00000003778.14	protein_coding	Brd8	6.18322e-76	-2.99222	78.02	92.31	15.35	11.93
ENSMUSG00000073775.4	protein_coding	Kti12	2.04068e-75	-3.56986	47.81	44.55	5.12	4.74
ENSMUSG00000031954.6	protein_coding	Cfdp1	2.05959e-75	-2.60871	150.24	136.52	30.8	29.05
ENSMUSG00000006005.18	protein_coding	Tpr	2.3267e-75	-3.00672	430.85	563.12	67.98	89.99
ENSMUSG00000033014.12	protein_coding	Trim33	2.38331e-75	-2.56678	75.22	62.95	14.09	15.57
ENSMUSG00000038214.15	protein_coding	Bend3	4.05202e-75	-2.63494	48.19	43.04	8.62	10.07
ENSMUSG00000030662.10	protein_coding	Ipo5	4.40519e-75	-2.25518	95.87	89.2	26.78	22.69
ENSMUSG00000028557.10	protein_coding	Rnf11	8.85588e-75	-2.99418	79.56	85.19	14.65	11.67
ENSMUSG00000099216.1	protein_coding	Obox8	1.71236e-74	-3.5857	93.71	80.52	10.48	7.93
ENSMUSG00000022682.8	protein_coding	Rrn3	3.77435e-74	-2.1534	79.12	75.81	21.86	22.54
ENSMUSG00000019303.14	protein_coding	Psmc3ip	3.99328e-74	-3.41011	86.34	79.76	10.56	9.27
ENSMUSG00000029402.8	protein_coding	Snrnp35	4.77201e-74	-4.03322	60.47	61.38	5.3	4.12
ENSMUSG00000032788.15	protein_coding	Pdxk	6.54498e-74	-2.51155	30.91	32.25	6.9	7.2
ENSMUSG00000048039.8	protein_coding	Isg20l2	9.49593e-74	-3.39741	38.26	30.65	4.03	4.26
ENSMUSG00000038612.16	protein_coding	Mcl1	1.4018e-73	-2.42439	52	54.19	12.27	12.92
ENSMUSG00000066878.5	protein_coding	Gm10184	2.53088e-73	-2.8747	161.09	149.9	31.48	22.47
ENSMUSG00000017677.11	protein_coding	Wsb1	3.2743e-73	-2.1704	107.52	107.99	30.01	31.02
ENSMUSG00000098274.7	protein_coding	Rpl24	3.77445e-73	-3.8966	114.81	109.73	10.4	8.67
ENSMUSG00000079260.3	protein_coding	Tmppe	3.81238e-73	-3.85221	20.65	23.18	1.97	1.87
ENSMUSG00000022314.10	protein_coding	Rad21	7.83779e-73	-1.83402	203.02	194.47	73.53	68.87
ENSMUSG00000056300.14	protein_coding	Zfp981	7.84107e-73	-2.92045	70.75	75.16	10.52	13.93
ENSMUSG00000026848.14	protein_coding	Tor1b	8.28513e-73	-3.8099	46.29	39.49	3.03	4.69
ENSMUSG00000026238.14	protein_coding	Ptma	1.17644e-72	-2.02313	294.8	291.81	93.11	91.09
ENSMUSG00000022312.11	protein_coding	Eif3h	3.05023e-72	-3.0476	80.98	76.06	12.36	11.75
ENSMUSG00000032187.16	protein_coding	Smarca4	3.67856e-72	-2.02287	64.32	59.97	19.77	19.25
ENSMUSG00000030180.15	protein_coding	Kdm5a	3.78287e-72	-2.37059	92.08	105.16	23.62	24.96
ENSMUSG00000028873.16	protein_coding	Cdca8	4.00689e-72	-2.48916	300.2	287.4	60.42	72.77
ENSMUSG00000079658.9	protein_coding	Eloc	7.72805e-72	-2.678	380.5	439.48	80.24	82.71
ENSMUSG00000039041.15	protein_coding	Adrm1	8.66935e-72	-2.94826	101.15	93.92	15.35	16.75
ENSMUSG00000019814.5	protein_coding	Ltv1	9.50992e-72	-2.46671	78.81	83.75	19.89	17.58
ENSMUSG00000041849.7	protein_coding	Card6	1.92495e-71	-3.80095	18.37	19.64	2.11	1.35
ENSMUSG00000029422.15	protein_coding	Rsrc2	2.03064e-71	-2.12702	451.45	488.09	129.39	144.76
ENSMUSG00000029599.13	protein_coding	Ddx54	2.66399e-71	-2.15673	56.18	55.5	15.73	16.19
ENSMUSG00000025280.8	protein_coding	Polr3a	2.69e-71	-2.42854	35.7	34.31	8.63	7.94
ENSMUSG00000038047.18	protein_coding	Haus6	5.16711e-71	-2.14415	72.54	77.03	20.63	22.5
ENSMUSG00000036371.6	protein_coding	Serbp1	1.16251e-70	-2.10978	519.66	462.81	153.39	136.94
ENSMUSG00000024759.14	protein_coding	Atl3	1.23908e-70	-3.87437	11.02	11.78	0.92	1.05
ENSMUSG00000024241.7	protein_coding	Sos1	1.28752e-70	-2.63097	23.99	22.61	5.22	4.36
ENSMUSG00000039244.10	protein_coding	E130309D02Rik	4.56053e-70	-2.91614	52.17	47.63	8.43	8.37
ENSMUSG00000071415.6	protein_coding	Rpl23	8.46911e-70	-2.53468	172.13	181.1	38.38	39.2
ENSMUSG00000004364.14	protein_coding	Cul3	1.40512e-69	-1.8312	455.31	417	157.41	155.55
ENSMUSG00000039630.10	protein_coding	Hnrnpu	1.5338e-69	-1.83094	295.04	315.86	112.76	106.58
ENSMUSG00000036160.13	protein_coding	Surf6	1.75067e-69	-2.20756	112.98	110.85	31.92	29.86
ENSMUSG00000016831.12	protein_coding	Tox4	3.39973e-69	-2.33229	49.95	46.32	13.21	11.15
ENSMUSG00000036733.16	protein_coding	Rbm42	3.7701e-69	-2.50811	99.04	96.63	23.34	20.43
ENSMUSG00000020358.17	protein_coding	Hnrnpab	4.01417e-69	-1.79874	388.11	372.4	140.94	138.2
ENSMUSG00000046058.7	protein_coding	Eid2	4.29768e-69	-4.24851	37.5	41.98	2.73	2.55
ENSMUSG00000034994.10	protein_coding	Eef2	7.17475e-69	-2.10779	121.21	118.37	38.09	32.82
ENSMUSG00000031986.6	protein_coding	Sprtn	1.13733e-68	-2.27258	47.23	47.65	13.15	11.88
ENSMUSG00000028156.12	protein_coding	Eif4e	1.18058e-68	-2.2177	267.1	263.06	66.68	78.47
ENSMUSG00000038762.15	protein_coding	Abcf1	1.35057e-68	-2.74852	113.21	141.17	25.76	22.44
ENSMUSG00000095954.4	protein_coding	Gm3183	3.30754e-68	-2.34527	146.31	147.22	40.26	33.37
ENSMUSG00000026466.16	protein_coding	Tor1aip1	4.06204e-68	-3.72684	34.42	32.48	2.91	3.49
ENSMUSG00000094483.2	protein_coding	Purb	4.33835e-68	-2.79458	17.39	20.7	3.78	3.2
ENSMUSG00000093674.7	protein_coding	Rpl41	5.2015e-68	-2.44039	598.04	609.69	154.65	128.84
ENSMUSG00000030016.14	protein_coding	Zfp638	1.14465e-67	-2.44606	85.99	94.7	19.27	22.96
ENSMUSG00000034391.12	protein_coding	Fbxo15	1.30167e-67	-2.27837	277.86	250.94	63.71	75.01
ENSMUSG00000046323.8	protein_coding	Dppa3	3.12614e-67	-1.74637	1102.39	1089.53	408.93	423.74
ENSMUSG00000001827.12	protein_coding	Folr1	4.30839e-67	-3.66601	86.83	77.58	9.27	7.14
ENSMUSG00000033863.2	protein_coding	Klf9	4.51727e-67	-3.09469	22.75	20.1	2.94	3.42
ENSMUSG00000050244.9	protein_coding	Heatr1	8.30954e-67	-2.3285	42.19	43.12	10.54	11.08
ENSMUSG00000030741.15	protein_coding	Spns1	1.14679e-66	-3.65206	29.13	25.98	2.72	2.82
ENSMUSG00000035049.4	protein_coding	Rrp12	1.36158e-66	-2.76609	27.9	26.12	5.5	4.6
ENSMUSG00000038611.17	protein_coding	Phrf1	1.80301e-66	-2.12416	92.03	85.23	25.49	26.31
ENSMUSG00000041220.10	protein_coding	Elovl6	2.29558e-66	-2.65274	23.6	26.15	4.74	5.31
ENSMUSG00000079104.4	protein_coding	Prps1l3	2.43197e-66	-2.79325	77.15	66.54	13.84	12.47
ENSMUSG00000020361.13	protein_coding	Hspa4	7.14577e-66	-2.55374	104.97	86.33	20.99	20.43
ENSMUSG00000028953.10	protein_coding	Abcf2	1.15959e-65	-2.0531	144.99	143.67	47.71	41.04
ENSMUSG00000040025.17	protein_coding	Ythdf2	1.34141e-65	-2.13381	83	86.01	23.91	25.17
ENSMUSG00000037331.15	protein_coding	Larp1	1.6509e-65	-3.29344	34.85	30.66	3.34	5.12
ENSMUSG00000037487.7	protein_coding	Ubr5	3.10767e-65	-1.73114	165.53	169.69	67.17	61.83
ENSMUSG00000006056.13	protein_coding	Calcoco2	3.19865e-65	-2.16711	167.86	151.77	46.31	44.36
ENSMUSG00000020677.7	protein_coding	Ddx52	5.1161e-65	-2.40268	46.58	44.86	11.38	10.63
ENSMUSG00000022391.16	protein_coding	Rangap1	6.42511e-65	-2.83083	33.27	36.37	6.41	6.02
ENSMUSG00000006398.15	protein_coding	Cdc20	7.45746e-65	-2.47599	75.22	72.92	17.41	16.47
ENSMUSG00000048410.17	protein_coding	Zfp407	2.69355e-64	-2.67152	33.34	33.8	7.7	5.73
ENSMUSG00000031917.12	protein_coding	Nip7	2.80064e-64	-2.93995	95.77	84.77	14.15	15.7
ENSMUSG00000038252.13	protein_coding	Ncapd2	5.91921e-64	-2.44125	59.11	56.71	12.6	14.53
ENSMUSG00000031715.14	protein_coding	Smarca5	7.31531e-64	-1.75754	151.71	165.03	60.81	58.79
ENSMUSG00000051378.10	protein_coding	Kif18b	1.05378e-63	-2.33948	51.39	51.74	12.41	13.51
ENSMUSG00000021944.15	protein_coding	Gata4	1.1645e-63	-2.5234	57.84	49.87	12.33	11.49
ENSMUSG00000002052.6	protein_coding	Supt6	1.30212e-63	-1.94442	47.85	49.6	16.79	15.52
ENSMUSG00000027547.17	protein_coding	Sall4	1.34256e-63	-2.30731	80.43	69.11	18.59	19.85
ENSMUSG00000018446.8	protein_coding	C1qbp	1.6566e-63	-3.11673	77.92	75.9	12.52	10
ENSMUSG00000030204.10	protein_coding	Ddx47	1.76343e-63	-3.40068	43.79	37.92	4.63	5.15
ENSMUSG00000022601.11	protein_coding	Zbtb11	2.86567e-63	-1.98961	51.99	53.27	16.69	17.1
ENSMUSG00000050144.13	protein_coding	Slc25a44	2.91562e-63	-2.30891	93.17	90.42	21.2	25.91
ENSMUSG00000021111.15	protein_coding	Papola	5.21159e-63	-2.38469	111.99	98.4	26.2	25.05
ENSMUSG00000041431.16	protein_coding	Ccnb1	5.75317e-63	-1.84913	270.93	279.1	101.7	93.17
ENSMUSG00000031669.10	protein_coding	Gins3	7.45753e-63	-4.80766	16.53	16.01	0.68	0.78
ENSMUSG00000019942.13	protein_coding	Cdk1	9.19921e-63	-2.1843	294.86	303.65	88.35	79.46
ENSMUSG00000112808.1	processed_pseudogene	Gm4739	9.19921e-63	-2.16813	382.39	354.45	105.46	103.29
ENSMUSG00000024660.9	protein_coding	Incenp	1.03113e-62	-2.04661	112.61	124.88	36.21	37.06
ENSMUSG00000037415.6	protein_coding	Ranbp10	1.1727e-62	-2.34333	26.54	27.54	6.8	6.76
ENSMUSG00000058546.8	protein_coding	Rpl23a	1.25899e-62	-2.10667	506	482.53	152.81	139.73
ENSMUSG00000039067.5	protein_coding	Psmd7	1.8679e-62	-2.66296	68.47	69.57	14.21	13.48
ENSMUSG00000025351.14	protein_coding	Cd63	2.88327e-62	-3.4706	77.63	77.68	7.45	10.21
ENSMUSG00000024384.4	protein_coding	Iws1	3.21901e-62	-2.19359	107.61	102.75	27.06	31.48
ENSMUSG00000035021.13	protein_coding	Baz1a	4.61179e-62	-1.7319	114.16	121.46	45.56	45.03
ENSMUSG00000029188.14	protein_coding	Slc34a2	9.87658e-62	-1.90026	421.79	416.13	156.36	130.21
ENSMUSG00000002129.11	protein_coding	Sf3a1	1.08601e-61	-2.5794	26.76	31.55	6.43	5.97
ENSMUSG00000113533.1	processed_pseudogene	Gm46992	1.18095e-61	-5.03979	34.51	32.25	1.64	0.9
ENSMUSG00000025495.15	protein_coding	Ptdss2	1.18122e-61	-3.01019	95.83	124.16	19.45	15.3
ENSMUSG00000038299.16	protein_coding	Wdr36	1.8338e-61	-2.45923	38.99	40.55	9.41	8.99
ENSMUSG00000113206.1	processed_pseudogene	Gm3742	3.226e-61	-4.22322	55.8	62.41	5.26	2.77
ENSMUSG00000049969.3	protein_coding	Plekhf2	4.06484e-61	-2.88094	48.54	48.79	9.76	7.05
ENSMUSG00000003779.16	protein_coding	Kif20a	4.4169e-61	-2.01914	88.87	88.65	29.09	26.74
ENSMUSG00000028330.8	protein_coding	Ncbp1	9.01524e-61	-2.03437	93.02	97.1	31.51	27.69
ENSMUSG00000079259.2	protein_coding	Trim71	9.40832e-61	-2.33709	16.59	14.89	3.9	4.02
ENSMUSG00000027651.16	protein_coding	Rprd1b	1.10596e-60	-4.15584	45.86	44.47	4.38	2.11
ENSMUSG00000021731.10	protein_coding	Mrps30	1.68249e-60	-2.75372	29.3	31.53	6.19	5.27
ENSMUSG00000014905.4	protein_coding	Dnajb9	2.10883e-60	-1.92658	174.82	184.41	64.38	56.2
ENSMUSG00000030867.7	protein_coding	Plk1	2.68526e-60	-2.45877	61.47	61.35	13.67	14.73
ENSMUSG00000009291.13	protein_coding	Pttg1ip	2.85576e-60	-1.99014	116.15	113	36.22	37.27
ENSMUSG00000024750.11	protein_coding	Zfand5	5.89385e-60	-1.74801	184.84	183.69	71.21	68.85
ENSMUSG00000024539.17	protein_coding	Ptpn2	6.68506e-60	-1.97548	151.66	158.59	51.11	49.48
ENSMUSG00000049300.11	protein_coding	Prmt6	8.24547e-60	-2.27378	63.25	60.06	17.02	15.45
ENSMUSG00000041438.8	protein_coding	Utp4	8.28107e-60	-3.54485	28.15	28.07	2.7	3.35
ENSMUSG00000026615.14	protein_coding	Eprs	1.58484e-59	-2.15968	33.76	33.39	9.9	9.24
ENSMUSG00000025439.5	protein_coding	Clns1a	1.62966e-59	-3.59799	53.52	62.39	7.2	4.92
ENSMUSG00000023852.14	protein_coding	Chd1	1.64215e-59	-1.73197	94.72	86.05	35.36	34.1
ENSMUSG00000025173.13	protein_coding	Wdr45b	1.79969e-59	-3.32359	37.65	38.24	4.66	4.93
ENSMUSG00000001482.15	protein_coding	Def8	1.90726e-59	-3.14456	40.36	39.04	6.33	5.09
ENSMUSG00000001416.13	protein_coding	Cct3	2.39213e-59	-2.30383	89.93	83.35	23.81	20.87
ENSMUSG00000058290.4	protein_coding	Espl1	5.27526e-59	-2.09847	80.08	91.31	25.08	25.9
ENSMUSG00000036442.8	protein_coding	Thap11	5.95025e-59	-2.46783	67.02	64.42	14.54	15.63
ENSMUSG00000010453.12	protein_coding	Kansl3	7.54218e-59	-3.12942	18.15	21.04	2.59	3.08
ENSMUSG00000019979.12	protein_coding	Apaf1	9.03744e-59	-3.01455	13.07	14.2	1.99	2.28
ENSMUSG00000039826.13	protein_coding	Trub2	1.09285e-58	-3.3973	27.89	24.63	2.9	3.38
ENSMUSG00000028639.14	protein_coding	Ybx1	1.21315e-58	-1.7063	506.97	524.56	211.97	191.48
ENSMUSG00000034424.5	protein_coding	Gcsh	1.21315e-58	-1.87481	206.28	200.06	72.82	68.51
ENSMUSG00000040481.17	protein_coding	Bptf	1.89925e-58	-1.601	135.44	139.11	59.71	55.92
ENSMUSG00000027496.15	protein_coding	Aurka	3.64291e-58	-2.35314	72.46	67.63	17.49	17.38
ENSMUSG00000030677.8	protein_coding	Kif22	4.1091e-58	-2.56285	98.64	95.03	18.81	22.88
ENSMUSG00000031357.3	protein_coding	Syap1	6.28099e-58	-3.02399	59.55	63.53	8.01	11.15
ENSMUSG00000019837.8	protein_coding	Gtf3c6	7.53934e-58	-2.95475	130.06	141.3	19.38	25.01
ENSMUSG00000028187.10	protein_coding	Rpf1	1.27943e-57	-2.79557	58.68	56.53	9.65	11.37
ENSMUSG00000025508.13	protein_coding	Rplp2	1.37024e-57	-2.11152	715.57	667.02	192.81	214.24
ENSMUSG00000009555.16	protein_coding	Cdk9	1.47921e-57	-2.26985	104.48	105.72	28.99	26.48
ENSMUSG00000026355.11	protein_coding	Mcm6	1.48235e-57	-1.98955	71.06	70.92	23.31	22.24
ENSMUSG00000034163.10	protein_coding	Zfc3h1	2.20416e-57	-1.9516	37.15	38.8	12.88	12.16
ENSMUSG00000034429.15	protein_coding	Zfp707	2.66412e-57	-2.66013	94.94	85.43	20.72	15.56
ENSMUSG00000022300.10	protein_coding	Dcaf13	2.76826e-57	-3.54581	36.66	38.98	4.53	3.63
ENSMUSG00000063888.7	protein_coding	Rpl7l1	4.64619e-57	-2.53462	52.63	52.01	11.02	11.9
ENSMUSG00000034453.8	protein_coding	Polr3b	5.84553e-57	-3.01349	25.83	25.57	4.5	3.6
ENSMUSG00000018583.5	protein_coding	G3bp1	6.6111e-57	-1.94103	45.51	43.38	14.05	15.44
ENSMUSG00000034892.8	protein_coding	Rps29	6.86166e-57	-3.82841	179.71	181.88	15.22	16.85
ENSMUSG00000028248.15	protein_coding	Pnisr	1.25535e-56	-2.70439	35.63	42.09	6.72	8.42
ENSMUSG00000009927.9	protein_coding	Rps25	1.38247e-56	-2.87971	133.77	150.76	22.9	26.04
ENSMUSG00000025134.2	protein_coding	Alyref	2.10492e-56	-2.24698	183.96	205.96	50.37	54.12
ENSMUSG00000025355.7	protein_coding	Mmp19	2.15086e-56	-4.13837	12.15	13.14	1.02	0.79
ENSMUSG00000032396.17	protein_coding	Dis3l	2.24748e-56	-2.53028	51.82	55.9	10.46	13.22
ENSMUSG00000024498.16	protein_coding	Tcerg1	3.00613e-56	-1.79843	166.61	159.01	59.59	59.81
ENSMUSG00000027940.18	protein_coding	Tpm3	3.59882e-56	-1.88351	183.41	182.71	60.87	65.61
ENSMUSG00000023048.13	protein_coding	Prr13	3.9702e-56	-2.57195	94.36	96.77	20	20.8
ENSMUSG00000005481.18	protein_coding	Ddx39	4.8164e-56	-1.9189	144.68	156.5	51.71	49.85
ENSMUSG00000053740.8	processed_pseudogene	Gm6457	5.37716e-56	-4.21612	139.52	143.16	12.13	7.06
ENSMUSG00000029655.17	protein_coding	N4bp2l2	6.05458e-56	-2.44375	47.68	54.87	12.85	11.12
ENSMUSG00000040651.9	protein_coding	Tasor	1.09134e-55	-2.01997	33.01	32.06	10.97	9.48
ENSMUSG00000043424.10	protein_coding	Eif3j2	1.22535e-55	-1.94973	92.94	98.43	31.31	31.8
ENSMUSG00000021477.9	protein_coding	Ctsl	1.27478e-55	-1.81181	322.94	333.65	125.07	113.59
ENSMUSG00000041846.15	protein_coding	Ppp4r3a	1.58602e-55	-1.96284	257.88	259.55	76.92	92.08
ENSMUSG00000022797.16	protein_coding	Tfrc	1.7162e-55	-1.70293	135.65	123.89	50.99	50.73
ENSMUSG00000006715.11	protein_coding	Gmnn	1.82133e-55	-1.98332	230.92	236.05	77.49	73.02
ENSMUSG00000027365.14	protein_coding	Trpm7	1.90279e-55	-2.05464	48.53	44.24	15.29	13.16
ENSMUSG00000001674.11	protein_coding	Ddx18	2.24705e-55	-2.59459	63.67	60.75	14.85	11.32
ENSMUSG00000017760.16	protein_coding	Ctsa	4.89841e-55	-3.19263	34.62	33.88	5.37	4.12
ENSMUSG00000025290.17	protein_coding	Rps24	6.28633e-55	-2.14862	295.21	310.18	91.58	82.36
ENSMUSG00000066551.12	protein_coding	Hmgb1	9.18875e-55	-1.76841	193.05	183.15	71.91	68.97
ENSMUSG00000045374.18	protein_coding	Wdr81	1.10679e-54	-2.91697	14.55	14.3	2.29	2.54
ENSMUSG00000020706.13	protein_coding	Ftsj3	1.20526e-54	-2.56328	31.86	31.42	6.7	6.89
ENSMUSG00000021244.15	protein_coding	Ylpm1	1.20526e-54	-1.89263	54.76	50.36	18.11	17.97
ENSMUSG00000025838.12	protein_coding	Pramel6	1.73695e-54	-4.0355	36.17	29.88	2.21	2.84
ENSMUSG00000067367.9	protein_coding	Lyar	1.81199e-54	-2.28129	157.88	139.75	42.55	35.32
ENSMUSG00000017999.16	protein_coding	Ddx27	1.87109e-54	-2.52393	67.34	68.08	17.1	12.86
ENSMUSG00000038028.9	protein_coding	Tigar	3.04957e-54	-2.32476	97.55	89.2	26.44	21.02
ENSMUSG00000037275.14	protein_coding	Gemin5	6.38531e-54	-2.44302	22.71	22.62	5.89	4.72
ENSMUSG00000027248.13	protein_coding	Pdia3	1.14734e-53	-1.89368	117.29	103.13	38.67	36.98
ENSMUSG00000053801.18	protein_coding	Grwd1	1.96436e-53	-2.7276	42.3	43.72	8.14	8.31
ENSMUSG00000041815.14	protein_coding	Poldip3	2.0306e-53	-1.95219	119.19	112.09	40.68	35.5
ENSMUSG00000003444.8	protein_coding	Med29	4.28375e-53	-2.44823	89.81	88.45	22.36	19.15
ENSMUSG00000038697.15	protein_coding	Taf5l	6.57652e-53	-3.08416	19.93	19.3	3	2.85
ENSMUSG00000026353.9	protein_coding	Ubxn4	7.42984e-53	-1.8658	129.67	136.63	45.99	47.11
ENSMUSG00000020329.12	protein_coding	Polrmt	9.13937e-53	-3.74374	26.67	23.38	2.35	2.35
ENSMUSG00000054469.14	protein_coding	Lclat1	9.24692e-53	-2.30731	103.42	93.47	27.58	23
ENSMUSG00000025050.8	protein_coding	Pcgf6	9.51662e-53	-2.55793	54.2	49.04	12.26	10.01
ENSMUSG00000052253.6	protein_coding	Zfp622	1.34918e-52	-2.50507	122.58	143.2	25.97	33.45
ENSMUSG00000060743.12	protein_coding	H3f3a	1.60126e-52	-1.90246	278.04	297.37	103.55	92.65
ENSMUSG00000029992.14	protein_coding	Gfpt1	2.08728e-52	-2.3417	31.21	34.33	8.7	7.75
ENSMUSG00000022360.8	protein_coding	Atad2	2.75201e-52	-1.95893	75.91	90.13	26.45	27.95
ENSMUSG00000093752.1	protein_coding	Gm20716	4.66572e-52	-2.0102	31.88	30.17	10.15	9.46
ENSMUSG00000029464.10	protein_coding	Gpn3	7.86393e-52	-3.34233	57.44	51.56	5.7	7.91
ENSMUSG00000030779.16	protein_coding	Rbbp6	1.00891e-51	-1.47301	270.54	274.36	124.25	126.2
ENSMUSG00000031432.3	protein_coding	Prps1	1.19421e-51	-1.81473	185.08	203.84	71.32	69.57
ENSMUSG00000025907.14	protein_coding	Rb1cc1	1.21606e-51	-1.4666	437.78	425.47	205.22	193.87
ENSMUSG00000045128.9	protein_coding	Rpl18a	2.03432e-51	-2.347	312.97	307.6	86.87	68.32
ENSMUSG00000042660.8	protein_coding	Wdr55	2.09153e-51	-3.51184	29.03	31.56	3.44	3.26
ENSMUSG00000001415.10	protein_coding	Smg5	2.18699e-51	-2.08958	64.7	60.38	17.61	19.77
ENSMUSG00000030286.6	protein_coding	Emc3	3.0226e-51	-3.24484	35.86	39.53	4.24	5.8
ENSMUSG00000027677.17	protein_coding	Ttc14	3.44397e-51	-2.28695	48.56	50.94	14.12	11.8
ENSMUSG00000026377.12	protein_coding	Nifk	4.47655e-51	-2.28495	80.48	80.43	21.8	20.16
ENSMUSG00000003421.13	protein_coding	Nosip	4.83886e-51	-3.67378	44.51	39.16	5.01	3.24
ENSMUSG00000017428.16	protein_coding	Psmd11	4.98764e-51	-2.32039	66.23	62.45	16.73	15.99
ENSMUSG00000025982.13	protein_coding	Sf3b1	5.21566e-51	-1.72319	77.26	83.48	30.83	31.27
ENSMUSG00000034543.15	protein_coding	Morc2a	5.44816e-51	-1.66985	64.17	65.35	26.33	25.61
ENSMUSG00000087166.9	protein_coding	L1td1	7.39698e-51	-2.16156	56.85	60.78	16.99	16.46
ENSMUSG00000102869.2	lncRNA	2900097C17Rik	9.14298e-51	-2.5715	29.72	22.99	5.5	5.74
ENSMUSG00000028081.6	protein_coding	Rps3a1	9.31816e-51	-2.27336	128.7	133.89	36.33	32.73
ENSMUSG00000062762.17	protein_coding	Ei24	1.67876e-50	-1.79964	265.98	254.14	101.13	89.43
ENSMUSG00000022774.13	protein_coding	Ncbp2	1.68434e-50	-2.42735	68.18	71.02	15.39	17.42
ENSMUSG00000006599.13	protein_coding	Gtf2h1	2.57804e-50	-2.24604	71.61	66.78	17.11	20
ENSMUSG00000027581.12	protein_coding	Stmn3	2.65803e-50	-5.63056	32.43	28.98	0.55	0.98
ENSMUSG00000021134.17	protein_coding	Srsf5	3.31608e-50	-1.85984	193.54	217.34	73.39	70.86
ENSMUSG00000020857.11	protein_coding	Nme2	4.28921e-50	-3.48909	64.76	60.62	7.69	6.4
ENSMUSG00000047649.9	protein_coding	Cd3eap	7.50738e-50	-2.48028	40.45	42.81	9.04	9.88
ENSMUSG00000025873.16	protein_coding	Faf2	8.80661e-50	-2.6854	35.45	35.07	6.6	7.29
ENSMUSG00000028392.15	protein_coding	Bspry	1.07579e-49	-2.1909	74.46	78.33	20.09	22.43
ENSMUSG00000061079.14	protein_coding	Zfp143	1.17614e-49	-2.40454	40.23	34.65	8.97	8.97
ENSMUSG00000045598.10	protein_coding	Zfp553	1.3565e-49	-2.47725	27.12	26.24	5.9	6.25
ENSMUSG00000032215.15	protein_coding	Rsl24d1	1.42257e-49	-2.17643	138.83	136.32	40.75	36.7
ENSMUSG00000070697.4	protein_coding	Utp3	2.43203e-49	-2.15112	101.87	97.41	26.48	30.5
ENSMUSG00000029430.13	protein_coding	Ran	4.54275e-49	-2.2957	81.38	89.85	24.13	20.22
ENSMUSG00000034311.3	protein_coding	Kif4	4.97456e-49	-2.03738	63.78	71.6	19.56	22.4
ENSMUSG00000024081.9	protein_coding	Cebpz	5.31652e-49	-2.00325	53.54	59.34	19.19	16.67
ENSMUSG00000045328.11	protein_coding	Cenpe	5.86659e-49	-1.65679	97.33	109.63	41.49	42.55
ENSMUSG00000093727.1	unprocessed_pseudogene	Obox3-ps5	5.90003e-49	-2.31012	135.97	159.79	39.37	36.43
ENSMUSG00000050786.8	protein_coding	Ccdc126	7.33594e-49	-3.28457	26.16	21.02	3.09	3.01
ENSMUSG00000040435.12	protein_coding	Ppp1r15a	7.54681e-49	-1.82827	241.13	231.94	93.35	76.51
ENSMUSG00000030079.15	protein_coding	Ruvbl1	8.72792e-49	-2.29843	67.76	65.47	18.37	16.05
ENSMUSG00000029246.14	protein_coding	Ppat	1.06068e-48	-1.87432	76.87	73.97	25.63	26.76
ENSMUSG00000037526.7	protein_coding	Atg14	1.22844e-48	-2.37222	40.08	41.77	11.08	9.01
ENSMUSG00000027806.9	protein_coding	Tsc22d2	1.31921e-48	-1.96567	90.22	91.02	26.93	32.08
ENSMUSG00000027326.13	protein_coding	Knl1	1.43902e-48	-1.76957	30.57	31.03	11.32	11.7
ENSMUSG00000059013.12	protein_coding	Sh2d3c	1.4658e-48	-2.34875	34.11	38.25	9.48	8.56
ENSMUSG00000074501.6	processed_pseudogene	Gm5612	1.48308e-48	-2.90613	244.28	240.75	42.12	39.7
ENSMUSG00000061136.15	protein_coding	Prpf40a	1.56237e-48	-1.55012	263.3	262.47	114.15	115.02
ENSMUSG00000021149.8	protein_coding	Gtpbp4	2.52435e-48	-2.00217	130.44	132.24	37.83	45.48
ENSMUSG00000028517.8	protein_coding	Plpp3	4.29384e-48	-3.47551	15.23	15.43	2.01	1.46
ENSMUSG00000022427.4	protein_coding	Tomm22	5.22988e-48	-3.19617	64.21	65.44	7.73	10.22
ENSMUSG00000025437.15	protein_coding	Usp33	6.62671e-48	-1.95342	92.67	94.45	33.79	27.78
ENSMUSG00000030512.13	protein_coding	Snrpa1	6.93798e-48	-2.94684	59.22	52.04	9.04	9.18
ENSMUSG00000031278.12	protein_coding	Acsl4	7.16362e-48	-2.4004	16.78	18.24	4.2	4.22
ENSMUSG00000027109.16	protein_coding	Sp3	7.64116e-48	-2.38184	31.79	30.9	6.94	8.31
ENSMUSG00000090733.6	protein_coding	Rps27	8.01974e-48	-5.88164	132.65	134.5	2.81	2.8
ENSMUSG00000040459.11	protein_coding	Arglu1	1.06922e-47	-2.02463	130.42	144.01	41.17	44.57
ENSMUSG00000074030.3	protein_coding	Exoc8	1.08351e-47	-2.39576	17.9	17.93	4.41	4.23
ENSMUSG00000081406.4	processed_pseudogene	Rps6-ps4	1.20781e-47	-2.04947	206.3	197.78	63.2	60.93
ENSMUSG00000033706.13	protein_coding	Smyd5	2.05127e-47	-4.24655	47.94	32.56	2.63	2.67
ENSMUSG00000033983.14	protein_coding	Coil	2.23909e-47	-2.70828	32.16	28.18	6.42	5.27
ENSMUSG00000040225.15	protein_coding	Prrc2c	2.42986e-47	-1.64557	135.34	151.44	62.15	54.86
ENSMUSG00000036208.13	protein_coding	Nepro	4.31056e-47	-2.25704	35.35	36.36	9.58	9.47
ENSMUSG00000063511.11	protein_coding	Snrnp70	5.64968e-47	-1.93577	99.89	103.56	34.98	32.71
ENSMUSG00000042699.11	protein_coding	Dhx9	5.75834e-47	-1.87627	118.85	116.28	36.78	44.7
ENSMUSG00000001403.13	protein_coding	Ube2c	6.21907e-47	-2.3327	121.46	125.69	34	28.33
ENSMUSG00000032449.13	protein_coding	Slc25a36	6.59325e-47	-2.65079	24.08	25.98	5.31	4.8
ENSMUSG00000022817.15	protein_coding	Itgb5	6.93997e-47	-3.76332	24.68	26.57	1.84	2.93
ENSMUSG00000001767.5	protein_coding	Crnkl1	7.61866e-47	-2.01575	124.23	119.16	43.5	33.19
ENSMUSG00000067274.10	protein_coding	Rplp0	7.96944e-47	-1.70956	265.6	278.79	112.84	99.51
ENSMUSG00000022394.14	protein_coding	L3mbtl2	8.43981e-47	-1.92515	51.38	51.65	16.96	17.57
ENSMUSG00000001542.7	protein_coding	Ell2	9.79841e-47	-1.78267	73.64	65.92	26.53	25.16
ENSMUSG00000021665.9	protein_coding	Hexb	1.06999e-46	-2.62759	40.37	40.9	9.12	7.55
ENSMUSG00000033326.15	protein_coding	Kdm4a	1.33395e-46	-1.78984	51.87	53.55	20.58	18.29
ENSMUSG00000031504.6	protein_coding	Rab20	1.65728e-46	-2.93954	52.16	50.06	9.66	7.2
ENSMUSG00000030682.4	protein_coding	Cdipt	1.68375e-46	-2.92624	34.68	33.15	6.01	5.27
ENSMUSG00000042079.13	protein_coding	Hnrnpf	1.86357e-46	-1.46337	340.97	328.8	153.91	156.18
ENSMUSG00000022905.12	protein_coding	Kpna1	2.28513e-46	-2.36541	125.98	156.71	39.72	30.07
ENSMUSG00000009630.10	protein_coding	Ppp2cb	5.0191e-46	-2.27732	100	98.24	29.18	22.79
ENSMUSG00000007892.8	protein_coding	Rplp1	7.41998e-46	-1.68238	701.58	725.92	293.66	273.59
ENSMUSG00000045624.15	protein_coding	Esf1	7.41998e-46	-1.70957	81.02	79.45	30.37	32.16
ENSMUSG00000041278.10	protein_coding	Ttc1	8.45611e-46	-1.91486	138.87	125.6	44.55	44.69
ENSMUSG00000026398.14	protein_coding	Nr5a2	9.88855e-46	-2.18218	83.58	79.34	25.82	19.85
ENSMUSG00000022407.10	protein_coding	Adsl	9.91601e-46	-2.97787	51.64	52.38	7.19	9.48
ENSMUSG00000049553.11	protein_coding	Polr1a	1.04036e-45	-2.21508	51.96	44.14	12.24	14.01
ENSMUSG00000038766.16	protein_coding	Gabpb2	2.02593e-45	-2.05282	18.64	16.79	5.28	5.57
ENSMUSG00000075701.9	protein_coding	Selenos	2.49888e-45	-2.55533	201.82	224.92	54.57	37.63
ENSMUSG00000028668.5	protein_coding	Eloa	2.79585e-45	-1.45095	106.09	105.25	49.53	49.18
ENSMUSG00000029614.13	protein_coding	Rpl6	5.68178e-45	-2.36044	174.79	180.26	37.72	49.86
ENSMUSG00000037894.13	protein_coding	H2az1	6.19414e-45	-1.83789	251.29	253.16	91.06	88.61
ENSMUSG00000027865.10	protein_coding	Gdap2	6.74129e-45	-1.87499	52.04	54.8	18.84	18.25
ENSMUSG00000011267.8	protein_coding	Zfp296	7.38213e-45	-2.22219	132.42	132.26	41.33	30.79
ENSMUSG00000050017.11	protein_coding	Pitpnb	7.90706e-45	-3.07187	28.21	26.69	4.97	3.3
ENSMUSG00000051234.6	protein_coding	Rnf7	9.31024e-45	-2.87982	70.64	63.15	11.01	11.98
ENSMUSG00000003752.9	protein_coding	Itpkc	9.76276e-45	-3.41765	14.02	16.1	1.61	1.92
ENSMUSG00000058028.14	protein_coding	Zscan5b	1.01252e-44	-2.76085	136.33	153.26	33.66	20.53
ENSMUSG00000029145.12	protein_coding	Eif2b4	1.29241e-44	-2.46446	66.42	65.98	14.93	15.45
ENSMUSG00000043131.14	protein_coding	Mob1a	2.06557e-44	-2.07734	57.12	50.73	18.16	14.36
ENSMUSG00000003429.11	protein_coding	Rps11	2.09746e-44	-2.72207	113.27	113.54	23.21	20.26
ENSMUSG00000002308.16	protein_coding	Cd320	2.23185e-44	-3.10384	30.65	26.83	4.14	4.28
ENSMUSG00000015357.10	protein_coding	Clpx	2.66899e-44	-2.06825	80.79	69.7	21.11	24.47
ENSMUSG00000021939.8	protein_coding	Ctsb	2.76458e-44	-2.04503	42.28	39.69	13.82	11.44
ENSMUSG00000051316.8	protein_coding	Taf7	2.78742e-44	-1.57315	108.39	109.35	48.99	44.39
ENSMUSG00000011114.18	protein_coding	Tbrg1	2.86351e-44	-4.19793	21.4	16.23	1.3	1.26
ENSMUSG00000006932.17	protein_coding	Ctnnb1	3.40207e-44	-1.87514	84.27	80.42	30.36	26.82
ENSMUSG00000022983.16	protein_coding	Scaf4	3.88226e-44	-1.5916	86.86	87.41	36.71	37.01
ENSMUSG00000032096.16	protein_coding	Arcn1	4.06221e-44	-2.24438	61.42	54.89	14.03	17.09
ENSMUSG00000094374.2	processed_pseudogene	Gm5435	4.06221e-44	-1.9661	140.47	157.17	48.01	48.91
ENSMUSG00000003500.13	protein_coding	Impdh1	4.55411e-44	-2.73628	37.5	31.47	6.43	6.64
ENSMUSG00000029454.15	protein_coding	Mapkapk5	4.92015e-44	-1.98762	234.28	256.84	84.94	72.76
ENSMUSG00000090862.3	protein_coding	Rps13	5.13493e-44	-2.74565	127.9	115.21	22.09	23.68
ENSMUSG00000052557.11	protein_coding	Gan	5.98006e-44	-2.4004	9.14	8.32	1.92	2.27
ENSMUSG00000020482.4	protein_coding	Ccdc117	7.03892e-44	-2.07276	84.24	82.61	28.89	21.55
ENSMUSG00000042138.8	protein_coding	Msantd2	7.25276e-44	-3.48964	39.17	37.36	3.6	4.95
ENSMUSG00000023988.8	protein_coding	Bysl	1.18227e-43	-3.12348	12.5	12.97	2.07	1.62
ENSMUSG00000024827.10	protein_coding	Gldc	1.2775e-43	-2.17982	43.12	34.84	11.24	10.59
ENSMUSG00000028318.14	protein_coding	Polr1e	1.39843e-43	-2.26863	64.42	62.44	15.43	17.96
ENSMUSG00000029068.16	protein_coding	Ccnl2	1.40665e-43	-1.75745	86.36	83.04	32.58	31.24
ENSMUSG00000009112.4	protein_coding	Bcl2l13	1.53013e-43	-1.71999	28.13	27.94	10.97	10.72
ENSMUSG00000010097.15	protein_coding	Nxf1	1.53496e-43	-2.12852	78.43	68.03	19.73	22.79
ENSMUSG00000029110.13	protein_coding	Rnf4	1.71073e-43	-1.44799	213.96	225.88	103.66	102.18
ENSMUSG00000004100.12	protein_coding	Ppan	2.2298e-43	-2.83232	62.83	55.45	12.56	8.51
ENSMUSG00000023286.16	protein_coding	Ube2j2	2.47239e-43	-2.28798	72.54	71.56	18.66	18.73
ENSMUSG00000030880.14	protein_coding	Polr3e	2.73909e-43	-3.08794	27.18	21.21	3.1	4.04
ENSMUSG00000059839.9	protein_coding	Zfp874b	3.86547e-43	-3.85096	21.43	15.61	1.35	1.9
ENSMUSG00000047675.15	protein_coding	Rps8	4.20708e-43	-3.10462	255.75	238.18	26.28	46
ENSMUSG00000039968.9	protein_coding	Rsbn1l	5.5621e-43	-2.18132	28.03	33.91	8.15	9.17
ENSMUSG00000031948.14	protein_coding	Kars	5.57017e-43	-1.95286	78.44	77.09	27.54	23.58
ENSMUSG00000030744.13	protein_coding	Rps3	6.19635e-43	-2.43443	80.26	75.6	19.39	17.17
ENSMUSG00000028649.21	protein_coding	Macf1	8.28055e-43	-1.63552	39.58	35.17	15.75	14.91
ENSMUSG00000041147.10	protein_coding	Brca2	8.4221e-43	-1.29278	242.5	246.26	129.8	125.16
ENSMUSG00000051344.13	protein_coding	Plekhm3	9.50402e-43	-2.54978	12.5	12.67	2.89	2.55
ENSMUSG00000031731.16	protein_coding	Ap1g1	9.78696e-43	-2.13295	28.95	32.58	8.47	9.33
ENSMUSG00000022385.11	protein_coding	Gtse1	1.0462e-42	-2.41522	27.86	26.61	6.71	6.23
ENSMUSG00000027905.15	protein_coding	Ddx20	1.12216e-42	-1.72991	81.54	74.28	29.16	30.64
ENSMUSG00000042590.17	protein_coding	Ipo11	1.37026e-42	-2.40943	18.66	17.68	4.66	4.01
ENSMUSG00000005566.14	protein_coding	Trim28	1.42477e-42	-1.85647	149.68	149.47	57.7	47.56
ENSMUSG00000028452.7	protein_coding	Vcp	1.46083e-42	-1.96302	44.45	49.93	15.97	14.83
ENSMUSG00000034509.9	protein_coding	Mad2l1bp	2.03647e-42	-2.10969	89.42	91.25	28.3	24.9
ENSMUSG00000031950.7	protein_coding	Gabarapl2	2.07138e-42	-2.58139	81.68	68.02	14.16	17.44
ENSMUSG00000021282.17	protein_coding	Eif5	2.16157e-42	-1.33679	434.7	433.16	217.68	221.24
ENSMUSG00000032580.12	protein_coding	Rbm5	2.46481e-42	-1.60407	172.3	179.93	76.81	70.99
ENSMUSG00000032078.17	protein_coding	Zpr1	3.06712e-42	-2.48886	56.78	52.1	14.47	10.16
ENSMUSG00000020841.5	protein_coding	Cpd	3.18861e-42	-1.99004	16.01	15.15	5.21	4.76
ENSMUSG00000053907.10	protein_coding	Mat2a	3.4982e-42	-1.92747	99.65	99.51	36.18	30.51
ENSMUSG00000059920.9	protein_coding	4930453N24Rik	3.65214e-42	-1.98115	50.86	50.95	17.84	14.98
ENSMUSG00000032621.8	protein_coding	Srek1	4.56356e-42	-2.94212	30.29	43.9	6.97	5.22
ENSMUSG00000025130.11	protein_coding	P4hb	4.71443e-42	-1.64876	140.69	128.8	53	56.49
ENSMUSG00000026491.13	protein_coding	Ahctf1	4.92738e-42	-1.43561	127.97	126.01	57.25	62.54
ENSMUSG00000033909.17	protein_coding	Usp36	5.10614e-42	-2.23427	38.24	29.31	9.44	8.76
ENSMUSG00000027502.11	protein_coding	Rtf2	5.30036e-42	-2.18301	53.29	55.04	15.52	14.76
ENSMUSG00000046330.10	protein_coding	Rpl37a	5.30036e-42	-3.63099	74.75	71.46	7.04	7.71
ENSMUSG00000020114.12	protein_coding	Cand1	5.84469e-42	-1.44856	103.74	108	52.3	46.79
ENSMUSG00000023015.14	protein_coding	Racgap1	6.2053e-42	-1.65943	124.87	129.65	50.85	51.81
ENSMUSG00000070544.6	protein_coding	Top1	8.15809e-42	-1.39913	272.41	294.61	136.15	138.37
ENSMUSG00000036550.16	protein_coding	Cnot1	1.11728e-41	-1.79535	106.42	130.04	41.88	44.85
ENSMUSG00000020914.17	protein_coding	Top2a	1.22658e-41	-1.5125	92.16	99.78	42.88	42.95
ENSMUSG00000025277.14	protein_coding	Abhd6	1.56375e-41	-2.05918	64.09	59.5	20.4	17.31
ENSMUSG00000070319.6	protein_coding	Eif3g	1.61693e-41	-2.46997	71.54	66.52	16.03	15.5
ENSMUSG00000036391.16	protein_coding	Sec24a	1.72635e-41	-1.70364	38.63	38.32	15.33	14.76
ENSMUSG00000017264.16	protein_coding	Exosc10	1.80224e-41	-1.76394	65.57	69.96	25.66	25.15
ENSMUSG00000048429.10	protein_coding	Timm29	2.14053e-41	-2.46252	20.88	22.88	5.22	4.84
ENSMUSG00000032288.9	protein_coding	Imp3	2.78927e-41	-2.68148	66.95	65.82	13.04	13.1
ENSMUSG00000054079.12	protein_coding	Utp18	3.09531e-41	-2.00269	45.55	47.95	15.7	13.96
ENSMUSG00000045503.16	protein_coding	Sys1	3.13052e-41	-3.38313	22.47	20.31	2.5	2.63
ENSMUSG00000032834.11	protein_coding	Pwp2	4.34312e-41	-2.68296	13.75	15.02	2.81	2.85
ENSMUSG00000032212.10	protein_coding	Sltm	4.56694e-41	-1.61323	68.33	70.04	27.95	29.66
ENSMUSG00000031311.17	protein_coding	Nono	4.92324e-41	-1.85651	70.92	76.12	24.87	26.76
ENSMUSG00000006215.12	protein_coding	Zbtb17	6.67579e-41	-3.04619	32.74	31.3	3.87	5.93
ENSMUSG00000018921.11	protein_coding	Pelp1	7.22695e-41	-2.09145	35.75	33.52	11.12	9.54
ENSMUSG00000029466.11	protein_coding	Anapc7	7.74249e-41	-2.80263	29.2	29.35	6.25	4.38
ENSMUSG00000037905.13	protein_coding	Bri3bp	1.13269e-40	-3.18747	9.61	7.84	1	1.4
ENSMUSG00000022533.14	protein_coding	Atp13a3	1.21744e-40	-1.3679	161.48	163.75	78.42	82.21
ENSMUSG00000047146.17	protein_coding	Tet1	1.25821e-40	-2.05695	32.12	26.54	8.92	8.97
ENSMUSG00000113685.1	processed_pseudogene	Gm21038	1.77063e-40	-3.94524	65.28	53.9	6.8	2.9
ENSMUSG00000036777.8	protein_coding	Anln	2.42684e-40	-1.96546	44.2	50.67	14.39	16.47
ENSMUSG00000048170.14	protein_coding	Mcmbp	2.86275e-40	-2.1457	22.52	21.02	6.23	6.26
ENSMUSG00000010277.7	protein_coding	2610507B11Rik	3.5615e-40	-1.56366	97.92	88.62	41.19	39.27
ENSMUSG00000031004.8	protein_coding	Mki67	3.96098e-40	-1.3346	210.11	228.59	113.58	108.64
ENSMUSG00000015217.11	protein_coding	Hmgb3	4.18395e-40	-1.46497	340.92	347.02	152.64	165.08
ENSMUSG00000055835.10	protein_coding	Zfp1	4.76235e-40	-3.16604	27.29	25.92	4.24	3.24
ENSMUSG00000040054.17	protein_coding	Baz2a	6.03972e-40	-1.32034	84.11	84.71	44.13	42.17
ENSMUSG00000019804.12	protein_coding	Snx3	8.04178e-40	-3.28516	40.91	37.99	6.23	3.96
ENSMUSG00000026914.15	protein_coding	Psmd14	8.6203e-40	-3.0132	45.15	47.54	7.74	6.72
ENSMUSG00000024843.15	protein_coding	Chka	8.73591e-40	-1.7693	103.83	117.19	39.32	43.17
ENSMUSG00000007216.6	protein_coding	Zfp775	8.82801e-40	-2.64911	32.95	40.66	8.32	6.52
ENSMUSG00000042684.8	protein_coding	Npl	9.02928e-40	-3.88531	24.51	42.5	2.63	3.03
ENSMUSG00000052477.15	protein_coding	C130026I21Rik	1.22759e-39	-1.75525	177.95	194.16	69.53	70.76
ENSMUSG00000038374.10	protein_coding	Rbm8a	1.41941e-39	-2.19883	57.54	56.07	14.06	17.31
ENSMUSG00000021692.9	protein_coding	Dimt1	2.24641e-39	-3.16741	52.31	54.07	9.08	5.85
ENSMUSG00000043998.10	protein_coding	Mgat2	2.53704e-39	-1.53647	94.48	91.09	40.72	40.83
ENSMUSG00000029249.15	protein_coding	Rest	2.85276e-39	-1.25197	172.23	167.97	91.57	90.95
ENSMUSG00000092335.1	protein_coding	Zfp977	3.46077e-39	-4.42807	19.18	19.32	1.31	0.92
ENSMUSG00000022142.8	protein_coding	Nup155	3.73417e-39	-2.24407	27.46	28.97	8.33	6.78
ENSMUSG00000057788.13	protein_coding	Ddx49	5.5069e-39	-3.29532	47.79	40.68	5.84	5.48
ENSMUSG00000035575.11	protein_coding	Utp6	7.49549e-39	-1.83705	56.48	53.65	19.35	19.85
ENSMUSG00000033107.6	protein_coding	Rnf125	1.12563e-38	-3.00556	64.7	56.1	7.33	11.54
ENSMUSG00000012405.16	protein_coding	Rpl15	1.32389e-38	-2.11907	104.13	97.94	29.85	29.15
ENSMUSG00000052593.16	protein_coding	Adam17	1.32389e-38	-1.75138	49.33	46.86	17.08	19.26
ENSMUSG00000071866.12	protein_coding	Ppia	1.33142e-38	-2.1959	134.15	131.64	33.43	39.97
ENSMUSG00000025616.14	protein_coding	Usp16	1.96152e-38	-1.41219	310.12	296.66	152.56	138.43
ENSMUSG00000035150.15	protein_coding	Eif2s3x	2.03281e-38	-1.80669	42.22	44.57	16.64	14.94
ENSMUSG00000033629.6	protein_coding	Hacd3	2.09792e-38	-2.28107	30.51	29.92	8.65	7.11
ENSMUSG00000027804.13	protein_coding	Ppid	2.1592e-38	-2.2661	54.7	53.82	15.94	12.7
ENSMUSG00000024073.16	protein_coding	Birc6	2.86662e-38	-1.63231	55.88	59.97	25.79	21.88
ENSMUSG00000044224.16	protein_coding	Dnajc21	3.74979e-38	-1.32881	329.44	323.63	170.14	161.89
ENSMUSG00000050229.3	protein_coding	Pigm	4.13047e-38	-2.45943	10.55	12.47	2.98	2.32
ENSMUSG00000055720.10	protein_coding	Ubl7	4.35596e-38	-2.66665	50.74	51	9.93	10.28
ENSMUSG00000025925.14	protein_coding	Terf1	4.97164e-38	-2.69319	40.36	47.65	7.29	9.92
ENSMUSG00000002068.16	protein_coding	Ccne1	8.00987e-38	-1.52052	279.94	260.36	129.48	110.73
ENSMUSG00000018848.4	protein_coding	Rars	9.25989e-38	-1.96209	67.97	68.62	24.51	20.03
ENSMUSG00000014550.14	protein_coding	Rbsn	9.4216e-38	-1.40708	120.46	131.04	62.95	58.16
ENSMUSG00000074502.4	protein_coding	Ubtfl1	1.20705e-37	-2.17617	85.43	91.52	21.05	28.53
ENSMUSG00000073700.3	protein_coding	Klhl21	1.27387e-37	-2.26353	19.71	23.48	5.71	5.68
ENSMUSG00000096192.2	transcribed_processed_pseudogene	Gm18856	1.31489e-37	-1.91563	187.15	195.21	60.5	68.14
ENSMUSG00000026558.13	protein_coding	Uck2	1.36955e-37	-2.1552	244.74	215.61	77.19	54.15
ENSMUSG00000053293.9	protein_coding	Pom121	1.86835e-37	-1.35242	83.01	78.24	40.87	39.74
ENSMUSG00000041915.9	protein_coding	Ammecr1l	1.87932e-37	-1.62147	53.57	56.06	23.14	22.25
ENSMUSG00000028309.14	protein_coding	Rnf20	2.17693e-37	-1.59298	149.18	176.7	69.04	68.63
ENSMUSG00000022466.6	protein_coding	Rpap3	2.34279e-37	-2.17612	56.16	54.07	17.68	13.28
ENSMUSG00000024732.7	protein_coding	Ccdc86	2.51914e-37	-2.36516	22.67	26.96	6.28	5.91
ENSMUSG00000040688.16	protein_coding	Tbl3	2.9865e-37	-3.67356	29.67	28.11	1.94	3.86
ENSMUSG00000035666.14	protein_coding	Gtf3c4	3.06191e-37	-2.05194	24.66	27.04	8.64	7.2
ENSMUSG00000029076.14	protein_coding	Sdf4	3.20418e-37	-1.86848	76.16	84.51	28.45	27.48
ENSMUSG00000025630.8	protein_coding	Hprt	3.49287e-37	-1.72838	119.23	118.68	44.69	46.64
ENSMUSG00000074397.5	protein_coding	Foxr1	3.90898e-37	-2.53374	51.42	44.4	11	9.9
ENSMUSG00000028034.15	protein_coding	Fubp1	3.91158e-37	-1.69908	66.71	61.84	25.42	24.96
ENSMUSG00000035769.9	protein_coding	Xylb	4.0817e-37	-2.65985	34.34	33.49	5.79	7.76
ENSMUSG00000021546.18	protein_coding	Hnrnpk	4.3537e-37	-1.78517	367.3	454.53	160.92	142.63
ENSMUSG00000031709.15	protein_coding	Tbc1d9	5.15087e-37	-2.09062	15.43	15.94	4.53	4.8
ENSMUSG00000032178.14	protein_coding	Ilf3	6.50809e-37	-2.13914	22.4	23.22	6.86	6.27
ENSMUSG00000067995.4	protein_coding	Gtf2f2	9.06713e-37	-1.99517	75.2	75.81	22.53	25.5
ENSMUSG00000039218.17	protein_coding	Srrm2	9.71615e-37	-1.22586	120.78	117.36	65.3	64.78
ENSMUSG00000022663.3	protein_coding	Atg3	9.93218e-37	-2.44201	40.17	36.66	7.85	9.98
ENSMUSG00000032518.6	protein_coding	Rpsa	1.02597e-36	-1.67729	128.87	131.07	53.94	49.54
ENSMUSG00000020460.15	protein_coding	Rps27a	1.11422e-36	-2.26088	122.98	139.75	33.88	35.52
ENSMUSG00000023932.9	protein_coding	Cdc5l	1.35036e-36	-1.77858	67.89	62.11	22.34	25.77
ENSMUSG00000020687.13	protein_coding	Cdc27	1.3875e-36	-1.6009	72.85	84.33	32.05	33.95
ENSMUSG00000039756.12	protein_coding	Dnttip2	1.41583e-36	-2.51879	86.62	79.95	22.75	14.07
ENSMUSG00000020493.8	protein_coding	Prr11	1.48218e-36	-2.29073	19.43	21.83	4.97	5.69
ENSMUSG00000038533.15	protein_coding	Cbfa2t2	1.51554e-36	-2.18643	29.12	27.08	7.31	8.33
ENSMUSG00000058440.14	protein_coding	Nrf1	1.55535e-36	-2.05242	54.14	54.24	16.87	16.27
ENSMUSG00000061315.14	protein_coding	Naca	1.5916e-36	-1.83828	159.86	165.45	61.75	53.92
ENSMUSG00000005899.14	protein_coding	Smpd4	1.8471e-36	-2.37781	21.09	25.25	6.32	4.98
ENSMUSG00000028936.15	protein_coding	Rpl22	1.93252e-36	-2.23832	202.82	199.31	58.53	49.5
ENSMUSG00000030082.14	protein_coding	Sec61a1	1.99755e-36	-2.26741	53.94	66.73	15.14	16.59
ENSMUSG00000043207.10	protein_coding	Zmpste24	2.4129e-36	-2.11092	46.28	40	14.37	10.97
ENSMUSG00000057113.13	protein_coding	Npm1	3.03198e-36	-1.3415	525.08	544.83	282.18	256.89
ENSMUSG00000003435.9	protein_coding	Supt5	3.44645e-36	-1.58376	56.82	56.59	24.33	23.87
ENSMUSG00000001440.5	protein_coding	Kpnb1	3.45453e-36	-1.46131	110.28	112.2	54.61	48.48
ENSMUSG00000038274.13	protein_coding	Fau	3.96425e-36	-2.0999	228.97	216.92	72.21	59.78
ENSMUSG00000028729.15	protein_coding	Ebna1bp2	4.00661e-36	-2.03355	55.22	47.36	15.02	16.75
ENSMUSG00000019794.13	protein_coding	Katna1	4.75413e-36	-1.68019	85.2	88.33	34.87	34.05
ENSMUSG00000020135.13	protein_coding	Apc2	4.91869e-36	-1.98769	12.45	11.02	3.99	3.52
ENSMUSG00000043183.18	protein_coding	Simc1	9.01717e-36	-2.58396	22.77	27.69	4.71	5.89
ENSMUSG00000011257.19	protein_coding	Pabpc4	9.38044e-36	-1.52264	118.51	125.03	52.01	55.93
ENSMUSG00000063480.8	protein_coding	Snu13	1.14608e-35	-1.98881	114.31	121.61	42.4	33.12
ENSMUSG00000033102.15	protein_coding	Cdc14b	1.23364e-35	-2.47396	28.89	32.29	7.8	6.12
ENSMUSG00000039130.18	protein_coding	Zc3hc1	1.51715e-35	-2.5734	30.66	27.22	6.43	5.84
ENSMUSG00000028126.16	protein_coding	Pip5k1a	1.71695e-35	-2.77563	33.21	41.08	5.82	7.91
ENSMUSG00000021413.9	protein_coding	Prpf4b	1.82577e-35	-1.83113	59	69.82	24.08	21.95
ENSMUSG00000027715.9	protein_coding	Ccna2	2.11843e-35	-1.52323	190.93	175.16	75.77	86.4
ENSMUSG00000024966.9	protein_coding	Stip1	2.19048e-35	-1.46062	119.65	116.27	56.35	52.98
ENSMUSG00000042502.10	protein_coding	Cd2bp2	2.93771e-35	-2.12391	112.17	98.88	34.58	26.82
ENSMUSG00000007411.16	protein_coding	Mark3	3.2971e-35	-2.17611	35.24	37.53	9.18	11.19
ENSMUSG00000034154.15	protein_coding	Ino80	3.34052e-35	-1.83198	20.54	21.09	8.06	6.81
ENSMUSG00000009563.16	protein_coding	Tor2a	4.41991e-35	-2.89175	31	28.88	4.95	5.19
ENSMUSG00000001151.10	protein_coding	Pcnt	5.26759e-35	-1.53493	54.55	52.56	25.57	21.55
ENSMUSG00000059796.16	protein_coding	Eif4a1	5.34019e-35	-1.41149	232.63	227.33	106.58	113.86
ENSMUSG00000094649.1	protein_coding	Gm7102	5.44766e-35	-1.77431	110.03	121.4	40.09	45.82
ENSMUSG00000030980.17	protein_coding	Knop1	6.19665e-35	-2.38098	26.02	23.66	5.18	6.89
ENSMUSG00000020109.13	protein_coding	Dnajb12	6.20456e-35	-2.44305	25.98	23.83	5.12	6.44
ENSMUSG00000031960.14	protein_coding	Aars	6.27409e-35	-1.84785	23.86	22.39	8.78	7.56
ENSMUSG00000017831.8	protein_coding	Rab5a	6.88426e-35	-2.14278	35.7	34.75	11.12	9.1
ENSMUSG00000024604.7	protein_coding	Rbm22	6.91096e-35	-2.29175	63.77	61.69	19.35	13.13
ENSMUSG00000028907.7	protein_coding	Utp11	8.17005e-35	-2.43443	44.89	37.28	8.6	10.58
ENSMUSG00000060073.9	protein_coding	Psma3	8.94638e-35	-2.24603	95.78	100.29	27	25.28
ENSMUSG00000031902.10	protein_coding	Nfatc3	9.80998e-35	-2.12567	19.72	18.09	4.96	6
ENSMUSG00000069020.9	protein_coding	Urm1	1.0797e-34	-3.40239	28.05	26.15	3.68	2.79
ENSMUSG00000024790.8	protein_coding	Sac3d1	1.10994e-34	-3.18838	24.24	23.89	3.45	3.16
ENSMUSG00000022052.9	protein_coding	Ppp2r2a	1.28034e-34	-1.82113	110.53	116.24	45.55	36.1
ENSMUSG00000107392.1	protein_coding	Gm7792	1.30826e-34	-4.20713	9.98	13.15	0.6	0.95
ENSMUSG00000037461.10	protein_coding	Ints7	1.37063e-34	-3.23633	9.79	12.61	1.61	1.38
ENSMUSG00000074656.12	protein_coding	Eif2s2	1.596e-34	-1.55334	139.13	145.97	67.52	56.29
ENSMUSG00000030055.16	protein_coding	Rab43	1.66283e-34	-2.19935	26.41	27.99	6.53	8.43
ENSMUSG00000055334.4	protein_coding	Snupn	1.67615e-34	-2.49854	38.87	38.75	9.19	8.15
ENSMUSG00000089911.4	protein_coding	Mfsd14a	1.74196e-34	-1.77557	96.81	79.21	35.14	30.21
ENSMUSG00000049470.13	protein_coding	Aff4	1.77578e-34	-2.59829	79.37	68.33	11.79	19.21
ENSMUSG00000027540.13	protein_coding	Ptpn1	1.87983e-34	-2.20523	97.07	85.28	22.66	27.4
ENSMUSG00000062203.15	protein_coding	Gspt1	2.06273e-34	-2.24528	31.84	25.52	7.35	7.94
ENSMUSG00000048546.8	protein_coding	Tob2	2.37115e-34	-1.52514	56.39	62.24	26.34	26.18
ENSMUSG00000026083.12	protein_coding	Eif5b	2.37349e-34	-1.34193	105.4	100.47	49.4	54.23
ENSMUSG00000043683.4	protein_coding	Fem1a	2.70969e-34	-2.13279	9.9	10.67	2.94	2.99
ENSMUSG00000020330.16	protein_coding	Hmmr	2.72217e-34	-1.47181	66.67	72.23	32.11	31.73
ENSMUSG00000032855.6	protein_coding	Pkd1	2.72217e-34	-2.2979	18.3	16.05	4	4.82
ENSMUSG00000030245.10	protein_coding	Golt1b	2.85469e-34	-2.48122	42.62	30.48	7.98	8.52
ENSMUSG00000029314.14	protein_coding	Gpat3	3.42542e-34	-2.01054	28.94	28.45	9.02	9.04
ENSMUSG00000024571.15	protein_coding	Gm16286	4.48862e-34	-2.14739	51.73	48.28	15.31	13.3
ENSMUSG00000037434.7	protein_coding	Slc30a1	4.93637e-34	-1.68499	58.96	65.98	24.85	24.58
ENSMUSG00000028882.13	protein_coding	Ppp1r8	5.92265e-34	-1.64451	106.85	118.37	48.51	43.22
ENSMUSG00000037885.18	protein_coding	Stk35	5.99193e-34	-1.49688	70.62	76.71	35.15	31.41
ENSMUSG00000096363.1	unprocessed_pseudogene	Gm12621	6.13531e-34	-2.00743	321.56	336.05	106.98	100.36
ENSMUSG00000017210.14	protein_coding	Med24	6.95029e-34	-2.69254	15.09	15.8	3.07	2.94
ENSMUSG00000095996.4	protein_coding	Gm16513	9.83867e-34	-1.9594	39.57	44.79	13.09	14.4
ENSMUSG00000027667.13	protein_coding	Zfp639	1.03558e-33	-2.28789	40.79	44.23	10.34	11.64
ENSMUSG00000086583.3	transcribed_processed_pseudogene	Gm15500	1.07927e-33	-2.33433	68.36	68.4	18.85	15.47
ENSMUSG00000028893.8	protein_coding	Sesn2	1.12436e-33	-1.4675	100.25	87.8	44.69	41.95
ENSMUSG00000041415.10	protein_coding	Dicer1	1.20614e-33	-1.34624	65.93	70.34	35.71	32.7
ENSMUSG00000014767.17	protein_coding	Tbp	1.46622e-33	-2.01226	75.89	67.42	22.19	22.83
ENSMUSG00000040731.13	protein_coding	Eif4h	1.57551e-33	-2.58656	23.52	26.21	5.34	5.09
ENSMUSG00000067148.15	protein_coding	Polr1c	2.2107e-33	-2.63162	42.89	39.5	9.26	7.5
ENSMUSG00000032199.13	protein_coding	Polr2m	2.36797e-33	-3.21401	19.26	15.71	2.04	2.66
ENSMUSG00000011960.12	protein_coding	Ccnt1	2.62047e-33	-1.6992	40.1	35.84	15.08	14.65
ENSMUSG00000030697.7	protein_coding	Ppp4c	2.69254e-33	-1.9047	87.14	86.27	30.5	28.28
ENSMUSG00000028437.14	protein_coding	Ubap1	3.23785e-33	-1.64251	113.44	120.93	49.66	45.85
ENSMUSG00000015656.17	protein_coding	Hspa8	3.52054e-33	-1.44755	157.37	145.68	74.9	66.71
ENSMUSG00000004895.9	protein_coding	Prcc	3.57838e-33	-2.32137	33.21	30.4	8.89	7.2
ENSMUSG00000027173.7	protein_coding	Depdc7	3.57838e-33	-1.56098	98.79	95.1	40.85	42.78
ENSMUSG00000091264.3	protein_coding	Smim13	3.57838e-33	-3.12525	7.31	7.11	1.12	0.95
ENSMUSG00000053877.12	protein_coding	Srcap	4.03633e-33	-1.55577	88.81	92.36	35.49	42.89
ENSMUSG00000047030.15	protein_coding	Spata2	4.31911e-33	-1.59521	54.49	50.68	22.02	22.27
ENSMUSG00000005370.4	protein_coding	Msh6	6.08431e-33	-1.75741	33.14	37.93	13.86	12.86
ENSMUSG00000013629.16	protein_coding	Cad	6.38151e-33	-2.15419	13.72	14.6	3.99	4.06
ENSMUSG00000020719.14	protein_coding	Ddx5	7.12909e-33	-1.49019	219.56	262.11	111.29	107.19
ENSMUSG00000029578.15	protein_coding	Wipi2	7.47798e-33	-1.54255	61.62	63.28	27.74	26.86
ENSMUSG00000074182.8	protein_coding	Znhit6	9.57489e-33	-2.16466	134.83	126.23	43.14	30.73
ENSMUSG00000002319.16	protein_coding	Ipo4	9.68714e-33	-3.32266	51.42	38.07	7.17	4.16
ENSMUSG00000055531.12	protein_coding	Cpsf6	9.97396e-33	-1.55027	130.69	121.95	54.74	55.05
ENSMUSG00000021116.10	protein_coding	Eif2s1	1.04631e-32	-2.20494	99.56	85.43	30.31	20.62
ENSMUSG00000024974.10	protein_coding	Smc3	1.21087e-32	-1.51687	57.04	61.58	28.29	24.55
ENSMUSG00000036752.4	protein_coding	Tubb4b	1.84197e-32	-1.46836	278.17	283.93	141.77	117.26
ENSMUSG00000044134.9	protein_coding	Pheta1	2.08738e-32	-2.67405	22.15	24.71	4	5.31
ENSMUSG00000081593.1	processed_pseudogene	Gm11841	2.09341e-32	-1.60928	101.06	113.31	42.76	46.62
ENSMUSG00000094870.8	protein_coding	Zfp131	2.26542e-32	-1.52361	129.51	145.47	57.18	64.56
ENSMUSG00000031765.8	protein_coding	Mt1	2.39742e-32	-1.75725	309.09	340.26	130.67	113.57
ENSMUSG00000031403.14	protein_coding	Dkc1	2.54427e-32	-1.66752	176.08	198.85	82.14	68.08
ENSMUSG00000011837.4	protein_coding	Snapc2	2.88127e-32	-3.01306	28.06	32.22	4.19	5.16
ENSMUSG00000024791.10	protein_coding	Cdca5	2.90063e-32	-1.55242	85.57	91.18	37.46	39.22
ENSMUSG00000039834.17	protein_coding	Zfp335	3.74439e-32	-2.30474	16.68	14.32	4.43	3.5
ENSMUSG00000025869.11	protein_coding	Nop16	4.23363e-32	-2.5031	62.23	76.73	17.19	13.77
ENSMUSG00000019297.9	protein_coding	Nop9	4.73231e-32	-2.2226	19.86	16.58	4.97	4.89
ENSMUSG00000024056.10	protein_coding	Ndc80	5.63721e-32	-2.1924	38.58	37.58	11.82	9.27
ENSMUSG00000062328.8	protein_coding	Rpl17	5.71373e-32	-1.6102	190.16	184.76	77.64	78.55
ENSMUSG00000006498.16	protein_coding	Ptbp1	6.49215e-32	-1.46109	137.27	132.35	68.14	56.75
ENSMUSG00000040139.14	protein_coding	9430038I01Rik	6.57464e-32	-2.27359	52.32	55	13.39	14.62
ENSMUSG00000049751.6	protein_coding	Rpl36al	7.34995e-32	-2.08256	191.49	196.54	52.98	62.92
ENSMUSG00000051220.2	protein_coding	Ercc6l	8.35859e-32	-1.89207	18.38	19.87	6.11	6.95
ENSMUSG00000020116.7	protein_coding	Pno1	8.93433e-32	-1.94823	86.74	75.16	29.41	23.8
ENSMUSG00000031072.14	protein_coding	LTO1	9.36788e-32	-2.90058	27.42	27.93	4.03	5.26
ENSMUSG00000004356.8	protein_coding	Utp20	9.59179e-32	-1.97077	24.93	25.84	9.53	6.92
ENSMUSG00000023764.18	protein_coding	Sfi1	1.06127e-31	-1.4919	165.56	179.59	81.42	74.94
ENSMUSG00000058799.16	protein_coding	Nap1l1	1.21063e-31	-1.26816	305.76	310.56	157.63	168.79
ENSMUSG00000040446.4	protein_coding	Rprd1a	1.24176e-31	-1.81129	54.45	60.2	18.41	23.02
ENSMUSG00000046791.8	protein_coding	Riox1	1.27647e-31	-3.40992	16.18	12.11	1.49	1.82
ENSMUSG00000021270.13	protein_coding	Hsp90aa1	1.34811e-31	-1.17813	355.92	365.5	198.34	208.57
ENSMUSG00000066772.12	protein_coding	Obox3	1.38582e-31	-1.9925	98.99	115.47	37.95	30.46
ENSMUSG00000019897.8	protein_coding	Ccdc59	1.46938e-31	-1.86968	45.76	46.17	16.62	15.3
ENSMUSG00000000028.15	protein_coding	Cdc45	1.61767e-31	-1.72825	55.35	56.66	22.24	20.71
ENSMUSG00000092125.1	processed_pseudogene	AA543401	1.74109e-31	-4.0501	20.55	19.04	1.83	1.14
ENSMUSG00000020430.12	protein_coding	Pes1	1.81204e-31	-1.75441	48.66	48.38	20.09	16.48
ENSMUSG00000024188.16	protein_coding	Luc7l	1.8243e-31	-2.60959	44.66	40.71	7.4	10.24
ENSMUSG00000074365.13	protein_coding	Crxos	1.86051e-31	-1.85385	222.72	217.21	71.24	82.97
ENSMUSG00000075232.6	protein_coding	Amd1	2.08884e-31	-1.24564	147.57	147.1	82.6	76.07
ENSMUSG00000048626.5	protein_coding	Klf17	2.30437e-31	-1.47794	149.12	153.22	75.83	62.53
ENSMUSG00000074804.3	processed_pseudogene	AU015228	2.93463e-31	-1.36916	196.17	205.27	101.55	96.58
ENSMUSG00000044147.8	protein_coding	Arf6	3.21181e-31	-1.71492	75.59	70.95	28.97	27.74
ENSMUSG00000079455.9	transcribed_unprocessed_pseudogene	Gm16026	3.44865e-31	-1.25698	484.17	480.47	264.64	250.74
ENSMUSG00000078676.9	protein_coding	Casc3	4.3651e-31	-2.76212	49.57	56.78	7.2	12.52
ENSMUSG00000000561.14	protein_coding	Wdr77	4.84165e-31	-2.00689	23.4	24.85	7.06	8.14
ENSMUSG00000058301.8	protein_coding	Upf1	5.05135e-31	-1.43189	63.42	63.73	32.41	27.67
ENSMUSG00000036023.6	protein_coding	Parp2	6.263e-31	-2.87789	21.58	23.52	3.66	4.03
ENSMUSG00000026039.9	protein_coding	Sgo2a	6.37435e-31	-1.37564	46.31	48.62	23.18	23.48
ENSMUSG00000061024.8	protein_coding	Rrs1	6.38655e-31	-1.9828	44.04	48.86	16.29	13.51
ENSMUSG00000040549.16	protein_coding	Ckap5	7.70408e-31	-1.55229	35.27	33.16	16.19	13.51
ENSMUSG00000030560.17	protein_coding	Ctsc	7.84919e-31	-2.286	34.36	31.43	9.87	7.22
ENSMUSG00000030275.6	protein_coding	Etnk1	8.11139e-31	-2.71866	8.36	6.68	1.27	1.59
ENSMUSG00000041747.3	protein_coding	Utp15	8.70453e-31	-1.57651	31.98	32.54	13.61	13.89
ENSMUSG00000032399.8	protein_coding	Rpl4	1.19269e-30	-1.49659	146.68	155.87	72.73	63.89
ENSMUSG00000029475.17	protein_coding	Kdm2b	1.22196e-30	-1.5492	89.57	89.32	41.32	36.51
ENSMUSG00000042406.8	protein_coding	Atf4	1.33244e-30	-1.3503	171.08	172.8	83.16	88.7
ENSMUSG00000024283.15	protein_coding	Wac	1.35185e-30	-1.66952	191.39	190.22	66.33	85.99
ENSMUSG00000006585.3	protein_coding	Cdt1	1.39099e-30	-2.03939	49.07	44.48	16.08	12.75
ENSMUSG00000032555.10	protein_coding	Topbp1	1.39346e-30	-1.41438	70.64	66.27	31.57	33.87
ENSMUSG00000028741.13	protein_coding	Mrto4	1.41987e-30	-2.23375	54.7	49	13.98	13.82
ENSMUSG00000027968.11	protein_coding	Larp7	1.47925e-30	-1.69794	50.43	49.61	19.76	19.41
ENSMUSG00000037958.13	protein_coding	Nsrp1	1.62415e-30	-1.98622	32.13	29.37	10.94	8.73
ENSMUSG00000015165.16	protein_coding	Hnrnpl	1.6831e-30	-1.86255	74.36	76.84	29.52	23.28
ENSMUSG00000031762.7	protein_coding	Mt2	1.81616e-30	-1.92191	233.79	213.96	79.76	70.08
ENSMUSG00000054115.11	protein_coding	Skp2	2.12868e-30	-1.85089	25.34	27.22	9.23	9.25
ENSMUSG00000020659.16	protein_coding	Cbll1	2.40271e-30	-1.8623	39.43	41.43	13.59	14.59
ENSMUSG00000025340.14	protein_coding	Rabgef1	2.62237e-30	-1.80181	52.49	49.31	18.72	18.32
ENSMUSG00000046562.5	protein_coding	Unc119b	2.7246e-30	-2.01595	21.6	25.32	7.01	7.67
ENSMUSG00000052997.15	protein_coding	Uba2	2.76118e-30	-1.69895	81.89	79.59	35.46	27.81
ENSMUSG00000026798.10	protein_coding	Coq4	2.85754e-30	-3.3097	17.28	18.29	2.87	1.68
ENSMUSG00000035851.14	protein_coding	Ythdc1	3.49683e-30	-1.41498	89.9	96.65	47.41	41.8
ENSMUSG00000028580.15	protein_coding	Pum1	4.99317e-30	-2.15421	17.48	16.64	5.61	4.1
ENSMUSG00000052906.7	protein_coding	Ubxn8	5.87445e-30	-2.56985	27.11	27.02	5.24	6.15
ENSMUSG00000029131.14	protein_coding	Dnajb6	6.07057e-30	-1.48673	261.4	257.64	129.86	106.13
ENSMUSG00000079043.3	protein_coding	Fastkd5	6.0799e-30	-3.01428	13.1	10.74	1.99	1.68
ENSMUSG00000028609.6	protein_coding	Magoh	6.76179e-30	-1.54904	521.59	519.11	252.32	200.5
ENSMUSG00000039001.12	protein_coding	Rps21	6.77447e-30	-2.52966	154.91	161.43	34.01	34.86
ENSMUSG00000004455.16	protein_coding	Ppp1cc	7.35073e-30	-1.44892	124.32	134.21	62.25	58.38
ENSMUSG00000069910.2	protein_coding	Spdl1	8.55482e-30	-1.35134	127.51	139.5	66.74	66.66
ENSMUSG00000095680.1	unprocessed_pseudogene	Gm12627	8.91709e-30	-2.01811	316	339.57	113.01	92.28
ENSMUSG00000006333.14	protein_coding	Rps9	9.35794e-30	-1.7732	151.06	154.75	60.18	53.44
ENSMUSG00000062997.6	protein_coding	Rpl35	1.03075e-29	-2.01577	110.22	114.54	36.14	34.29
ENSMUSG00000038909.16	protein_coding	Kat7	1.04573e-29	-1.92369	23.63	23.33	8.17	7.51
ENSMUSG00000022538.20	protein_coding	Lsg1	1.0898e-29	-1.97918	73.23	69.91	19.51	26.43
ENSMUSG00000016921.14	protein_coding	Srsf6	1.16527e-29	-2.03837	25.96	24.89	7.47	8.18
ENSMUSG00000025580.15	protein_coding	Eif4a3	1.20444e-29	-1.66004	88.35	100.29	37.91	37.96
ENSMUSG00000047044.7	protein_coding	D030056L22Rik	1.22844e-29	-1.69922	98.44	109.42	44.72	36.67
ENSMUSG00000062867.13	protein_coding	Impdh2	1.28834e-29	-2.32051	106.54	94.43	19.74	30.89
ENSMUSG00000021629.10	protein_coding	Slc30a5	1.32304e-29	-2.39814	22.03	19.42	5.68	4.24
ENSMUSG00000078566.8	protein_coding	Bnip3	1.43248e-29	-1.76594	145.73	122.48	49.73	50.34
ENSMUSG00000020700.11	protein_coding	Map3k3	1.46855e-29	-1.67205	33.04	33.45	13.92	12.59
ENSMUSG00000034667.8	protein_coding	Xpot	1.53889e-29	-2.34656	25.71	21.43	6.77	4.97
ENSMUSG00000031162.14	protein_coding	Gata1	1.56467e-29	-3.04324	24.53	22.21	4.31	2.8
ENSMUSG00000002718.14	protein_coding	Cse1l	1.64381e-29	-1.77487	56.7	54.44	21.16	20.04
ENSMUSG00000000916.15	protein_coding	Nsun5	1.75636e-29	-3.93546	20.23	19.11	2.31	0.98
ENSMUSG00000018040.9	protein_coding	Rrp7a	1.79626e-29	-2.14196	33.12	27.4	8.76	8.55
ENSMUSG00000033382.15	protein_coding	Trappc8	1.99262e-29	-1.83804	23.59	24.22	7.55	9.38
ENSMUSG00000024072.9	protein_coding	Yipf4	2.62549e-29	-1.61841	59.43	55.93	24.56	23.2
ENSMUSG00000025880.11	protein_coding	Smad7	2.67367e-29	-1.90224	92.59	68.82	29.14	25.54
ENSMUSG00000001150.7	protein_coding	Mcm3ap	2.73068e-29	-2.51087	28.37	35.79	8.52	5.66
ENSMUSG00000100801.1	processed_pseudogene	Gm15459	2.90694e-29	-2.00708	46.67	39.67	12.77	14.37
ENSMUSG00000096044.4	protein_coding	Gm16427	2.97718e-29	-3.80833	20.37	19.13	2.44	1.06
ENSMUSG00000058600.13	protein_coding	Rpl30	2.9884e-29	-2.96833	109.38	88.75	18.92	12.66
ENSMUSG00000037896.17	protein_coding	Rcor1	3.0324e-29	-1.30942	63.69	66.43	34.99	31.98
ENSMUSG00000003131.7	protein_coding	Pafah1b2	3.22136e-29	-2.26366	37.58	40.15	9.37	11.04
ENSMUSG00000021486.7	protein_coding	Prelid1	3.3921e-29	-2.96159	20.77	19.32	2.76	3.69
ENSMUSG00000028234.6	protein_coding	Rps20	3.62296e-29	-2.11915	68.16	67.11	19.76	19.64
ENSMUSG00000031976.14	protein_coding	Urb2	3.78746e-29	-2.44626	7.71	6.84	1.72	1.64
ENSMUSG00000036698.11	protein_coding	Ago2	4.15106e-29	-2.24619	27.26	33.7	6.72	9.48
ENSMUSG00000093584.1	unprocessed_pseudogene	Obox3-ps2	4.2742e-29	-2.64769	57	67.5	14.89	10.12
ENSMUSG00000018171.9	protein_coding	Vmp1	4.69274e-29	-2.77474	48.72	49.16	6.78	11.18
ENSMUSG00000000827.18	protein_coding	Tpd52l2	5.40131e-29	-1.83221	78.6	87.74	28.96	30.24
ENSMUSG00000005610.17	protein_coding	Eif4g2	6.83087e-29	-1.04935	412.01	417.38	258.18	254.15
ENSMUSG00000009575.14	protein_coding	Cbx5	7.06108e-29	-1.61199	51.5	48.09	21.07	20.33
ENSMUSG00000029823.16	protein_coding	Luc7l2	7.9569e-29	-1.29528	89.14	87.18	46.17	45.45
ENSMUSG00000032604.16	protein_coding	Qars	8.35799e-29	-1.54617	122.87	125.83	53.84	54.48
ENSMUSG00000033319.5	protein_coding	Fem1c	8.39296e-29	-1.38579	49.99	47.71	22.41	25.19
ENSMUSG00000037536.14	protein_coding	Fbxo34	1.02517e-28	-1.22646	139.94	137.31	76.16	75.04
ENSMUSG00000009013.5	protein_coding	Dynll1	1.08668e-28	-1.39344	316.7	345.75	155.28	165.94
ENSMUSG00000003316.14	protein_coding	Glg1	1.09704e-28	-2.55773	9.28	7.94	2.02	1.66
ENSMUSG00000027184.14	protein_coding	Caprin1	1.12495e-28	-1.69507	70.2	85.1	33.26	27.72
ENSMUSG00000082585.3	processed_pseudogene	Gm15387	1.25001e-28	-1.88401	340.93	281.67	121.32	92.43
ENSMUSG00000109324.2	protein_coding	Prmt1	1.39568e-28	-3.08647	41.66	36.76	6.02	5.49
ENSMUSG00000027185.15	protein_coding	Nat10	1.92638e-28	-2.0911	30.27	33.36	9.05	9.82
ENSMUSG00000025995.16	protein_coding	Wdr75	1.98319e-28	-2.60762	36.82	43.4	6.51	10.09
ENSMUSG00000078684.8	unprocessed_pseudogene	5830417I10Rik	2.1533e-28	-2.21866	7.67	8.25	2.24	2.07
ENSMUSG00000046434.16	protein_coding	Hnrnpa1	2.28608e-28	-1.25547	235.16	256.63	130.27	132.65
ENSMUSG00000074576.4	protein_coding	Mocs3	2.2991e-28	-4.17204	10.3	9.08	0.71	0.62
ENSMUSG00000030357.10	protein_coding	Fkbp4	2.53314e-28	-1.7227	69.63	78.76	31.14	25.99
ENSMUSG00000026473.16	protein_coding	Glul	2.56823e-28	-1.54922	100.18	120.42	45.5	50.33
ENSMUSG00000038759.15	protein_coding	Nup205	2.88524e-28	-1.94152	15.57	17.57	5.42	5.5
ENSMUSG00000024217.10	protein_coding	Snrpc	2.94176e-28	-1.29118	262.95	268.6	138.47	138.61
ENSMUSG00000027635.15	protein_coding	Dsn1	3.05695e-28	-1.40385	86.14	80.86	41.54	38.86
ENSMUSG00000006676.16	protein_coding	Usp19	3.35452e-28	-1.4082	65.88	65.97	34.52	28.79
ENSMUSG00000017404.12	protein_coding	Rpl19	3.39905e-28	-1.80955	187.64	166.7	70.61	57.68
ENSMUSG00000037071.3	protein_coding	Scd1	3.54397e-28	-2.46388	55.35	41.08	13.61	8.44
ENSMUSG00000021965.3	protein_coding	Ska3	3.66517e-28	-2.29029	47.26	45.96	10.04	13.97
ENSMUSG00000023994.13	protein_coding	Nfya	3.93071e-28	-1.66766	61.56	68.8	28.63	23.53
ENSMUSG00000085156.8	lncRNA	Snhg15	4.66112e-28	-3.65034	36.16	36.06	3.9	3.27
ENSMUSG00000001056.3	protein_coding	Nhp2	5.74927e-28	-1.86477	98.06	101.66	31.62	37.76
ENSMUSG00000045767.9	protein_coding	B230219D22Rik	5.74927e-28	-2.50463	7.9	8.35	1.82	1.78
ENSMUSG00000031826.20	protein_coding	Usp10	5.88358e-28	-2.21211	39.61	29.6	9.49	9.35
ENSMUSG00000026605.14	protein_coding	Cenpf	5.89413e-28	-1.07449	103.05	103.78	64.32	61.09
ENSMUSG00000052833.9	protein_coding	Sae1	5.96124e-28	-2.21246	72.19	57.49	19.08	16.2
ENSMUSG00000036902.11	protein_coding	Neto2	6.1375e-28	-2.8998	11.79	8.73	1.57	1.86
ENSMUSG00000023830.14	protein_coding	Igf2r	6.75306e-28	-1.91596	26.08	21.45	6.82	9.1
ENSMUSG00000044201.10	protein_coding	Cdc25c	6.75306e-28	-1.71359	51.08	55.2	20.43	20.68
ENSMUSG00000096188.1	protein_coding	Cmtm4	6.75306e-28	-2.69977	4.69	4.47	0.79	0.97
ENSMUSG00000047989.11	protein_coding	Ino80c	7.03864e-28	-3.4936	13.02	12.01	1.81	0.96
ENSMUSG00000032030.16	protein_coding	Cul5	7.5828e-28	-1.45283	58.7	57.33	25.36	28.57
ENSMUSG00000033228.8	protein_coding	Scaf11	7.65494e-28	-1.15624	84.25	86.92	49.78	48.27
ENSMUSG00000074643.12	protein_coding	Cpne1	8.89831e-28	-3.47079	20.08	13.68	2.54	1.2
ENSMUSG00000021264.12	protein_coding	Yy1	8.98808e-28	-1.66016	60.56	77.09	29.22	26.12
ENSMUSG00000053754.14	protein_coding	Chd8	1.11676e-27	-1.29717	104.62	94.97	55.44	48.11
ENSMUSG00000028809.16	protein_coding	Srrm1	1.35792e-27	-1.32276	154.49	155.58	84.91	73.18
ENSMUSG00000020372.15	protein_coding	Rack1	1.58502e-27	-2.52219	33.75	31.97	7.41	6.95
ENSMUSG00000059498.13	protein_coding	Fcgr3	1.67804e-27	-2.91167	41.54	67.71	7.87	10.25
ENSMUSG00000038914.15	protein_coding	Dido1	1.85968e-27	-1.36808	52.79	52.03	28.26	23.51
ENSMUSG00000003660.10	protein_coding	Snrnp200	2.059e-27	-1.76125	19.44	19.2	7.04	7.41
ENSMUSG00000042496.18	protein_coding	Prdm10	2.23111e-27	-1.87714	16.88	16.82	6.16	5.46
ENSMUSG00000003119.14	protein_coding	Cdk12	2.50593e-27	-1.244	138.89	145.77	82.69	70.73
ENSMUSG00000036817.14	protein_coding	Sun1	2.52807e-27	-1.66746	46.34	41.77	16.52	18.69
ENSMUSG00000031578.5	protein_coding	Mak16	2.80177e-27	-1.35049	109.74	114.83	58.72	53.53
ENSMUSG00000004359.16	protein_coding	Spic	2.87376e-27	-1.84233	59.29	54.81	21.59	18.75
ENSMUSG00000038773.11	protein_coding	Kdm3b	3.55721e-27	-1.82575	18.31	19.42	6.61	6.88
ENSMUSG00000042202.15	protein_coding	Slc35e2	3.59509e-27	-2.18374	10.26	9	2.86	2.49
ENSMUSG00000029547.10	protein_coding	Ints1	4.6333e-27	-2.16328	29.58	27.1	9.57	6.47
ENSMUSG00000058569.8	protein_coding	Tmed9	5.26535e-27	-2.0641	44.34	39.52	12.49	12.81
ENSMUSG00000081249.3	processed_pseudogene	Gm11517	5.26535e-27	-2.76825	198.72	198.31	45.74	27.43
ENSMUSG00000036112.15	protein_coding	Metap2	6.1851e-27	-1.2979	337.66	382.22	185.42	187.79
ENSMUSG00000031590.8	protein_coding	Frg1	6.63952e-27	-2.00579	81.78	85	29.77	22.78
ENSMUSG00000038560.7	protein_coding	Sp6	7.85708e-27	-1.61736	40.78	37.96	17.96	14.66
ENSMUSG00000018604.18	protein_coding	Tbx3	9.87702e-27	-1.29457	39.61	39.97	20.86	20.49
ENSMUSG00000020515.13	protein_coding	Cnot8	1.00909e-26	-1.16026	174.75	175.92	100.73	99.54
ENSMUSG00000000568.15	protein_coding	Hnrnpd	1.02356e-26	-1.74181	192.64	245.88	88.19	78.19
ENSMUSG00000005615.15	protein_coding	Pcyt1a	1.09085e-26	-1.28451	89.27	85.47	48.13	43.33
ENSMUSG00000053289.8	protein_coding	Ddx10	1.10414e-26	-1.48094	50.36	45.31	21.2	22.37
ENSMUSG00000023110.12	protein_coding	Prmt5	1.12548e-26	-2.3213	28.47	35.8	9.5	6.72
ENSMUSG00000020783.14	protein_coding	Ncbp3	1.29552e-26	-1.49164	11.25	10.63	5.19	4.7
ENSMUSG00000047534.17	protein_coding	Mis18bp1	1.32771e-26	-1.34189	49.27	49.42	24.41	25.18
ENSMUSG00000061607.15	protein_coding	Mdc1	1.51022e-26	-1.29269	43.15	39.87	21.26	21.92
ENSMUSG00000064030.15	protein_coding	Pym1	1.66058e-26	-2.89851	32.69	30.42	6.27	4.32
ENSMUSG00000070643.11	protein_coding	Sox13	1.77649e-26	-2.79549	13.61	11.83	2.17	2.41
ENSMUSG00000000740.12	protein_coding	Rpl13	1.85569e-26	-1.8038	97.47	101.01	36.55	35.49
ENSMUSG00000018965.11	protein_coding	Ywhah	1.93517e-26	-1.70236	83.59	85.25	30.38	35.38
ENSMUSG00000027349.5	protein_coding	Fam98b	1.99768e-26	-1.61839	52.88	50.96	21.39	21.54
ENSMUSG00000087412.4	transcribed_processed_pseudogene	Gm15501	2.2257e-26	-2.9796	150.17	118.04	28.35	14.14
ENSMUSG00000042472.11	protein_coding	Zfp410	2.41518e-26	-2.77577	20.26	28.48	5.03	3.9
ENSMUSG00000050627.13	protein_coding	Gpd1l	2.52727e-26	-1.34335	107.84	92.44	48.55	51.91
ENSMUSG00000016181.9	protein_coding	Utp25	2.52813e-26	-1.80428	42.38	38.43	15.35	13.94
ENSMUSG00000054051.7	protein_coding	Ercc6	2.68726e-26	-2.11565	14.49	16.06	3.68	5.2
ENSMUSG00000063457.14	protein_coding	Rps15	2.70876e-26	-2.62753	131.05	120.43	30.96	20.19
ENSMUSG00000048707.9	protein_coding	Tprn	2.7626e-26	-1.85389	23.69	24.05	8.4	8.32
ENSMUSG00000093421.1	unprocessed_pseudogene	Obox3-ps6	2.86922e-26	-2.29863	60.02	52.55	12.9	15.82
ENSMUSG00000032525.15	protein_coding	Nktr	2.88813e-26	-1.45041	90.27	96	38.94	47.69
ENSMUSG00000038335.13	protein_coding	Tsr1	2.92516e-26	-1.77805	31.37	37.14	13.72	11.63
ENSMUSG00000090083.11	protein_coding	Rnf8	3.22032e-26	-1.48308	87.69	86.72	41.97	37.38
ENSMUSG00000027787.14	protein_coding	Nmd3	3.49613e-26	-1.72466	87.22	78.94	35.86	27.95
ENSMUSG00000033335.17	protein_coding	Dnm2	3.70656e-26	-1.75688	42.38	38.69	13.8	16.59
ENSMUSG00000029202.12	protein_coding	Pds5a	4.86603e-26	-1.26255	55.36	58.24	31.09	29.26
ENSMUSG00000047036.8	protein_coding	Zfp445	4.90899e-26	-1.71633	37.26	33.78	15.4	12.05
ENSMUSG00000004071.13	protein_coding	Cdip1	5.50224e-26	-2.12784	18.72	23.23	6.02	6.08
ENSMUSG00000050846.9	protein_coding	Zfp623	5.82013e-26	-2.73811	21.7	16.32	2.96	4.14
ENSMUSG00000020534.14	protein_coding	Shmt1	5.86868e-26	-1.62456	51.9	52.43	21.63	21.32
ENSMUSG00000048732.5	protein_coding	Klhl11	6.41396e-26	-1.16127	155.22	163.41	93.54	88.31
ENSMUSG00000046591.10	protein_coding	Ticrr	6.69154e-26	-1.32094	78.02	77.27	43.37	35.88
ENSMUSG00000025762.15	protein_coding	Larp1b	7.62407e-26	-1.46533	593.41	671.42	326.88	256.16
ENSMUSG00000007670.10	protein_coding	Khsrp	7.75833e-26	-1.13836	118.93	113.83	68.99	65.99
ENSMUSG00000004207.14	protein_coding	Psap	8.2011e-26	-1.76816	33.68	29.71	12.4	11.18
ENSMUSG00000025024.7	protein_coding	Smndc1	8.7075e-26	-1.41464	76.9	80.36	37.84	37.21
ENSMUSG00000017707.9	protein_coding	Serinc3	9.1057e-26	-1.53292	45.96	40.01	18.91	18.82
ENSMUSG00000040843.10	protein_coding	Tiprl	9.10582e-26	-1.6619	110.98	130.59	47.64	49.21
ENSMUSG00000020458.16	protein_coding	Rtn4	9.34468e-26	-1.32239	81.48	94.28	47	42.58
ENSMUSG00000029625.16	protein_coding	Cpsf4	1.20251e-25	-2.50113	27.39	22.59	5.49	5.58
ENSMUSG00000041203.9	protein_coding	Trir	1.23022e-25	-1.83802	90.12	84.38	32.74	29.06
ENSMUSG00000072258.10	protein_coding	Taf1a	1.27526e-25	-1.85436	66.92	69.68	26.67	21.18
ENSMUSG00000005893.14	protein_coding	Nr2c2	1.32495e-25	-1.55003	52.94	49.84	24.72	19.92
ENSMUSG00000017802.14	protein_coding	Retreg3	1.45372e-25	-2.39181	23.59	24.46	7.02	4.51
ENSMUSG00000028495.14	protein_coding	Rps6	1.69471e-25	-1.71268	116.64	124.5	50.51	42.87
ENSMUSG00000037474.13	protein_coding	Dtl	1.98048e-25	-1.48857	30.87	34.43	14.74	14.84
ENSMUSG00000027236.8	protein_coding	Eif3j1	2.06312e-25	-1.59412	25.79	28.26	10.56	12.16
ENSMUSG00000074129.14	protein_coding	Rpl13a	2.27243e-25	-1.39517	294	291.08	139.44	143.49
ENSMUSG00000021569.10	protein_coding	Trip13	2.57626e-25	-2.41547	25.95	30.2	5.72	7.49
ENSMUSG00000053436.15	protein_coding	Mapk14	3.17806e-25	-1.44524	66.09	78.56	34.3	33.28
ENSMUSG00000025862.14	protein_coding	Stag2	3.49218e-25	-1.1954	49.67	48.32	28.39	26.2
ENSMUSG00000030641.10	protein_coding	Ddias	3.5845e-25	-1.49423	71.18	63.42	33.2	27.57
ENSMUSG00000029169.11	protein_coding	Dhx15	3.79323e-25	-1.41356	49.19	50.52	23.97	23.64
ENSMUSG00000032705.9	protein_coding	Exd2	4.32622e-25	-2.39837	20.69	22.67	6	4.38
ENSMUSG00000022978.11	protein_coding	Mis18a	4.36302e-25	-2.62705	56.01	48.69	13.58	7.68
ENSMUSG00000003235.13	protein_coding	Eif2b5	4.3671e-25	-2.04032	33.74	32.65	9.17	11.18
ENSMUSG00000034889.8	protein_coding	Cactin	4.71788e-25	-1.58906	36.99	39.02	16.87	15.22
ENSMUSG00000000439.9	protein_coding	Mkrn2	4.79727e-25	-1.66464	35.42	36.75	16.69	12.22
ENSMUSG00000022114.5	protein_coding	Spry2	5.07579e-25	-2.73811	14.74	13.78	2.88	2.46
ENSMUSG00000043872.14	protein_coding	Zmym1	5.09615e-25	-1.44713	67.5	68.35	29.18	34.15
ENSMUSG00000048249.14	protein_coding	Crebrf	5.24332e-25	-1.568	28.74	27.97	12.9	11.41
ENSMUSG00000030870.12	protein_coding	Ubfd1	5.25717e-25	-1.21051	191.75	211.1	113.34	108.72
ENSMUSG00000045252.11	protein_coding	Zfp574	5.25717e-25	-1.44023	33.17	32.03	15.8	14.77
ENSMUSG00000071652.8	protein_coding	Ints5	5.6928e-25	-2.09132	14.55	15.64	4.75	4.18
ENSMUSG00000030432.12	protein_coding	Rpl28	5.77975e-25	-2.75944	46.1	62.38	11.09	8.89
ENSMUSG00000050917.5	protein_coding	Fgf4	5.87309e-25	-2.72115	15	18.7	2.85	3.53
ENSMUSG00000044068.7	protein_coding	Zrsr1	6.54306e-25	-1.9206	75.66	63.87	26.82	19.82
ENSMUSG00000029313.18	protein_coding	Aff1	6.78788e-25	-1.03482	114.38	112.82	70.32	71.33
ENSMUSG00000033285.15	protein_coding	Wdr3	6.80303e-25	-1.54904	69.03	66.36	30	28.74
ENSMUSG00000020694.17	protein_coding	Tlk2	7.25682e-25	-1.2008	100.45	103.07	58.89	54.11
ENSMUSG00000021133.9	protein_coding	Susd6	7.34937e-25	-2.81793	6.89	6.01	1.04	1.24
ENSMUSG00000021681.8	protein_coding	Aggf1	7.51034e-25	-1.28389	65.8	71.35	37.12	34.68
ENSMUSG00000053774.9	protein_coding	Ubxn7	7.61518e-25	-1.44093	45.35	40.5	18.84	21.34
ENSMUSG00000049517.8	protein_coding	Rps23	7.64854e-25	-1.97812	103.72	116.42	31.87	38.66
ENSMUSG00000031903.7	protein_coding	Pla2g15	7.69909e-25	-1.90053	39.36	46.76	14.89	14.26
ENSMUSG00000031889.9	protein_coding	D230025D16Rik	7.7001e-25	-1.43594	42.95	45.34	21.04	20.46
ENSMUSG00000041920.14	protein_coding	Slc16a6	7.74584e-25	-1.30191	81.4	85.42	43.53	42.67
ENSMUSG00000041453.12	protein_coding	Rpl21	7.78908e-25	-2.0788	76.81	98.05	30.04	22.27
ENSMUSG00000028483.13	protein_coding	Snapc3	7.82589e-25	-1.92067	39.22	49.16	14.14	15.33
ENSMUSG00000027395.15	protein_coding	Polr1b	8.33588e-25	-2.00034	15.83	17.6	5.18	5.36
ENSMUSG00000063236.6	protein_coding	1110038F14Rik	8.75209e-25	-3.43667	23.33	18.79	2.65	2.16
ENSMUSG00000019948.4	protein_coding	Actr6	9.25274e-25	-2.41886	22.36	22.77	5.35	5.23
ENSMUSG00000028397.13	protein_coding	Kdm4c	9.63103e-25	-2.35525	18.14	18.07	3.53	5.38
ENSMUSG00000094777.2	protein_coding	Hist1h2ap	9.77196e-25	-1.92091	191.51	196.83	58.79	70.63
ENSMUSG00000020463.15	protein_coding	Ppp4r3b	1.03026e-24	-1.28474	86.55	88	48.2	43.13
ENSMUSG00000030493.13	protein_coding	Faap24	1.09325e-24	-2.74164	35.31	25.76	4.4	6.95
ENSMUSG00000027284.16	protein_coding	Cdan1	1.21565e-24	-1.52553	19.64	20.03	9.15	8.37
ENSMUSG00000005846.12	protein_coding	Rsl1d1	1.32886e-24	-1.20274	216.85	197.13	120.8	108.58
ENSMUSG00000018481.9	protein_coding	Appbp2	1.34527e-24	-1.45692	25.47	23.95	12.48	10.42
ENSMUSG00000001998.15	protein_coding	Ap4e1	1.83187e-24	-1.96939	18.51	21.86	7.22	5.79
ENSMUSG00000031858.16	protein_coding	Mau2	1.96536e-24	-1.71083	24.44	24.16	8.98	9.83
ENSMUSG00000027115.14	protein_coding	Kif18a	2.00248e-24	-1.36292	56.01	55.55	29.57	25.66
ENSMUSG00000005204.12	protein_coding	Senp3	2.00777e-24	-1.45464	71.92	69.59	35.42	30.25
ENSMUSG00000024949.17	protein_coding	Sf1	2.06887e-24	-1.42668	203.9	254.82	110.24	106.84
ENSMUSG00000060461.5	protein_coding	Dppa5a	2.51087e-24	-2.1708	106.24	88.31	27.55	26.81
ENSMUSG00000059291.15	protein_coding	Rpl11	2.63755e-24	-2.09536	76.94	68.61	21.24	21.61
ENSMUSG00000099693.1	unprocessed_pseudogene	Gm29284	2.79684e-24	-1.65412	728.87	789.52	295.77	315.12
ENSMUSG00000058655.9	protein_coding	Eif4b	2.9113e-24	-1.35669	59.23	53.29	29.88	26.03
ENSMUSG00000035329.7	protein_coding	Fbxo33	3.07078e-24	-1.39058	58.09	65.6	32.22	27.83
ENSMUSG00000035764.5	protein_coding	Fbxo45	3.18488e-24	-1.5388	29.04	32.37	12.64	14.18
ENSMUSG00000001833.17	protein_coding	Sept7	3.28591e-24	-1.62737	39.52	37.99	17.26	14.58
ENSMUSG00000028060.14	protein_coding	Khdc4	3.53512e-24	-1.54219	35.3	35.64	15.02	15.9
ENSMUSG00000038965.17	protein_coding	Ube2l3	3.56381e-24	-2.75683	25.64	20.24	4.09	4.36
ENSMUSG00000042608.15	protein_coding	Stk40	4.22242e-24	-1.5976	84.32	67.54	33.57	30.08
ENSMUSG00000064145.12	protein_coding	Arih2	4.33006e-24	-1.70148	107.98	124.08	38.71	51.63
ENSMUSG00000032086.12	protein_coding	Bace1	4.61786e-24	-3.29003	4.61	3.73	0.44	0.61
ENSMUSG00000052415.5	protein_coding	Tchh	4.89803e-24	-1.75723	33.37	24.58	10.12	11.56
ENSMUSG00000019782.10	protein_coding	Rwdd1	5.99948e-24	-1.76878	104.83	95.44	42.05	32.4
ENSMUSG00000028708.16	protein_coding	Mknk1	6.24495e-24	-2.94099	14.9	16.62	2.43	2.67
ENSMUSG00000035949.15	protein_coding	Fbxw2	6.36341e-24	-2.15233	26.93	23.55	6.94	7.33
ENSMUSG00000025266.11	protein_coding	Gnl3l	6.54343e-24	-2.55439	10.21	11.16	2.79	1.81
ENSMUSG00000060261.15	protein_coding	Gtf2i	6.61055e-24	-1.98374	17.09	15.53	5.56	4.83
ENSMUSG00000022702.16	protein_coding	Hira	7.07942e-24	-2.4041	46.98	33.07	9.23	9.68
ENSMUSG00000024359.10	protein_coding	Hspa9	7.14495e-24	-1.12455	103.39	106.35	62.92	59.87
ENSMUSG00000044700.15	protein_coding	Tmem201	7.53389e-24	-1.42594	40.4	40.18	20.66	17.5
ENSMUSG00000041360.8	protein_coding	Pum3	7.63912e-24	-1.57982	67.57	67.73	32.26	25.24
ENSMUSG00000071537.6	protein_coding	Klrg2	8.61456e-24	-2.49103	16.22	17.48	3.13	4.37
ENSMUSG00000027177.14	protein_coding	Hipk3	8.62222e-24	-1.44096	54.44	60.42	24.5	29.21
ENSMUSG00000030200.13	protein_coding	Bcl2l14	8.62904e-24	-3.26633	25.14	20.87	1.9	4
ENSMUSG00000039382.12	protein_coding	Wdr45	8.98882e-24	-3.03544	34.32	34.07	4.21	6.2
ENSMUSG00000092417.3	protein_coding	Gpank1	9.64191e-24	-2.19359	46.28	40.91	11.35	12.62
ENSMUSG00000003299.10	protein_coding	Mrpl4	1.09016e-23	-2.65218	24.95	24.87	4.51	5.39
ENSMUSG00000033099.10	protein_coding	Nol12	1.0926e-23	-1.85923	51.14	52.05	19.73	16.23
ENSMUSG00000027959.14	protein_coding	Sass6	1.21421e-23	-2.79382	17.66	18.19	3.48	2.97
ENSMUSG00000032407.14	protein_coding	U2surp	1.26814e-23	-1.28477	46.83	49.25	25.4	24.83
ENSMUSG00000041560.12	protein_coding	Nop53	1.28931e-23	-3.06187	33.37	43.37	8.02	3.59
ENSMUSG00000029267.17	protein_coding	Mtf2	1.61672e-23	-1.62723	103.82	102.83	49.46	35.47
ENSMUSG00000053134.13	protein_coding	Supt7l	1.65305e-23	-1.73744	28.13	28.01	11.28	10.04
ENSMUSG00000093978.1	processed_pseudogene	Gm12612	1.77881e-23	-1.22808	126.56	139.04	74.61	69.94
ENSMUSG00000039200.16	protein_coding	Atf7ip2	1.8841e-23	-1.4085	112.18	126.75	57.5	56.95
ENSMUSG00000026289.15	protein_coding	Atg16l1	1.96653e-23	-1.78695	31.27	34.73	12.75	11.44
ENSMUSG00000024826.15	protein_coding	Dpf2	2.00823e-23	-2.40186	32.98	29.54	6.97	7.86
ENSMUSG00000038886.10	protein_coding	Man2a2	2.2433e-23	-2.04302	12.57	15.68	4.24	4.4
ENSMUSG00000034382.14	protein_coding	AI661453	2.28974e-23	-1.26774	44.66	46.07	23.53	24.45
ENSMUSG00000010608.15	protein_coding	Rbm25	2.29523e-23	-1.15543	101.94	103.44	57.41	60.17
ENSMUSG00000057738.14	protein_coding	Sptan1	2.4342e-23	-1.38213	54.79	45.48	26.27	22.65
ENSMUSG00000096745.1	processed_pseudogene	Gm12622	2.45783e-23	-1.89501	273.17	258.18	81.42	98.71
ENSMUSG00000024853.10	protein_coding	Sf3b2	2.79445e-23	-1.44776	56.98	60.93	30.33	24.64
ENSMUSG00000090744.7	protein_coding	Gm6871	3.13868e-23	-2.78679	30.66	38.39	4.83	7.66
ENSMUSG00000004268.11	protein_coding	Emg1	4.64862e-23	-2.52904	34.76	30.99	7.5	6.74
ENSMUSG00000037197.11	protein_coding	Rbm17	4.70571e-23	-1.31584	147.42	130.43	75.03	67.06
ENSMUSG00000021096.11	protein_coding	Ppm1a	4.74446e-23	-1.13354	388	400.95	216.42	242.05
ENSMUSG00000047126.17	protein_coding	Cltc	4.80612e-23	-1.07441	81.25	85.66	51.94	49.28
ENSMUSG00000024410.15	protein_coding	Rmc1	4.83999e-23	-1.80068	40.26	38.89	13.94	14.77
ENSMUSG00000029177.9	protein_coding	Cenpa	5.46537e-23	-1.65392	97.45	81.67	33.91	38.14
ENSMUSG00000079036.10	protein_coding	Alkbh1	5.65634e-23	-2.63871	26.06	17.95	3.97	4.8
ENSMUSG00000029723.16	protein_coding	Tsc22d4	6.32771e-23	-1.58261	67.46	74.03	27.25	32.63
ENSMUSG00000030268.17	protein_coding	Bcat1	8.49539e-23	-1.82134	33.3	27.59	10.1	11.64
ENSMUSG00000052146.16	protein_coding	Rps10	8.53969e-23	-2.33811	95.97	83.7	25.8	18.93
ENSMUSG00000002477.5	protein_coding	Snrpd1	9.88324e-23	-1.93788	77.8	86.43	24.88	29.1
ENSMUSG00000031823.14	protein_coding	Zdhhc7	1.0668e-22	-2.38527	23.39	18.94	4.45	5.72
ENSMUSG00000051695.6	protein_coding	Pcbp1	1.08329e-22	-1.56714	82.15	80.19	39.41	30.15
ENSMUSG00000028863.13	protein_coding	Meaf6	1.23504e-22	-2.49922	42.64	34.41	9.22	7.81
ENSMUSG00000032301.13	protein_coding	Psma4	1.50463e-22	-2.05294	89.47	62.82	24.95	21.24
ENSMUSG00000002524.17	protein_coding	Puf60	1.67639e-22	-1.81271	48.06	49.76	15.4	19.73
ENSMUSG00000018707.13	protein_coding	Dync1h1	1.7021e-22	-1.56427	19.55	18.38	9.22	7.09
ENSMUSG00000024935.11	protein_coding	Slc1a1	1.78684e-22	-1.72781	25.22	24.82	8.83	10.26
ENSMUSG00000029512.11	protein_coding	Ulk1	1.97379e-22	-1.30401	49.36	44.96	22.81	25.78
ENSMUSG00000024999.7	protein_coding	Noc3l	1.9936e-22	-1.3548	30.95	31.6	16.24	14.87
ENSMUSG00000056131.13	protein_coding	Pgm3	2.01725e-22	-1.73238	23.91	23.67	9.31	8.8
ENSMUSG00000115420.1	lncRNA	Rmrp	2.07442e-22	-2.2969	435.44	328.15	84.68	109.46
ENSMUSG00000008200.15	protein_coding	Fnbp4	2.1903e-22	-1.47436	73.94	95.16	40.9	36.45
ENSMUSG00000032425.15	protein_coding	Zfp949	2.28131e-22	-1.95152	19.74	24.55	7.92	6.53
ENSMUSG00000037458.15	protein_coding	Azin1	2.42162e-22	-1.15251	215.05	233.08	123.23	133.72
ENSMUSG00000035397.8	protein_coding	Klf16	2.81804e-22	-1.5374	30.29	31.16	13.66	13.19
ENSMUSG00000030888.14	protein_coding	Rrp8	3.10736e-22	-1.96565	41.04	40.54	14.27	12.06
ENSMUSG00000062248.5	protein_coding	Cks2	3.37178e-22	-1.1276	457.24	450.76	275.61	254.66
ENSMUSG00000026234.12	protein_coding	Ncl	3.4387e-22	-1.01611	307.02	336.19	205.61	200.17
ENSMUSG00000042625.16	protein_coding	Safb2	3.4709e-22	-1.97206	38.11	52.61	14.5	14.62
ENSMUSG00000062580.9	protein_coding	Timm17a	3.48263e-22	-2.57433	38.18	38.47	10.26	5.97
ENSMUSG00000043962.16	protein_coding	Thrap3	3.502e-22	-1.57883	65.59	54.25	24.95	25.88
ENSMUSG00000001280.13	protein_coding	Sp1	3.63275e-22	-1.43975	39.1	31.52	17.47	15.58
ENSMUSG00000016534.15	protein_coding	Lamp2	3.77673e-22	-1.50187	36.67	39.07	16.57	17.36
ENSMUSG00000057841.5	protein_coding	Rpl32	3.82071e-22	-2.18633	103.99	87.14	26.73	25.98
ENSMUSG00000043323.17	protein_coding	Fbrsl1	4.06728e-22	-1.03149	314.58	313.96	206.5	186.3
ENSMUSG00000024785.7	protein_coding	Rcl1	4.41203e-22	-1.601	56.05	47.63	21.18	22.1
ENSMUSG00000027472.14	protein_coding	Pdrg1	5.07825e-22	-2.02192	71.91	68.86	24.58	19.13
ENSMUSG00000024642.17	protein_coding	Tle4	5.08e-22	-1.45544	32.46	33.36	16.95	13.56
ENSMUSG00000001918.17	protein_coding	Slc1a5	5.11886e-22	-2.4208	14.62	19.64	4.03	3.97
ENSMUSG00000042489.15	protein_coding	Clspn	5.17742e-22	-1.12852	68.14	69.5	41.33	39.06
ENSMUSG00000026999.14	protein_coding	Nup35	5.92256e-22	-2.0408	38.44	33.46	11.82	10.21
ENSMUSG00000058230.12	protein_coding	Arhgap35	5.99052e-22	-1.14246	30.17	29.26	17.23	17.1
ENSMUSG00000094005.1	unprocessed_pseudogene	Gm12625	6.7421e-22	-1.9467	201.71	197.62	61.15	69.22
ENSMUSG00000063550.8	protein_coding	Nup98	7.40149e-22	-1.00251	107.33	100.81	65.77	66.88
ENSMUSG00000044533.15	protein_coding	Rps2	7.5887e-22	-1.4306	109.22	113.32	52.05	52.75
ENSMUSG00000035530.13	protein_coding	Eif1	7.93728e-22	-1.08121	253.76	249.05	155.66	147.63
ENSMUSG00000027306.15	protein_coding	Nusap1	8.47488e-22	-1.81429	39.07	38.56	16.46	11.45
ENSMUSG00000029657.15	protein_coding	Hsph1	8.88908e-22	-1.11318	138.39	147.64	88.27	80.47
ENSMUSG00000005625.15	protein_coding	Psmd4	9.31399e-22	-1.57168	127.75	106.51	53.35	46.58
ENSMUSG00000031657.16	protein_coding	Heatr3	9.52723e-22	-1.70909	30.73	25.97	10.19	11.74
ENSMUSG00000009614.16	protein_coding	Sardh	9.7713e-22	-2.64241	29.92	23.03	6.03	4.51
ENSMUSG00000022812.14	protein_coding	Gsk3b	1.02368e-21	-1.32659	45.62	48.07	25.42	22.14
ENSMUSG00000024400.16	protein_coding	Wdr33	1.02731e-21	-1.28629	54.73	54.15	27.98	28.83
ENSMUSG00000060475.13	protein_coding	Wtap	1.04786e-21	-1.14619	530.57	582.27	301.26	339.33
ENSMUSG00000001017.15	protein_coding	Chtop	1.18399e-21	-1.79937	28.25	31.1	10.58	10.94
ENSMUSG00000018882.12	protein_coding	Mrpl45	1.25121e-21	-2.16692	20.17	18.11	6.11	4.6
ENSMUSG00000046691.14	protein_coding	Chtf8	1.28933e-21	-2.72056	33.27	30.69	4.21	7.91
ENSMUSG00000030521.11	protein_coding	Mphosph10	1.44738e-21	-1.41437	80.56	87.26	44.36	35.74
ENSMUSG00000060373.15	protein_coding	Hnrnpc	1.50185e-21	-1.09952	219.86	225.42	139.9	125.33
ENSMUSG00000029066.12	protein_coding	Mrpl20	1.56229e-21	-3.1747	43.5	39.7	4.48	7.01
ENSMUSG00000073705.10	protein_coding	Cenps	1.68856e-21	-1.86442	98.21	102.91	32.39	37.25
ENSMUSG00000005656.9	protein_coding	Snx6	1.90225e-21	-1.64109	40.97	42.92	17.97	16.09
ENSMUSG00000031819.13	protein_coding	Emc8	1.95778e-21	-1.70423	104.63	104.54	43.74	37.49
ENSMUSG00000022724.15	protein_coding	Riox2	1.99107e-21	-1.99129	33.17	29.67	11.48	8.28
ENSMUSG00000035726.8	protein_coding	Supt16	1.99107e-21	-1.28462	29.32	30.8	16.33	15.09
ENSMUSG00000084034.1	processed_pseudogene	Gm12617	2.08233e-21	-2.98612	174.65	158.97	35.52	16.87
ENSMUSG00000020954.16	protein_coding	Strn3	2.11333e-21	-1.35106	38.42	38.8	18.95	19.53
ENSMUSG00000044308.17	protein_coding	Ubr3	2.29881e-21	-1.20909	69.49	71.65	37.37	40.37
ENSMUSG00000063952.16	protein_coding	Brpf3	2.33684e-21	-1.41206	31.35	28.41	14.64	13.88
ENSMUSG00000022194.15	protein_coding	Pabpn1	2.48348e-21	-1.19762	531.68	529.14	322.91	266.75
ENSMUSG00000041859.10	protein_coding	Mcm3	2.51932e-21	-1.33607	43.37	47.47	22.36	23.39
ENSMUSG00000034024.8	protein_coding	Cct2	2.75916e-21	-1.55774	60.78	52.58	26.38	22.44
ENSMUSG00000024393.14	protein_coding	Prrc2a	3.00572e-21	-1.19363	52.58	59.62	32.88	29.66
ENSMUSG00000093770.1	unprocessed_pseudogene	Obox3-ps4	3.04054e-21	-2.03934	45.77	53.19	15.22	15.11
ENSMUSG00000041506.15	protein_coding	Rrp9	3.09182e-21	-1.40076	139.63	158.63	70.82	72.67
ENSMUSG00000003269.17	protein_coding	Cyth2	3.25175e-21	-2.03026	45.08	58.29	15.64	16.18
ENSMUSG00000026773.19	protein_coding	Pfkfb3	3.40779e-21	-1.98752	18.44	14.75	5.44	5.1
ENSMUSG00000018920.11	protein_coding	Cxcl16	3.59189e-21	-4.17572	10.72	9.77	1.02	0.42
ENSMUSG00000075227.6	protein_coding	Znhit2	4.89454e-21	-3.10661	19.26	15.05	2.47	2.44
ENSMUSG00000031755.6	protein_coding	Bbs2	5.27035e-21	-3.41212	18.55	20.47	2.21	2.28
ENSMUSG00000022858.16	protein_coding	Tra2b	5.64448e-21	-1.31348	258.47	299.8	133.57	152.01
ENSMUSG00000014769.10	protein_coding	Psmb1	6.23199e-21	-1.62344	38.53	37.61	16.23	15.05
ENSMUSG00000035958.3	protein_coding	Tdp2	6.39294e-21	-1.68179	58.68	58.78	20.49	25.84
ENSMUSG00000056211.13	protein_coding	R3hdm1	6.4663e-21	-1.28202	120.09	135.77	62.37	71.4
ENSMUSG00000044783.16	protein_coding	Hjurp	6.56187e-21	-1.265	62.56	73.22	35.04	36.81
ENSMUSG00000007050.17	protein_coding	Lsm2	6.69923e-21	-2.43127	53.18	44.37	12.49	10.13
ENSMUSG00000034563.16	protein_coding	Ccpg1	6.75531e-21	-1.29891	61.42	63.13	30.15	34.22
ENSMUSG00000020634.12	protein_coding	Ubxn2a	6.95451e-21	-1.28935	59.89	54.83	29.13	30.55
ENSMUSG00000063800.5	protein_coding	Prpf38a	8.06518e-21	-1.52756	78.01	85.91	40.16	32
ENSMUSG00000064127.13	protein_coding	Med14	8.31607e-21	-1.24672	47.89	49.01	28.53	23.5
ENSMUSG00000048922.18	protein_coding	Cdca2	8.44121e-21	-1.49894	32.82	36.33	16.16	14.88
ENSMUSG00000022992.17	protein_coding	Kansl2	8.92224e-21	-1.3915	47.75	47.3	23.92	22.12
ENSMUSG00000018572.10	protein_coding	Phf23	9.57171e-21	-1.08883	143.41	140.39	87.73	82.47
ENSMUSG00000037857.16	protein_coding	Nufip2	1.00963e-20	-1.07607	91.77	96.04	58.73	54.95
ENSMUSG00000025393.12	protein_coding	Atp5b	1.16574e-20	-1.13882	179.35	175.88	100.61	104.96
ENSMUSG00000031939.16	protein_coding	Taf1d	1.1792e-20	-1.04508	427.86	458.95	268.43	280.1
ENSMUSG00000043284.12	protein_coding	Tmem11	1.2106e-20	-2.3771	20.94	20.16	4.77	5.1
ENSMUSG00000026803.17	protein_coding	Ttf1	1.21747e-20	-1.71454	14.97	16.07	5.65	6.29
ENSMUSG00000067722.4	protein_coding	BC003965	1.40213e-20	-2.96548	7.22	6.44	0.96	1.2
ENSMUSG00000027405.16	protein_coding	Nop56	1.41498e-20	-1.0833	161.77	168.26	98.12	100.51
ENSMUSG00000087385.8	protein_coding	Frg2f1	1.48938e-20	-1.97904	26.76	26.7	9.46	7.63
ENSMUSG00000030424.15	transcribed_unprocessed_pseudogene	Zfp939	1.59133e-20	-1.697	24.69	27.27	10.56	9.69
ENSMUSG00000020918.14	protein_coding	Kat2a	1.76472e-20	-1.80942	20.01	18.69	6.31	7.6
ENSMUSG00000048109.10	protein_coding	Rbm15	1.78217e-20	-1.35951	24.7	28.67	13.52	12.91
ENSMUSG00000036822.6	protein_coding	Topors	1.7934e-20	-1.09853	83.67	92.55	54.1	50.89
ENSMUSG00000039473.8	protein_coding	Ubn1	1.86199e-20	-1.00588	81.42	87.19	53.74	53.45
ENSMUSG00000031753.16	protein_coding	Cog4	1.87933e-20	-2.19903	23.76	22.7	7.87	4.86
ENSMUSG00000020397.15	protein_coding	Med7	1.93503e-20	-1.89031	50.74	48.47	18.91	14.88
ENSMUSG00000025178.9	protein_coding	Pi4k2a	1.98628e-20	-1.77438	21.5	21.52	7.07	8.79
ENSMUSG00000002948.19	protein_coding	Map2k7	1.99427e-20	-2.26569	21.82	22.11	6.13	5.27
ENSMUSG00000029504.5	protein_coding	Ddx51	2.02065e-20	-2.04666	21.14	17.82	6.62	5.23
ENSMUSG00000079641.3	protein_coding	Rpl39	2.09224e-20	-2.16692	69.06	75.33	19.96	20.32
ENSMUSG00000022964.14	protein_coding	Tmem50b	2.15789e-20	-1.50056	34.25	33.91	15.56	14.99
ENSMUSG00000056952.13	protein_coding	Tatdn2	2.445e-20	-1.16307	121.92	106.08	63.69	65.96
ENSMUSG00000018765.5	protein_coding	Fxr2	2.55495e-20	-1.38408	44.71	42.65	22.32	20.21
ENSMUSG00000018160.15	protein_coding	Med1	2.68798e-20	-1.09537	88	83.24	54.38	47.85
ENSMUSG00000041303.7	protein_coding	Gtf3c3	2.71455e-20	-2.03978	22.94	22.76	6.78	7.19
ENSMUSG00000027770.5	protein_coding	Dhx36	2.79654e-20	-1.54429	16.02	19.16	7.37	7.9
ENSMUSG00000028961.15	protein_coding	Pgd	2.80601e-20	-1.63543	27.49	28.61	11.53	11.31
ENSMUSG00000094566.1	processed_pseudogene	Gm12620	2.80769e-20	-1.25269	89.48	98.92	48.11	52.48
ENSMUSG00000061544.13	protein_coding	Zfp229	2.87105e-20	-1.72632	21.49	16.65	7.52	7.03
ENSMUSG00000066880.15	protein_coding	Zfp617	2.94326e-20	-2.46698	11.39	9.74	2.11	2.65
ENSMUSG00000002870.8	protein_coding	Mcm2	2.97228e-20	-1.34446	52.91	45.44	23.58	25.6
ENSMUSG00000048222.3	protein_coding	Mfap1b	3.23142e-20	-1.25498	39.69	40.49	22.37	20.4
ENSMUSG00000008682.13	protein_coding	Rpl10	3.2434e-20	-1.58337	117.82	129.06	56.92	47.52
ENSMUSG00000047676.6	processed_pseudogene	Rpsa-ps10	3.36227e-20	-2.98879	25.14	23.95	3.91	3.77
ENSMUSG00000021500.17	protein_coding	Ddx46	3.711e-20	-1.11889	66.32	62.29	35.73	39.71
ENSMUSG00000042323.17	protein_coding	Pbrm1	3.77396e-20	-1.59563	18.88	22.12	9.63	7.57
ENSMUSG00000031320.9	protein_coding	Rps4x	3.82869e-20	-1.62108	73.83	71.12	31.14	28.53
ENSMUSG00000024993.15	protein_coding	Fam45a	3.9732e-20	-2.71776	15.31	11.69	2.35	2.74
ENSMUSG00000040952.16	protein_coding	Rps19	4.11494e-20	-1.50166	155.85	162.06	77.05	65.4
ENSMUSG00000063354.7	protein_coding	Slc39a4	4.16864e-20	-2.97241	11.65	13.71	2.36	1.68
ENSMUSG00000027582.16	protein_coding	Zgpat	4.41388e-20	-2.22378	24.91	22.62	5.65	7.07
ENSMUSG00000024309.15	protein_coding	Pfdn6	4.51495e-20	-2.89849	40.7	36.8	6.24	6.61
ENSMUSG00000018412.16	protein_coding	Kansl1	4.52707e-20	-1.52978	38.14	28.83	14.59	14.77
ENSMUSG00000031691.14	protein_coding	Tnpo2	4.87461e-20	-1.64963	19.42	17.19	6.82	7.91
ENSMUSG00000032952.11	protein_coding	Ap4b1	5.16382e-20	-2.67421	10.62	11.68	2.28	2.06
ENSMUSG00000022999.15	protein_coding	Lmbr1l	5.42917e-20	-1.75498	51.19	47.99	19.57	17.53
ENSMUSG00000020248.18	protein_coding	Nfyb	5.62111e-20	-1.33451	79.1	75.59	41.44	36.52
ENSMUSG00000029920.9	protein_coding	Smarcad1	5.79911e-20	-1.4897	27.17	29.93	14.09	11.71
ENSMUSG00000032398.7	protein_coding	Snapc5	5.85619e-20	-2.9361	16.87	17.21	2.9	2.61
ENSMUSG00000002658.9	protein_coding	Gtf2f1	6.12143e-20	-1.07015	154.42	156.22	92.21	96.43
ENSMUSG00000001785.13	protein_coding	Pwp1	6.46197e-20	-1.62914	36.41	42.07	14.69	17.38
ENSMUSG00000045665.5	protein_coding	Mfsd5	6.71296e-20	-2.48918	18.26	17.92	4.72	3.32
ENSMUSG00000061032.9	protein_coding	Rrp1	6.80342e-20	-2.03875	32.93	27.05	10.13	8.22
ENSMUSG00000026775.9	protein_coding	Yme1l1	6.86935e-20	-1.28053	28.45	28.96	14.82	15.22
ENSMUSG00000042508.16	protein_coding	Dmtf1	7.23788e-20	-1.50158	34.11	34.22	17.37	13.24
ENSMUSG00000082088.1	unprocessed_pseudogene	Gm15753	7.54965e-20	-1.22477	140.4	147.93	78.67	78.34
ENSMUSG00000055436.18	protein_coding	Srsf11	8.23083e-20	-1.49065	64.9	71.42	29.14	32.32
ENSMUSG00000027244.14	protein_coding	Atg13	9.00228e-20	-2.35517	14.26	14.65	4.27	2.84
ENSMUSG00000028878.11	protein_coding	Fam76a	9.1746e-20	-1.98081	15.33	17.02	4.86	5.44
ENSMUSG00000021550.6	protein_coding	2210016F16Rik	9.63418e-20	-3.1945	6.27	5.18	0.79	0.74
ENSMUSG00000025591.6	protein_coding	Tma16	9.81096e-20	-1.82986	18.98	16.81	7.05	5.66
ENSMUSG00000074194.4	protein_coding	Zfp791	1.08594e-19	-1.63582	34.51	36.91	15.99	13.09
ENSMUSG00000032300.7	protein_coding	1700017B05Rik	1.1538e-19	-1.85111	20.61	15.7	5.88	6.77
ENSMUSG00000031835.16	protein_coding	Mbtps1	1.16925e-19	-1.641	22.25	19.68	7.79	9.21
ENSMUSG00000027361.15	protein_coding	Gabpb1	1.17081e-19	-1.28048	64.71	65.91	34.2	34.17
ENSMUSG00000022476.8	protein_coding	Polr3h	1.20042e-19	-1.62341	39.82	42.48	15.53	18.21
ENSMUSG00000026641.13	protein_coding	Usf1	1.33304e-19	-2.29976	63.97	44.73	16.86	10.76
ENSMUSG00000027087.11	protein_coding	Itgav	1.33754e-19	-2.41162	17.88	26.65	6.55	3.96
ENSMUSG00000028932.7	protein_coding	Psmc2	1.48702e-19	-2.27621	19.25	16.66	4.53	4.72
ENSMUSG00000020988.9	protein_coding	L2hgdh	1.52374e-19	-1.856	46.82	34.77	14.55	13.8
ENSMUSG00000060938.14	protein_coding	Rpl26	1.63787e-19	-1.15408	424.07	409.62	234.33	242.71
ENSMUSG00000040325.16	protein_coding	Dcaf1	1.67986e-19	-1.01468	54.76	53.88	34.24	34.34
ENSMUSG00000044763.8	protein_coding	Trmt10c	1.84715e-19	-1.40949	32.23	30.99	16.18	14.03
ENSMUSG00000061477.4	protein_coding	Rps7	1.87406e-19	-1.80092	114.47	93.5	43.3	32.03
ENSMUSG00000000148.17	protein_coding	Brat1	2.01162e-19	-1.98133	12.92	11.24	3.87	3.82
ENSMUSG00000056962.11	protein_coding	Jmjd6	2.07526e-19	-1.22067	95.39	89.89	49.86	51.28
ENSMUSG00000002949.15	protein_coding	Timm44	2.34153e-19	-2.16895	21.5	18.89	5.82	5.42
ENSMUSG00000024841.8	protein_coding	Eif1ad	2.35446e-19	-1.86235	24.49	29.14	8.96	9.6
ENSMUSG00000036779.12	protein_coding	Tent4b	2.36509e-19	-1.10512	59.92	65.58	38.49	35.9
ENSMUSG00000040430.18	protein_coding	Pitpnc1	2.37928e-19	-3.37293	12.34	5.05	1.18	0.87
ENSMUSG00000095605.1	unprocessed_pseudogene	Gm12624	2.49391e-19	-2.12214	137.74	132.41	38.84	38.85
ENSMUSG00000096088.1	unprocessed_pseudogene	Gm12614	2.49391e-19	-2.12214	137.74	132.41	38.84	38.85
ENSMUSG00000031729.6	protein_coding	Ist1	2.6076e-19	-1.39779	46.94	51.79	25.75	21.84
ENSMUSG00000037805.15	protein_coding	Rpl10a	2.72025e-19	-1.80369	69.88	79.85	28.88	25.25
ENSMUSG00000020409.10	protein_coding	Slu7	2.92752e-19	-1.33764	84.78	69.35	41.9	35.58
ENSMUSG00000106864.3	protein_coding	Gtf3c2	2.93952e-19	-1.4687	112.95	102.29	57.51	41.27
ENSMUSG00000040364.8	protein_coding	Sec1	3.10045e-19	-2.61936	8.79	10.22	1.93	1.9
ENSMUSG00000031609.3	protein_coding	Sap30	3.10475e-19	-1.31674	164.9	183.98	97.95	80.2
ENSMUSG00000054321.7	protein_coding	Taf4b	3.10609e-19	-1.16195	53.24	52.98	33.08	27.42
ENSMUSG00000071470.4	protein_coding	Ccnb1ip1	3.22347e-19	-3.265	20.06	12.77	2.57	1.62
ENSMUSG00000032513.8	protein_coding	Gorasp1	3.64457e-19	-2.67153	6.03	7.02	1.2	1.34
ENSMUSG00000053334.6	protein_coding	Ficd	3.81434e-19	-1.05265	73.64	70.41	44.22	44.24
ENSMUSG00000029250.5	protein_coding	Polr2b	4.06046e-19	-1.16205	74.57	76.68	40.62	45.43
ENSMUSG00000043716.13	protein_coding	Rpl7	4.1175e-19	-1.99707	61.41	65.51	23.92	16.23
ENSMUSG00000027981.14	protein_coding	Rnpc3	4.27085e-19	-1.3502	62.18	71.25	34.39	32.1
ENSMUSG00000116564.1	protein_coding	Riok2	4.34102e-19	-1.68985	22.85	27.19	9.85	9.73
ENSMUSG00000055302.5	protein_coding	Mrfap1	4.49336e-19	-1.78539	43.63	47.76	14.34	19.02
ENSMUSG00000057236.10	protein_coding	Rbbp4	4.60156e-19	-1.72445	23.59	28.85	11.32	8.75
ENSMUSG00000064037.13	protein_coding	Gpn1	4.60321e-19	-1.67796	25.99	23.61	10.23	9.33
ENSMUSG00000032897.17	protein_coding	Nfyc	4.61429e-19	-1.54293	109.94	113.25	56.64	40.54
ENSMUSG00000056941.17	protein_coding	Commd7	4.77804e-19	-2.16037	23.25	20.82	6.01	6.32
ENSMUSG00000024132.6	protein_coding	Eci1	4.92839e-19	-2.86882	24.24	24.16	4.55	3.65
ENSMUSG00000038510.12	protein_coding	Rpf2	4.97222e-19	-2.70207	48.83	34.69	8.31	7.56
ENSMUSG00000033323.14	protein_coding	Ctdp1	5.41784e-19	-1.3921	44.53	44.26	23.47	19.51
ENSMUSG00000001632.16	protein_coding	Brpf1	6.02719e-19	-1.36002	22.34	23.71	10.82	11.94
ENSMUSG00000022772.12	protein_coding	Senp5	6.26356e-19	-2.04419	15.45	12.49	4.22	4.27
ENSMUSG00000027423.15	protein_coding	Snx5	6.63695e-19	-1.69903	36.06	34.46	11.94	15.43
ENSMUSG00000028986.12	protein_coding	Klhl7	7.20827e-19	-2.86685	11.2	12.78	1.38	2.65
ENSMUSG00000031488.14	protein_coding	Rab11fip1	7.20827e-19	-1.15232	39.69	40.64	21.79	24.21
ENSMUSG00000029550.11	protein_coding	Sppl3	7.41523e-19	-2.8481	12.01	14.38	3.04	1.54
ENSMUSG00000032097.10	protein_coding	Ddx6	7.67995e-19	-1.43542	15.61	18.56	8.28	7.75
ENSMUSG00000002981.10	protein_coding	Clptm1	8.04301e-19	-1.34857	29.67	27.83	14.82	13.85
ENSMUSG00000029911.14	protein_coding	Ssbp1	8.76142e-19	-1.93791	40.71	43.9	14.56	13.19
ENSMUSG00000001016.12	protein_coding	Ilf2	8.95421e-19	-1.4391	42.95	38.57	18.95	19.15
ENSMUSG00000062006.12	protein_coding	Rpl34	9.18079e-19	-2.41345	75.96	76.91	20.48	15.33
ENSMUSG00000024575.16	protein_coding	Pde6a	1.00406e-18	-1.83133	17.09	14.48	6.45	4.64
ENSMUSG00000034645.14	protein_coding	Zyg11a	1.03448e-18	-2.64152	9.43	10.97	1.86	2.18
ENSMUSG00000022474.15	protein_coding	Pmm1	1.04658e-18	-1.7609	55.9	64.08	22.39	22.22
ENSMUSG00000079225.3	transcribed_processed_pseudogene	Gm9531	1.11104e-18	-2.23905	53.59	47.02	13.18	13.44
ENSMUSG00000059669.8	protein_coding	Taf1b	1.37985e-18	-2.63195	16.84	20.28	4.55	2.88
ENSMUSG00000021737.4	protein_coding	Psmd6	1.39508e-18	-1.84496	36.35	34.56	11.68	13.13
ENSMUSG00000024137.9	protein_coding	E4f1	1.44086e-18	-2.27134	18.04	21.82	5.76	4.55
ENSMUSG00000004937.6	protein_coding	Sgta	1.51859e-18	-1.90384	35.54	29.88	9.69	12.27
ENSMUSG00000036315.13	protein_coding	Znrd1	1.54905e-18	-4.00242	27.92	26.12	2.8	1.16
ENSMUSG00000022706.16	protein_coding	Mrpl40	1.67381e-18	-1.83857	59.99	52.82	19.99	19.69
ENSMUSG00000100153.2	transcribed_processed_pseudogene	Ppp1ccb	1.69426e-18	-1.46975	90.28	79.69	40.34	37.43
ENSMUSG00000020211.15	protein_coding	Sf3a2	1.735e-18	-3.43009	13.36	8.31	1.12	1.33
ENSMUSG00000100755.1	processed_pseudogene	Rps23-ps1	1.73537e-18	-2.40218	279.05	192.29	71.15	39.94
ENSMUSG00000004880.11	protein_coding	Lbr	1.74632e-18	-1.7154	38.99	53.03	16.68	18.65
ENSMUSG00000036923.12	protein_coding	Stox1	1.87918e-18	-2.49246	10.29	9.53	2.4	1.97
ENSMUSG00000020271.17	protein_coding	Fbxw11	1.90288e-18	-1.37277	36.32	35.88	17.32	18.04
ENSMUSG00000020890.11	protein_coding	Gucy2e	2.06567e-18	-2.06589	4.91	5.17	1.32	1.69
ENSMUSG00000001054.9	protein_coding	Rmnd5b	2.1374e-18	-2.26023	20.4	22.59	4.84	6.38
ENSMUSG00000049606.16	protein_coding	Zfp644	2.30368e-18	-1.30582	41.26	35.5	21.72	17.75
ENSMUSG00000035578.16	protein_coding	Iqcg	2.32242e-18	-1.84064	43.73	44.72	13.32	17.73
ENSMUSG00000018425.18	protein_coding	Dhx40	2.40691e-18	-1.43703	20.06	19.37	8.88	9.57
ENSMUSG00000025428.15	protein_coding	Atp5a1	2.4676e-18	-1.27212	57.62	49.6	28.81	27.61
ENSMUSG00000028099.8	protein_coding	Polr3c	2.60553e-18	-2.43978	11.8	15.02	2.86	3.27
ENSMUSG00000048007.4	protein_coding	Timm8a1	2.71046e-18	-2.02758	26.78	33.29	9.31	9.16
ENSMUSG00000063856.7	protein_coding	Gpx1	2.8163e-18	-1.86709	61.04	50.98	20.97	17.97
ENSMUSG00000050640.16	protein_coding	Tmem150c	2.84634e-18	-2.06466	12.64	15.1	4.55	3.76
ENSMUSG00000010358.13	protein_coding	Ifi35	3.00429e-18	-3.03999	14.42	13.55	2.38	1.8
ENSMUSG00000084106.4	processed_pseudogene	Gm6136	3.44893e-18	-2.53352	33.71	27.71	6.22	6.96
ENSMUSG00000024392.17	protein_coding	Bag6	3.45738e-18	-1.92584	40.43	41.58	16.65	10.5
ENSMUSG00000014601.13	protein_coding	Strip1	3.4625e-18	-1.4507	22.61	24.23	11.31	10.41
ENSMUSG00000096259.2	protein_coding	Gm3106	3.46312e-18	-2.62245	18.92	13.31	4.05	2.42
ENSMUSG00000031352.10	protein_coding	Hccs	3.61533e-18	-1.56753	25.01	25.75	11.41	10.25
ENSMUSG00000074887.4	lncRNA	EU599041	3.66254e-18	-2.45025	21.84	26.52	4.74	6.23
ENSMUSG00000007815.13	protein_coding	Rhoa	3.69122e-18	-1.31604	99.17	80.9	45.03	46.68
ENSMUSG00000020485.14	protein_coding	Supt4a	3.89587e-18	-1.97145	83.53	77.24	30.17	21.33
ENSMUSG00000032715.9	protein_coding	Trib3	4.18758e-18	-1.923	19.96	20.44	7.27	6.12
ENSMUSG00000067713.7	protein_coding	Prkag1	4.31643e-18	-2.56	16.03	16.24	2.98	3.78
ENSMUSG00000056201.8	protein_coding	Cfl1	4.93797e-18	-1.20089	121.19	129.96	66.97	71.98
ENSMUSG00000078193.2	protein_coding	Gm2000	4.9656e-18	-1.81705	142.07	159.58	50.46	57.04
ENSMUSG00000000384.15	protein_coding	Tbrg4	4.98522e-18	-2.41994	18.3	20.73	5.36	3.78
ENSMUSG00000029062.14	protein_coding	Cdk11b	5.20921e-18	-1.3805	65.44	79.06	37.7	32.77
ENSMUSG00000022635.9	protein_coding	Zcrb1	5.2578e-18	-1.82441	79.61	80.83	32.44	24.57
ENSMUSG00000070493.3	protein_coding	Chchd2	5.38321e-18	-1.32054	105.53	106.74	53.78	54.08
ENSMUSG00000056076.13	protein_coding	Eif3b	5.66933e-18	-1.87482	80.2	66.78	19.63	30.67
ENSMUSG00000042487.6	protein_coding	Leo1	6.3314e-18	-1.45101	31.87	31.15	15.1	14.1
ENSMUSG00000027079.15	protein_coding	Clp1	6.60894e-18	-1.50065	39.73	35.59	17.83	15.87
ENSMUSG00000002984.17	protein_coding	Tomm40	6.68797e-18	-1.97397	23.41	22.56	7.23	7.44
ENSMUSG00000023087.15	protein_coding	Noct	6.84446e-18	-1.41089	30.24	25.58	14.36	12.25
ENSMUSG00000037742.14	protein_coding	Eef1a1	6.95784e-18	-1.10438	249.93	235.13	135.04	152.13
ENSMUSG00000075376.10	protein_coding	Rc3h2	7.01514e-18	-1.19668	26.57	23.42	14.06	13.67
ENSMUSG00000043943.14	protein_coding	Naalad2	7.12302e-18	-1.49629	42.49	52.51	20.93	21.69
ENSMUSG00000042308.14	protein_coding	Setd1a	7.17655e-18	-1.10624	39.18	44.96	25.54	24.26
ENSMUSG00000063689.4	protein_coding	H2ac21	7.36569e-18	-3.93999	55.2	35.47	2.81	4.29
ENSMUSG00000033933.13	protein_coding	Vhl	7.43426e-18	-1.79204	17.68	16.96	6.09	6.5
ENSMUSG00000032519.11	protein_coding	Slc25a38	7.65923e-18	-1.35956	49.56	46.01	23.51	23.73
ENSMUSG00000020863.15	protein_coding	Luc7l3	7.66974e-18	-1.31143	134.25	146.92	80.95	63.1
ENSMUSG00000036461.16	protein_coding	Elf1	7.7499e-18	-1.49124	16.71	15.31	7.35	7.06
ENSMUSG00000025283.15	protein_coding	Sat1	8.0039e-18	-1.58304	75.38	96.66	34.79	37.75
ENSMUSG00000028807.2	protein_coding	Zbtb8a	8.33529e-18	-2.22935	13.28	11.85	3.16	3.51
ENSMUSG00000053581.13	protein_coding	Zfand2a	8.44515e-18	-1.64301	72.79	68.83	34.96	22.48
ENSMUSG00000020561.8	protein_coding	Twistnb	8.6158e-18	-1.46742	15.14	16.19	7.09	7.25
ENSMUSG00000036430.8	protein_coding	Tbcc	9.0141e-18	-1.789	42.43	39.58	14.29	15.56
ENSMUSG00000028016.9	protein_coding	Ints12	9.41074e-18	-2.56847	7.9	8.03	1.82	1.51
ENSMUSG00000065990.12	protein_coding	Aurkaip1	9.43996e-18	-2.14402	45	39.51	12.84	11.08
ENSMUSG00000022536.14	protein_coding	Glyr1	9.62314e-18	-1.45073	22.46	21.04	10.65	9.51
ENSMUSG00000027346.15	protein_coding	Gpcpd1	1.01464e-17	-1.08089	59.14	56.46	33.8	35.81
ENSMUSG00000066148.3	protein_coding	Prpf4	1.03645e-17	-1.93915	9.53	7.49	2.86	2.71
ENSMUSG00000034349.14	protein_coding	Smc4	1.12036e-17	-1.15577	137.82	155.77	92.43	75.41
ENSMUSG00000027227.7	protein_coding	Sord	1.16153e-17	-1.78369	29.09	21.95	9.68	8.98
ENSMUSG00000048833.9	protein_coding	Slc39a9	1.18294e-17	-2.10257	10.92	9.96	3.3	2.79
ENSMUSG00000022972.10	protein_coding	Cfap298	1.2209e-17	-1.76393	71.71	85.63	30.3	27.66
ENSMUSG00000029439.14	protein_coding	Sfswap	1.26748e-17	-1.68587	48.88	57.82	22.4	19.52
ENSMUSG00000038683.16	protein_coding	Pak1ip1	1.34722e-17	-1.62295	78.82	68.78	35.94	24.78
ENSMUSG00000033020.7	protein_coding	Polr2f	1.49471e-17	-1.62633	86.71	84.52	35.01	34.99
ENSMUSG00000043648.7	protein_coding	Pld6	1.49995e-17	-2.98784	11.36	12.06	1.47	2.15
ENSMUSG00000043241.14	protein_coding	Upf2	1.65506e-17	-1.22838	27.37	30.82	15.21	16.35
ENSMUSG00000112795.1	processed_pseudogene	Gm2027	1.71948e-17	-1.20214	71.8	70.12	40.32	38.14
ENSMUSG00000026857.9	protein_coding	Ntmt1	1.74729e-17	-1.79734	55.99	46.61	17.45	19.56
ENSMUSG00000025872.5	protein_coding	Thoc3	1.77979e-17	-1.3665	37.59	37.08	17.89	18.83
ENSMUSG00000028232.13	protein_coding	Tmem68	1.77979e-17	-2.59252	20.76	30	6.41	4.1
ENSMUSG00000033597.9	protein_coding	Caskin1	1.80221e-17	-3.2504	2.89	3.15	0.31	0.46
ENSMUSG00000033624.10	protein_coding	Pdpr	1.80835e-17	-1.2478	26.96	31.09	16.11	14.97
ENSMUSG00000018651.14	protein_coding	Tada2a	1.84325e-17	-2.31354	13.93	13.66	3.84	3.07
ENSMUSG00000048787.13	protein_coding	Dcun1d3	2.25998e-17	-1.32494	54.22	56.58	31.31	24.94
ENSMUSG00000036241.3	protein_coding	Ube2r2	2.28224e-17	-4.90666	4.46	3.17	0.13	0.16
ENSMUSG00000031148.14	protein_coding	Gpkow	2.5797e-17	-1.54706	21.33	20.78	9.81	8.4
ENSMUSG00000003970.9	protein_coding	Rpl8	2.71497e-17	-1.30895	163.02	156.99	90.33	73.76
ENSMUSG00000035828.11	protein_coding	Pim3	2.74417e-17	-1.26677	42.64	46	24.57	22.24
ENSMUSG00000001305.5	protein_coding	Rrp15	2.85145e-17	-1.96561	33.23	38.69	13.26	9.86
ENSMUSG00000036893.17	protein_coding	Ehmt1	2.92173e-17	-1.58813	41.08	42.53	15.51	19.65
ENSMUSG00000096144.3	lncRNA	B020004C17Rik	2.92395e-17	-1.08475	83.59	93.28	53.96	52.31
ENSMUSG00000020495.13	protein_coding	Smg8	3.06858e-17	-2.02476	10.94	9.66	3.33	3.01
ENSMUSG00000116275.1	protein_coding	Zc3h11a	3.07222e-17	-2.3623	12.33	12.88	2.08	3.98
ENSMUSG00000032586.9	protein_coding	Traip	3.4316e-17	-2.31611	20.63	21.16	3.84	6.63
ENSMUSG00000037563.15	protein_coding	Rps16	3.79791e-17	-1.75352	72.13	73.06	28.87	25.35
ENSMUSG00000038705.13	protein_coding	Gmeb2	3.83383e-17	-2.57951	18.14	12.18	3.78	2.5
ENSMUSG00000024608.11	protein_coding	Rps14	3.89531e-17	-2.05714	58.85	63.65	18.98	17.83
ENSMUSG00000109941.1	protein_coding	Exosc6	4.52269e-17	-3.16264	12.08	12.77	1.4	1.95
ENSMUSG00000002957.11	protein_coding	Ap2a2	4.54881e-17	-1.71083	11.92	10.23	4.62	3.98
ENSMUSG00000029729.12	protein_coding	Zkscan1	4.62324e-17	-1.23868	13.07	12.08	7.04	6.5
ENSMUSG00000078508.1	protein_coding	Gm13128	5.03223e-17	-2.09499	38.96	29.86	12.32	7.81
ENSMUSG00000078517.12	protein_coding	Emc1	5.60865e-17	-2.27505	5.14	4.96	1.09	1.5
ENSMUSG00000037326.10	protein_coding	Capn15	5.92848e-17	-2.61464	6.83	5.47	1.09	1.39
ENSMUSG00000030213.12	protein_coding	Atf7ip	6.00142e-17	-1.03055	62.82	65.53	38.6	41.5
ENSMUSG00000038002.9	protein_coding	Cramp1l	6.03239e-17	-1.50601	14.54	17.46	6.86	7.38
ENSMUSG00000079109.11	protein_coding	Pms2	6.11685e-17	-1.72325	29.37	34.61	14.39	10.27
ENSMUSG00000113011.1	processed_pseudogene	Gm1995	6.26451e-17	-1.46292	47.97	40.67	23.01	17.71
ENSMUSG00000020492.11	protein_coding	Ska2	6.85461e-17	-1.86559	36.33	31.49	12.4	10.98
ENSMUSG00000025958.14	protein_coding	Creb1	6.96274e-17	-2.1729	14.1	12.48	3.88	3.46
ENSMUSG00000073724.12	protein_coding	Pramel4	7.04962e-17	-1.31679	45.54	51.76	23.42	26.11
ENSMUSG00000004951.10	protein_coding	Hspb1	7.15497e-17	-2.5039	26.81	32.75	5.79	7.14
ENSMUSG00000051510.13	protein_coding	Mafg	7.49521e-17	-1.27879	54.02	56.97	30.9	27.21
ENSMUSG00000107023.2	protein_coding	Gm42715	7.65744e-17	-1.33365	23.01	22.11	13.27	9.47
ENSMUSG00000055884.8	protein_coding	Fancm	7.72662e-17	-1.47517	121.32	133.12	46.49	69.12
ENSMUSG00000072082.7	protein_coding	Ccnf	8.60248e-17	-1.5224	30.16	32.22	15.9	11.62
ENSMUSG00000097217.2	lncRNA	Gm26549	9.16108e-17	-3.1689	12.64	14.76	1.58	2.13
ENSMUSG00000022710.17	protein_coding	Usp7	9.24616e-17	-1.06036	203.35	165.86	119.03	106.46
ENSMUSG00000087207.8	transcribed_unprocessed_pseudogene	Gm13147	9.30655e-17	-1.76174	48.13	43.82	16.92	17.13
ENSMUSG00000040693.7	protein_coding	Slco4c1	1.04606e-16	-2.13845	5.55	6.57	1.63	1.8
ENSMUSG00000004667.18	protein_coding	Polr2e	1.10238e-16	-2.22187	60.37	55.06	10.83	19.87
ENSMUSG00000026788.13	protein_coding	Zbtb43	1.20878e-16	-1.34435	40.27	35.39	17.99	19.76
ENSMUSG00000042729.11	protein_coding	Wdr74	1.22289e-16	-2.48127	37.86	31.38	9.17	6.17
ENSMUSG00000002486.15	protein_coding	Tchp	1.2622e-16	-1.75793	28.69	26.24	8.43	11.98
ENSMUSG00000031832.15	protein_coding	Taf1c	1.32542e-16	-3.63577	6	3.77	0.48	0.47
ENSMUSG00000024287.8	protein_coding	Thoc1	1.36237e-16	-1.16005	62.26	59.05	35.6	33.46
ENSMUSG00000051518.8	protein_coding	Rps19bp1	1.3773e-16	-1.97724	50.26	45.93	14.69	15.89
ENSMUSG00000022109.6	protein_coding	Med4	1.40401e-16	-1.29912	82.84	85.25	47.46	39.29
ENSMUSG00000039220.16	protein_coding	Ppp1r10	1.40633e-16	-1.07538	41.41	38.71	24.63	23.8
ENSMUSG00000083246.1	processed_pseudogene	Gm11839	1.41879e-16	-1.3693	103.54	142.95	60.83	60.39
ENSMUSG00000033792.12	protein_coding	Atp7a	1.47982e-16	-1.35093	23.72	26.86	12.24	12.89
ENSMUSG00000050107.2	protein_coding	Haspin	1.48459e-16	-1.03735	58.16	59.86	37.41	35.88
ENSMUSG00000097532.2	transcribed_unprocessed_pseudogene	Gm4349	1.48859e-16	-3.6558	10.48	10.63	1.19	0.86
ENSMUSG00000058966.13	protein_coding	Fam57b	1.50849e-16	-5.25184	5.16	5.2	0.17	0.15
ENSMUSG00000053113.3	protein_coding	Socs3	1.51626e-16	-1.67668	22.35	18.33	8.32	7.7
ENSMUSG00000090553.8	protein_coding	Snrpe	1.54975e-16	-1.61939	127.68	140.21	52.74	57.19
ENSMUSG00000027309.18	protein_coding	4930402H24Rik	1.556e-16	-1.36312	13.62	14.31	6.66	7.09
ENSMUSG00000006589.8	protein_coding	Aprt	1.90741e-16	-2.30723	35.63	33.58	8.31	9.02
ENSMUSG00000055319.8	protein_coding	Sec23ip	2.00658e-16	-1.50893	20.02	16.69	7.57	8.71
ENSMUSG00000030353.15	protein_coding	Tead4	2.03744e-16	-2.16568	12.92	13.69	3.12	4.26
ENSMUSG00000066037.14	protein_coding	Hnrnpr	2.04759e-16	-1.26904	81.78	101.72	47.23	49.43
ENSMUSG00000061904.12	protein_coding	Slc25a3	2.0551e-16	-1.82819	45.68	47.05	19.19	13.65
ENSMUSG00000039660.16	protein_coding	Spout1	2.07523e-16	-1.92807	19.11	21.12	7.03	6.23
ENSMUSG00000018974.7	protein_coding	Sart3	2.09565e-16	-1.25912	22.95	22.3	12.68	11.34
ENSMUSG00000018428.15	protein_coding	Akap1	2.23784e-16	-1.03327	48.54	48.73	29.75	30.8
ENSMUSG00000033047.5	protein_coding	Eif3l	2.24923e-16	-1.81965	22.81	23.61	9.08	7.44
ENSMUSG00000031386.14	protein_coding	Hcfc1	2.53257e-16	-1.07174	28.41	31.37	19.35	16.89
ENSMUSG00000040725.13	protein_coding	Hnrnpul1	2.99009e-16	-1.12519	39.19	36.13	21.72	22.21
ENSMUSG00000001105.15	protein_coding	Ift20	2.99174e-16	-1.34959	138.46	157.55	73.1	74.1
ENSMUSG00000045210.8	protein_coding	Vcpip1	3.52491e-16	-1.12375	12.29	12.37	7.51	6.9
ENSMUSG00000027602.9	protein_coding	Map1lc3a	3.89789e-16	-2.44373	29.41	32.95	8.79	5.46
ENSMUSG00000043140.10	protein_coding	Tmem186	4.05273e-16	-3.09551	5.17	4.28	0.83	0.52
ENSMUSG00000035545.13	protein_coding	Leng8	4.35914e-16	-1.25069	31.46	35.41	18.09	17.6
ENSMUSG00000022193.7	protein_coding	Psmb5	4.46141e-16	-4.46254	14.75	13.56	1.04	0.49
ENSMUSG00000044279.15	protein_coding	Crb3	4.59541e-16	-1.51315	66.49	67.12	30.34	28.79
ENSMUSG00000118552.1	protein_coding	AC124742.1	4.61888e-16	-2.64403	95.25	84.17	15.81	19.34
ENSMUSG00000082127.2	processed_pseudogene	Gm13577	4.72245e-16	-1.90886	624.53	627.9	178.69	237.7
ENSMUSG00000003848.14	protein_coding	Nob1	5.02907e-16	-2.72188	31.44	29.08	7.9	3.59
ENSMUSG00000074506.4	processed_pseudogene	Gm10705	5.03866e-16	-2.86638	49.76	47.53	7.35	8.9
ENSMUSG00000085492.7	lncRNA	Trmt61b	5.11833e-16	-3.81475	5.86	7.19	0.66	0.48
ENSMUSG00000008668.15	protein_coding	Rps18	5.21609e-16	-2.44614	48.7	55.55	10.6	13.11
ENSMUSG00000030291.12	protein_coding	Med21	5.60042e-16	-1.65404	64.5	69.71	26.42	27.28
ENSMUSG00000031930.11	protein_coding	Wwp2	5.71283e-16	-1.77344	18.84	21.3	6.52	8.21
ENSMUSG00000067869.4	processed_pseudogene	Tcea1-ps1	5.91431e-16	-1.28286	105.79	115.29	60.14	55.21
ENSMUSG00000058355.8	protein_coding	Abce1	6.11266e-16	-1.3963	23.57	21.08	11.74	9.75
ENSMUSG00000015575.15	protein_coding	Atp6v0e	6.2273e-16	-1.97125	48	47.52	13.59	16.84
ENSMUSG00000026516.8	protein_coding	Nvl	8.44148e-16	-1.62781	6.13	5.3	2.24	2.42
ENSMUSG00000028618.11	protein_coding	Tmem59	8.44148e-16	-1.7099	49.31	43.49	19.76	15.94
ENSMUSG00000031951.8	protein_coding	Tmem231	8.47343e-16	-1.58042	18.76	16.49	7.02	7.82
ENSMUSG00000035671.6	protein_coding	Zswim4	9.07019e-16	-1.23749	19.07	18.57	10.64	9.64
ENSMUSG00000038671.15	protein_coding	Arfrp1	9.30576e-16	-2.43919	25.03	18.88	4.87	5.12
ENSMUSG00000078184.1	protein_coding	Rbm8a2	9.34617e-16	-1.65984	35.17	41.33	14.34	15.77
ENSMUSG00000028410.13	protein_coding	Dnaja1	9.37156e-16	-1.10609	142.29	160.22	96.21	82.73
ENSMUSG00000048327.6	protein_coding	Ckap2l	9.38134e-16	-1.35109	26.04	23.93	13.35	11.48
ENSMUSG00000041355.13	protein_coding	Ssr2	9.42122e-16	-3.56822	18.08	15.67	2.47	1.01
ENSMUSG00000028069.16	protein_coding	Gpatch4	9.62528e-16	-1.91291	23.67	19.55	7.13	7.23
ENSMUSG00000020267.6	protein_coding	Hint1	1.18914e-15	-2.98072	28.16	27.82	4.69	3.97
ENSMUSG00000054836.12	protein_coding	Elp6	1.18914e-15	-2.50163	14.75	10.48	2.44	3.05
ENSMUSG00000000902.13	protein_coding	Smarcb1	1.19715e-15	-2.29144	15.38	13.44	3.81	3.48
ENSMUSG00000039640.7	protein_coding	Mrpl12	1.20706e-15	-2.09288	30.58	24.39	8.96	7.1
ENSMUSG00000032462.14	protein_coding	Pik3cb	1.22623e-15	-1.24028	24.38	23.09	11.52	13.95
ENSMUSG00000026867.18	protein_coding	Gapvd1	1.2301e-15	-1.30187	21.86	20	10.61	10.92
ENSMUSG00000028850.2	protein_coding	Gpatch3	1.32552e-15	-1.79793	93.37	90.64	24.7	41.67
ENSMUSG00000029447.11	protein_coding	Cct6a	1.34716e-15	-1.21866	68.69	73.47	40.69	36.94
ENSMUSG00000034636.9	protein_coding	Zyg11b	1.38725e-15	-1.91729	3.58	4.04	1.37	1.15
ENSMUSG00000007721.6	protein_coding	Ccdc124	1.39838e-15	-2.02011	32.3	35.95	12.73	8.32
ENSMUSG00000032412.8	protein_coding	Atp1b3	1.64539e-15	-1.24011	53.07	46.63	27.35	26.22
ENSMUSG00000024312.10	protein_coding	Wdr46	1.71683e-15	-2.04575	17.89	16.93	4.32	6.17
ENSMUSG00000021131.14	protein_coding	Erh	1.7484e-15	-1.7036	81.99	78.29	25.85	36
ENSMUSG00000020697.16	protein_coding	Lig3	1.81785e-15	-2.08782	15.81	18.03	6.4	3.59
ENSMUSG00000009076.10	protein_coding	Zmat5	1.84357e-15	-3.10984	22.9	25.36	2.53	4.26
ENSMUSG00000029501.14	protein_coding	Ankle2	1.87011e-15	-1.28219	20.96	23.87	11.33	12.06
ENSMUSG00000029513.14	protein_coding	Prkab1	1.91359e-15	-1.73514	23.2	25.96	10.51	8.06
ENSMUSG00000048897.15	protein_coding	Zfp710	1.91505e-15	-2.8388	7.84	4.07	1.18	0.87
ENSMUSG00000073409.12	protein_coding	H2-Q6	2.03187e-15	-1.81288	17.25	18.14	6.82	5.81
ENSMUSG00000003200.10	protein_coding	Sh3gl1	2.10341e-15	-1.71331	23.22	23.87	10.11	7.95
ENSMUSG00000029623.14	protein_coding	Pdap1	2.14114e-15	-1.37847	70.89	78.55	31.85	40.94
ENSMUSG00000067288.13	protein_coding	Rps28	2.21439e-15	-2.01533	113.12	111.76	37.25	32.25
ENSMUSG00000015869.16	protein_coding	Prpsap1	2.39051e-15	-1.23568	66.18	66.09	37.93	33.42
ENSMUSG00000052533.14	protein_coding	Nup188	2.50066e-15	-1.74619	10.34	7.74	3.29	3.47
ENSMUSG00000007080.14	protein_coding	Pole	2.57111e-15	-2.06944	8.32	11.88	3.03	2.97
ENSMUSG00000018541.10	protein_coding	Cwc25	2.66101e-15	-1.3376	21.83	22.02	11.59	10.39
ENSMUSG00000015749.12	protein_coding	Anp32e	2.70832e-15	-1.02987	159.47	150.07	97.81	95.29
ENSMUSG00000015880.13	protein_coding	Ncapg	2.7367e-15	-1.26303	35.75	35.53	21.26	16.45
ENSMUSG00000039182.6	protein_coding	AW209491	2.84963e-15	-3.20949	7.21	5.37	0.97	0.69
ENSMUSG00000060636.14	protein_coding	Rpl35a	2.91416e-15	-2.3723	78.24	59.72	19.14	13.87
ENSMUSG00000040033.16	protein_coding	Stat2	2.91755e-15	-2.22892	37.52	23.59	9.9	6.27
ENSMUSG00000008348.9	protein_coding	Ubc	2.91838e-15	-1.00558	87.08	81.81	57.32	49.92
ENSMUSG00000063316.13	protein_coding	Rpl27	2.94632e-15	-2.99724	25.99	27.26	3.45	4.58
ENSMUSG00000033596.5	protein_coding	Rfwd3	3.21663e-15	-1.15633	58.22	51.06	34.88	27.46
ENSMUSG00000029247.17	protein_coding	Paics	3.35357e-15	-1.36396	38.99	41.22	18.23	21.18
ENSMUSG00000047215.14	protein_coding	Rpl9	3.35721e-15	-2.04148	57.39	45.1	16.78	14.27
ENSMUSG00000021103.12	protein_coding	Mnat1	3.42024e-15	-2.39517	13.86	12.13	2.31	3.79
ENSMUSG00000060950.12	protein_coding	Trmt61a	3.65289e-15	-3.28557	6.96	6.15	0.55	1.06
ENSMUSG00000028633.7	protein_coding	Ctps	3.92363e-15	-1.1111	73.61	71.58	47.12	38.45
ENSMUSG00000036940.15	protein_coding	Kdm1a	4.06545e-15	-1.49124	30.16	28.05	14.37	11.79
ENSMUSG00000034487.4	protein_coding	Poglut3	4.12573e-15	-3.33063	7.69	4.02	0.94	0.47
ENSMUSG00000020782.18	protein_coding	Llgl2	4.16866e-15	-1.18933	61.17	63.11	37.63	31.66
ENSMUSG00000073460.5	protein_coding	Pnldc1	4.3965e-15	-1.96265	43.14	50.38	14.58	15.36
ENSMUSG00000082029.1	processed_pseudogene	H3f3c	4.67155e-15	-1.98234	103.5	101.77	34.43	30.27
ENSMUSG00000099936.1	lncRNA	Gm28867	4.98265e-15	-4.13047	4.21	4.64	0.24	0.36
ENSMUSG00000039395.8	protein_coding	Mreg	4.98441e-15	-1.61601	18.39	18.45	7.54	7.58
ENSMUSG00000033644.5	protein_coding	Piwil2	5.18891e-15	-1.83099	7.59	8.75	3.1	2.66
ENSMUSG00000024391.7	protein_coding	Apom	5.23527e-15	-5.91835	8.1	11.33	0.19	0.18
ENSMUSG00000059119.9	protein_coding	Nap1l4	5.46828e-15	-1.00042	74.51	75.65	48.24	47.41
ENSMUSG00000023047.11	protein_coding	Amhr2	5.588e-15	-2.67009	11.02	12.68	2.5	2.07
ENSMUSG00000021840.17	protein_coding	Mapk1ip1l	5.59272e-15	-1.31687	15.68	14.75	7.91	7.56
ENSMUSG00000069303.6	protein_coding	Hist1h2br	5.77171e-15	-1.94772	53.43	57.54	15.98	19.99
ENSMUSG00000027425.18	protein_coding	Kat14	5.9169e-15	-1.35221	25.91	23.34	12.94	11.5
ENSMUSG00000061374.14	protein_coding	Fiz1	6.03745e-15	-1.25229	36.81	33.31	18.6	18.72
ENSMUSG00000028889.17	protein_coding	Yrdc	6.12754e-15	-1.69468	49.18	40.45	18.6	16.2
ENSMUSG00000034064.14	protein_coding	Poglut1	6.24581e-15	-2.52983	7.43	6.63	1.55	1.45
ENSMUSG00000023940.14	protein_coding	Sgo1	6.2515e-15	-1.28397	30.33	24.88	14.05	14.66
ENSMUSG00000005732.14	protein_coding	Ranbp1	6.48667e-15	-1.8897	33.95	32.14	11.55	10.77
ENSMUSG00000000776.13	protein_coding	Polr3d	6.52769e-15	-1.35541	43.75	37.84	21.58	18.8
ENSMUSG00000051329.13	protein_coding	Nup160	6.52807e-15	-1.61598	18.62	15.22	8.1	5.81
ENSMUSG00000040331.16	protein_coding	Nsmce4a	6.78268e-15	-1.2343	107.95	97.12	50.8	59.7
ENSMUSG00000021484.8	protein_coding	Lman2	7.0589e-15	-1.7683	12.79	16.18	5.34	5.33
ENSMUSG00000024007.15	protein_coding	Ppil1	7.26153e-15	-2.10321	18.98	20.68	5.71	5.77
ENSMUSG00000021072.12	protein_coding	Tmx1	7.73932e-15	-2.24362	10.51	9.5	3.08	2.15
ENSMUSG00000032397.7	protein_coding	Tipin	7.79342e-15	-1.32862	182.82	155.5	76.94	93.4
ENSMUSG00000025716.14	protein_coding	Myo3a	7.8813e-15	-1.56134	25.39	24.03	10.29	10.79
ENSMUSG00000079553.11	protein_coding	Kifc1	7.91029e-15	-1.63813	24.85	25.89	8.72	11.74
ENSMUSG00000028896.13	protein_coding	Rcc1	8.48969e-15	-1.9279	27.09	26.46	10.95	6.78
ENSMUSG00000035572.16	protein_coding	Dcaf10	9.35092e-15	-1.31508	9.81	9.75	4.86	5.09
ENSMUSG00000072980.3	protein_coding	Oip5	9.62564e-15	-2.89157	18.02	17.37	4.09	1.82
ENSMUSG00000031487.5	protein_coding	Brf2	9.891e-15	-1.94343	34.31	31.55	13.24	8.13
ENSMUSG00000027176.8	protein_coding	Cstf3	1.01587e-14	-1.9039	17.23	14.41	4.89	5.66
ENSMUSG00000026254.17	protein_coding	Eif4e2	1.04976e-14	-1.57543	41.02	34.97	16.7	15.41
ENSMUSG00000020869.8	protein_coding	Lrrc59	1.09624e-14	-1.16286	35.63	38.49	22.12	19.96
ENSMUSG00000014873.15	protein_coding	Surf2	1.23384e-14	-3.47462	10.48	9.39	0.81	1.35
ENSMUSG00000002017.10	protein_coding	Fam98a	1.26935e-14	-1.68218	21.88	19.45	9.53	6.67
ENSMUSG00000000594.7	protein_coding	Gm2a	1.35963e-14	-1.25088	20.7	19.05	10.09	11.07
ENSMUSG00000052428.10	protein_coding	Tmco1	1.56416e-14	-1.57593	35.27	41.2	14.81	17.47
ENSMUSG00000018417.14	protein_coding	Myo1b	1.59955e-14	-1.50984	27.06	31.53	11.16	14.81
ENSMUSG00000027433.5	protein_coding	Xrn2	1.75683e-14	-1.62039	18.05	22.74	9.28	7.41
ENSMUSG00000028820.13	protein_coding	Sfpq	1.77201e-14	-1.12476	179.36	224.81	116.6	119.07
ENSMUSG00000095597.2	transcribed_processed_pseudogene	Gm6472	1.89343e-14	-2.19405	45.58	51.25	12.46	13.7
ENSMUSG00000042978.11	protein_coding	Sbk1	1.92194e-14	-1.42896	12.12	11.9	5.68	5.58
ENSMUSG00000028109.14	protein_coding	Hormad1	1.93888e-14	-1.69926	39.8	31.8	12.56	15.05
ENSMUSG00000041238.16	protein_coding	Rbbp8	1.95746e-14	-1.00484	65.42	69.82	45.78	40.14
ENSMUSG00000031711.7	protein_coding	Zfp330	2.11733e-14	-1.67735	26.85	26.62	9.4	11.57
ENSMUSG00000039828.7	protein_coding	Wdr70	2.14834e-14	-1.48966	38.44	39.12	16.94	17.83
ENSMUSG00000006304.14	protein_coding	Arpc2	2.20247e-14	-1.15637	73.59	77.34	42.18	43.8
ENSMUSG00000020705.6	protein_coding	Ddx42	2.22181e-14	-1.04211	30.39	30.78	18.8	19.01
ENSMUSG00000029463.5	protein_coding	Fam216a	2.35861e-14	-2.50302	16.67	14.34	2.74	3.96
ENSMUSG00000013701.13	protein_coding	Timm23	2.38111e-14	-1.10106	120.46	111.07	72.88	64.37
ENSMUSG00000009293.17	protein_coding	Ube2g2	2.45057e-14	-2.01798	21.38	17.29	5.73	6.14
ENSMUSG00000078713.8	protein_coding	Tomm5	2.47987e-14	-2.0553	68.09	49.84	17.22	18.03
ENSMUSG00000032410.13	protein_coding	Xrn1	2.4853e-14	-1.42321	10.87	11.31	5.63	4.83
ENSMUSG00000025730.14	protein_coding	Rab40c	2.60322e-14	-2.70455	17.76	11.59	2.74	2.75
ENSMUSG00000029009.17	protein_coding	Mthfr	2.60322e-14	-1.59029	15.15	12.52	5.2	6.35
ENSMUSG00000031314.18	protein_coding	Taf1	2.71301e-14	-1.16335	31.24	36.4	20.34	18.04
ENSMUSG00000022781.8	protein_coding	Pak2	2.75339e-14	-2.01551	4.93	4.32	1.56	1.28
ENSMUSG00000020720.13	protein_coding	Psmd12	2.76686e-14	-1.69303	31.78	25.84	12.63	9.76
ENSMUSG00000052406.14	protein_coding	Rexo4	3.12107e-14	-2.50332	38.7	48.74	5.81	13.32
ENSMUSG00000004393.10	protein_coding	Ddx56	3.56865e-14	-2.36608	14.67	14.51	2.83	4.16
ENSMUSG00000050567.16	protein_coding	Maml1	3.68603e-14	-1.43414	15.64	12.58	7.18	6
ENSMUSG00000034928.16	protein_coding	Rnf44	3.74026e-14	-1.36783	24.85	21.11	11.73	10.79
ENSMUSG00000035754.8	protein_coding	Wdr18	3.87402e-14	-1.716	14.61	12.81	5.9	4.59
ENSMUSG00000027944.13	protein_coding	Hax1	3.92138e-14	-1.65417	62.78	56.22	26.23	21.26
ENSMUSG00000041215.16	protein_coding	Yeats2	3.96653e-14	-1.53216	11.73	12.5	5.19	5.36
ENSMUSG00000029415.4	protein_coding	Sdad1	4.19386e-14	-1.53728	28.73	23	11.95	10.5
ENSMUSG00000038013.14	protein_coding	Wipf2	4.20142e-14	-1.55143	12.09	12.8	6.21	4.51
ENSMUSG00000029922.15	protein_coding	Mkrn1	4.38932e-14	-1.11831	91.47	79.52	51.46	48.64
ENSMUSG00000026669.14	protein_coding	Mcm10	4.53365e-14	-1.16666	39.53	47.71	25.39	23.98
ENSMUSG00000018196.18	protein_coding	Glrx2	4.68285e-14	-2.23901	33.62	26.07	8.81	6.86
ENSMUSG00000030816.8	protein_coding	Rnf40	4.84604e-14	-1.09004	38.6	35.67	23.87	20.52
ENSMUSG00000086049.1	lncRNA	Gm12735	4.88782e-14	-1.61376	92.52	95.46	44.39	32.91
ENSMUSG00000022529.11	protein_coding	Zfp263	5.01586e-14	-1.48713	16.23	14.58	6.59	7.26
ENSMUSG00000024640.9	protein_coding	Psat1	5.1935e-14	-1.19445	63.61	55.05	33.88	31.9
ENSMUSG00000021890.6	protein_coding	Eaf1	5.38788e-14	-1.71197	15.24	17.27	7.6	4.92
ENSMUSG00000025133.9	protein_coding	Ints4	5.43891e-14	-1.28366	20.71	19.67	10.74	10.27
ENSMUSG00000022757.19	protein_coding	Tfg	5.55064e-14	-1.46912	83.69	83.05	44.85	31.27
ENSMUSG00000034729.16	protein_coding	Mrps10	5.69109e-14	-3.76909	4.94	6.56	0.55	0.44
ENSMUSG00000040195.11	protein_coding	Nemp1	5.90441e-14	-1.41476	17.58	15.96	6.88	8.98
ENSMUSG00000045751.16	protein_coding	Mms22l	5.95886e-14	-1.24107	39.9	39.16	22.87	19.34
ENSMUSG00000030335.6	protein_coding	Mrpl51	6.02112e-14	-1.76783	38.72	49.02	16.72	15.56
ENSMUSG00000050213.6	protein_coding	Snip1	6.19884e-14	-1.32123	31.25	27.23	15.08	14.53
ENSMUSG00000022771.17	protein_coding	Ppil2	6.49949e-14	-2.36242	11.67	11.36	3.17	2.36
ENSMUSG00000021481.11	protein_coding	Zfp346	6.68115e-14	-1.55782	24.44	21.69	10.18	9.54
ENSMUSG00000036167.16	protein_coding	Pphln1	6.72955e-14	-1.3284	67.56	63	28.99	36.7
ENSMUSG00000028494.12	protein_coding	Plin2	7.41907e-14	-2.90463	8.91	8.46	1.61	1.21
ENSMUSG00000023982.8	protein_coding	Guca1a	7.62398e-14	-1.52399	67.71	80.43	29.8	35.01
ENSMUSG00000006058.10	protein_coding	Snf8	7.63209e-14	-2.22126	58.29	47.9	11.29	16.76
ENSMUSG00000032401.15	protein_coding	Lctl	7.80511e-14	-3.22052	8.66	8.9	1.09	1.17
ENSMUSG00000030138.8	protein_coding	Bms1	8.40655e-14	-1.68512	40.09	39.7	20.3	10.88
ENSMUSG00000038467.15	protein_coding	Chmp4b	8.55045e-14	-1.59304	53.55	42.94	22.83	17.45
ENSMUSG00000042541.10	protein_coding	Sem1	8.87584e-14	-1.6135	26.2	28.32	12.08	10.32
ENSMUSG00000035834.11	protein_coding	Polr3g	8.92272e-14	-1.35946	29.58	28.5	12.91	15.69
ENSMUSG00000078427.3	protein_coding	Sarnp	9.17492e-14	-2.09451	29.5	25.71	7.54	8.44
ENSMUSG00000031953.2	protein_coding	Tmem170	9.22987e-14	-2.35508	8.18	6.16	1.31	2.13
ENSMUSG00000051427.14	protein_coding	Ccdc157	9.7679e-14	-1.75734	7.64	7.07	2.77	2.67
ENSMUSG00000026127.13	protein_coding	Imp4	1.1331e-13	-1.64477	18.18	25.74	9.86	7.79
ENSMUSG00000094942.7	protein_coding	Gm3604	1.16229e-13	-2.29765	8.86	8.21	2.27	2.02
ENSMUSG00000051786.15	protein_coding	Tubgcp6	1.23709e-13	-1.85192	10.01	10.32	4.42	2.67
ENSMUSG00000033917.15	protein_coding	Gde1	1.25368e-13	-1.71274	34.22	28.42	12.66	11.29
ENSMUSG00000020897.12	protein_coding	Aurkb	1.27436e-13	-1.60599	26.2	22.87	9.55	10.52
ENSMUSG00000032435.9	protein_coding	Dync1li1	1.36732e-13	-1.35534	24.9	21.62	11.28	11.68
ENSMUSG00000038861.14	protein_coding	Pi4kb	1.39724e-13	-2.1674	12.23	11.71	4.1	2.53
ENSMUSG00000037007.17	protein_coding	Zfp113	1.53118e-13	-2.08638	8.88	11.36	3.5	2.41
ENSMUSG00000032042.11	protein_coding	Srpr	1.53128e-13	-1.37996	41.32	52.51	20.92	24.58
ENSMUSG00000019432.15	protein_coding	Ddx39b	1.56688e-13	-2.39445	10.79	13.63	3.27	2.45
ENSMUSG00000103313.1	TEC	Gm38357	1.77455e-13	-2.05764	11.53	10.19	2.76	3.7
ENSMUSG00000019494.14	protein_coding	Cops6	1.80278e-13	-1.81315	34.8	34.18	10.35	14.11
ENSMUSG00000028252.20	protein_coding	Ccnc	1.82953e-13	-1.59578	25.72	29.6	10.96	12.04
ENSMUSG00000026708.16	protein_coding	Cenpl	1.84937e-13	-2.0647	11.8	11.72	3.52	3.45
ENSMUSG00000075284.10	protein_coding	Wipf1	1.91635e-13	-3.3671	3.28	2.88	0.4	0.31
ENSMUSG00000053841.15	protein_coding	Txlna	1.92018e-13	-1.26629	48.61	51.02	21.97	30.44
ENSMUSG00000029465.14	protein_coding	Arpc3	1.94419e-13	-1.45869	77.22	75.3	39.27	30.71
ENSMUSG00000028010.16	protein_coding	Gar1	1.95723e-13	-1.70765	60.08	54.92	22.94	21.16
ENSMUSG00000054604.7	protein_coding	Cggbp1	2.10802e-13	-1.05872	91.73	103.83	62.25	57.2
ENSMUSG00000037722.8	protein_coding	Gnpnat1	2.1279e-13	-1.08522	126.45	133.77	74.26	81.65
ENSMUSG00000027122.15	protein_coding	Arl14ep	2.44133e-13	-1.30345	28.63	32.3	14.73	16.48
ENSMUSG00000018565.17	protein_coding	Elp5	2.76909e-13	-1.44362	61.82	58.15	25.66	29.91
ENSMUSG00000066735.8	protein_coding	Vkorc1l1	2.84693e-13	-1.81799	16.44	16.64	4.74	6.99
ENSMUSG00000020349.4	protein_coding	Ppp2ca	2.8653e-13	-1.13971	15.24	14.63	9.33	7.89
ENSMUSG00000061479.15	protein_coding	Snrpa	3.12008e-13	-1.25512	50.96	55.28	29.04	27.33
ENSMUSG00000009535.13	protein_coding	Rnmt	3.39161e-13	-1.31213	59.39	62.24	35.25	26.84
ENSMUSG00000029559.15	protein_coding	2210016L21Rik	3.40513e-13	-3.54967	9.61	6.97	0.41	1.25
ENSMUSG00000023106.15	protein_coding	Denr	3.7744e-13	-1.24762	80.53	71.06	44.82	36.1
ENSMUSG00000024014.8	protein_coding	Pim1	3.83832e-13	-1.08499	48.85	53.22	32.67	28.53
ENSMUSG00000028610.16	protein_coding	Dmrtb1	3.89854e-13	-1.64722	23.3	22.41	8.79	9.5
ENSMUSG00000024742.15	protein_coding	Fen1	3.94507e-13	-1.4437	23.22	20.36	10.14	10.05
ENSMUSG00000063543.5	processed_pseudogene	Gm5616	4.13718e-13	-2.15467	82.76	77.78	21.33	23.11
ENSMUSG00000036810.16	protein_coding	Cnep1r1	4.32668e-13	-1.45249	36.81	40.86	20.15	15.64
ENSMUSG00000039328.11	protein_coding	Rnf122	4.43414e-13	-1.13016	48.92	45.56	26.92	27.86
ENSMUSG00000052798.13	protein_coding	Nup107	4.5407e-13	-1.43008	55.71	45.33	26.71	20.6
ENSMUSG00000068284.14	protein_coding	Usf3	4.58468e-13	-1.28421	7.66	6	3.53	3.56
ENSMUSG00000039680.10	protein_coding	Mrps6	4.59704e-13	-2.01854	29.21	25.63	8.14	8.61
ENSMUSG00000063406.11	protein_coding	Tmed5	4.61442e-13	-3.1961	128.51	130.61	22.37	11.72
ENSMUSG00000022159.16	protein_coding	Rab2b	4.63432e-13	-2.089	38.38	59.22	11.92	16.46
ENSMUSG00000031154.15	protein_coding	Otud5	4.65836e-13	-1.24463	53.27	62.47	33.24	28.68
ENSMUSG00000002372.9	protein_coding	Ranbp3	4.95708e-13	-1.30386	35.45	31.28	18.17	16.01
ENSMUSG00000039678.12	protein_coding	Tbc1d13	4.96377e-13	-1.41462	29.93	24.54	11.27	14.47
ENSMUSG00000025373.14	protein_coding	Rnf41	5.3779e-13	-1.47682	16.76	14.88	6.72	7.56
ENSMUSG00000009566.12	protein_coding	Fpgs	5.46898e-13	-1.19804	36.53	32.6	19.39	18.79
ENSMUSG00000028992.13	protein_coding	Nmnat1	5.59913e-13	-1.92563	19.31	16.12	5.17	6.42
ENSMUSG00000047220.5	protein_coding	Ccdc36	5.68053e-13	-1.72033	11.32	11.43	3.95	4.67
ENSMUSG00000020922.11	protein_coding	Lsm12	5.91593e-13	-1.66175	34.4	30.07	10.25	15.31
ENSMUSG00000050953.10	protein_coding	Gja1	6.12841e-13	-2.12893	13.46	8.48	3.5	2.71
ENSMUSG00000034263.13	protein_coding	Ints14	6.13639e-13	-1.37534	22.03	20.06	11.3	9.19
ENSMUSG00000034327.17	protein_coding	Kctd9	6.13639e-13	-1.24485	36.23	34.98	17.42	20.59
ENSMUSG00000025326.12	protein_coding	Ube3a	6.34855e-13	-1.16908	41.49	37.58	20.04	24.51
ENSMUSG00000039159.16	protein_coding	Ube2h	6.47275e-13	-1.17301	54.85	47.97	27.21	30.58
ENSMUSG00000040034.15	protein_coding	Nup43	6.49216e-13	-1.96388	24.78	19.29	6.73	7.28
ENSMUSG00000039209.12	protein_coding	Rpl39l	6.5497e-13	-3.71956	14.56	11.43	1.24	1.09
ENSMUSG00000085403.1	lncRNA	Gm13068	6.60542e-13	-1.29548	103.76	131.66	59.38	61.93
ENSMUSG00000027649.15	protein_coding	Ctnnbl1	6.7334e-13	-1.54701	30.01	32.55	10.86	15.99
ENSMUSG00000106738.1	lncRNA	Gm5	6.83799e-13	-2.3728	65.57	79.4	12.69	21.52
ENSMUSG00000027287.14	protein_coding	Snap23	7.23128e-13	-1.5923	81.68	54.4	28.27	28.25
ENSMUSG00000017764.2	protein_coding	Zswim1	7.47205e-13	-1.86388	13.98	13.07	5.58	3.69
ENSMUSG00000002635.11	protein_coding	Pdcd2l	7.59862e-13	-1.85112	23.83	23.71	7.67	8.73
ENSMUSG00000000001.4	protein_coding	Gnai3	7.62245e-13	-1.21951	23.21	20.85	12.66	11.31
ENSMUSG00000055401.14	protein_coding	Fbxo6	7.70004e-13	-2.55786	15.65	12.58	2.5	3.31
ENSMUSG00000028132.15	protein_coding	Tmem56	8.16919e-13	-1.68314	19.9	14.64	7.26	6.22
ENSMUSG00000045248.6	protein_coding	Med26	8.3624e-13	-1.56251	17.4	17.02	8.59	6.07
ENSMUSG00000107002.1	protein_coding	0610012G03Rik	8.57921e-13	-2.23088	15.66	12.93	4.11	3.39
ENSMUSG00000033799.10	protein_coding	Tasor2	8.71574e-13	-1.00848	76.3	89.31	47.69	57
ENSMUSG00000011752.7	protein_coding	Pgam1	9.79351e-13	-1.42262	33.05	27.33	14.4	13.97
ENSMUSG00000058709.11	protein_coding	Egln2	9.96587e-13	-1.7291	17.4	16.07	7.05	5.59
ENSMUSG00000054302.15	protein_coding	Eapp	1.00148e-12	-2.1893	17.58	17.63	4.05	5.44
ENSMUSG00000085546.1	lncRNA	Gm14252	1.03266e-12	-4.37821	2.48	2.14	0.09	0.17
ENSMUSG00000063785.12	protein_coding	Utp14a	1.08803e-12	-1.38917	28.45	38.24	15.88	16.25
ENSMUSG00000032883.15	protein_coding	Acsl3	1.13231e-12	-1.06647	36.99	31.96	20.72	21.09
ENSMUSG00000037070.10	protein_coding	Rbmxl1	1.17612e-12	-1.29715	33.56	32.46	16.99	16.97
ENSMUSG00000030007.8	protein_coding	Cct7	1.17873e-12	-1.26021	42.31	52.47	24.43	25.5
ENSMUSG00000052031.8	protein_coding	Tagap1	1.25075e-12	-2.07122	9.47	9.46	2.47	3.09
ENSMUSG00000055493.4	protein_coding	Epm2a	1.30679e-12	-1.074	26.72	26.69	16.67	15.57
ENSMUSG00000037544.14	protein_coding	Dlgap5	1.34441e-12	-1.28738	23.89	26.23	14.1	11.87
ENSMUSG00000021189.11	protein_coding	Atxn3	1.35489e-12	-1.16247	29.7	27.1	16.59	15.59
ENSMUSG00000022557.11	protein_coding	Bop1	1.36464e-12	-1.39487	23.9	20.68	10.8	10.57
ENSMUSG00000030846.15	protein_coding	Tial1	1.40216e-12	-1.79298	25.17	26.25	8.32	10.17
ENSMUSG00000074221.12	protein_coding	Zfp568	1.48143e-12	-1.00342	25.62	25.15	15.26	16.94
ENSMUSG00000036281.13	protein_coding	Snapc4	1.48735e-12	-1.42765	21.46	21.12	10.75	9.2
ENSMUSG00000003437.14	protein_coding	Paf1	1.49784e-12	-1.05236	177.37	203.67	106.64	126.8
ENSMUSG00000076432.13	protein_coding	Ywhaq	1.56659e-12	-1.02323	85.65	97.49	58.7	55.9
ENSMUSG00000042359.18	protein_coding	Osbpl6	1.76316e-12	-1.83201	21.54	17.69	7.91	5.82
ENSMUSG00000022962.15	protein_coding	Gart	1.81174e-12	-1.93498	11.91	9.7	3.99	3.03
ENSMUSG00000048758.14	protein_coding	Rpl29	1.84383e-12	-1.80216	91.43	87.6	40.07	24.06
ENSMUSG00000026280.17	protein_coding	Atg4b	2.04923e-12	-1.91173	24.98	20.72	8.8	6.34
ENSMUSG00000022848.8	protein_coding	Slc49a4	2.06763e-12	-2.01268	13.03	10.16	2.97	4.18
ENSMUSG00000022051.15	protein_coding	Bnip3l	2.09758e-12	-1.13605	193.06	204.32	101.47	127.72
ENSMUSG00000052299.9	protein_coding	Ltn1	2.0988e-12	-1.37343	6.64	6.2	3.32	2.93
ENSMUSG00000021794.16	protein_coding	Glud1	2.19847e-12	-1.33986	48.42	52.21	21.26	28.93
ENSMUSG00000022814.6	protein_coding	Umps	2.25829e-12	-2.13587	8.31	6.46	2.49	1.65
ENSMUSG00000028869.13	protein_coding	Gnl2	2.29033e-12	-1.32058	43.97	39.63	23.75	18.57
ENSMUSG00000021178.9	protein_coding	Psmc1	2.57295e-12	-1.51356	47.27	50.35	24.7	18.28
ENSMUSG00000040177.10	protein_coding	2310057M21Rik	2.57295e-12	-2.20268	15.48	9.5	3.73	2.95
ENSMUSG00000070336.3	protein_coding	Fbxo47	2.62022e-12	-2.73763	12.71	11.55	3.08	1.42
ENSMUSG00000068397.4	processed_pseudogene	Gm10240	2.62099e-12	-11.418	41.79	43.18	0	0
ENSMUSG00000084383.1	processed_pseudogene	Gm13370	2.62809e-12	-11.418	41.79	43.18	0	0
ENSMUSG00000018427.8	protein_coding	Ypel2	2.64769e-12	-1.23527	37.51	29.94	16.68	19.69
ENSMUSG00000071645.6	protein_coding	Tut1	2.74148e-12	-1.90411	8.45	8.46	2.67	2.93
ENSMUSG00000052488.7	protein_coding	Cherp	2.85882e-12	-1.6071	43.9	46.51	23.89	13.51
ENSMUSG00000038806.7	protein_coding	Sde2	2.89224e-12	-1.40531	16.21	19.33	9.26	7.66
ENSMUSG00000020476.14	protein_coding	Dbnl	2.91066e-12	-2.07628	9.69	10.76	3.1	2.9
ENSMUSG00000048000.15	protein_coding	Gigyf2	3.20498e-12	-1.15158	31.57	31.28	15.74	20.12
ENSMUSG00000027170.12	protein_coding	Eif3m	3.30026e-12	-1.69573	25.35	23.84	10.03	8.94
ENSMUSG00000043909.16	protein_coding	Trp53bp1	3.61656e-12	-1.09135	77.44	75.84	51.13	40.33
ENSMUSG00000023953.9	protein_coding	Polh	4.01598e-12	-1.40007	18.01	15.51	8.86	7.14
ENSMUSG00000002814.15	protein_coding	Top3a	4.04961e-12	-1.27533	15.21	14.32	7.69	7.73
ENSMUSG00000061313.8	protein_coding	Ddhd2	4.14022e-12	-1.02155	35.61	31.49	21.6	20.42
ENSMUSG00000027722.14	protein_coding	Spata5	4.24822e-12	-1.42753	56.98	46.01	28.04	20.25
ENSMUSG00000041459.15	protein_coding	Tardbp	4.32176e-12	-1.08469	70.44	74.83	45.36	41.67
ENSMUSG00000019987.9	protein_coding	Arg1	4.3473e-12	-2.17605	14.96	14.36	3.36	4.6
ENSMUSG00000041341.10	protein_coding	Atg2b	4.49987e-12	-1.37491	8.13	7.23	3.52	3.88
ENSMUSG00000022228.14	protein_coding	Zscan26	4.6476e-12	-3.02768	3.87	2.62	0.33	0.61
ENSMUSG00000068922.14	protein_coding	Msto1	4.74989e-12	-1.97287	12.62	14.24	3.63	4.85
ENSMUSG00000002015.5	protein_coding	Bcap31	4.79046e-12	-1.2277	52.37	51.58	27.14	28.99
ENSMUSG00000029234.13	protein_coding	Tmem165	5.0213e-12	-2.62446	9.45	8.37	1.63	1.85
ENSMUSG00000040263.16	protein_coding	Klhdc4	5.09233e-12	-1.90378	14.09	14.01	4.93	4.39
ENSMUSG00000110993.1	TEC	Gm47963	5.38753e-12	-3.5129	3.63	4.79	0.48	0.39
ENSMUSG00000094237.2	protein_coding	AF067063	5.47278e-12	-1.01224	165.95	176.95	105.81	110.28
ENSMUSG00000113951.1	protein_coding	Gm2001	5.58752e-12	-1.54795	113.88	116.6	56.65	42.47
ENSMUSG00000037313.16	protein_coding	Tacc3	5.72857e-12	-1.06747	110.63	114	75.38	60.82
ENSMUSG00000113489.1	protein_coding	Gm16381	5.83185e-12	-1.54795	113.88	116.6	56.65	42.47
ENSMUSG00000020537.9	protein_coding	Drg2	5.869e-12	-2.19589	15.72	13.8	3.06	4.86
ENSMUSG00000034958.11	protein_coding	Atcay	5.88908e-12	-2.05044	6.06	8.19	2.42	1.83
ENSMUSG00000040888.10	protein_coding	Gfer	5.90478e-12	-1.27323	50.41	51.88	25.03	28.41
ENSMUSG00000058126.7	protein_coding	Tpm3-rs7	5.9471e-12	-1.57637	27.93	19.86	10.8	9.28
ENSMUSG00000022864.14	protein_coding	D16Ertd472e	5.98312e-12	-1.57782	40.33	36.85	13.13	19.24
ENSMUSG00000069044.6	protein_coding	Usp9y	6.01975e-12	-2.31147	2.24	2.15	0.66	0.43
ENSMUSG00000006464.9	protein_coding	Bbs1	6.05189e-12	-2.37294	4.3	3.17	1.05	0.73
ENSMUSG00000037993.8	protein_coding	Dhx38	6.26786e-12	-1.02708	21.59	20.75	13.21	13.19
ENSMUSG00000021024.14	protein_coding	Psma6	6.3383e-12	-2.02702	34.72	24.94	10.21	7.88
ENSMUSG00000028945.9	protein_coding	Rheb	6.35057e-12	-1.74599	17.55	20.17	7.11	6.9
ENSMUSG00000023027.13	protein_coding	Atf1	6.48272e-12	-1.10334	146.75	149.1	99.81	75.67
ENSMUSG00000029591.14	protein_coding	Ung	6.7145e-12	-1.34276	23.06	22.66	11.56	11.17
ENSMUSG00000030825.19	protein_coding	Hsd17b14	6.95108e-12	-3.98881	5.75	7.79	0.32	0.65
ENSMUSG00000063902.13	processed_pseudogene	Gm7964	7.57761e-12	-2.28707	12.99	13.59	3.88	2.78
ENSMUSG00000014039.18	protein_coding	Prdm15	7.61688e-12	-2.13034	5.85	4.02	1.34	1.43
ENSMUSG00000018923.13	protein_coding	Med11	7.81703e-12	-3.02871	13.42	12.75	1.65	2.17
ENSMUSG00000022974.12	protein_coding	Paxbp1	7.81703e-12	-1.27205	29.28	32.57	14.85	17.47
ENSMUSG00000031060.16	protein_coding	Rbm10	7.83625e-12	-1.0695	43.87	44.68	24	29.54
ENSMUSG00000042558.16	protein_coding	Adprhl2	8.05178e-12	-2.8297	8.37	7.98	1.54	1.21
ENSMUSG00000033952.14	protein_coding	Aspm	8.22674e-12	-1.33313	62.19	51.62	35.27	21.85
ENSMUSG00000061613.13	protein_coding	U2af1	8.24923e-12	-1.26345	67.69	76.45	38.17	37.95
ENSMUSG00000010376.15	protein_coding	Nedd8	8.392e-12	-1.55962	59.94	52.4	21.73	25.98
ENSMUSG00000023861.17	protein_coding	Mpc1	8.41112e-12	-1.14965	85.74	80	48.88	45.79
ENSMUSG00000035027.18	protein_coding	Map2k2	8.54223e-12	-1.31219	46.9	49.06	20.97	27.78
ENSMUSG00000040738.10	protein_coding	Ints8	9.09247e-12	-1.14688	31.36	36.62	18.51	20.45
ENSMUSG00000012848.15	protein_coding	Rps5	9.43837e-12	-1.4776	61.48	56.63	27.65	25.38
ENSMUSG00000016554.9	protein_coding	Eif3d	9.49317e-12	-1.81519	19.83	15.57	6.66	5.86
ENSMUSG00000085793.2	protein_coding	Lin52	9.54298e-12	-2.25289	7.17	8.22	1.9	2.05
ENSMUSG00000024091.9	protein_coding	Vapa	9.90911e-12	-1.1128	36.46	32.57	19.34	21.15
ENSMUSG00000066900.11	protein_coding	Suds3	9.96481e-12	-1.11219	53.59	64.04	32.97	36.03
ENSMUSG00000003464.13	protein_coding	Pex19	1.07345e-11	-1.38161	25.57	28.92	12.49	13.84
ENSMUSG00000107092.1	processed_pseudogene	Gm7993	1.07585e-11	-3.02087	7.44	13.67	1.77	1.38
ENSMUSG00000026492.11	protein_coding	Tfb2m	1.10153e-11	-1.0769	111.54	101	57.85	70.01
ENSMUSG00000026806.15	protein_coding	Ddx31	1.12014e-11	-1.73826	9.73	12.1	4.12	4.04
ENSMUSG00000039737.11	protein_coding	Prkrip1	1.13425e-11	-1.28393	93.03	104.48	52.48	49.68
ENSMUSG00000020883.18	protein_coding	Fbxl20	1.15016e-11	-1.55913	14.7	19.01	6.12	8.2
ENSMUSG00000033055.12	protein_coding	Ankrd54	1.15695e-11	-1.637	24.07	19	9.08	8.23
ENSMUSG00000059070.16	protein_coding	Rpl18	1.23056e-11	-1.51476	82.61	94.27	42.86	34.9
ENSMUSG00000047710.8	protein_coding	Champ1	1.25783e-11	-1.16083	26.92	26.4	17.24	13.01
ENSMUSG00000007836.6	protein_coding	Hnrnpa0	1.29162e-11	-1.03755	32.28	31.52	20.43	19.07
ENSMUSG00000026926.14	protein_coding	Pmpca	1.30705e-11	-1.60093	10	11.06	4.24	4.45
ENSMUSG00000023971.9	protein_coding	Rrp36	1.3552e-11	-2.23789	15.62	14.96	4.34	3.59
ENSMUSG00000071078.6	protein_coding	Nr2c2ap	1.3552e-11	-2.82392	16.39	13.53	3.53	1.58
ENSMUSG00000078919.10	protein_coding	Dpm1	1.36694e-11	-1.86938	18.71	19.22	7.05	5.84
ENSMUSG00000044452.10	protein_coding	Zfp507	1.37222e-11	-2.42129	2.54	2.26	0.52	0.57
ENSMUSG00000008683.16	protein_coding	Rps15a	1.38711e-11	-1.14328	377.98	404.95	229.37	219.98
ENSMUSG00000045690.8	protein_coding	Wdr89	1.57159e-11	-3.10846	5.02	3.82	0.84	0.37
ENSMUSG00000036376.3	protein_coding	Abt1	1.60903e-11	-1.23982	11.9	13.11	7.07	6.32
ENSMUSG00000035455.12	protein_coding	Fignl1	1.62693e-11	-2.31426	8.02	6.2	2.13	1.35
ENSMUSG00000026173.15	protein_coding	Plcd4	1.66605e-11	-2.18486	5.09	6.17	1.27	1.76
ENSMUSG00000049357.11	protein_coding	Brd8dc	1.69244e-11	-3.72976	3.42	3.35	0.39	0.21
ENSMUSG00000019179.10	protein_coding	Mdh2	1.88933e-11	-1.05143	86.07	81.39	54.69	47.97
ENSMUSG00000049323.8	protein_coding	Smcr8	1.93071e-11	-1.25203	9.76	9.52	5.04	5.19
ENSMUSG00000039224.1	protein_coding	D1Pas1	1.98448e-11	-1.11261	33.27	42.15	22.35	21.89
ENSMUSG00000057649.6	protein_coding	Brd9	2.00015e-11	-1.22537	38.38	41.22	20.76	22.26
ENSMUSG00000026754.16	protein_coding	Golga1	2.00987e-11	-2.08035	9.88	7.67	2.98	2.16
ENSMUSG00000029817.11	protein_coding	Tra2a	2.23497e-11	-1.53627	32.1	48.7	15.44	19.45
ENSMUSG00000046756.10	protein_coding	Mrps7	2.34496e-11	-1.28488	24.24	24.51	12.71	12.54
ENSMUSG00000015748.13	protein_coding	Prpf3	2.3797e-11	-1.24544	20.41	18.5	10.5	10.23
ENSMUSG00000024847.15	protein_coding	Aip	2.46279e-11	-2.19476	15.16	14.16	3.66	4.17
ENSMUSG00000040836.15	protein_coding	Gpr161	2.48057e-11	-1.14648	18.69	24.98	12.78	12.22
ENSMUSG00000015126.9	protein_coding	Tsr3	2.5661e-11	-2.3355	19.53	17.42	3.2	5.68
ENSMUSG00000063334.16	protein_coding	Krr1	2.80935e-11	-1.11491	30.3	37.5	18.97	20.71
ENSMUSG00000025366.8	protein_coding	Esyt1	2.98188e-11	-1.21176	34.01	24.71	16.22	15.82
ENSMUSG00000033788.15	protein_coding	Dysf	2.98842e-11	-2.96285	3.79	3.31	0.77	0.32
ENSMUSG00000032939.14	protein_coding	Nup93	3.08365e-11	-1.49562	16.12	14.09	7.43	6.03
ENSMUSG00000026135.17	protein_coding	Zfp142	3.48057e-11	-1.02776	21.94	23.31	15.49	12.75
ENSMUSG00000096768.8	lncRNA	Gm47283	3.5255e-11	-1.98596	18.89	26.13	7.24	6.78
ENSMUSG00000063171.4	transcribed_processed_pseudogene	Rps4l	3.53728e-11	-1.71284	32.47	37.01	14.68	11.76
ENSMUSG00000001281.10	protein_coding	Itgb7	3.61363e-11	-4.19223	8.99	3.5	0.25	0.52
ENSMUSG00000049649.8	protein_coding	Gpr3	3.67177e-11	-1.18355	26.06	24.73	15.26	13.05
ENSMUSG00000029034.9	protein_coding	Ints11	3.85834e-11	-1.8144	10.47	10.88	3.91	3.62
ENSMUSG00000029401.8	protein_coding	Rilpl2	3.87393e-11	-1.7875	16.32	17.36	6.13	5.98
ENSMUSG00000041841.8	protein_coding	Rpl37	3.97316e-11	-1.92707	73.01	76.36	16.87	31.69
ENSMUSG00000018697.14	protein_coding	Aatf	4.0549e-11	-1.54021	23.95	21.85	8.57	11.11
ENSMUSG00000007610.15	protein_coding	Gtpbp3	4.36515e-11	-1.51431	31.9	43.51	18.49	14.64
ENSMUSG00000026819.15	protein_coding	Slc25a25	4.43531e-11	-1.04294	45.94	45.12	31.45	24.75
ENSMUSG00000020525.17	protein_coding	Ppm1d	4.72781e-11	-1.54425	14.01	13.68	5.6	6.27
ENSMUSG00000030978.10	protein_coding	Rrm1	4.81634e-11	-1.8974	25.57	36.18	13.45	7.19
ENSMUSG00000025781.14	protein_coding	Atp5c1	4.89645e-11	-1.37634	44.41	42.18	18.73	23.16
ENSMUSG00000005043.13	protein_coding	Sgsh	5.16861e-11	-2.38798	4.72	3.33	1	0.87
ENSMUSG00000071076.6	protein_coding	Jund	5.33305e-11	-1.56646	23.79	25.57	8.92	11.89
ENSMUSG00000097415.2	lncRNA	AU020206	5.54886e-11	-1.13263	33.14	36.75	19.71	20.66
ENSMUSG00000014771.13	protein_coding	Pdcd2	5.67168e-11	-1.72102	51.91	46.98	21.47	16.02
ENSMUSG00000025940.6	protein_coding	Tmem70	5.67789e-11	-2.22449	11.03	8.99	2.86	2.38
ENSMUSG00000036646.13	protein_coding	Man1b1	5.78457e-11	-1.32715	12.51	14.14	6.88	6.49
ENSMUSG00000079435.9	protein_coding	Rpl36a	6.04469e-11	-1.75301	86.72	123.97	34.11	43.55
ENSMUSG00000035382.9	protein_coding	Pcsk7	6.12879e-11	-2.27335	18.63	10.92	2.86	4.6
ENSMUSG00000027411.17	protein_coding	Vps16	6.2942e-11	-2.02966	19.06	19.86	6.38	5.38
ENSMUSG00000019795.17	protein_coding	Pcmt1	6.46066e-11	-1.61432	21.1	21.98	9.4	8.18
ENSMUSG00000020691.13	protein_coding	Mettl2	6.58174e-11	-1.7163	22.01	17.8	8.78	6.35
ENSMUSG00000030127.15	protein_coding	Cops7a	6.74398e-11	-1.28423	37.89	43.04	23.35	18.61
ENSMUSG00000013160.7	protein_coding	Atp6v0d1	7.32974e-11	-1.49193	21.02	21.07	9.48	9.27
ENSMUSG00000019362.8	protein_coding	D8Ertd738e	7.68869e-11	-1.25508	112.29	128.47	69.68	57.76
ENSMUSG00000017778.14	protein_coding	Cox7c	8.23118e-11	-3.84484	15.57	17.81	1.62	1.05
ENSMUSG00000004070.15	protein_coding	Hmox2	8.26152e-11	-1.76459	13.71	16.36	5.71	5.27
ENSMUSG00000028991.15	protein_coding	Mtor	8.33992e-11	-1.12356	11.44	10.52	6.29	6.47
ENSMUSG00000006057.15	protein_coding	Atp5g1	8.65287e-11	-1.51787	61.55	54.73	27.36	23.5
ENSMUSG00000024097.11	protein_coding	Srsf7	8.72114e-11	-1.00042	59.45	63.66	37.97	40.18
ENSMUSG00000050079.10	protein_coding	Rspry1	8.75234e-11	-1.0571	21.3	21.06	13.57	12.27
ENSMUSG00000029701.15	protein_coding	Rbm28	9.37107e-11	-1.19721	26.21	22.87	12.17	14.88
ENSMUSG00000037361.8	protein_coding	Sf3b6	9.43295e-11	-1.59974	33.67	31.83	11.69	15.28
ENSMUSG00000020228.11	protein_coding	Helb	9.46157e-11	-1.25393	12.46	10.51	6.24	5.92
ENSMUSG00000026034.17	protein_coding	Clk1	9.5431e-11	-1.52198	26.63	37.47	15.17	12.78
ENSMUSG00000027384.6	protein_coding	Ndufaf5	1.00906e-10	-2.12969	14.75	18.13	4.16	5.03
ENSMUSG00000039456.10	protein_coding	Morc3	1.08395e-10	-1.39941	69.48	58.95	38.37	23.07
ENSMUSG00000032583.7	protein_coding	Mon1a	1.11131e-10	-1.51115	20.67	17.66	9.51	7.34
ENSMUSG00000039512.12	protein_coding	Uhrf1bp1	1.12317e-10	-1.21298	10.84	8.21	4.95	5.43
ENSMUSG00000025220.8	protein_coding	Oga	1.13344e-10	-1.00807	36.19	41.86	23.68	25.6
ENSMUSG00000074781.5	protein_coding	Ube2n	1.29553e-10	-1.09675	65.66	60.24	41.13	33.57
ENSMUSG00000018239.9	protein_coding	Zcchc10	1.43831e-10	-1.25349	62.03	58.34	36.76	27.02
ENSMUSG00000022336.3	protein_coding	Eif3e	1.43831e-10	-1.26706	33.52	31.97	18.48	15.82
ENSMUSG00000034883.9	protein_coding	Lrr1	1.47053e-10	-1.56659	43.05	35.74	20.04	13.25
ENSMUSG00000024528.8	protein_coding	Srfbp1	1.52136e-10	-2.57015	15	18.86	5.19	1.78
ENSMUSG00000090013.1	lncRNA	Gm6507	1.57338e-10	-1.17623	166.85	183.08	85.27	110.37
ENSMUSG00000038900.17	protein_coding	Rpl12	1.59969e-10	-1.16045	81.9	98.69	48.97	53.26
ENSMUSG00000058773.2	protein_coding	H1f5	1.60692e-10	-1.59301	42.26	44.11	18.25	17.49
ENSMUSG00000095136.1	unprocessed_pseudogene	Gm12616	1.62376e-10	-3.52909	37.07	26.3	3.85	2.69
ENSMUSG00000056851.14	protein_coding	Pcbp2	1.63714e-10	-1.00763	105.05	98.23	63.69	64.67
ENSMUSG00000026750.6	protein_coding	Psmb7	1.65024e-10	-1.52992	32.12	30.31	15.41	11.67
ENSMUSG00000020400.17	protein_coding	Tnip1	1.67326e-10	-1.41815	27.77	20.39	12.82	9.8
ENSMUSG00000087640.1	lncRNA	Gm14798	1.70962e-10	-4.6551	7.31	4.12	0.16	0.34
ENSMUSG00000092390.1	unprocessed_pseudogene	Gm20541	1.78634e-10	-2.76727	9.54	9.11	2.18	1.1
ENSMUSG00000027201.16	protein_coding	Myef2	1.83431e-10	-1.01019	47.57	51.49	34.93	27.56
ENSMUSG00000023980.7	protein_coding	Taf8	1.83814e-10	-1.42667	19.25	16.58	9.22	7.53
ENSMUSG00000039087.17	protein_coding	Rreb1	2.00809e-10	-1.19168	42.66	34.38	17.47	25.09
ENSMUSG00000025001.11	protein_coding	Hells	2.01778e-10	-1.09174	107.12	134.17	62.3	81.08
ENSMUSG00000037017.15	protein_coding	Zscan21	2.21837e-10	-1.37046	23.28	26.7	13.96	10.41
ENSMUSG00000042677.7	protein_coding	Zc3h12a	2.25605e-10	-1.60266	11.72	12.75	5.58	4.47
ENSMUSG00000000708.14	protein_coding	Kat2b	2.35742e-10	-2.73389	6.66	9.75	1.55	1.38
ENSMUSG00000059534.8	protein_coding	Uqcr10	2.3841e-10	-3.58406	21.88	35.18	1.74	3.72
ENSMUSG00000027845.15	protein_coding	Dclre1b	2.48613e-10	-3.24315	4.6	4.56	0.56	0.58
ENSMUSG00000039703.15	protein_coding	Nploc4	2.48613e-10	-1.06409	16.79	17.1	10.36	10.19
ENSMUSG00000033658.16	protein_coding	Ddx19b	2.51683e-10	-1.50815	7.44	6.08	3.33	2.62
ENSMUSG00000033669.8	protein_coding	Zfp7	2.61763e-10	-1.03562	26.36	24.82	16.18	15.49
ENSMUSG00000017561.16	protein_coding	Crlf3	2.61986e-10	-1.21968	26.35	28.63	13.99	15.78
ENSMUSG00000009733.9	protein_coding	Tfcp2	2.63108e-10	-1.4365	21.77	20.63	8.78	10.81
ENSMUSG00000043702.9	protein_coding	Pde12	2.78447e-10	-1.31466	6.44	7.59	3.17	3.92
ENSMUSG00000028540.6	protein_coding	Dph2	2.84458e-10	-1.73531	10.05	8.34	3.5	3.34
ENSMUSG00000044795.12	protein_coding	Cyb5d1	2.91475e-10	-1.45386	51.41	50.2	20.38	26.01
ENSMUSG00000037570.16	protein_coding	Mcrs1	3.03535e-10	-1.32761	22.72	22.34	11.08	11.49
ENSMUSG00000031447.7	protein_coding	Lamp1	3.04852e-10	-1.58645	15.06	15.05	7.26	5.27
ENSMUSG00000053565.10	protein_coding	Eif3k	3.05954e-10	-2.02782	27.83	26.16	8.97	7.27
ENSMUSG00000060038.14	protein_coding	Dhps	3.19767e-10	-3.01268	24.38	24.43	5.54	1.89
ENSMUSG00000045378.5	protein_coding	Pxt1	3.22133e-10	-2.27284	34.58	21.39	6.37	7.64
ENSMUSG00000030330.15	protein_coding	Ing4	3.30208e-10	-3.19965	6.76	6.8	1.23	0.51
ENSMUSG00000001962.8	protein_coding	Fam50a	3.33092e-10	-1.99649	19.68	20.91	8.09	4.43
ENSMUSG00000020747.18	protein_coding	Tmem94	3.36939e-10	-2.09996	5.95	5.62	1.68	1.62
ENSMUSG00000052446.17	protein_coding	Zfp961	3.44572e-10	-1.13223	33.11	39.52	20.27	21.7
ENSMUSG00000027076.10	protein_coding	Timm10	3.45894e-10	-3.14042	24.82	19.54	1.51	4.37
ENSMUSG00000069301.5	protein_coding	H2ac11	3.45894e-10	-1.17457	136.39	134.95	77.83	73.85
ENSMUSG00000030629.15	protein_coding	Zfand6	3.51201e-10	-1.13526	66.09	73.6	46.28	34.3
ENSMUSG00000022313.10	protein_coding	Utp23	3.61189e-10	-1.75752	22.04	29.62	8.24	10.75
ENSMUSG00000036572.16	protein_coding	Upf3b	3.61189e-10	-1.14201	70.66	94.13	43.49	50.94
ENSMUSG00000050697.9	protein_coding	Prkaa1	3.89416e-10	-1.63132	5.55	4.85	2.11	2.07
ENSMUSG00000077450.13	protein_coding	Rab11b	3.96525e-10	-1.54273	11.02	10.58	4.46	4.81
ENSMUSG00000026674.9	protein_coding	Ddr2	3.98371e-10	-1.2585	23.35	20.58	13.57	9.65
ENSMUSG00000020453.17	protein_coding	Patz1	4.07839e-10	-1.1184	30.37	26.48	16.91	16.22
ENSMUSG00000047084.8	protein_coding	Ngrn	4.14029e-10	-1.75143	15.23	18.64	6.48	5.99
ENSMUSG00000022718.12	protein_coding	Dgcr8	4.30754e-10	-1.12463	25.54	26.51	13.83	16.39
ENSMUSG00000063846.8	protein_coding	Gm21731	4.37601e-10	-1.10386	149.55	154.55	80.18	98.86
ENSMUSG00000113342.1	TEC	AA414992	4.69951e-10	-1.02699	69.87	79.24	51.22	41.74
ENSMUSG00000042492.12	protein_coding	Tbc1d10b	4.84038e-10	-1.07172	30.62	27.35	16.62	18.28
ENSMUSG00000025332.14	protein_coding	Kdm5c	5.02672e-10	-1.00908	19.23	22.37	12.77	13.45
ENSMUSG00000021036.10	protein_coding	Sptlc2	5.81982e-10	-1.22106	64.07	73.02	31.45	42.64
ENSMUSG00000071477.10	protein_coding	Zfp777	6.22056e-10	-1.4841	16.98	13.17	6.25	7.23
ENSMUSG00000029610.13	protein_coding	Aimp2	6.39532e-10	-1.68466	23.06	28.16	10.81	9
ENSMUSG00000032228.16	protein_coding	Tcf12	6.79938e-10	-1.10075	14.03	14.2	8.29	8.36
ENSMUSG00000024150.12	protein_coding	Mcfd2	6.90743e-10	-1.43536	16.49	17.58	8.42	7.38
ENSMUSG00000068252.6	protein_coding	Apol7b	6.90951e-10	-1.19958	40.81	53.17	25.49	26.14
ENSMUSG00000029020.13	protein_coding	Mfn2	7.09412e-10	-1.16439	21.04	25.71	12.82	13.53
ENSMUSG00000035407.8	protein_coding	Kank4	7.13231e-10	-1.85397	6.34	4.43	1.63	2.05
ENSMUSG00000037470.14	protein_coding	Uggt1	7.35646e-10	-1.21185	13.24	14.31	6.46	8.55
ENSMUSG00000042229.9	protein_coding	Rabif	7.49754e-10	-1.60356	10.85	8.64	3.94	4.04
ENSMUSG00000029389.17	protein_coding	Ddx55	7.89475e-10	-2.26002	5.07	6	1.67	1.13
ENSMUSG00000057375.13	protein_coding	Yipf1	7.99635e-10	-2.15552	14.57	12.87	3.62	3.88
ENSMUSG00000036873.13	protein_coding	2410004B18Rik	8.0138e-10	-1.1141	47.4	50.75	28.69	28.3
ENSMUSG00000008301.11	protein_coding	Phax	8.2127e-10	-1.7757	22.05	20.65	8.66	6.76
ENSMUSG00000002660.8	protein_coding	Clpp	8.47969e-10	-2.37842	14.65	13.03	2.98	3.43
ENSMUSG00000061286.7	protein_coding	Exosc5	9.06503e-10	-2.09499	11.05	11.51	3.16	3.28
ENSMUSG00000078498.5	protein_coding	Zfp988	9.30213e-10	-1.14296	49.81	35.73	26.21	22.75
ENSMUSG00000001288.15	protein_coding	Rarg	9.50669e-10	-1.43237	15.92	18.71	9.24	6.85
ENSMUSG00000037376.14	protein_coding	Trmt6	9.73813e-10	-1.52608	28.78	26.01	9.1	14.66
ENSMUSG00000055670.14	protein_coding	Zzef1	9.85801e-10	-1.73827	4.26	4.5	1.26	2.03
ENSMUSG00000006134.4	protein_coding	Crkl	1.00268e-09	-1.18869	14.93	18.53	9.61	8.92
ENSMUSG00000031862.11	protein_coding	Atp13a1	1.00627e-09	-1.69512	6.49	6.14	2.62	2.21
ENSMUSG00000022967.13	protein_coding	Ifnar1	1.02204e-09	-1.40699	10.14	8.96	4.88	4.16
ENSMUSG00000020708.12	protein_coding	Psmc5	1.04655e-09	-2.13677	17.93	19.29	6.92	3.42
ENSMUSG00000028423.15	protein_coding	Nfx1	1.05834e-09	-1.75716	6.43	5.51	2.39	1.97
ENSMUSG00000064181.6	protein_coding	Rab3ip	1.12144e-09	-1.12371	30.04	29.98	18.87	15.97
ENSMUSG00000034773.16	protein_coding	BC030867	1.17714e-09	-1.3324	21.05	20.1	11.26	9.31
ENSMUSG00000015671.11	protein_coding	Psma2	1.28121e-09	-1.63605	14.75	12.81	6.23	4.79
ENSMUSG00000013418.8	protein_coding	B4galnt2	1.28549e-09	-2.75677	8.05	9.55	2.26	0.85
ENSMUSG00000022124.15	protein_coding	Fbxl3	1.30053e-09	-1.32274	13.71	15.34	6.48	8.1
ENSMUSG00000040751.12	protein_coding	Lat2	1.33472e-09	-3.00713	10.21	7.03	1.2	1.29
ENSMUSG00000109865.1	protein_coding	Hspa14	1.3381e-09	-1.04651	45.31	39.46	25.87	26.11
ENSMUSG00000091780.3	protein_coding	Sco2	1.34977e-09	-2.52919	11.88	10.28	1.76	2.8
ENSMUSG00000057132.16	protein_coding	Rpgrip1	1.36997e-09	-1.96699	16.01	17.35	7.19	3.43
ENSMUSG00000032431.6	protein_coding	Crtap	1.37774e-09	-3.10802	7.59	4.59	0.6	1.04
ENSMUSG00000015714.11	protein_coding	Cers2	1.40167e-09	-1.94401	9.85	9.21	3.12	2.96
ENSMUSG00000020949.9	protein_coding	Fkbp3	1.40394e-09	-1.2814	39.5	39.38	20.24	20.56
ENSMUSG00000003038.15	protein_coding	Hmgn2	1.42443e-09	-1.52864	53.07	59.4	19.06	29.36
ENSMUSG00000079139.4	processed_pseudogene	Gm4204	1.44339e-09	-1.13643	69.99	59.16	41.3	33.03
ENSMUSG00000044600.14	protein_coding	Smim7	1.46732e-09	-1.68785	10.51	12.32	4.41	4.36
ENSMUSG00000029433.16	protein_coding	Diablo	1.49459e-09	-1.28671	30.15	30.68	17.13	14.29
ENSMUSG00000038685.18	protein_coding	Rtel1	1.49512e-09	-1.07242	18.61	18.71	11.03	11.44
ENSMUSG00000010362.9	protein_coding	Rdm1	1.49936e-09	-2.90689	15.41	20.93	2.41	3.35
ENSMUSG00000030528.12	protein_coding	Blm	1.57768e-09	-1.19389	21.63	20.12	13.47	9.59
ENSMUSG00000052102.15	protein_coding	Gnpda1	1.58809e-09	-2.03149	8.99	8.48	2.4	2.8
ENSMUSG00000021639.17	protein_coding	Gtf2h2	1.59913e-09	-2.69471	14.89	23.49	4.95	2.25
ENSMUSG00000097229.1	lncRNA	Platr23	1.60739e-09	-3.90162	2.71	4.83	0.09	0.47
ENSMUSG00000034218.16	protein_coding	Atm	1.61293e-09	-1.09545	30.82	28.67	14.95	20.28
ENSMUSG00000031029.6	protein_coding	Eif3f	1.63943e-09	-1.41319	18	16.05	8.93	7.12
ENSMUSG00000039055.4	protein_coding	Eme1	1.86498e-09	-1.77538	15.99	17.82	4.74	7.47
ENSMUSG00000114279.1	protein_coding	H2bc14	1.93986e-09	-1.19557	116.33	131.86	72.74	64.01
ENSMUSG00000092368.1	lncRNA	A930015D03Rik	2.12293e-09	-2.55977	17.58	9.48	2.97	2.47
ENSMUSG00000051149.15	protein_coding	Adnp	2.12343e-09	-2.03219	3.28	3.55	0.92	1.13
ENSMUSG00000073702.11	protein_coding	Rpl31	2.15901e-09	-1.58493	55.1	45.58	23.34	18.4
ENSMUSG00000024858.14	protein_coding	Grk2	2.19534e-09	-1.58468	11.79	13.24	4.57	5.84
ENSMUSG00000005506.16	protein_coding	Celf1	2.44568e-09	-1.39618	26.27	28.51	16.83	9.36
ENSMUSG00000021497.10	protein_coding	Txndc15	2.60997e-09	-1.83197	12.68	12.38	4.91	3.75
ENSMUSG00000025395.14	protein_coding	Prim1	2.61042e-09	-1.41277	21.19	21.73	11.19	9
ENSMUSG00000025135.12	protein_coding	Anapc11	2.63342e-09	-3.07133	9.66	7.41	0.87	1.48
ENSMUSG00000037343.8	protein_coding	Taf2	2.64809e-09	-1.11942	58.04	48.42	36.3	25.74
ENSMUSG00000042102.7	protein_coding	Dmgdh	2.68194e-09	-2.57018	3.61	3.31	0.83	0.56
ENSMUSG00000048720.8	protein_coding	Tbc1d12	2.7191e-09	-1.23245	12.59	10.74	6.89	5.62
ENSMUSG00000046675.7	protein_coding	Tmem251	2.74159e-09	-2.03156	4.88	4.93	1.77	1.16
ENSMUSG00000031134.16	protein_coding	Rbmx	2.85732e-09	-1.20068	22.52	27.43	14.29	13.12
ENSMUSG00000081766.3	transcribed_processed_pseudogene	2210409E12Rik	2.85748e-09	-3.18074	31.72	35.14	3.99	4.56
ENSMUSG00000036775.13	protein_coding	Decr2	2.87817e-09	-1.87451	8.37	9.38	2.75	3.19
ENSMUSG00000044730.17	protein_coding	9930104L06Rik	3.06434e-09	-1.13203	32.4	32.28	17.49	19.77
ENSMUSG00000027404.15	protein_coding	Snrpb	3.07471e-09	-1.52583	19.65	22.33	9.2	8.95
ENSMUSG00000022428.8	protein_coding	Cby1	3.12433e-09	-1.63164	19.77	21.61	7.94	8.6
ENSMUSG00000020447.5	protein_coding	Npc1l1	3.30517e-09	-2.48692	2.68	2.24	0.63	0.42
ENSMUSG00000066270.3	processed_pseudogene	Gm10157	3.36592e-09	-1.54225	181.22	289.39	94.23	106.79
ENSMUSG00000006818.5	protein_coding	Sod2	3.36817e-09	-1.10511	47.13	45.65	26.98	27.5
ENSMUSG00000053769.5	protein_coding	Lysmd1	3.36837e-09	-1.45807	11.24	11.76	5.33	5.13
ENSMUSG00000026955.13	protein_coding	Sapcd2	3.40952e-09	-1.41322	26.61	22.08	13.72	9.21
ENSMUSG00000031467.10	protein_coding	Agpat5	3.46339e-09	-1.3189	11.45	11.02	4.97	6.33
ENSMUSG00000075502.2	protein_coding	Kbtbd6	3.47767e-09	-2.35391	4.75	4.89	1.49	0.78
ENSMUSG00000022013.4	protein_coding	Dnajc15	3.5268e-09	-2.36516	12.9	12.08	2.7	3.13
ENSMUSG00000032959.12	protein_coding	Pebp1	3.91469e-09	-1.33709	30.37	29.01	15.79	13.73
ENSMUSG00000063696.7	processed_pseudogene	Gm8730	4.08579e-09	-1.6367	69.2	45.7	18.09	27.49
ENSMUSG00000027612.7	protein_coding	Mmp24	4.12541e-09	-2.54163	2.36	2.62	0.39	0.63
ENSMUSG00000036980.13	protein_coding	Taf6	4.24579e-09	-1.38499	24.45	18.78	11.74	9
ENSMUSG00000058603.10	processed_pseudogene	Rpl28-ps1	4.3419e-09	-2.9544	38.55	25.76	3.76	5.95
ENSMUSG00000030346.16	protein_coding	Rad51ap1	4.52383e-09	-1.3642	58.14	44.57	26.27	23.77
ENSMUSG00000062929.8	protein_coding	Cfl2	4.52383e-09	-1.03373	33.08	38.62	23.07	21.32
ENSMUSG00000037486.18	protein_coding	Asxl2	4.5887e-09	-1.16812	22.65	19.88	11.8	12.07
ENSMUSG00000027803.14	protein_coding	Wwtr1	4.79894e-09	-1.53945	5.76	5.12	2.55	2.11
ENSMUSG00000008690.15	protein_coding	Ncaph2	4.93212e-09	-1.59853	8	10.52	3.99	3.6
ENSMUSG00000001420.13	protein_coding	Tmem79	5.08812e-09	-1.30655	21.44	17.87	11.3	8.67
ENSMUSG00000041064.13	protein_coding	Pif1	5.2826e-09	-1.19326	16.73	15.02	8	9.47
ENSMUSG00000037761.16	protein_coding	Actr5	5.76938e-09	-1.24441	15.97	16.27	8.54	8.54
ENSMUSG00000046157.13	protein_coding	Tmem229b	5.84741e-09	-1.25937	16.08	18.83	10.65	7.73
ENSMUSG00000033124.16	protein_coding	Atg9a	5.9329e-09	-1.15051	28.15	26.07	13.08	17.72
ENSMUSG00000059923.13	protein_coding	Grb2	6.23475e-09	-1.41942	40.05	28.18	19.07	12.89
ENSMUSG00000072813.5	protein_coding	E330014E10Rik	6.2694e-09	-1.61847	21.82	20.38	11.24	5.83
ENSMUSG00000042428.6	protein_coding	Mgat3	6.32768e-09	-2.73018	2.8	1.99	0.58	0.27
ENSMUSG00000045004.3	protein_coding	Spata21	6.75485e-09	-2.51059	4.76	4.61	0.84	1.13
ENSMUSG00000084838.3	processed_pseudogene	Gm10241	6.83565e-09	-3.73535	81.93	67.08	1.38	11
ENSMUSG00000057534.13	protein_coding	Elobl	7.29851e-09	-1.72151	48.79	42.63	21.04	13.32
ENSMUSG00000101678.3	protein_coding	Gm29609	7.76639e-09	-2.26157	4.15	3.96	1.23	0.81
ENSMUSG00000071632.10	protein_coding	2510002D24Rik	7.7676e-09	-3.58707	5.14	7.18	0.67	0.48
ENSMUSG00000080268.4	protein_coding	Brms1	7.83228e-09	-1.29623	40.59	36.4	19.22	20.12
ENSMUSG00000020973.7	protein_coding	Dnaaf2	7.93295e-09	-1.95478	4.63	5.02	1.25	1.78
ENSMUSG00000081604.5	processed_pseudogene	Gm11518	8.21265e-09	-2.27095	41.77	39.22	10.99	9.18
ENSMUSG00000073640.3	processed_pseudogene	Rpl27-ps3	8.21587e-09	-2.27095	41.77	39.22	10.99	9.18
ENSMUSG00000025816.15	protein_coding	Sec61a2	8.34502e-09	-1.52676	24.65	17.68	8.86	9.39
ENSMUSG00000031068.8	protein_coding	Glrx3	8.42682e-09	-1.37857	45.31	34.39	21.31	17.08
ENSMUSG00000022855.9	protein_coding	Senp2	8.48265e-09	-1.00227	24.73	26.06	15.17	16.92
ENSMUSG00000022299.9	protein_coding	Slc25a32	8.49411e-09	-1.51591	20.51	17.81	7.04	9.64
ENSMUSG00000049339.16	protein_coding	Retreg2	9.10017e-09	-1.62511	9.94	8.27	3.68	3.62
ENSMUSG00000024151.13	protein_coding	Msh2	9.13773e-09	-1.39224	8.94	8.91	4.37	4.14
ENSMUSG00000028322.11	protein_coding	Exosc3	9.20239e-09	-1.64149	22.32	22.84	9.94	7.95
ENSMUSG00000030452.16	protein_coding	Nipa2	9.3727e-09	-1.4647	15.84	15.56	6.33	7.86
ENSMUSG00000044876.15	protein_coding	Zfp444	9.37786e-09	-2.07988	5.93	9.14	2.85	1.49
ENSMUSG00000062234.14	protein_coding	Gak	9.63462e-09	-3.29501	31.2	33.36	5.31	2.25
ENSMUSG00000022033.9	protein_coding	Pbk	9.67457e-09	-1.341	22.44	21.88	12.35	9.59
ENSMUSG00000042195.9	protein_coding	Slc35f2	9.7216e-09	-1.6783	10.69	10.62	3.43	4.79
ENSMUSG00000038462.3	protein_coding	Uqcrfs1	9.9553e-09	-1.49154	17.82	20.27	8.6	8.26
ENSMUSG00000013646.17	protein_coding	Sh3bp5l	1.01683e-08	-2.41831	7.76	5.02	2	0.88
ENSMUSG00000110457.2	transcribed_unprocessed_pseudogene	Gm45752	1.04039e-08	-1.40767	50.18	70.15	34.17	22.67
ENSMUSG00000045699.4	protein_coding	Gm21411	1.04223e-08	-1.22791	74.48	82.59	33.49	50.69
ENSMUSG00000002996.17	protein_coding	Hbp1	1.06412e-08	-1.01623	43.21	44.47	31.06	23.97
ENSMUSG00000037149.10	protein_coding	Ddx1	1.10422e-08	-1.74803	10.39	9	3.66	3.44
ENSMUSG00000101188.1	processed_pseudogene	Eif4a-ps4	1.11728e-08	-1.41092	34.14	36.9	19.86	13.6
ENSMUSG00000023075.9	protein_coding	Akirin1	1.16706e-08	-1.11013	27.04	26.61	16.15	15.23
ENSMUSG00000056167.8	protein_coding	Cnot10	1.18523e-08	-1.18294	18.49	20.09	10.82	10.56
ENSMUSG00000021245.15	protein_coding	Mlh3	1.31096e-08	-1.71598	5.36	4.41	1.48	2.18
ENSMUSG00000028454.16	protein_coding	Pigo	1.37313e-08	-2.2518	5.33	6.21	1.14	1.8
ENSMUSG00000028923.14	protein_coding	Necap2	1.37313e-08	-1.50123	25.96	35.12	11.73	15.1
ENSMUSG00000020668.10	protein_coding	Kif3c	1.47259e-08	-1.06977	10.93	11.07	6.79	6.42
ENSMUSG00000020737.12	protein_coding	Jpt1	1.48712e-08	-1.02987	85.44	74.51	45.21	53.83
ENSMUSG00000014195.15	protein_coding	Dnajc7	1.49027e-08	-1.01077	46.21	55.41	33.67	30.25
ENSMUSG00000032119.5	protein_coding	Hinfp	1.50698e-08	-1.15527	44.55	38.4	19.24	27.51
ENSMUSG00000055839.6	protein_coding	Elob	1.60291e-08	-1.66125	45.05	47.17	19.54	16.49
ENSMUSG00000028797.20	protein_coding	Tmem234	1.60557e-08	-2.65689	7.01	8.34	1.54	1.32
ENSMUSG00000039568.6	protein_coding	Ubald1	1.61898e-08	-1.10011	22.94	22.47	13.47	13.27
ENSMUSG00000061650.6	protein_coding	Med9	1.67101e-08	-2.24552	6.01	5.47	1.49	1.42
ENSMUSG00000001569.10	protein_coding	Nom1	1.6744e-08	-2.62516	39.53	35.82	4.97	9.35
ENSMUSG00000024666.6	protein_coding	Tmem138	1.67927e-08	-3.55191	6.3	3.92	0.35	0.62
ENSMUSG00000016409.4	protein_coding	Nkap	1.68382e-08	-1.84918	19.29	14.97	6.39	5.25
ENSMUSG00000026319.13	protein_coding	Relch	1.69137e-08	-1.04008	70.43	90.09	45.09	53.62
ENSMUSG00000021306.11	protein_coding	Gpr137b	1.71236e-08	-1.17466	25.91	22.97	12.8	14.46
ENSMUSG00000007739.10	protein_coding	Cct4	1.72531e-08	-1.44227	15.49	15.56	6.2	8.06
ENSMUSG00000039662.16	protein_coding	Icmt	1.75277e-08	-1.00799	18.38	19.12	10.5	13.11
ENSMUSG00000069682.6	transcribed_processed_pseudogene	Gm10275	1.75383e-08	-2.38818	20.81	17.76	4.66	4.09
ENSMUSG00000028224.14	protein_coding	Nbn	1.77646e-08	-2.27678	4.89	6	0.98	1.7
ENSMUSG00000038489.8	protein_coding	Polr2l	1.82172e-08	-1.09891	27.43	27.4	16.37	15.95
ENSMUSG00000034560.6	protein_coding	Washc4	1.84602e-08	-1.62564	6.13	4.61	2.25	2.06
ENSMUSG00000030689.15	protein_coding	Ino80e	1.87678e-08	-1.63639	24.42	16.72	7.84	8.47
ENSMUSG00000021796.15	protein_coding	Bmpr1a	1.90477e-08	-1.35456	13.16	10.35	5.36	6.16
ENSMUSG00000074748.3	protein_coding	Atxn7l3b	2.02868e-08	-1.20783	13.87	12.5	8.19	6.18
ENSMUSG00000040794.5	protein_coding	C1qtnf4	2.07661e-08	-4.84105	3.03	4.47	0.19	0.09
ENSMUSG00000113081.1	transcribed_processed_pseudogene	Gm3333	2.09217e-08	-2.49708	12.93	11.29	2.59	2.48
ENSMUSG00000019370.10	protein_coding	Calm3	2.10051e-08	-1.41824	49.27	38.7	15.79	25.23
ENSMUSG00000028998.6	protein_coding	Tomm7	2.27997e-08	-2.25769	11.37	10.07	2.32	3.04
ENSMUSG00000025138.14	protein_coding	Sirt7	2.37282e-08	-1.43675	18.13	16.3	7.91	7.93
ENSMUSG00000092607.9	protein_coding	Scnm1	2.37426e-08	-2.15666	15.4	16.89	3.42	5.28
ENSMUSG00000039529.9	protein_coding	Atp8b1	2.37555e-08	-1.60041	8.15	8.54	3.54	3.26
ENSMUSG00000108852.1	processed_pseudogene	Gm44911	2.55755e-08	-5.12995	5.04	4.59	0	0.26
ENSMUSG00000094311.1	protein_coding	Rfpl4b	2.55898e-08	-1.44843	34.09	36.24	19.08	13.09
ENSMUSG00000092349.1	protein_coding	Smim40	2.5895e-08	-2.63033	12.41	11.54	1.97	2.56
ENSMUSG00000046909.9	protein_coding	Tefm	2.58955e-08	-2.92838	5.94	5.73	1.07	0.71
ENSMUSG00000035198.9	protein_coding	Tubg1	2.59159e-08	-1.04188	30.25	27.37	17.77	17.58
ENSMUSG00000024970.5	protein_coding	Spindoc	2.63778e-08	-1.35554	19.15	14.6	8.44	8.05
ENSMUSG00000068396.9	processed_pseudogene	Rpl34-ps1	2.70217e-08	-2.4362	102.12	44.82	16.48	15.6
ENSMUSG00000045538.6	protein_coding	Ddx28	2.97076e-08	-1.97879	6.31	5.81	2.11	1.62
ENSMUSG00000044065.3	processed_pseudogene	Gm9788	2.99233e-08	-2.9847	10.95	7.16	1.31	1.36
ENSMUSG00000060550.16	protein_coding	H2-Q7	3.18644e-08	-1.53574	8.75	9.99	4.33	3.69
ENSMUSG00000118353.1	processed_pseudogene	Nsa2-ps1	3.21575e-08	-3.64933	8.77	9.94	0.32	1.32
ENSMUSG00000091655.3	processed_pseudogene	Gm8741	3.29821e-08	-1.98343	77.47	50.59	19.41	19.61
ENSMUSG00000037466.13	protein_coding	Tedc1	3.76524e-08	-1.0615	19.14	19.02	11.04	12.05
ENSMUSG00000058729.13	protein_coding	Lin9	3.83321e-08	-1.13194	15.87	17.43	8.92	10.21
ENSMUSG00000026356.15	protein_coding	Dars	3.9549e-08	-1.49431	13.24	12.84	4.85	6.63
ENSMUSG00000014402.15	protein_coding	Tsg101	3.99359e-08	-1.5159	22.59	17.21	8.86	8.35
ENSMUSG00000062081.6	processed_pseudogene	Gm6055	4.05001e-08	-2.84115	51.59	25.53	6.79	5.64
ENSMUSG00000021975.8	protein_coding	Ints9	4.17251e-08	-1.73501	5.84	6.09	2.36	2.04
ENSMUSG00000024037.13	protein_coding	Wdr4	4.2402e-08	-1.76974	11.38	11.99	3.91	4.47
ENSMUSG00000025217.15	protein_coding	Btrc	4.31991e-08	-1.50122	8.06	7.22	3.5	3.19
ENSMUSG00000004934.14	protein_coding	Pias4	4.41871e-08	-1.31541	13.84	14.25	7.74	6.39
ENSMUSG00000022956.11	protein_coding	Atp5o	4.66548e-08	-1.79976	30.02	23.15	8.6	10.05
ENSMUSG00000061724.5	processed_pseudogene	Gm2423	4.73113e-08	-1.39733	57.04	54.13	31.21	21.55
ENSMUSG00000095074.4	protein_coding	Gm3139	4.91745e-08	-3.83727	59.05	75.38	7.65	2.74
ENSMUSG00000021660.14	protein_coding	Btf3	5.0779e-08	-1.09851	78.68	78.77	53.74	39.1
ENSMUSG00000005813.12	protein_coding	Metap1	5.09774e-08	-1.34083	13.66	11.37	6.24	6.1
ENSMUSG00000054434.14	protein_coding	Tmem120b	5.32494e-08	-2.07842	9.23	6.42	2.41	2.05
ENSMUSG00000027509.11	protein_coding	Rae1	5.39095e-08	-1.40202	15.2	15.39	7.1	7.29
ENSMUSG00000027108.15	protein_coding	Ola1	5.43077e-08	-1.62154	16.79	12.31	6.59	5.07
ENSMUSG00000021870.17	protein_coding	Slmap	5.55008e-08	-3.00122	109.06	101.35	9.51	20.58
ENSMUSG00000040620.15	protein_coding	Dhx33	5.55008e-08	-1.37819	14.15	18.58	6.47	9.25
ENSMUSG00000001285.12	protein_coding	Myg1	5.55663e-08	-1.94702	12.78	15.46	4.92	3.95
ENSMUSG00000027406.13	protein_coding	Idh3b	5.67497e-08	-2.59423	9.68	9.09	2.4	1.3
ENSMUSG00000038481.13	protein_coding	Cdk19	5.77757e-08	-1.57665	6.85	5.04	2.53	2.39
ENSMUSG00000057886.5	processed_pseudogene	Cbx3-ps6	5.84605e-08	-2.41848	19.31	23.15	4.41	4.96
ENSMUSG00000002006.12	protein_coding	Pdzd4	6.28597e-08	-2.11485	2.87	3.11	0.77	0.89
ENSMUSG00000041716.7	protein_coding	Gm20604	6.4115e-08	-1.3979	8.8	8.08	4.08	3.89
ENSMUSG00000024313.8	protein_coding	Mep1b	6.63966e-08	-2.47105	7.09	6.42	1.94	1.01
ENSMUSG00000020936.8	protein_coding	Nmt1	6.8375e-08	-1.47451	8.65	7.05	3.94	3.09
ENSMUSG00000029507.16	protein_coding	Pus1	6.93721e-08	-2.03684	10.16	8.63	2.95	2.56
ENSMUSG00000020572.8	protein_coding	Nampt	6.94204e-08	-1.09222	13.29	14.66	9.11	7.44
ENSMUSG00000078154.3	protein_coding	Gm12184	6.95394e-08	-2.68872	6.03	6	0.99	1.2
ENSMUSG00000025155.15	protein_coding	Dus1l	6.99948e-08	-1.6961	10.4	10.27	4.03	3.79
ENSMUSG00000020457.13	protein_coding	Drg1	7.15499e-08	-1.25508	77.05	88.62	51.87	35.45
ENSMUSG00000006412.10	protein_coding	Pfdn2	7.23804e-08	-1.29377	70.97	70.93	35.12	37.28
ENSMUSG00000029621.14	protein_coding	Arpc1a	7.45944e-08	-1.46714	25.45	29.08	13.66	10.84
ENSMUSG00000032386.15	protein_coding	Trip4	7.62893e-08	-1.23176	18.51	19.35	12.48	7.82
ENSMUSG00000057193.8	protein_coding	Slc44a2	7.66606e-08	-1.08928	15.46	15.37	10.03	8.26
ENSMUSG00000085114.1	lncRNA	1600025M17Rik	7.73579e-08	-3.61598	16.42	17	0.41	2.55
ENSMUSG00000033819.16	protein_coding	Ppp1r16a	7.75293e-08	-1.98147	6.79	6.17	2.13	1.84
ENSMUSG00000038803.7	protein_coding	Ost4	7.86708e-08	-1.60396	30.72	35.94	14.78	12.29
ENSMUSG00000054226.13	protein_coding	Tprkb	8.20177e-08	-3.47714	5.06	7.1	0.79	0.47
ENSMUSG00000037279.13	protein_coding	Ovol2	8.35011e-08	-2.92083	7.85	4.69	1.35	0.55
ENSMUSG00000033294.11	protein_coding	Noc4l	8.50496e-08	-1.42902	12.4	13.75	5.73	6.34
ENSMUSG00000025337.10	protein_coding	Sbds	8.86651e-08	-1.4207	30.19	32.94	18.1	11.28
ENSMUSG00000028617.10	protein_coding	Lrrc42	8.88559e-08	-1.04457	64.7	71.87	36.21	47.4
ENSMUSG00000035569.17	protein_coding	Ankrd11	8.90478e-08	-1.11252	12.84	10.55	6	7.61
ENSMUSG00000022248.14	protein_coding	Rad1	9.08076e-08	-1.80958	14.99	12.15	5.64	3.81
ENSMUSG00000032239.10	protein_coding	Rp9	9.13902e-08	-1.63782	24.58	21.21	10.46	7.68
ENSMUSG00000015461.15	protein_coding	Atf6b	9.31702e-08	-1.58627	10.27	7.23	3.53	3.65
ENSMUSG00000049728.14	protein_coding	Zfp668	9.33803e-08	-1.74518	11.35	9.66	3.46	4.19
ENSMUSG00000078235.3	protein_coding	Fam43b	9.41073e-08	-1.58995	7.99	7.65	3.59	2.82
ENSMUSG00000029048.3	protein_coding	Rer1	9.4792e-08	-1.29983	20.61	20.44	9.62	11.25
ENSMUSG00000030942.8	protein_coding	Thumpd1	1.08777e-07	-1.20708	13.65	15.54	8.79	7.1
ENSMUSG00000029199.11	protein_coding	Lias	1.10154e-07	-1.84134	7.76	9.05	2.84	2.86
[truncated: 990 more rows]
